# Supplementary material for: Transcriptomics Integrated with Metabolomics Unveil Carotenoids Accumulation and Correlated Gene Regulation in White and Yellow-Fleshed Turnip (Brassica rapa ssp. rapa)
Source: Genes (Basel). 2022 May 26;13(6):953. doi: 10.3390/genes13060953 (PMC9222417; doi:10.3390/genes13060953)
Supplement: Supplementary file 1 [file genes-13-00953-s001.zip]

Archive with 12 entries (11 files):
- ╕╜═╝▒φ/
- ╕╜═╝▒φ/Figure S1.png
- ╕╜═╝▒φ/Table S1.xlsx
- ╕╜═╝▒φ/Table S10.xlsx
- ╕╜═╝▒φ/Table S2.xlsx
- ╕╜═╝▒φ/Table S3.xls
- ╕╜═╝▒φ/Table S4.xls
- ╕╜═╝▒φ/Table S5.xlsx
- ╕╜═╝▒φ/Table S6.xls
- ╕╜═╝▒φ/Table S7.xlsx
- ╕╜═╝▒φ/Table S8.xlsx
- ╕╜═╝▒φ/Table S9.xlsx
