# Supplementary material for: Transcriptomics Integrated with Metabolomics Unveil Carotenoids Accumulation and Correlated Gene Regulation in White and Yellow-Fleshed Turnip (Brassica rapa ssp. rapa)
Source: Genes (Basel). 2022 May 26;13(6):953. doi: 10.3390/genes13060953 (PMC9222417; doi:10.3390/genes13060953)
Supplement: Supplementary file 1 [file genes-13-00953-s001.zip › ╕╜═╝▒φ/Table S1.xlsx]

## Sheet: Sheet1
Table S1 All Primers used in this paper.
Primers names	Forwarding primer (5’-3’)	Reversed sequences (5’-3’)
BrrPSY	ATGTCTTCTGTAGCAGTGTTATGGG	TTAAGTTGTTCCTCTTGAACTTGGA
qPCR	CTCGCTCGTTGTCAGAAT	TTCACCCAACAAACTCAA
Actin	GCATCACACTTTCTACAAC	CCTGGATAGCAACATACAT
BrrPSY-GFP	GAACACGGGGGACTCTAGAATGTCTTCTGTAGCAGTGT	AAGCTTGTCGACGGAGCTAGTTGTTCCTCTTGAACTTG
WP-GUS	GAGAACACGGGGGACTCTAGAACACAAGATACGGAGGAATATACGTATA	GGACTGACCACCCGGGGATCCACTCGAGCTTCTTGAGATGAGAG
YP-GUS	GAGAACACGGGGGACTCTAGAACACAAGATACGGAGGAATATACGTATAAG	GGACTGACCACCCGGGGATCCACTCGAGCTTCTTGAGATGAGAGG
BrrPSY-W-2300	AGAACACGGGGGACGAGCTCATGTCTTCTGTAGCAGTGTTATGGG	ACCATGGTGTCGACTCTAGAAGTTGTTCCTCTTGAACTTGGAGTC
BrrPSY-Y-2300	AGAACACGGGGGACGAGCTCATGTCTTCTGTAGCAGTGTTATGGG	ACCATGGTGTCGACTCTAGAAGTTGTTCCTCTTGAACTTGGAGTC
BrrPSY-qPCR	GATAGGTGGGAAGCAAGGTTAG	GCTGAATATCGACAGGGTAGC
EF-1-α	GCACTGTCATTGATGCTCCT	CCAGCTTCAAAACCACCAGT
