# Supplementary material for: Transcriptomics Integrated with Metabolomics Unveil Carotenoids Accumulation and Correlated Gene Regulation in White and Yellow-Fleshed Turnip (Brassica rapa ssp. rapa)
Source: Genes (Basel). 2022 May 26;13(6):953. doi: 10.3390/genes13060953 (PMC9222417; doi:10.3390/genes13060953)
Supplement: Supplementary file 1 [file genes-13-00953-s001.zip › ╕╜═╝▒φ/Table S10.xlsx]

## Sheet: Sheet1
ID	Y1-1_fpkm	Y1-2_fpkm	Y1-3_fpkm	Y2-1_fpkm	Y2-2_fpkm	Y2-3_fpkm	Y3-1_fpkm	Y3-2_fpkm	Y3-3_fpkm	W1-1_fpkm	W1-2_fpkm	W1-3_fpkm	W2-1_fpkm	W2-2_fpkm	W2-3_fpkm	W3-1_fpkm	W3-2_fpkm	W3-3_fpkm	Y1-1_count	Y1-2_count	Y1-3_count	Y2-1_count	Y2-2_count	Y2-3_count	Y3-1_count	Y3-2_count	Y3-3_count	W1-1_count	W1-2_count	W1-3_count	W2-1_count	W2-2_count	W2-3_count	W3-1_count	W3-2_count	W3-3_count	KEGG	NR	Swissprot	Tremble	KOG	GO	Pfam
Cluster-12076.0	0	0	0	0	0	0.09	0	0.27	0.99	1.16	0.32	0.92	2.06	0.18	0.13	1.52	3.35	0.75	0	0	0	0	0	2	0	8	23	30.7	7.33	32.26	56.79	5	3	42	86.31	22.68	K17911 beta-carotene isomerase [EC:5.2.1.14] | (RefSeq) LOW QUALITY PROTEIN: beta-carotene isomerase D27, chloroplastic-like (A)	PREDICTED: beta-carotene isomerase D27, chloroplastic-like [Brassica rapa]	RecName: Full=Beta-carotene isomerase D27, chloroplastic; EC=5.2.1.14; AltName: Full=Protein DWARF-27 homolog; Short=AtD27; Flags: Precursor;	SubName: Full=Uncharacterized protein {ECO:0000313|EnsemblPlants:Bra027662.1-P};	--	GO:0009507,chloroplast; GO:0009536,plastid; GO:0016859,cis-trans isomerase activity; GO:0005506,iron ion binding; GO:0010223,secondary shoot formation; GO:1901601,strigolactone biosynthetic process	Domain of unknown function (DUF4033)
Cluster-19216.0	0.71	0	0	0	0	0	0.63	0	0	0.13	0.27	0.11	0.55	0.13	1.69	0.3	0.05	0.24	30.5	0	0	0	0	0	27.5	0	0	6.46	11.21	7.19	28.33	6.98	70.77	15.46	2.32	13.76	K09835 prolycopene isomerase [EC:5.2.1.13] | (RefSeq) prolycopene isomerase, chloroplastic (A)	prolycopene isomerase, chloroplastic [Brassica napus]	RecName: Full=Prolycopene isomerase, chloroplastic; Short=CrtISO; EC=5.2.1.13; AltName: Full=Carotenoid and chloroplast regulation protein 2; AltName: Full=Carotenoid isomerase; Flags: Precursor;	SubName: Full=Carotenoid isomerase 1 {ECO:0000313|EMBL:AGZ62518.1};	Phytoene desaturase	GO:0031969,chloroplast membrane; GO:0046608,carotenoid isomerase activity; GO:0016491,oxidoreductase activity; GO:0016117,carotenoid biosynthetic process; GO:0009662,etioplast organization	GMC oxidoreductase
Cluster-24592.0	0	0	0	16.88	8.59	15.94	19.28	8.11	10.83	0	0	0	0	0	0	0	0	0	0	0	0	340	141	345	429	227	239	0	0	0	0	0	0	0	0	0	K09841 xanthoxin dehydrogenase [EC:1.1.1.288] | (RefSeq) xanthoxin dehydrogenase-like (A)	PREDICTED: short-chain dehydrogenase reductase 3c-like [Brassica rapa]	RecName: Full=Short-chain dehydrogenase reductase 3c; Short=AtSDR3c; EC=1.1.1.-;	SubName: Full=Uncharacterized protein {ECO:0000313|EnsemblPlants:Bra007823.1-P};	Reductases with broad range of substrate specificities	GO:0016491,oxidoreductase activity	HI0933-like protein
Cluster-30924.101053	2.96	0	4.9	2.36	4.49	2.69	0	1.49	0	0	0	0	0	0	0	0	0	0	123	0	251	89.72	139.05	110.03	0	79.25	0	0	0	0	0	0	0	0	0	0	K15747 beta-ring hydroxylase [EC:1.14.-.-] | (RefSeq) protein LUTEIN DEFICIENT 5, chloroplastic-like isoform X2 (A)	protein LUTEIN DEFICIENT 5, chloroplastic-like isoform X2 [Brassica napus]	RecName: Full=Protein LUTEIN DEFICIENT 5, chloroplastic; EC=1.14.-.-; AltName: Full=Cytochrome P450 97A3; Flags: Precursor;	SubName: Full=BnaA08g07690D protein {ECO:0000313|EMBL:CDY27131.1};	Cytochrome P450 CYP4/CYP19/CYP26 subfamilies	GO:0009507,chloroplast; GO:0009941,chloroplast envelope; GO:0010291,carotene beta-ring hydroxylase activity; GO:0020037,heme binding; GO:0005506,iron ion binding; GO:0016705,oxidoreductase activity, acting on paired donors, with incorporation or reduction of molecular oxygen; GO:0016117,carotenoid biosynthetic process; GO:0016123,xanthophyll biosynthetic process	Cytochrome P450
Cluster-30924.102170	0.25	0.68	0	3.06	1.76	2.07	0.1	2.63	0.24	0.84	0.51	0.6	0.24	0	0	0	0	0	10.1	35.53	0	111.06	52.17	81.13	4.1	133.59	9.46	38.52	19.76	36.01	11.18	0	0	0	0	0	K06443 lycopene beta-cyclase [EC:5.5.1.19] | (RefSeq) lycopene beta cyclase, chloroplastic-like (A)	lycopene beta cyclase, chloroplastic-like [Brassica napus]	RecName: Full=Lycopene beta cyclase, chloroplastic {ECO:0000303|PubMed:8837512}; EC=5.5.1.19 {ECO:0000269|PubMed:8837512}; AltName: Full=AtLCY {ECO:0000303|PubMed:21471119}; AltName: Full=Protein SUPPRESSOR OF ZEAXANTHIN-LESS 1 {ECO:0000303|PubMed:19549928}; Flags: Precursor;	SubName: Full=BnaA05g28540D protein {ECO:0000313|EMBL:CDY08618.1}; SubName: Full=Chloroplast lycopene beta-cyclase {ECO:0000313|EMBL:ADT89710.1};	--	GO:0009507,chloroplast; GO:0045436,lycopene beta cyclase activity; GO:0016705,oxidoreductase activity, acting on paired donors, with incorporation or reduction of molecular oxygen; GO:0016117,carotenoid biosynthetic process	FAD binding domain
Cluster-30924.103400	0.94	0.8	0	0	0	0.06	4.76	0.86	0	0	1.13	2.43	1.31	2.36	1.94	3.96	4.06	3.65	16.95	18.89	0	0	0	1	86.62	19.6	0	0	20	66	28	51	34	85	81	86	K09838 zeaxanthin epoxidase [EC:1.14.15.21] | (RefSeq) zeaxanthin epoxidase, chloroplastic-like (A)	BnaA09g07610D [Brassica napus]	RecName: Full=Zeaxanthin epoxidase, chloroplastic; Short=AtZEP; EC=1.14.15.21; AltName: Full=Protein ABA DEFICIENT 1; Short=AtABA1; AltName: Full=Protein IMPAIRED IN BABA-INDUCED STERILITY 3; AltName: Full=Protein LOW EXPRESSION OF OSMOTIC STRESS-RESPONSIVE GENES 6; AltName: Full=Protein NON-PHOTOCHEMICAL QUENCHING 2; Flags: Precursor;	RecName: Full=Zeaxanthin epoxidase, chloroplastic {ECO:0000256|PIRNR:PIRNR036989}; EC=1.14.15.21 {ECO:0000256|PIRNR:PIRNR036989};	Kynurenine 3-monooxygenase and related flavoprotein monooxygenases	GO:0009507,chloroplast; GO:0009941,chloroplast envelope; GO:0016020,membrane; GO:0071949,FAD binding; GO:0009540,zeaxanthin epoxidase [overall] activity; GO:0009688,abscisic acid biosynthetic process; GO:0009408,response to heat; GO:0010114,response to red light; GO:0009414,response to water deprivation; GO:0044550,secondary metabolite biosynthetic process; GO:0010182,sugar mediated signaling pat…	FHA domain
Cluster-30924.105732	0	0	0	5.16	10.67	3.8	0.39	0.97	0	0.12	0	0	0	0	0	0	0	0	0	0	0	183.57	309.87	145.83	15.47	48.36	0	5.31	0	0	0	0	0	0	0	0	K09843 (+)-abscisic acid 8'-hydroxylase [EC:1.14.13.93] | (RefSeq) abscisic acid 8'-hydroxylase 1 (A)	abscisic acid 8'-hydroxylase 1 [Brassica napus]	RecName: Full=Abscisic acid 8'-hydroxylase 1; Short=ABA 8'-hydroxylase 1; EC=1.14.13.93; AltName: Full=Cytochrome P450 707A1;	SubName: Full=Uncharacterized protein {ECO:0000313|EnsemblPlants:Bra012551.1-P};	Cytochrome P450 CYP4/CYP19/CYP26 subfamilies	GO:0016021,integral component of membrane; GO:0010295,(+)-abscisic acid 8'-hydroxylase activity; GO:0020037,heme binding; GO:0005506,iron ion binding; GO:0046345,abscisic acid catabolic process; GO:0016132,brassinosteroid biosynthetic process; GO:0010268,brassinosteroid homeostasis; GO:0016125,sterol metabolic process	Cytochrome P450
Cluster-30924.105738	0.41	0.37	0	11.07	19.28	8.81	0.79	0.89	8.69	4.5	0.22	2.48	3.61	2.51	2.15	1.12	0.77	2.33	16.46	19.67	0	405.3	575.88	348	32.22	45.61	350.64	207.09	8.73	150.46	172.18	120.84	83.5	53.9	34.34	121.79	K09843 (+)-abscisic acid 8'-hydroxylase [EC:1.14.13.93] | (RefSeq) abscisic acid 8'-hydroxylase 1 (A)	hypothetical protein EUTSA_v10025059mg [Eutrema salsugineum]	RecName: Full=Abscisic acid 8'-hydroxylase 1; Short=ABA 8'-hydroxylase 1; EC=1.14.13.93; AltName: Full=Cytochrome P450 707A1;	SubName: Full=Uncharacterized protein {ECO:0000313|EMBL:ESQ55443.1};	Cytochrome P450 CYP4/CYP19/CYP26 subfamilies	GO:0016021,integral component of membrane; GO:0010295,(+)-abscisic acid 8'-hydroxylase activity; GO:0020037,heme binding; GO:0005506,iron ion binding; GO:0046345,abscisic acid catabolic process; GO:0016132,brassinosteroid biosynthetic process; GO:0010268,brassinosteroid homeostasis; GO:0016125,sterol metabolic process	Cytochrome P450
Cluster-30924.106515	0	0	0	9.31	10.57	10.01	0	3.04	4.14	0	0	0	0	0	0	0	0.16	0	0	0	0	386.92	358.7	449.56	0	176.86	190.14	0	0	0	0	0	0	0	8.24	0	K09835 prolycopene isomerase [EC:5.2.1.13] | (RefSeq) prolycopene isomerase, chloroplastic (A)	prolycopene isomerase, chloroplastic [Brassica napus]	RecName: Full=Prolycopene isomerase, chloroplastic; Short=CrtISO; EC=5.2.1.13; AltName: Full=Carotenoid and chloroplast regulation protein 2; AltName: Full=Carotenoid isomerase; Flags: Precursor;	SubName: Full=Carotenoid isomerase 1 {ECO:0000313|EMBL:AGZ62518.1};	Phytoene desaturase	GO:0031969,chloroplast membrane; GO:0046608,carotenoid isomerase activity; GO:0016491,oxidoreductase activity; GO:0016117,carotenoid biosynthetic process; GO:0009662,etioplast organization	GMC oxidoreductase
Cluster-30924.107847	0	0	0	0.36	1.88	0.59	2.74	0.62	0	0	0	0	0	0	0	0	0	0.19	0	0	0	13.12	55.12	22.99	109.52	31.23	0	0	0	0	0	0	0	0	0	9.94	K09839 violaxanthin de-epoxidase [EC:1.23.5.1] | (RefSeq) violaxanthin de-epoxidase, chloroplastic (A)	PREDICTED: violaxanthin de-epoxidase, chloroplastic [Brassica rapa]	RecName: Full=Violaxanthin de-epoxidase, chloroplastic {ECO:0000303|PubMed:9624110}; Short=AtVxDE; EC=1.23.5.1 {ECO:0000305}; AltName: Full=Protein NON-PHOTOCHEMICAL QUENCHING 1; Flags: Precursor;	SubName: Full=Uncharacterized protein {ECO:0000313|EnsemblPlants:Bra018616.1-P};	--	GO:0009507,chloroplast; GO:0009534,chloroplast thylakoid; GO:0009535,chloroplast thylakoid membrane; GO:0031977,thylakoid lumen; GO:0019904,protein domain specific binding; GO:0046422,violaxanthin de-epoxidase activity; GO:0015994,chlorophyll metabolic process; GO:0006631,fatty acid metabolic process; GO:0009408,response to heat; GO:0010028,xanthophyll cycle	VDE lipocalin domain
Cluster-30924.107851	0	0	0	0	0	0	0	0	0	0	0	0	2.13	0.55	1.56	0	0	0	0	0	0	0	0	0	0	0	0	0	0	0	78.46	20.35	46.94	0	0	0	K09839 violaxanthin de-epoxidase [EC:1.23.5.1] | (RefSeq) violaxanthin de-epoxidase, chloroplastic (A)	PREDICTED: violaxanthin de-epoxidase, chloroplastic [Brassica rapa]	RecName: Full=Violaxanthin de-epoxidase, chloroplastic {ECO:0000303|PubMed:9624110}; Short=AtVxDE; EC=1.23.5.1 {ECO:0000305}; AltName: Full=Protein NON-PHOTOCHEMICAL QUENCHING 1; Flags: Precursor;	SubName: Full=Uncharacterized protein {ECO:0000313|EnsemblPlants:Bra018616.1-P};	--	GO:0009507,chloroplast; GO:0009534,chloroplast thylakoid; GO:0009535,chloroplast thylakoid membrane; GO:0031977,thylakoid lumen; GO:0019904,protein domain specific binding; GO:0046422,violaxanthin de-epoxidase activity; GO:0015994,chlorophyll metabolic process; GO:0006631,fatty acid metabolic process; GO:0009408,response to heat; GO:0010028,xanthophyll cycle	VDE lipocalin domain
Cluster-30924.109838	3.63	0	0.13	0.29	1.49	0.54	2.94	1.31	0	6.75	2.07	5.55	4.88	7.09	3.71	2.36	6.64	3.03	189.57	0	8.09	13.58	58.02	28.01	156.16	87.1	0	404.92	106.15	438.82	303.02	445.28	188.2	147.7	385.52	206.54	K09841 xanthoxin dehydrogenase [EC:1.1.1.288] | (RefSeq) xanthoxin dehydrogenase-like (A)	short-chain dehydrogenase reductase 3b-like isoform X1 [Brassica napus]	RecName: Full=Short-chain dehydrogenase reductase 3b; Short=AtSDR3b; EC=1.1.1.-;	SubName: Full=Uncharacterized protein {ECO:0000313|EnsemblPlants:Bra004477.1-P};	Reductases with broad range of substrate specificities	GO:0016491,oxidoreductase activity	short chain dehydrogenase
Cluster-30924.110664	0	0	0	0	0	0	0	0	0	4.27	3.97	3.35	5.11	3.81	1.7	5.12	1.55	2.97	0	0	0	0	0	0	0	0	0	58	47	61	73	55	20	73.27	20.71	47.04	K15744 zeta-carotene isomerase [EC:5.2.1.12] | (RefSeq) uncharacterized protein LOC106368192 (A)	PREDICTED: uncharacterized protein LOC103838499 isoform X3 [Brassica rapa]	--	SubName: Full=Uncharacterized protein {ECO:0000313|EnsemblPlants:Bra027143.1-P};	--	GO:0003677,DNA binding	--
Cluster-30924.112469	16.98	12.08	24.56	17.32	37.17	16.97	17.03	20.93	9.66	0	0.55	0.62	0.45	0	0	14.22	16.41	12.24	129	116	224	120.89	210.74	124.91	128	198	72	0	4.03	6.99	4	0	0	125.62	135.67	121.25	K15744 zeta-carotene isomerase [EC:5.2.1.12] | (RefSeq) uncharacterized protein LOC106368192 (A)	PREDICTED: uncharacterized protein LOC103838499 isoform X1 [Brassica rapa]	--	SubName: Full=Uncharacterized protein {ECO:0000313|EnsemblPlants:Bra027143.1-P};	--	GO:0003677,DNA binding	Protein of unknown function (DUF3755)
Cluster-30924.113054	55.25	66.9	70.06	1.82	0.36	3.36	40.32	0	33.05	60.88	135.88	87.99	118.5	69.69	93.13	60.08	103.03	85.78	306.84	459.88	461.74	9.31	1.5	17.97	219.2	0	178.07	363.68	727.02	721.74	763.01	452.49	498.25	383.07	616.67	621.18	K06444 lycopene epsilon-cyclase [EC:5.5.1.18] | (RefSeq) LUT2; Lycopene beta/epsilon cyclase protein (A)	BnaA01g26060D [Brassica napus]	RecName: Full=Lycopene epsilon cyclase, chloroplastic {ECO:0000303|PubMed:8837512}; EC=5.5.1.18 {ECO:0000269|PubMed:11226339, ECO:0000269|PubMed:8837512}; AltName: Full=Protein LUTEIN DEFICIENT 2 {ECO:0000303|PubMed:9789087}; Flags: Precursor;	SubName: Full=BnaA01g26060D protein {ECO:0000313|EMBL:CDY50146.1};	--	GO:0031969,chloroplast membrane; GO:0016021,integral component of membrane; GO:0045435,lycopene epsilon cyclase activity; GO:0016705,oxidoreductase activity, acting on paired donors, with incorporation or reduction of molecular oxygen; GO:0016117,carotenoid biosynthetic process; GO:0016123,xanthophyll biosynthetic process	Lycopene cyclase protein
Cluster-30924.113055	5.76	6.96	6.12	18.21	20.63	13.01	0	11.04	13.56	0	0	0	0	0	0	0	0	0	34	51.09	43	99	91	74	0	80.52	77.88	0	0	0	0	0	0	0	0	0	K06444 lycopene epsilon-cyclase [EC:5.5.1.18] | (RefSeq) lycopene epsilon cyclase, chloroplastic (A)	BnaA01g26060D [Brassica napus]	RecName: Full=Lycopene epsilon cyclase, chloroplastic {ECO:0000303|PubMed:8837512}; EC=5.5.1.18 {ECO:0000269|PubMed:11226339, ECO:0000269|PubMed:8837512}; AltName: Full=Protein LUTEIN DEFICIENT 2 {ECO:0000303|PubMed:9789087}; Flags: Precursor;	SubName: Full=Uncharacterized protein {ECO:0000313|EnsemblPlants:Bra037563.1-P};	--	GO:0031969,chloroplast membrane; GO:0016021,integral component of membrane; GO:0045435,lycopene epsilon cyclase activity; GO:0016705,oxidoreductase activity, acting on paired donors, with incorporation or reduction of molecular oxygen; GO:0016117,carotenoid biosynthetic process; GO:0016123,xanthophyll biosynthetic process	Lycopene cyclase protein
Cluster-30924.119505	0.34	1.34	2.57	1.65	1.37	2.34	0.11	2.67	0	0.58	1.04	0	0.09	0.41	0.15	0.86	0.69	0.26	12.14	63.17	112.99	53.76	36.5	82.16	4.11	121.55	0	23.88	36.27	0	3.76	17.58	5.13	36.69	27.49	11.92	K00514 zeta-carotene desaturase [EC:1.3.5.6] | (RefSeq) zeta-carotene desaturase, chloroplastic/chromoplastic (A)	zeta-carotene desaturase [Brassica rapa subsp. pekinensis]	RecName: Full=DNA damage-repair/toleration protein DRT102;	RecName: Full=Zeta-carotene desaturase {ECO:0000256|RuleBase:RU362008}; EC=1.3.5.6 {ECO:0000256|RuleBase:RU362008}; AltName: Full=9,9'-di-cis-zeta-carotene desaturase {ECO:0000256|RuleBase:RU362008};	--	GO:0005737,cytoplasm; GO:0005829,cytosol; GO:0005634,nucleus; GO:0016853,isomerase activity; GO:0005975,carbohydrate metabolic process; GO:0006281,DNA repair; GO:0009409,response to cold	Flavin containing amine oxidoreductase
Cluster-30924.120240	0	0	0	0	0	0	0	16.11	6.19	79.08	164.58	89.94	124.66	49.24	60.63	69.52	135.39	101.62	0	0	0	0	0	0	0	20	6	78	167	138	149	59	64	78	148	149	K06444 lycopene epsilon-cyclase [EC:5.5.1.18] | (RefSeq) LUT2; Lycopene beta/epsilon cyclase protein (A)	BnaA01g26530D [Brassica napus]	RecName: Full=Lycopene epsilon cyclase, chloroplastic {ECO:0000303|PubMed:8837512}; EC=5.5.1.18 {ECO:0000269|PubMed:11226339, ECO:0000269|PubMed:8837512}; AltName: Full=Protein LUTEIN DEFICIENT 2 {ECO:0000303|PubMed:9789087}; Flags: Precursor;	SubName: Full=Uncharacterized protein {ECO:0000313|EnsemblPlants:Bra037563.1-P};	--	GO:0031969,chloroplast membrane; GO:0016021,integral component of membrane; GO:0045435,lycopene epsilon cyclase activity; GO:0016705,oxidoreductase activity, acting on paired donors, with incorporation or reduction of molecular oxygen; GO:0016117,carotenoid biosynthetic process; GO:0016123,xanthophyll biosynthetic process	--
Cluster-30924.120579	0	0	0	1.78	3.37	1.6	3.03	26.19	9.26	5.44	0.75	3.7	3.51	0.8	1.9	1.09	0.61	2.58	0	0	0	47.85	73.97	46.44	90.38	982.99	274.23	183.27	21.78	164.71	123.03	28.23	54.47	38.28	20.03	99.35	K09843 (+)-abscisic acid 8'-hydroxylase [EC:1.14.13.93] | (RefSeq) abscisic acid 8'-hydroxylase 3-like (A)	PREDICTED: abscisic acid 8'-hydroxylase 3-like [Brassica oleracea var. oleracea]	RecName: Full=Abscisic acid 8'-hydroxylase 3; Short=ABA 8'-hydroxylase 3; EC=1.14.13.93; AltName: Full=Cytochrome P450 707A3;	SubName: Full=Uncharacterized protein {ECO:0000313|EnsemblPlants:Bo2g127090.1};	Cytochrome P450 CYP4/CYP19/CYP26 subfamilies	GO:0016021,integral component of membrane; GO:0010295,(+)-abscisic acid 8'-hydroxylase activity; GO:0020037,heme binding; GO:0005506,iron ion binding; GO:0046345,abscisic acid catabolic process; GO:0016132,brassinosteroid biosynthetic process; GO:0010268,brassinosteroid homeostasis; GO:0007275,multicellular organism development; GO:0009639,response to red or far red light; GO:0009414,response to …	Cytochrome P450
Cluster-30924.123258	0	0	0	0.28	0	0	0	0	0	21.56	41.04	10.83	21.5	11.71	11.44	22.39	27.08	33.64	0	0	0	2.05	0	0	0	0	0	192.56	322.94	130.93	204.05	112.22	89.63	211.71	239.44	355.93	K06444 lycopene epsilon-cyclase [EC:5.5.1.18] | (RefSeq) LUT2; Lycopene beta/epsilon cyclase protein (A)	PREDICTED: lycopene epsilon cyclase, chloroplastic [Raphanus sativus]	RecName: Full=Lycopene epsilon cyclase, chloroplastic {ECO:0000303|PubMed:8837512}; EC=5.5.1.18 {ECO:0000269|PubMed:11226339, ECO:0000269|PubMed:8837512}; AltName: Full=Protein LUTEIN DEFICIENT 2 {ECO:0000303|PubMed:9789087}; Flags: Precursor;	SubName: Full=Uncharacterized protein {ECO:0000313|EnsemblPlants:Bra037563.1-P};	--	GO:0031969,chloroplast membrane; GO:0016021,integral component of membrane; GO:0045435,lycopene epsilon cyclase activity; GO:0016705,oxidoreductase activity, acting on paired donors, with incorporation or reduction of molecular oxygen; GO:0016117,carotenoid biosynthetic process; GO:0016123,xanthophyll biosynthetic process	Lycopene cyclase protein
Cluster-30924.125807	0	0	0	0	0	0	0.43	0.24	0	1.24	0	4.41	4.7	0	0	4.24	2.5	0	0	0	0	0	0	0	25.12	18.05	0	82.58	0	385.86	323.66	0	0	294.27	160.79	0	K00514 zeta-carotene desaturase [EC:1.3.5.6] | (RefSeq) zeta-carotene desaturase, chloroplastic/chromoplastic (A)	zeta-carotene desaturase, chloroplastic/chromoplastic [Brassica napus]	RecName: Full=Zeta-carotene desaturase, chloroplastic/chromoplastic {ECO:0000305}; EC=1.3.5.6 {ECO:0000269|PubMed:9914519}; AltName: Full=9,9'-di-cis-zeta-carotene desaturase {ECO:0000305}; AltName: Full=Carotene 7,8-desaturase {ECO:0000305}; AltName: Full=Protein CHLOROPLAST BIOGENESIS 5 {ECO:0000303|PubMed:24907342}; AltName: Full=Protein PIGMENT DEFECTIVE 181 {ECO:0000305}; AltName: Full=Prote…	RecName: Full=Zeta-carotene desaturase {ECO:0000256|RuleBase:RU362008}; EC=1.3.5.6 {ECO:0000256|RuleBase:RU362008}; AltName: Full=9,9'-di-cis-zeta-carotene desaturase {ECO:0000256|RuleBase:RU362008};	Amine oxidase	GO:0009507,chloroplast; GO:0009941,chloroplast envelope; GO:0009509,chromoplast; GO:0052887,7,9,9'-tricis-neurosporene:quinone oxidoreductase activity; GO:0052886,9,9'-dicis-carotene:quinone oxidoreductase activity; GO:0016719,carotene 7,8-desaturase activity; GO:0052889,9,9'-di-cis-zeta-carotene desaturation to 7,9,7',9'-tetra-cis-lycopene; GO:0016117,carotenoid biosynthetic process; GO:1901177,…	FAD dependent oxidoreductase
Cluster-30924.126730	6.05	0.88	2.47	3.92	5.4	4.28	2.7	2.47	2.89	11.1	13.35	5.44	5.87	4.28	3.67	10.29	8.83	12.47	146	28	73	86.36	97	101.38	65.85	75.74	69.97	304.98	315.68	198.14	167.93	123.69	85.84	295.85	235.89	392.71	K02293 15-cis-phytoene desaturase [EC:1.3.5.5] | (RefSeq) 15-cis-phytoene desaturase, chloroplastic/chromoplastic-like (A)	15-cis-phytoene desaturase, chloroplastic/chromoplastic-like [Brassica napus]	RecName: Full=15-cis-phytoene desaturase, chloroplastic/chromoplastic; EC=1.3.5.5; AltName: Full=Phytoene dehydrogenase; Flags: Precursor;	SubName: Full=Chloroplast phytoene desaturase {ECO:0000313|EMBL:ADT89706.1};	Amine oxidase	GO:0009507,chloroplast; GO:0009941,chloroplast envelope; GO:0009534,chloroplast thylakoid; GO:0009509,chromoplast; GO:0016705,oxidoreductase activity, acting on paired donors, with incorporation or reduction of molecular oxygen; GO:0016166,phytoene dehydrogenase activity; GO:0016117,carotenoid biosynthetic process	Flavin containing amine oxidoreductase
Cluster-30924.126734	0	0	0	0	0	0	0	1.44	0	6.19	0	1.02	4.08	2.62	1.94	7.21	6.71	5.62	0	0	0	0	0	0	0	56.41	0	217.88	0	47.37	149.15	96.71	57.91	265.42	229.62	226.03	K02293 15-cis-phytoene desaturase [EC:1.3.5.5] | (RefSeq) 15-cis-phytoene desaturase, chloroplastic/chromoplastic-like (A)	15-cis-phytoene desaturase, chloroplastic/chromoplastic-like [Brassica napus]	RecName: Full=15-cis-phytoene desaturase, chloroplastic/chromoplastic; EC=1.3.5.5; AltName: Full=Phytoene dehydrogenase; Flags: Precursor;	SubName: Full=Chloroplast phytoene desaturase {ECO:0000313|EMBL:ADT89708.1};	Amine oxidase	GO:0009507,chloroplast; GO:0009941,chloroplast envelope; GO:0009534,chloroplast thylakoid; GO:0009509,chromoplast; GO:0016705,oxidoreductase activity, acting on paired donors, with incorporation or reduction of molecular oxygen; GO:0016166,phytoene dehydrogenase activity; GO:0016117,carotenoid biosynthetic process	Tryptophan halogenase
Cluster-30924.128101	75.69	126.28	121.05	115.93	199.53	77.28	63.14	67.58	224.97	29.76	12.7	24.36	26.17	6.46	25.01	9.21	8.16	21.11	1187.56	2575.93	2317	1663.53	2332.69	1186.89	995.66	1340.23	3517.96	526.83	194.69	574.59	485	121	380.1	171.12	141.25	431.99	K09843 (+)-abscisic acid 8'-hydroxylase [EC:1.14.13.93] | (RefSeq) abscisic acid 8'-hydroxylase 3 (A)	abscisic acid 8'-hydroxylase 3 [Brassica napus]	RecName: Full=Abscisic acid 8'-hydroxylase 3; Short=ABA 8'-hydroxylase 3; EC=1.14.13.93; AltName: Full=Cytochrome P450 707A3;	SubName: Full=Uncharacterized protein {ECO:0000313|EnsemblPlants:Bra027602.1-P};	Cytochrome P450 CYP4/CYP19/CYP26 subfamilies	GO:0016021,integral component of membrane; GO:0010295,(+)-abscisic acid 8'-hydroxylase activity; GO:0020037,heme binding; GO:0005506,iron ion binding; GO:0046345,abscisic acid catabolic process; GO:0016132,brassinosteroid biosynthetic process; GO:0010268,brassinosteroid homeostasis; GO:0007275,multicellular organism development; GO:0009639,response to red or far red light; GO:0009414,response to …	Cytochrome P450
Cluster-30924.128599	0	1.75	0	0	0.35	1.91	14.46	6.98	1.72	9.89	4.36	7.52	10.41	11.73	4.83	14.1	10.8	6.84	0	9	0	0	1.12	7.76	59.46	36.14	7	44.24	17.78	46.85	50.89	57.78	19.74	67.87	49	37.95	K15744 zeta-carotene isomerase [EC:5.2.1.12] | (RefSeq) uncharacterized protein LOC106368192 (A)	BnaC01g39810D [Brassica napus]	--	SubName: Full=BnaC01g39810D protein {ECO:0000313|EMBL:CDY22120.1};	--	GO:0003677,DNA binding	Protein of unknown function (DUF3755)
Cluster-30924.128642	70.26	130.28	78.97	45.52	116.57	25.94	26.28	101.08	332.05	58.48	59.16	42.23	55.34	2.62	23.14	6.91	14.54	22.91	1939.16	4728.3	2676.14	1147.11	2396.14	703.68	733.5	3547.88	9193.42	1841.66	1600.7	1759.47	1812.36	86.78	619.42	227.4	445.01	824.82	K09843 (+)-abscisic acid 8'-hydroxylase [EC:1.14.13.93] | (RefSeq) abscisic acid 8'-hydroxylase 3-like (A)	PREDICTED: abscisic acid 8'-hydroxylase 3-like [Brassica oleracea var. oleracea]	RecName: Full=Abscisic acid 8'-hydroxylase 3; Short=ABA 8'-hydroxylase 3; EC=1.14.13.93; AltName: Full=Cytochrome P450 707A3;	SubName: Full=Uncharacterized protein {ECO:0000313|EnsemblPlants:Bo2g127090.1};	Cytochrome P450 CYP4/CYP19/CYP26 subfamilies	GO:0016021,integral component of membrane; GO:0010295,(+)-abscisic acid 8'-hydroxylase activity; GO:0020037,heme binding; GO:0005506,iron ion binding; GO:0046345,abscisic acid catabolic process; GO:0016132,brassinosteroid biosynthetic process; GO:0010268,brassinosteroid homeostasis; GO:0007275,multicellular organism development; GO:0009639,response to red or far red light; GO:0009414,response to …	Cytochrome P450
Cluster-30924.130323	4.94	0	0	3.11	2.74	1.78	3.31	8.86	5.13	1.34	0	13.55	12.14	11.85	6.77	1.49	3.84	0.66	45	0	0	25.95	18.63	15.73	30	100.95	46.01	13.48	0	184.16	129.57	127.73	59.53	15.91	38.21	7.81	K06444 lycopene epsilon-cyclase [EC:5.5.1.18] | (RefSeq) lycopene epsilon cyclase, chloroplastic (A)	PREDICTED: lycopene epsilon cyclase, chloroplastic [Raphanus sativus]	RecName: Full=Lycopene epsilon cyclase, chloroplastic {ECO:0000303|PubMed:8837512}; EC=5.5.1.18 {ECO:0000269|PubMed:11226339, ECO:0000269|PubMed:8837512}; AltName: Full=Protein LUTEIN DEFICIENT 2 {ECO:0000303|PubMed:9789087}; Flags: Precursor;	SubName: Full=Uncharacterized protein {ECO:0000313|EnsemblPlants:Bra037563.1-P};	--	GO:0031969,chloroplast membrane; GO:0016021,integral component of membrane; GO:0045435,lycopene epsilon cyclase activity; GO:0016705,oxidoreductase activity, acting on paired donors, with incorporation or reduction of molecular oxygen; GO:0016117,carotenoid biosynthetic process; GO:0016123,xanthophyll biosynthetic process	Lycopene cyclase protein
Cluster-30924.132350	0	0	0	0.26	0.26	0	0	1.38	1.08	3.16	2.44	1.65	1.43	0.25	1.78	0	0.23	0.61	0	0	0	3.05	2.51	0	0	22.67	14.01	46.09	30.97	32.27	21.88	3.88	22.41	0	3.27	10.34	K09843 (+)-abscisic acid 8'-hydroxylase [EC:1.14.13.93] | (RefSeq) abscisic acid 8'-hydroxylase 3 (A)	abscisic acid 8'-hydroxylase 3 [Brassica napus]	RecName: Full=Abscisic acid 8'-hydroxylase 3; Short=ABA 8'-hydroxylase 3; EC=1.14.13.93; AltName: Full=Cytochrome P450 707A3;	SubName: Full=BnaAnng05520D protein {ECO:0000313|EMBL:CDY39421.1};	Cytochrome P450 CYP4/CYP19/CYP26 subfamilies	GO:0016021,integral component of membrane; GO:0010295,(+)-abscisic acid 8'-hydroxylase activity; GO:0020037,heme binding; GO:0005506,iron ion binding; GO:0046345,abscisic acid catabolic process; GO:0016132,brassinosteroid biosynthetic process; GO:0010268,brassinosteroid homeostasis; GO:0007275,multicellular organism development; GO:0009639,response to red or far red light; GO:0009414,response to …	Cytochrome P450
Cluster-30924.132354	0	0	1.38	2.51	3.49	4.12	14.13	9.02	8.71	18.46	18.42	29.83	39.04	12.85	23.32	26.89	28.46	19.06	0	0	88.91	119.46	135.52	212.22	749.05	600.88	457.74	1107.32	944.82	2357.31	2425.03	806.82	1182.02	1682.37	1652.98	1298.03	K09841 xanthoxin dehydrogenase [EC:1.1.1.288] | (RefSeq) xanthoxin dehydrogenase-like (A)	PREDICTED: short-chain dehydrogenase reductase 3b isoform X3 [Brassica rapa]	RecName: Full=Short-chain dehydrogenase reductase 3b; Short=AtSDR3b; EC=1.1.1.-;	SubName: Full=Uncharacterized protein {ECO:0000313|EnsemblPlants:Bra004477.1-P};	Reductases with broad range of substrate specificities	GO:0016491,oxidoreductase activity	3-beta hydroxysteroid dehydrogenase/isomerase family
Cluster-30924.132773	0	0	0	2.64	5.37	1.68	0.21	0.52	0	23.52	35.99	20.06	27.55	24.61	26.61	12.59	13.64	13.81	0	0	0	15.13	25	10.09	1.32	4	0	159.01	216.66	185.24	199.79	180.02	159.98	90.58	92.03	112.25	K15744 zeta-carotene isomerase [EC:5.2.1.12] | (RefSeq) uncharacterized protein LOC106368192 (A)	PREDICTED: uncharacterized protein LOC103838499 isoform X1 [Brassica rapa]	--	SubName: Full=Uncharacterized protein {ECO:0000313|EnsemblPlants:Bra027143.1-P};	--	GO:0003677,DNA binding	Protein of unknown function (DUF3755)
Cluster-30924.132775	4.43	0	2.13	0	0.59	0.69	0.56	4.19	1.7	0	0	0.06	0	0	0	3.63	1.8	1.47	53	0	31	0	5.3	8.05	6.7	63.15	20.15	0	0	1	0	0	0	51.16	23.62	23.01	K15744 zeta-carotene isomerase [EC:5.2.1.12] | (RefSeq) uncharacterized protein LOC106368192 (A)	PREDICTED: uncharacterized protein LOC103838499 isoform X3 [Brassica rapa]	--	SubName: Full=Uncharacterized protein {ECO:0000313|EnsemblPlants:Bra027143.1-P};	--	GO:0003677,DNA binding	--
Cluster-30924.134425	0	11.89	0	13606.4	20476.3	9223.21	141.7	180.96	16.63	66.04	314.31	136.59	187.08	69.98	111.06	105.52	39.78	86.05	0	35	0	32967.9	39861	22333.3	344	554.47	40	170	766.98	508	545	205	275	298	107	291	K15748 beta-D-glucopyranosyl abscisate beta-glucosidase [EC:3.2.1.175] | (RefSeq) beta-D-glucopyranosyl abscisate beta-glucosidase-like (A)	PREDICTED: beta-D-glucopyranosyl abscisate beta-glucosidase-like [Brassica rapa]	RecName: Full=Beta-D-glucopyranosyl abscisate beta-glucosidase; EC=3.2.1.175; AltName: Full=Beta-glucosidase 1; Short=AtBG1; AltName: Full=Beta-glucosidase 18; Short=AtBGLU18; AltName: Full=Beta-glucosidase homolog 1; Flags: Precursor;	SubName: Full=Beta-D-glucopyranosyl abscisate beta-glucosidase {ECO:0000313|EMBL:JAU79313.1}; Flags: Fragment;	Beta-glucosidase, lactase phlorizinhydrolase, and related proteins	GO:0009507,chloroplast; GO:0005783,endoplasmic reticulum; GO:0005788,endoplasmic reticulum lumen; GO:0010168,ER body; GO:0005634,nucleus; GO:0005777,peroxisome; GO:0009506,plasmodesma; GO:0005773,vacuole; GO:0051993,abscisic acid glucose ester beta-glucosidase activity; GO:0008422,beta-glucosidase activity; GO:0042802,identical protein binding; GO:0009687,abscisic acid metabolic process; GO:00097…	Glycosyl hydrolase family 1
Cluster-30924.135442	1.38	1.15	2.57	5.98	5.33	5.18	3.66	7.59	5.75	10.38	5.25	5.53	10.21	6.23	10.48	0.7	0.6	0.97	25.05	27.11	57	99	72	92	66.83	174.31	104	213	93	151	219	135	184	15	12	23	K09838 zeaxanthin epoxidase [EC:1.14.15.21] | (RefSeq) zeaxanthin epoxidase, chloroplastic-like (A)	PREDICTED: zeaxanthin epoxidase, chloroplastic-like [Brassica rapa]	RecName: Full=Zeaxanthin epoxidase, chloroplastic; Short=AtZEP; EC=1.14.15.21; AltName: Full=Protein ABA DEFICIENT 1; Short=AtABA1; AltName: Full=Protein IMPAIRED IN BABA-INDUCED STERILITY 3; AltName: Full=Protein LOW EXPRESSION OF OSMOTIC STRESS-RESPONSIVE GENES 6; AltName: Full=Protein NON-PHOTOCHEMICAL QUENCHING 2; Flags: Precursor;	SubName: Full=Uncharacterized protein {ECO:0000313|EnsemblPlants:Bra037130.1-P};	Kynurenine 3-monooxygenase and related flavoprotein monooxygenases	GO:0009507,chloroplast; GO:0009941,chloroplast envelope; GO:0016020,membrane; GO:0071949,FAD binding; GO:0009540,zeaxanthin epoxidase [overall] activity; GO:0009688,abscisic acid biosynthetic process; GO:0009408,response to heat; GO:0010114,response to red light; GO:0009414,response to water deprivation; GO:0044550,secondary metabolite biosynthetic process; GO:0010182,sugar mediated signaling pat…	FHA domain
Cluster-30924.135524	0	0	0	1.17	2.36	1.7	0.88	1.87	1.34	2.45	1.4	1.12	1.99	0.73	1.56	1.52	0.5	2.07	0	0	0	23.84	39	37.16	19.79	52.66	29.73	61.9	30.41	37.66	52.4	19.38	33.55	40.15	12.26	59.96	K15744 zeta-carotene isomerase [EC:5.2.1.12] | (RefSeq) uncharacterized protein LOC106368192 (A)	PREDICTED: uncharacterized protein LOC103843265 [Brassica rapa]	--	SubName: Full=Uncharacterized protein {ECO:0000313|EnsemblPlants:Bra031746.1-P};	--	--	--
Cluster-30924.135825	0	0	0	4.54	5.92	3.22	0.43	0.28	1.77	0	0	0	0	0.11	0	0	0.64	0.98	0	0	0	35.98	38.08	27	3.69	3	15	0	0	0	0	1.11	0	0	6	11.01	K15744 zeta-carotene isomerase [EC:5.2.1.12] | (RefSeq) uncharacterized protein LOC106368192 (A)	uncharacterized protein LOC106366566 isoform X2 [Brassica napus]	--	SubName: Full=BnaA09g13100D protein {ECO:0000313|EMBL:CDY50361.1};	--	GO:0003677,DNA binding	Protein of unknown function (DUF3755)
Cluster-30924.136091	19.54	30.53	30.77	43.18	114.02	40.54	19.2	15.61	34.78	19.39	9.68	22.22	17.93	2.76	8.64	11.42	16.65	14.76	711.54	1467.33	1378.71	1434.91	3091.63	1453.01	708.66	724.16	1272.94	808.3	346.09	1223.23	775.99	120.6	305.33	497.37	673.4	701.41	K09843 (+)-abscisic acid 8'-hydroxylase [EC:1.14.13.93] | (RefSeq) abscisic acid 8'-hydroxylase 1 (A)	abscisic acid 8'-hydroxylase 1 [Brassica napus]	RecName: Full=Abscisic acid 8'-hydroxylase 1; Short=ABA 8'-hydroxylase 1; EC=1.14.13.93; AltName: Full=Cytochrome P450 707A1;	SubName: Full=Uncharacterized protein {ECO:0000313|EnsemblPlants:Bra012551.1-P};	Cytochrome P450 CYP4/CYP19/CYP26 subfamilies	GO:0016021,integral component of membrane; GO:0010295,(+)-abscisic acid 8'-hydroxylase activity; GO:0020037,heme binding; GO:0005506,iron ion binding; GO:0046345,abscisic acid catabolic process; GO:0016132,brassinosteroid biosynthetic process; GO:0010268,brassinosteroid homeostasis; GO:0016125,sterol metabolic process	Cytochrome P450
Cluster-30924.136300	0.4	0	0	16.9	8.02	18.05	0.36	0.71	0	5.27	14.15	1.34	2.45	31.73	31.5	8.12	2.33	24.72	11	0	0	427.13	165.29	491.18	10.15	24.84	0	166.54	383.93	55.92	80.31	1053.33	845.91	268.06	71.41	892.63	K15748 beta-D-glucopyranosyl abscisate beta-glucosidase [EC:3.2.1.175] | (RefSeq) beta-D-glucopyranosyl abscisate beta-glucosidase (A)	beta-D-glucopyranosyl abscisate beta-glucosidase-like [Brassica napus]	RecName: Full=Beta-D-glucopyranosyl abscisate beta-glucosidase; EC=3.2.1.175; AltName: Full=Beta-glucosidase 1; Short=AtBG1; AltName: Full=Beta-glucosidase 18; Short=AtBGLU18; AltName: Full=Beta-glucosidase homolog 1; Flags: Precursor;	SubName: Full=Uncharacterized protein {ECO:0000313|EnsemblPlants:Bra030386.1-P};	Beta-glucosidase, lactase phlorizinhydrolase, and related proteins	GO:0009507,chloroplast; GO:0005783,endoplasmic reticulum; GO:0005788,endoplasmic reticulum lumen; GO:0010168,ER body; GO:0005634,nucleus; GO:0005777,peroxisome; GO:0009506,plasmodesma; GO:0005773,vacuole; GO:0051993,abscisic acid glucose ester beta-glucosidase activity; GO:0008422,beta-glucosidase activity; GO:0042802,identical protein binding; GO:0009687,abscisic acid metabolic process; GO:00097…	Glycosyl hydrolase family 1
Cluster-30924.136301	0	1.13	0	189.85	383.9	239.03	5.19	6.24	7.74	5.54	15.29	5.38	8.44	5.68	8.71	6.98	3.73	7.78	0	8	0	1000.16	1639.99	1315.89	29.07	44	43	34.15	84.28	45.45	56.04	38	48	45.9	22.98	58	K15748 beta-D-glucopyranosyl abscisate beta-glucosidase [EC:3.2.1.175] | (RefSeq) beta-D-glucopyranosyl abscisate beta-glucosidase-like (A)	PREDICTED: beta-D-glucopyranosyl abscisate beta-glucosidase-like [Brassica rapa]	RecName: Full=Beta-D-glucopyranosyl abscisate beta-glucosidase; EC=3.2.1.175; AltName: Full=Beta-glucosidase 1; Short=AtBG1; AltName: Full=Beta-glucosidase 18; Short=AtBGLU18; AltName: Full=Beta-glucosidase homolog 1; Flags: Precursor;	SubName: Full=Uncharacterized protein {ECO:0000313|EnsemblPlants:Bra018969.1-P};	Beta-glucosidase, lactase phlorizinhydrolase, and related proteins	GO:0009507,chloroplast; GO:0005783,endoplasmic reticulum; GO:0005788,endoplasmic reticulum lumen; GO:0010168,ER body; GO:0005634,nucleus; GO:0005777,peroxisome; GO:0009506,plasmodesma; GO:0005773,vacuole; GO:0051993,abscisic acid glucose ester beta-glucosidase activity; GO:0008422,beta-glucosidase activity; GO:0042802,identical protein binding; GO:0009687,abscisic acid metabolic process; GO:00097…	Glycosyl hydrolase family 1
Cluster-30924.137250	0	0	0	70.13	119.31	77.82	0.83	2.26	0.36	2.26	6.41	2.93	2.96	2.78	4.02	2.43	1.11	1.92	0	0	0	1938.87	2690.68	2317.84	25.56	87.22	10.91	78.14	190.38	134.1	106.42	101.18	118.09	87.71	37.23	75.94	K15748 beta-D-glucopyranosyl abscisate beta-glucosidase [EC:3.2.1.175] | (RefSeq) beta-D-glucopyranosyl abscisate beta-glucosidase (A)	BnaA05g14890D [Brassica napus]	RecName: Full=Beta-D-glucopyranosyl abscisate beta-glucosidase; EC=3.2.1.175; AltName: Full=Beta-glucosidase 1; Short=AtBG1; AltName: Full=Beta-glucosidase 18; Short=AtBGLU18; AltName: Full=Beta-glucosidase homolog 1; Flags: Precursor;	SubName: Full=BnaA05g14890D protein {ECO:0000313|EMBL:CDY49904.1};	Beta-glucosidase, lactase phlorizinhydrolase, and related proteins	GO:0009507,chloroplast; GO:0005783,endoplasmic reticulum; GO:0005788,endoplasmic reticulum lumen; GO:0010168,ER body; GO:0005634,nucleus; GO:0005777,peroxisome; GO:0009506,plasmodesma; GO:0005773,vacuole; GO:0051993,abscisic acid glucose ester beta-glucosidase activity; GO:0008422,beta-glucosidase activity; GO:0042802,identical protein binding; GO:0009687,abscisic acid metabolic process; GO:00097…	Glycosyl hydrolase family 1
Cluster-30924.138178	4.42	0	0	6.03	19.49	3.43	4.72	21.72	17.35	0	0	0	0	0	0	0	0	0	15	0	0	19	49.52	11	15.27	88.56	55.61	0	0	0	0	0	0	0	0	0	K15746 beta-carotene 3-hydroxylase [EC:1.14.15.24] | (RefSeq) beta-carotene 3-hydroxylase 1, chloroplastic (A)	chloroplast beta-carotene hydroxylase [Brassica napus]	RecName: Full=Beta-carotene 3-hydroxylase 2, chloroplastic; Short=AtB2; EC=1.14.15.24 {ECO:0000250|UniProtKB:Q9SZZ8}; Flags: Precursor;	SubName: Full=Chloroplast beta-carotene hydroxylase {ECO:0000313|EMBL:AGL08131.1}; EC=1.14.13.129 {ECO:0000313|EMBL:AGL08131.1};	--	GO:0031969,chloroplast membrane; GO:0016021,integral component of membrane; GO:0016787,hydrolase activity; GO:0005506,iron ion binding; GO:0016491,oxidoreductase activity; GO:0016123,xanthophyll biosynthetic process	Fatty acid hydroxylase superfamily
Cluster-30924.138957	0	1.68	1.09	2.4	2.26	0.58	0.16	0.63	0	0.34	0.49	0.19	0.16	0	0.1	0.08	0	0	0	22.79	13.94	23.33	17.84	6.01	1.64	8.42	0	4	5	3	2	0	1	1	0	0	K15744 zeta-carotene isomerase [EC:5.2.1.12] | (RefSeq) uncharacterized protein LOC106368192 (A)	PREDICTED: uncharacterized protein LOC103829993 isoform X1 [Brassica rapa]	--	SubName: Full=Uncharacterized protein {ECO:0000313|EnsemblPlants:Bra031487.1-P};	--	--	Protein of unknown function (DUF3755)
Cluster-30924.139148	0	0	0	2.46	1.17	2.99	0	0	1.08	0	0	0	0	0	0	0	0	0	0	0	0	25	9.64	32.31	0	0	11.85	0	0	0	0	0	0	0	0	0	K15744 zeta-carotene isomerase [EC:5.2.1.12] | (RefSeq) uncharacterized protein LOC106368192 (A)	PREDICTED: uncharacterized protein LOC103838499 isoform X3 [Brassica rapa]	--	SubName: Full=BnaA09g13100D protein {ECO:0000313|EMBL:CDY50361.1};	--	GO:0003677,DNA binding	--
Cluster-30924.139227	0	0	0	0.69	0	0.07	0	0.25	0	0.07	0.6	0.65	0.47	0	0.64	0.28	1.26	0.62	0	0	0	23.96	0	2.64	0	12.37	0	3.16	22.67	37.58	21.24	0	23.59	12.63	53.49	31.01	K09837 carotene epsilon-monooxygenase [EC:1.14.99.45] | (RefSeq) carotene epsilon-monooxygenase, chloroplastic (A)	PREDICTED: carotene epsilon-monooxygenase, chloroplastic [Brassica rapa]	RecName: Full=Carotene epsilon-monooxygenase, chloroplastic; EC=1.14.99.45; AltName: Full=Cytochrome P450 97C1; AltName: Full=Protein LUTEIN DEFICIENT 1; Flags: Precursor;	SubName: Full=Uncharacterized protein {ECO:0000313|EnsemblPlants:Bo6g067160.1};	Cytochrome P450 CYP4/CYP19/CYP26 subfamilies	GO:0009507,chloroplast; GO:0009941,chloroplast envelope; GO:0020037,heme binding; GO:0005506,iron ion binding; GO:0009974,zeinoxanthin epsilon hydroxylase activity; GO:0016117,carotenoid biosynthetic process	Cytochrome P450
Cluster-30924.143241	0	0	0	3.15	2.21	1.71	1.27	0.1	0	0	0	0	0	0	0	0	0	0	0	0	0	29.59	16.88	17.06	12.98	1.24	0	0	0	0	0	0	0	0	0	0	K17911 beta-carotene isomerase [EC:5.2.1.14] | (RefSeq) beta-carotene isomerase D27, chloroplastic-like (A)	PREDICTED: beta-carotene isomerase D27, chloroplastic [Brassica rapa]	RecName: Full=Beta-carotene isomerase D27, chloroplastic; EC=5.2.1.14; AltName: Full=Protein DWARF-27 homolog; Short=AtD27; Flags: Precursor;	SubName: Full=Uncharacterized protein {ECO:0000313|EnsemblPlants:Bra000901.1-P};	--	GO:0009507,chloroplast; GO:0009536,plastid; GO:0016859,cis-trans isomerase activity; GO:0005506,iron ion binding; GO:0010223,secondary shoot formation; GO:1901601,strigolactone biosynthetic process	Domain of unknown function (DUF4033)
Cluster-30924.143247	0	0	0	2.75	2.42	1.94	1.44	0	0	0.19	0	0.59	0.42	0	0	0	0	0	0	0	0	28	20	21	16	0	0	2.35	0	9.76	5.54	0	0	0	0	0	K17911 beta-carotene isomerase [EC:5.2.1.14] | (RefSeq) beta-carotene isomerase D27, chloroplastic-like (A)	beta-carotene isomerase D27, chloroplastic isoform X1 [Arabidopsis lyrata subsp. lyrata]	RecName: Full=Beta-carotene isomerase D27, chloroplastic; EC=5.2.1.14; AltName: Full=Protein DWARF-27 homolog; Short=AtD27; Flags: Precursor;	SubName: Full=Uncharacterized protein {ECO:0000313|EnsemblPlants:Bra000901.1-P};	--	GO:0009507,chloroplast; GO:0009536,plastid; GO:0016859,cis-trans isomerase activity; GO:0005506,iron ion binding; GO:0010223,secondary shoot formation; GO:1901601,strigolactone biosynthetic process	Domain of unknown function (DUF4033)
Cluster-30924.149576	13.58	15.71	18.61	23.54	14.21	19.27	11.06	22.51	17.08	0.83	1.43	0.28	1.65	1.55	1.52	3.41	1.79	2.94	175.75	262.87	293	278.96	137.07	243.7	143.41	367.25	219.61	12.1	18	5.45	25.11	23.89	19.07	52.07	25.55	49.55	K15744 zeta-carotene isomerase [EC:5.2.1.12] | (RefSeq) uncharacterized protein LOC106368192 (A)	uncharacterized protein LOC106449820 [Brassica napus]	--	SubName: Full=Uncharacterized protein {ECO:0000313|EnsemblPlants:Bra031487.1-P};	--	--	Protein of unknown function (DUF3755)
Cluster-30924.152070	0	0	0	0	0	0	0	0	0	1.22	4.43	1.82	0.92	0.81	3.76	0	0.29	0.48	0	0	0	0	0	0	0	0	0	95.65	297.53	188.71	74.75	67.02	249.92	0	22.36	42.68	K17913 carlactone synthase / all-trans-10'-apo-beta-carotenal 13,14-cleaving dioxygenase [EC:1.13.11.69 1.13.11.70] | (RefSeq) carotenoid cleavage dioxygenase 8, chloroplastic-like (A)	carotenoid cleavage dioxygenase 8, chloroplastic-like [Brassica napus]	RecName: Full=Carotenoid cleavage dioxygenase 8, chloroplastic; Short=AtCCD8; EC=1.13.11.69 {ECO:0000269|PubMed:22422982}; EC=1.13.11.70 {ECO:0000269|PubMed:18637791}; AltName: Full=AtNCED8; AltName: Full=Protein MORE AXILLARY BRANCHING 4; AltName: Full=Protein MORE AXILLARY GROWTH 4; Flags: Precursor;	SubName: Full=Uncharacterized protein {ECO:0000313|EnsemblPlants:Bra011384.1-P};	Beta, beta-carotene 15,15'-dioxygenase and related enzymes	GO:0009570,chloroplast stroma; GO:0102396,9-cis-10'-apo-beta-carotenal cleavage oxygenase activity; GO:0102251,all-trans-beta-apo-10'-carotenal cleavage oxygenase activity; GO:0046872,metal ion binding; GO:0016702,oxidoreductase activity, acting on single donors with incorporation of molecular oxygen, incorporation of two atoms of oxygen; GO:0009926,auxin polar transport; GO:0016121,carotene cata…	Retinal pigment epithelial membrane protein
Cluster-30924.152071	0.98	0	0	1.35	0	0.82	0	0	0.23	0.72	19.93	0.33	1.14	18.81	29.61	4.01	5.19	5.29	34	0	0	43	0	28	0	0	8	28.69	681.47	17.29	47.25	786.98	1001.08	167	200.64	240.32	K17913 carlactone synthase / all-trans-10'-apo-beta-carotenal 13,14-cleaving dioxygenase [EC:1.13.11.69 1.13.11.70] | (RefSeq) carotenoid cleavage dioxygenase 8, chloroplastic (A)	BnaC04g06250D [Brassica napus]	RecName: Full=Carotenoid cleavage dioxygenase 8, chloroplastic; Short=AtCCD8; EC=1.13.11.69 {ECO:0000269|PubMed:22422982}; EC=1.13.11.70 {ECO:0000269|PubMed:18637791}; AltName: Full=AtNCED8; AltName: Full=Protein MORE AXILLARY BRANCHING 4; AltName: Full=Protein MORE AXILLARY GROWTH 4; Flags: Precursor;	SubName: Full=Uncharacterized protein {ECO:0000313|EnsemblPlants:Bo4g026610.1};	--	GO:0009570,chloroplast stroma; GO:0102396,9-cis-10'-apo-beta-carotenal cleavage oxygenase activity; GO:0102251,all-trans-beta-apo-10'-carotenal cleavage oxygenase activity; GO:0046872,metal ion binding; GO:0016702,oxidoreductase activity, acting on single donors with incorporation of molecular oxygen, incorporation of two atoms of oxygen; GO:0009926,auxin polar transport; GO:0016121,carotene cata…	--
Cluster-30924.152125	0	2.55	2.47	1.99	0	3.07	0.83	0.49	0.81	0	0	0	0	0	0	0.07	0	0	0	50.57	46	27.71	0	45.79	12.78	9.49	12.32	0	0	0	0	0	0	1.26	0	0	K09837 carotene epsilon-monooxygenase [EC:1.14.99.45] | (RefSeq) carotene epsilon-monooxygenase, chloroplastic (A)	carotene epsilon-monooxygenase, chloroplastic [Brassica napus]	RecName: Full=Carotene epsilon-monooxygenase, chloroplastic; EC=1.14.99.45; AltName: Full=Cytochrome P450 97C1; AltName: Full=Protein LUTEIN DEFICIENT 1; Flags: Precursor;	SubName: Full=Uncharacterized protein {ECO:0000313|EnsemblPlants:Bo6g067160.1};	Cytochrome P450 CYP4/CYP19/CYP26 subfamilies	GO:0009507,chloroplast; GO:0009941,chloroplast envelope; GO:0020037,heme binding; GO:0005506,iron ion binding; GO:0009974,zeinoxanthin epsilon hydroxylase activity; GO:0016117,carotenoid biosynthetic process	Cytochrome P450
Cluster-30924.152126	0	0	0	4.61	4.81	4.57	2.41	4.11	2.47	3.58	2.56	4.08	5.62	4.1	3.08	5.7	4.65	2.68	0	0	0	153.99	131.15	164.56	89.26	191.73	90.78	149.96	91.87	225.59	244.62	180	109.41	249.6	188.99	127.84	K09837 carotene epsilon-monooxygenase [EC:1.14.99.45] | (RefSeq) carotene epsilon-monooxygenase, chloroplastic (A)	PREDICTED: carotene epsilon-monooxygenase, chloroplastic [Brassica rapa]	RecName: Full=Carotene epsilon-monooxygenase, chloroplastic; EC=1.14.99.45; AltName: Full=Cytochrome P450 97C1; AltName: Full=Protein LUTEIN DEFICIENT 1; Flags: Precursor;	SubName: Full=Uncharacterized protein {ECO:0000313|EnsemblPlants:Bo6g067160.1};	Cytochrome P450 CYP4/CYP19/CYP26 subfamilies	GO:0009507,chloroplast; GO:0009941,chloroplast envelope; GO:0020037,heme binding; GO:0005506,iron ion binding; GO:0009974,zeinoxanthin epsilon hydroxylase activity; GO:0016117,carotenoid biosynthetic process	Cytochrome P450
Cluster-30924.158863	2.99	2.14	1.78	5.41	6.53	5.03	3.8	3.27	0.89	0.07	0.42	0.21	0.15	0.53	0	0	0	0	80.67	75.87	59.09	133.42	131.34	133.38	103.82	112.26	23.98	2.01	11.17	8.41	4.83	17.3	0	0	0	0	K00514 zeta-carotene desaturase [EC:1.3.5.6] | (RefSeq) zeta-carotene desaturase, chloroplastic/chromoplastic (A)	BnaAnng10700D [Brassica napus]	RecName: Full=DNA damage-repair/toleration protein DRT102;	SubName: Full=BnaAnng10700D protein {ECO:0000313|EMBL:CDY50763.1};	--	GO:0005737,cytoplasm; GO:0005829,cytosol; GO:0005634,nucleus; GO:0016853,isomerase activity; GO:0005975,carbohydrate metabolic process; GO:0006281,DNA repair; GO:0009409,response to cold	Domain of unknown function (DUF4437)
Cluster-30924.161048	1.02	0	1.57	0.46	0.45	0.34	0	1.04	0	0	0	0.02	0	0.03	0	0	0	0	30	0	57	12.51	9.8	10	0	39.1	0	0	0	1	0	1	0	0	0	0	K09843 (+)-abscisic acid 8'-hydroxylase [EC:1.14.13.93] | (RefSeq) abscisic acid 8'-hydroxylase 4-like (A)	PREDICTED: abscisic acid 8'-hydroxylase 4-like [Brassica rapa]	RecName: Full=Abscisic acid 8'-hydroxylase 4; Short=ABA 8'-hydroxylase 4; EC=1.14.13.93; AltName: Full=Cytochrome P450 707A4;	SubName: Full=Uncharacterized protein {ECO:0000313|EnsemblPlants:Bo3g073070.1};	Cytochrome P450 CYP4/CYP19/CYP26 subfamilies	GO:0016021,integral component of membrane; GO:0010295,(+)-abscisic acid 8'-hydroxylase activity; GO:0020037,heme binding; GO:0005506,iron ion binding; GO:0046345,abscisic acid catabolic process; GO:0016132,brassinosteroid biosynthetic process; GO:0010268,brassinosteroid homeostasis; GO:0007275,multicellular organism development; GO:0016125,sterol metabolic process	Cytochrome P450
Cluster-30924.162436	39.85	72.57	46.24	19.48	59.32	7.25	17.63	44.18	207.4	157.92	236.54	129.97	142.96	11.06	46.72	12.36	42.48	104.69	195	435	267	88	217	34	84	265	979	823	1112	936	808	63	220	69	223	668	K09840 9-cis-epoxycarotenoid dioxygenase [EC:1.13.11.51] | (RefSeq) 9-cis-epoxycarotenoid dioxygenase NCED3, chloroplastic (A)	PREDICTED: 9-cis-epoxycarotenoid dioxygenase NCED3, chloroplastic [Brassica rapa]	RecName: Full=9-cis-epoxycarotenoid dioxygenase NCED3, chloroplastic; Short=AtNCED3; EC=1.13.11.51; AltName: Full=Protein SALT TOLERANT 1; Flags: Precursor;	SubName: Full=Uncharacterized protein {ECO:0000313|EnsemblPlants:Bra021558.1-P};	Beta, beta-carotene 15,15'-dioxygenase and related enzymes	GO:0009570,chloroplast stroma; GO:0009535,chloroplast thylakoid membrane; GO:0045549,9-cis-epoxycarotenoid dioxygenase activity; GO:0046872,metal ion binding; GO:0009688,abscisic acid biosynthetic process; GO:0042538,hyperosmotic salinity response; GO:0006970,response to osmotic stress; GO:0009414,response to water deprivation	Retinal pigment epithelial membrane protein
Cluster-30924.162656	0	3.23	0	7.97	22.06	4.52	0	0	0	0	0	2.08	1.69	1.48	0	0	0	0	0	94.05	0	162.1	365.74	98.72	0	0	0	0	0	69.84	44.53	39.34	0	0	0	0	K15744 zeta-carotene isomerase [EC:5.2.1.12] | (RefSeq) uncharacterized protein LOC106368192 (A)	uncharacterized protein LOC106354001 isoform X2 [Brassica napus]	--	SubName: Full=Uncharacterized protein {ECO:0000313|EnsemblPlants:Bra004286.1-P};	--	GO:0003677,DNA binding	Myb-like DNA-binding domain
Cluster-30924.164224	0	0	0	0	0	0	6.7	0	2.13	0.43	0	0.32	0.34	0.15	0	0.05	0.14	0.09	0	0	0	0	0	0	156.56	0	49.27	11.44	0	11.26	9.3	4.22	0	1.3	3.63	2.59	K15744 zeta-carotene isomerase [EC:5.2.1.12] | (RefSeq) uncharacterized protein LOC106368192 (A)	uncharacterized protein LOC106354001 isoform X1 [Brassica napus]	--	SubName: Full=Uncharacterized protein {ECO:0000313|EnsemblPlants:Bra004286.1-P};	--	GO:0003677,DNA binding	Myb-like DNA-binding domain
Cluster-30924.168353	0	0	0	2.53	2.5	0.6	0.6	0	0	0	0	0	0	0	0	0	0	0	0	0	0	43.84	35.27	11.12	11.46	0	0	0	0	0	0	0	0	0	0	0	K15747 beta-ring hydroxylase [EC:1.14.-.-] | (RefSeq) protein LUTEIN DEFICIENT 5, chloroplastic-like isoform X2 (A)	protein LUTEIN DEFICIENT 5, chloroplastic-like isoform X2 [Brassica napus]	RecName: Full=Protein LUTEIN DEFICIENT 5, chloroplastic; EC=1.14.-.-; AltName: Full=Cytochrome P450 97A3; Flags: Precursor;	SubName: Full=BnaA08g07690D protein {ECO:0000313|EMBL:CDY27131.1};	Cytochrome P450 CYP4/CYP19/CYP26 subfamilies	GO:0009507,chloroplast; GO:0009941,chloroplast envelope; GO:0010291,carotene beta-ring hydroxylase activity; GO:0020037,heme binding; GO:0005506,iron ion binding; GO:0016705,oxidoreductase activity, acting on paired donors, with incorporation or reduction of molecular oxygen; GO:0016117,carotenoid biosynthetic process; GO:0016123,xanthophyll biosynthetic process	Cytochrome P450
Cluster-30924.171769	0	0.46	0	0	0	0	0.31	2.27	3.49	0.06	0	0	0	0	0	0	0	0	0	23	0	0	0	0	12	109	132	2.5	0	0	0	0	0	0	0	0	K17913 carlactone synthase / all-trans-10'-apo-beta-carotenal 13,14-cleaving dioxygenase [EC:1.13.11.69 1.13.11.70] | (RefSeq) carotenoid cleavage dioxygenase 8, chloroplastic-like (A)	carotenoid cleavage dioxygenase 8, chloroplastic-like [Brassica napus]	RecName: Full=Carotenoid cleavage dioxygenase 8, chloroplastic; Short=AtCCD8; EC=1.13.11.69 {ECO:0000269|PubMed:22422982}; EC=1.13.11.70 {ECO:0000269|PubMed:18637791}; AltName: Full=AtNCED8; AltName: Full=Protein MORE AXILLARY BRANCHING 4; AltName: Full=Protein MORE AXILLARY GROWTH 4; Flags: Precursor;	SubName: Full=Uncharacterized protein {ECO:0000313|EnsemblPlants:Bra011384.1-P};	Beta, beta-carotene 15,15'-dioxygenase and related enzymes	GO:0009570,chloroplast stroma; GO:0102396,9-cis-10'-apo-beta-carotenal cleavage oxygenase activity; GO:0102251,all-trans-beta-apo-10'-carotenal cleavage oxygenase activity; GO:0046872,metal ion binding; GO:0016702,oxidoreductase activity, acting on single donors with incorporation of molecular oxygen, incorporation of two atoms of oxygen; GO:0009926,auxin polar transport; GO:0016121,carotene cata…	Retinal pigment epithelial membrane protein
Cluster-30924.172244	0	0	0	3.94	4.99	6.93	2.71	2.9	9.38	4.84	3.75	5.45	4.06	3.27	2.91	1.67	2.88	1.43	0	0	0	68.5	70.77	129.38	51.92	69.98	178.42	104.46	69.77	156.28	91.56	74.36	53.68	37.84	60.68	35.61	K15747 beta-ring hydroxylase [EC:1.14.-.-] | (RefSeq) protein LUTEIN DEFICIENT 5, chloroplastic-like isoform X2 (A)	protein LUTEIN DEFICIENT 5, chloroplastic-like isoform X2 [Brassica napus]	RecName: Full=Protein LUTEIN DEFICIENT 5, chloroplastic; EC=1.14.-.-; AltName: Full=Cytochrome P450 97A3; Flags: Precursor;	SubName: Full=BnaA08g07690D protein {ECO:0000313|EMBL:CDY27131.1};	Cytochrome P450 CYP4/CYP19/CYP26 subfamilies	GO:0009507,chloroplast; GO:0009941,chloroplast envelope; GO:0010291,carotene beta-ring hydroxylase activity; GO:0020037,heme binding; GO:0005506,iron ion binding; GO:0016705,oxidoreductase activity, acting on paired donors, with incorporation or reduction of molecular oxygen; GO:0016117,carotenoid biosynthetic process; GO:0016123,xanthophyll biosynthetic process	Cytochrome P450
Cluster-30924.20681	4.71	30.31	9.41	9.49	16.27	13.16	8.19	21.88	51.3	8.38	4.65	7.39	9.43	0	1.8	1.65	1.05	3.44	52.98	438.68	128.39	97.78	136.47	144.37	92.08	309.38	571.91	105.25	50.94	124.49	124.86	0	19.64	21.83	12.97	50.46	K09843 (+)-abscisic acid 8'-hydroxylase [EC:1.14.13.93] | (RefSeq) abscisic acid 8'-hydroxylase 3 (A)	abscisic acid 8'-hydroxylase 3 [Brassica napus]	RecName: Full=Abscisic acid 8'-hydroxylase 3; Short=ABA 8'-hydroxylase 3; EC=1.14.13.93; AltName: Full=Cytochrome P450 707A3;	SubName: Full=BnaAnng05520D protein {ECO:0000313|EMBL:CDY39421.1};	Cytochrome P450 CYP4/CYP19/CYP26 subfamilies	GO:0016021,integral component of membrane; GO:0010295,(+)-abscisic acid 8'-hydroxylase activity; GO:0020037,heme binding; GO:0005506,iron ion binding; GO:0046345,abscisic acid catabolic process; GO:0016132,brassinosteroid biosynthetic process; GO:0010268,brassinosteroid homeostasis; GO:0007275,multicellular organism development; GO:0009639,response to red or far red light; GO:0009414,response to …	Cytochrome P450
Cluster-30924.22596	0	0	4.23	0.51	0	0	0	0	0	5.39	5.16	2.2	2.64	2.7	4.39	0	0	0	0	0	106.31	9.48	0	0	0	0	0	125.47	103.61	68.07	64.23	66.39	87.36	0	0	0	K15744 zeta-carotene isomerase [EC:5.2.1.12] | (RefSeq) uncharacterized protein LOC106368192 (A)	uncharacterized protein LOC106354001 isoform X2 [Brassica napus]	--	SubName: Full=Uncharacterized protein {ECO:0000313|EnsemblPlants:Bra004286.1-P};	--	GO:0003677,DNA binding	Myb-like DNA-binding domain
Cluster-30924.22597	1.15	3.46	3.55	2.71	1.42	2.04	8.79	6.01	3.22	1.97	1.05	1.18	1.91	0.53	0.39	0	0	0	10.89	41.83	40.55	23.47	10.04	18.76	82.69	71.21	30.03	20.65	9.68	16.61	21.23	5.91	3.59	0	0	0	K15744 zeta-carotene isomerase [EC:5.2.1.12] | (RefSeq) uncharacterized protein LOC106368192 (A)	PREDICTED: uncharacterized protein LOC103831233 [Brassica rapa]	--	SubName: Full=Uncharacterized protein {ECO:0000313|EnsemblPlants:Bra004286.1-P};	--	GO:0003677,DNA binding	Myb-like DNA-binding domain
Cluster-30924.23408	1.72	1.25	2.87	1.71	9.41	2.37	3.41	12.45	1.52	0	0	0	0	0	0	0	0	0	12	11	24	11	49	16	23.48	107.94	10.34	0	0	0	0	0	0	0	0	0	K02291 15-cis-phytoene/all-trans-phytoene synthase [EC:2.5.1.32 2.5.1.99] | (RefSeq) PSY; phytoene synthase, chloroplastic (A)	PREDICTED: phytoene synthase, chloroplastic [Brassica rapa]	RecName: Full=Phytoene synthase, chloroplastic; EC=2.5.1.32 {ECO:0000269|PubMed:25675505}; Flags: Precursor;	SubName: Full=Uncharacterized protein {ECO:0000313|EnsemblPlants:Bra008569.1-P};	Squalene synthetase	GO:0009507,chloroplast; GO:0031969,chloroplast membrane; GO:0004310,farnesyl-diphosphate farnesyltransferase activity; GO:0016767,geranylgeranyl-diphosphate geranylgeranyltransferase activity; GO:0051996,squalene synthase activity; GO:0016117,carotenoid biosynthetic process; GO:0006696,ergosterol biosynthetic process	Squalene/phytoene synthase
Cluster-30924.23473	3.68	3.63	0.87	0.55	1.2	0.51	3	38.36	7.25	8.73	11.76	6.53	9.46	3.48	4.08	8.26	18.06	12.79	44	56	12.6	6	10.65	6	35.83	577.03	86	116.75	137	117	133.12	49.49	47.2	116.34	237.13	199.32	K15746 beta-carotene 3-hydroxylase [EC:1.14.15.24] | (RefSeq) BCH; beta-carotene 3-hydroxylase 1, chloroplastic (A)	beta-carotene 3-hydroxylase 1, chloroplastic [Brassica rapa]	RecName: Full=Beta-carotene 3-hydroxylase 1, chloroplastic; Short=AtB1; EC=1.14.15.24 {ECO:0000269|PubMed:8798688}; Flags: Precursor;	SubName: Full=Uncharacterized protein {ECO:0000313|EnsemblPlants:Bra019145.1-P};	--	GO:0031969,chloroplast membrane; GO:0016021,integral component of membrane; GO:0016787,hydrolase activity; GO:0005506,iron ion binding; GO:0016491,oxidoreductase activity; GO:0016123,xanthophyll biosynthetic process	Fatty acid hydroxylase superfamily
Cluster-30924.25952	0	0	0	0	0	0	1.57	0	0	5.4	5.02	5.96	0	0	2.15	0.03	0	0	0	0	0	0	0	0	66.92	0	0	259.83	206.45	377.97	0	0	87.57	1.66	0	0	K15747 beta-ring hydroxylase [EC:1.14.-.-] | (RefSeq) protein LUTEIN DEFICIENT 5, chloroplastic-like isoform X2 (A)	protein LUTEIN DEFICIENT 5, chloroplastic-like isoform X2 [Brassica napus]	RecName: Full=Protein LUTEIN DEFICIENT 5, chloroplastic; EC=1.14.-.-; AltName: Full=Cytochrome P450 97A3; Flags: Precursor;	SubName: Full=BnaA08g07690D protein {ECO:0000313|EMBL:CDY27131.1};	Cytochrome P450 CYP4/CYP19/CYP26 subfamilies	GO:0009507,chloroplast; GO:0009941,chloroplast envelope; GO:0010291,carotene beta-ring hydroxylase activity; GO:0020037,heme binding; GO:0005506,iron ion binding; GO:0016705,oxidoreductase activity, acting on paired donors, with incorporation or reduction of molecular oxygen; GO:0016117,carotenoid biosynthetic process; GO:0016123,xanthophyll biosynthetic process	Cytochrome P450
Cluster-30924.33375	0	0	0	0	0	0	0	0	0	0.41	2.42	0.82	0.86	0.25	0.8	1.22	2.56	1	0	0	0	0	0	0	0	0	0	10.8	55.09	28.8	23.73	6.83	17.96	33.75	65.96	30.27	K15744 zeta-carotene isomerase [EC:5.2.1.12] | (RefSeq) uncharacterized protein LOC106368192 (A)	uncharacterized protein LOC106354001 isoform X1 [Brassica napus]	--	SubName: Full=Uncharacterized protein {ECO:0000313|EnsemblPlants:Bra004286.1-P};	--	GO:0003677,DNA binding	Myb-like DNA-binding domain
Cluster-30924.34582	0.88	1.92	0	6.23	7.42	8.1	4.68	5.17	4.67	3.53	4.25	3.37	3.57	2.75	5.24	4.79	6.16	5.06	10	28	0	64.76	62.84	89.73	53.07	73.84	52.53	44.79	47.06	57.27	47.67	37.04	57.52	63.99	76.8	74.94	K14595 abscisate beta-glucosyltransferase [EC:2.4.1.263] | (RefSeq) UDP-glucosyltransferase 73B2 (A)	CBS domain containing protein 2 [Brassica napus]	RecName: Full=CBS domain-containing protein CBSX2, chloroplastic; AltName: Full=CBS domain-containing protein 1; Short=AtCDCP1; AltName: Full=Protein LOSS OF THE TIMING OF ET AND JA BIOSYNTHESIS 1; Short=AtLEJ1; Flags: Precursor;	SubName: Full=CBS domain containing protein 2 {ECO:0000313|EMBL:AID60166.1};	--	GO:0009507,chloroplast; GO:0009570,chloroplast stroma; GO:0045454,cell redox homeostasis	CBS domain
Cluster-30924.36508	0	0	0	0.25	0	0	0	0	0	0.41	0.61	0.09	0	0.48	0.62	1.18	2.19	0.59	0	0	0	9.03	0	0	0	0	0	18.43	23.26	5.56	0	22.36	23.41	55.2	95.07	30.29	K09839 violaxanthin de-epoxidase [EC:1.23.5.1] | (RefSeq) violaxanthin de-epoxidase, chloroplastic (A)	PREDICTED: violaxanthin de-epoxidase, chloroplastic [Brassica rapa]	RecName: Full=Violaxanthin de-epoxidase, chloroplastic {ECO:0000303|PubMed:9624110}; Short=AtVxDE; EC=1.23.5.1 {ECO:0000305}; AltName: Full=Protein NON-PHOTOCHEMICAL QUENCHING 1; Flags: Precursor;	SubName: Full=Uncharacterized protein {ECO:0000313|EnsemblPlants:Bra018616.1-P};	--	GO:0009507,chloroplast; GO:0009534,chloroplast thylakoid; GO:0009535,chloroplast thylakoid membrane; GO:0031977,thylakoid lumen; GO:0019904,protein domain specific binding; GO:0046422,violaxanthin de-epoxidase activity; GO:0015994,chlorophyll metabolic process; GO:0006631,fatty acid metabolic process; GO:0009408,response to heat; GO:0010028,xanthophyll cycle	VDE lipocalin domain
Cluster-30924.37735	3.38	16.67	9.05	6.32	7.77	3.91	5.46	16.72	22.94	13.34	5.54	7.48	10.09	0.28	1.34	1.65	1.8	5.54	30.95	194.46	99.86	53.01	53	34.72	49.7	191.31	206.87	135.15	49.25	102.13	108.18	3	11.85	17.66	18.03	66.12	K09843 (+)-abscisic acid 8'-hydroxylase [EC:1.14.13.93] | (RefSeq) abscisic acid 8'-hydroxylase 3 (A)	abscisic acid 8'-hydroxylase 3 [Brassica napus]	RecName: Full=Abscisic acid 8'-hydroxylase 3; Short=ABA 8'-hydroxylase 3; EC=1.14.13.93; AltName: Full=Cytochrome P450 707A3;	SubName: Full=BnaAnng05520D protein {ECO:0000313|EMBL:CDY39421.1};	Cytochrome P450 CYP4/CYP19/CYP26 subfamilies	GO:0016021,integral component of membrane; GO:0010295,(+)-abscisic acid 8'-hydroxylase activity; GO:0020037,heme binding; GO:0005506,iron ion binding; GO:0046345,abscisic acid catabolic process; GO:0016132,brassinosteroid biosynthetic process; GO:0010268,brassinosteroid homeostasis; GO:0007275,multicellular organism development; GO:0009639,response to red or far red light; GO:0009414,response to …	Cytochrome P450
Cluster-30924.37909	0	7.06	4.81	9.39	5.58	1.44	0	3.8	0	0.31	0	0	0.34	0	0	0.84	0	0	0	45.81	30	45.6	21.96	7.29	0	24.6	0	1.75	0	0	2.05	0	0	5.06	0	0	K06444 lycopene epsilon-cyclase [EC:5.5.1.18] | (RefSeq) LUT2; Lycopene beta/epsilon cyclase protein (A)	LCYE [Citrus maxima]	RecName: Full=Lycopene epsilon cyclase, chloroplastic {ECO:0000303|PubMed:8837512}; EC=5.5.1.18 {ECO:0000269|PubMed:11226339, ECO:0000269|PubMed:8837512}; AltName: Full=Protein LUTEIN DEFICIENT 2 {ECO:0000303|PubMed:9789087}; Flags: Precursor;	SubName: Full=LCYE {ECO:0000313|EMBL:AJT59425.1};	--	GO:0031969,chloroplast membrane; GO:0016021,integral component of membrane; GO:0045435,lycopene epsilon cyclase activity; GO:0016705,oxidoreductase activity, acting on paired donors, with incorporation or reduction of molecular oxygen; GO:0016117,carotenoid biosynthetic process; GO:0016123,xanthophyll biosynthetic process	Lycopene cyclase protein
Cluster-30924.37914	2.44	4.95	12.31	1.86	0.46	2.44	1.52	5.86	5.36	10.24	2.14	7.05	8.44	0.12	1.28	0.78	0.5	1.86	37.2	98.13	228.96	26.01	5.22	36.47	23.37	113.02	81.5	176.08	31.88	161.6	152.06	2.24	18.9	14.06	8.45	36.98	K09843 (+)-abscisic acid 8'-hydroxylase [EC:1.14.13.93] | (RefSeq) abscisic acid 8'-hydroxylase 3-like (A)	PREDICTED: abscisic acid 8'-hydroxylase 3-like [Brassica rapa]	RecName: Full=Abscisic acid 8'-hydroxylase 3; Short=ABA 8'-hydroxylase 3; EC=1.14.13.93; AltName: Full=Cytochrome P450 707A3;	SubName: Full=Uncharacterized protein {ECO:0000313|EnsemblPlants:Bra025083.1-P};	Cytochrome P450 CYP4/CYP19/CYP26 subfamilies	GO:0016021,integral component of membrane; GO:0010295,(+)-abscisic acid 8'-hydroxylase activity; GO:0020037,heme binding; GO:0005506,iron ion binding; GO:0046345,abscisic acid catabolic process; GO:0016132,brassinosteroid biosynthetic process; GO:0010268,brassinosteroid homeostasis; GO:0007275,multicellular organism development; GO:0009639,response to red or far red light; GO:0009414,response to …	Cytochrome P450
Cluster-30924.37915	37.01	104.45	85.69	35.28	41.19	26.93	34.9	60.61	155.8	78.58	23.78	43.22	52.55	8.7	31.55	20.34	19.78	47.32	314	1126.43	875.67	274.71	260.71	221.84	293.94	642.27	1300.88	735.71	195.83	546.75	522.07	87.21	258.62	201.48	183.11	523.49	K09843 (+)-abscisic acid 8'-hydroxylase [EC:1.14.13.93] | (RefSeq) abscisic acid 8'-hydroxylase 3 (A)	BnaA09g17560D [Brassica napus]	RecName: Full=Abscisic acid 8'-hydroxylase 3; Short=ABA 8'-hydroxylase 3; EC=1.14.13.93; AltName: Full=Cytochrome P450 707A3;	SubName: Full=BnaA09g17560D protein {ECO:0000313|EMBL:CDY13061.1};	Cytochrome P450 CYP4/CYP19/CYP26 subfamilies	GO:0016021,integral component of membrane; GO:0010295,(+)-abscisic acid 8'-hydroxylase activity; GO:0020037,heme binding; GO:0005506,iron ion binding; GO:0046345,abscisic acid catabolic process; GO:0016132,brassinosteroid biosynthetic process; GO:0010268,brassinosteroid homeostasis; GO:0007275,multicellular organism development; GO:0009639,response to red or far red light; GO:0009414,response to …	Cytochrome P450
Cluster-30924.37970	0	0	0	2.8	2.14	1.57	0.74	1.74	0	0.8	1.9	0.68	0.37	0.24	0.16	0.85	2.9	0.45	0	0	0	81.85	50.91	49.49	24.04	71.05	0	29.28	59.74	33.09	14.06	9.06	4.9	32.38	102.97	18.81	K15747 beta-ring hydroxylase [EC:1.14.-.-] | (RefSeq) protein LUTEIN DEFICIENT 5, chloroplastic-like (A)	PREDICTED: cytochrome P450 97B3, chloroplastic [Brassica rapa]	RecName: Full=Cytochrome P450 97B3, chloroplastic; EC=1.14.-.-; Flags: Precursor;	SubName: Full=Uncharacterized protein {ECO:0000313|EnsemblPlants:Bo8g039560.1};	Cytochrome P450 CYP4/CYP19/CYP26 subfamilies	GO:0009507,chloroplast; GO:0009941,chloroplast envelope; GO:0031969,chloroplast membrane; GO:0009570,chloroplast stroma; GO:0020037,heme binding; GO:0005506,iron ion binding; GO:0004497,monooxygenase activity; GO:0016705,oxidoreductase activity, acting on paired donors, with incorporation or reduction of molecular oxygen; GO:0016117,carotenoid biosynthetic process	Cytochrome P450
Cluster-30924.39465	14.76	8.05	10.84	33.12	37.21	28.47	11.12	13.63	18.14	20.59	18.75	16.99	13.88	15.41	14.25	12.46	13.69	20.09	54	35	46	112.33	101.91	98.78	39	60.22	63	78	65.35	90.53	58	64.85	50	51.05	53	95.83	K14595 abscisate beta-glucosyltransferase [EC:2.4.1.263] | (RefSeq) UDP-glucosyltransferase 73B2 (A)	PREDICTED: CBS domain-containing protein CBSX2, chloroplastic-like [Brassica rapa]	RecName: Full=CBS domain-containing protein CBSX2, chloroplastic; AltName: Full=CBS domain-containing protein 1; Short=AtCDCP1; AltName: Full=Protein LOSS OF THE TIMING OF ET AND JA BIOSYNTHESIS 1; Short=AtLEJ1; Flags: Precursor;	SubName: Full=Uncharacterized protein {ECO:0000313|EnsemblPlants:Bra034605.1-P};	--	GO:0009507,chloroplast; GO:0009570,chloroplast stroma; GO:0045454,cell redox homeostasis	CBS domain
Cluster-30924.39466	2.76	2.57	0	13.57	9.84	8.55	4.79	0	1.31	1.25	1.7	0.44	0.42	1.13	0.74	1.15	1.87	0.46	47	57	0	211	124.72	142.49	82	0	22.26	24.12	28.23	11.26	8.39	23	12.2	23.3	35.15	10.23	K14595 abscisate beta-glucosyltransferase [EC:2.4.1.263] | (RefSeq) UDP-glucosyltransferase 73B2 (A)	PREDICTED: CBS domain-containing protein CBSX2, chloroplastic-like [Brassica oleracea var. oleracea]	RecName: Full=CBS domain-containing protein CBSX2, chloroplastic; AltName: Full=CBS domain-containing protein 1; Short=AtCDCP1; AltName: Full=Protein LOSS OF THE TIMING OF ET AND JA BIOSYNTHESIS 1; Short=AtLEJ1; Flags: Precursor;	SubName: Full=Uncharacterized protein {ECO:0000313|EnsemblPlants:Bo3g169130.1};	--	GO:0009507,chloroplast; GO:0009570,chloroplast stroma; GO:0045454,cell redox homeostasis	CBS domain
Cluster-30924.42630	73.91	155.07	114.33	58.53	83.88	44.93	55.06	62	235.32	113.14	36.82	86.25	77.13	13.66	51.04	29.64	22.33	64.02	776.58	2090.85	1454.68	563.63	657.16	460	577.37	817.82	2446.24	1324.23	376.55	1355.92	952.54	170.3	518.66	365.74	257.16	877.24	K09843 (+)-abscisic acid 8'-hydroxylase [EC:1.14.13.93] | (RefSeq) abscisic acid 8'-hydroxylase 3 (A)	BnaA09g17560D [Brassica napus]	RecName: Full=Abscisic acid 8'-hydroxylase 3; Short=ABA 8'-hydroxylase 3; EC=1.14.13.93; AltName: Full=Cytochrome P450 707A3;	SubName: Full=BnaA09g17560D protein {ECO:0000313|EMBL:CDY13061.1};	Cytochrome P450 CYP4/CYP19/CYP26 subfamilies	GO:0016021,integral component of membrane; GO:0010295,(+)-abscisic acid 8'-hydroxylase activity; GO:0020037,heme binding; GO:0005506,iron ion binding; GO:0046345,abscisic acid catabolic process; GO:0016132,brassinosteroid biosynthetic process; GO:0010268,brassinosteroid homeostasis; GO:0007275,multicellular organism development; GO:0009639,response to red or far red light; GO:0009414,response to …	Cytochrome P450
Cluster-30924.43738	0	0.23	0	0	0	0	0.12	0	0.31	7.67	9.55	9.88	9.06	11.2	10.87	6.87	10.6	6.01	0	18.13	0	0	0	0	7.48	0	18.18	519.78	552.97	881.28	635.13	794.11	621.8	485.1	694.86	462.03	K09835 prolycopene isomerase [EC:5.2.1.13] | (RefSeq) prolycopene isomerase, chloroplastic (A)	prolycopene isomerase, chloroplastic [Brassica napus]	RecName: Full=Prolycopene isomerase, chloroplastic; Short=CrtISO; EC=5.2.1.13; AltName: Full=Carotenoid and chloroplast regulation protein 2; AltName: Full=Carotenoid isomerase; Flags: Precursor;	SubName: Full=Carotenoid isomerase 1 {ECO:0000313|EMBL:AGZ62518.1};	Phytoene desaturase	GO:0031969,chloroplast membrane; GO:0046608,carotenoid isomerase activity; GO:0016491,oxidoreductase activity; GO:0016117,carotenoid biosynthetic process; GO:0009662,etioplast organization	GMC oxidoreductase
Cluster-30924.44483	16.4	0	14.6	24.18	8.69	23.07	15.21	16.6	11.23	13.48	17.76	8.1	3.47	4.63	8.77	14.45	3.8	9.05	26	0	25	36.22	10.36	33.09	21.59	29.84	15.8	19.68	25.83	17.87	5.98	8	13.13	23.68	6.02	18.67	K14595 abscisate beta-glucosyltransferase [EC:2.4.1.263] | (RefSeq) UDP-glucosyltransferase 73B2 (A)	CBS domain-containing protein CBSX2, chloroplastic [Brassica napus]	RecName: Full=CBS domain-containing protein CBSX2, chloroplastic; AltName: Full=CBS domain-containing protein 1; Short=AtCDCP1; AltName: Full=Protein LOSS OF THE TIMING OF ET AND JA BIOSYNTHESIS 1; Short=AtLEJ1; Flags: Precursor;	SubName: Full=BnaA03g50880D protein {ECO:0000313|EMBL:CDY49275.1};	--	GO:0009507,chloroplast; GO:0009570,chloroplast stroma; GO:0045454,cell redox homeostasis	CBS domain
Cluster-30924.47692	0	0	0	1.95	2.37	2.63	3.64	1.99	4.38	0	0	0	0	0	0	0	0	0	0	0	0	47.95	47.45	69.62	99.19	68.17	118.32	0	0	0	0	0	0	0	0	0	K00514 zeta-carotene desaturase [EC:1.3.5.6] | (RefSeq) zeta-carotene desaturase, chloroplastic/chromoplastic (A)	PREDICTED: DNA-damage-repair/toleration protein DRT102 isoform X2 [Capsicum annuum]	RecName: Full=DNA damage-repair/toleration protein DRT102;	SubName: Full=Uncharacterized protein {ECO:0000313|EnsemblPlants:Bo5g146920.1};	--	GO:0005737,cytoplasm; GO:0005829,cytosol; GO:0005634,nucleus; GO:0016853,isomerase activity; GO:0005975,carbohydrate metabolic process; GO:0006281,DNA repair; GO:0009409,response to cold	Domain of unknown function (DUF4437)
Cluster-30924.47960	4.49	0	0	29.77	34.72	19.81	9.33	49.92	72.03	19.86	6.81	12.63	28.06	4.02	14.51	6.38	5.73	15.33	50.34	0	0	305.69	290.12	216.56	104.49	703.36	799.98	248.56	74.31	211.94	370.05	53.49	157.35	84.11	70.41	224.17	K09843 (+)-abscisic acid 8'-hydroxylase [EC:1.14.13.93] | (RefSeq) abscisic acid 8'-hydroxylase 3 (A)	PREDICTED: abscisic acid 8'-hydroxylase 3 [Brassica rapa]	RecName: Full=Abscisic acid 8'-hydroxylase 3; Short=ABA 8'-hydroxylase 3; EC=1.14.13.93; AltName: Full=Cytochrome P450 707A3;	SubName: Full=Uncharacterized protein {ECO:0000313|EnsemblPlants:Bra027602.1-P};	Cytochrome P450 CYP4/CYP19/CYP26 subfamilies	GO:0016021,integral component of membrane; GO:0010295,(+)-abscisic acid 8'-hydroxylase activity; GO:0020037,heme binding; GO:0005506,iron ion binding; GO:0046345,abscisic acid catabolic process; GO:0016132,brassinosteroid biosynthetic process; GO:0010268,brassinosteroid homeostasis; GO:0007275,multicellular organism development; GO:0009639,response to red or far red light; GO:0009414,response to …	Cytochrome P450
Cluster-30924.48832	2.7	7.3	15.66	17.77	41.9	21.21	0.36	26.92	28.49	23.75	5.71	8.66	11.65	10.98	22.95	0	0	0	8	25	53	49	93	59	1	95	79	71	16	37	39	37	65	0	0	0	K09838 zeaxanthin epoxidase [EC:1.14.15.21] | (RefSeq) zeaxanthin epoxidase, chloroplastic (A)	PREDICTED: zeaxanthin epoxidase, chloroplastic [Brassica oleracea var. oleracea]	RecName: Full=Zeaxanthin epoxidase, chloroplastic; Short=AtZEP; EC=1.14.15.21; AltName: Full=Protein ABA DEFICIENT 1; Short=AtABA1; AltName: Full=Protein IMPAIRED IN BABA-INDUCED STERILITY 3; AltName: Full=Protein LOW EXPRESSION OF OSMOTIC STRESS-RESPONSIVE GENES 6; AltName: Full=Protein NON-PHOTOCHEMICAL QUENCHING 2; Flags: Precursor;	RecName: Full=Zeaxanthin epoxidase, chloroplastic {ECO:0000256|PIRNR:PIRNR036989}; EC=1.14.15.21 {ECO:0000256|PIRNR:PIRNR036989};	Kynurenine 3-monooxygenase and related flavoprotein monooxygenases	GO:0009507,chloroplast; GO:0009941,chloroplast envelope; GO:0016020,membrane; GO:0071949,FAD binding; GO:0009540,zeaxanthin epoxidase [overall] activity; GO:0009688,abscisic acid biosynthetic process; GO:0009408,response to heat; GO:0010114,response to red light; GO:0009414,response to water deprivation; GO:0044550,secondary metabolite biosynthetic process; GO:0010182,sugar mediated signaling pat…	--
Cluster-30924.49143	0	0	0	2.78	3.17	2.3	0.08	0.55	0	0	0	0	0	0	0	0	0	0	0	0	0	140.42	130.79	125.85	4.73	39	0	0	0	0	0	0	0	0	0	0	K09835 prolycopene isomerase [EC:5.2.1.13] | (RefSeq) prolycopene isomerase, chloroplastic (A)	prolycopene isomerase, chloroplastic [Brassica napus]	RecName: Full=Prolycopene isomerase, chloroplastic; Short=CrtISO; EC=5.2.1.13; AltName: Full=Carotenoid and chloroplast regulation protein 2; AltName: Full=Carotenoid isomerase; Flags: Precursor;	SubName: Full=Carotenoid isomerase 1 {ECO:0000313|EMBL:AGZ62518.1};	Phytoene desaturase	GO:0031969,chloroplast membrane; GO:0046608,carotenoid isomerase activity; GO:0016491,oxidoreductase activity; GO:0016117,carotenoid biosynthetic process; GO:0009662,etioplast organization	GMC oxidoreductase
Cluster-30924.51212	4.26	1.28	0	1.42	0	1.58	1.74	1.45	0.26	7.78	35.44	15.79	18.32	8.27	12.58	10.42	10.46	12.6	49	19	0	15	0	17.72	20	21	3	100	397	272	247.94	113	140	141	132	188.93	K15744 zeta-carotene isomerase [EC:5.2.1.12] | (RefSeq) uncharacterized protein LOC106368192 (A)	uncharacterized protein LOC106360215 isoform X4 [Brassica napus]	--	SubName: Full=Uncharacterized protein {ECO:0000313|EnsemblPlants:Bra018421.1-P};	--	--	Protein of unknown function (DUF3755)
Cluster-30924.51638	0	0	0	0	0	0	0.64	0.22	0	2.8	0.29	0.15	2.16	0.75	0.72	4.61	2.55	3.07	0	0	0	0	0	0	11.92	5.09	0	58.65	5.19	4.1	47.3	16.6	12.87	101.26	52.15	74.05	K06444 lycopene epsilon-cyclase [EC:5.5.1.18] | (RefSeq) CSLECY, CitLCYe; lycopene epsilon cyclase, chloroplastic (A)	GBF-interacting protein 1 isoform X2 [Brassica napus]	RecName: Full=Lycopene epsilon cyclase, chloroplastic {ECO:0000303|PubMed:8837512}; EC=5.5.1.18 {ECO:0000269|PubMed:11226339, ECO:0000269|PubMed:8837512}; AltName: Full=Protein LUTEIN DEFICIENT 2 {ECO:0000303|PubMed:9789087}; Flags: Precursor;	SubName: Full=BnaA01g29920D protein {ECO:0000313|EMBL:CDY43361.1};	--	GO:0031969,chloroplast membrane; GO:0016021,integral component of membrane; GO:0045435,lycopene epsilon cyclase activity; GO:0016705,oxidoreductase activity, acting on paired donors, with incorporation or reduction of molecular oxygen; GO:0016117,carotenoid biosynthetic process; GO:0016123,xanthophyll biosynthetic process	--
Cluster-30924.52930	0	0	0	27.76	21.63	22.97	6.99	0.75	4.67	0	0	0.38	2.57	0	0	0	0	0.62	0	0	0	99.88	62.87	84.82	26.1	3.54	17.28	0	0	2.18	11.42	0	0	0	0	3.13	K06444 lycopene epsilon-cyclase [EC:5.5.1.18] | (RefSeq) LUT2; Lycopene beta/epsilon cyclase protein (A)	BnaA01g26060D [Brassica napus]	RecName: Full=Lycopene epsilon cyclase, chloroplastic {ECO:0000303|PubMed:8837512}; EC=5.5.1.18 {ECO:0000269|PubMed:11226339, ECO:0000269|PubMed:8837512}; AltName: Full=Protein LUTEIN DEFICIENT 2 {ECO:0000303|PubMed:9789087}; Flags: Precursor;	SubName: Full=Uncharacterized protein {ECO:0000313|EnsemblPlants:Bra037563.1-P};	--	GO:0031969,chloroplast membrane; GO:0016021,integral component of membrane; GO:0045435,lycopene epsilon cyclase activity; GO:0016705,oxidoreductase activity, acting on paired donors, with incorporation or reduction of molecular oxygen; GO:0016117,carotenoid biosynthetic process; GO:0016123,xanthophyll biosynthetic process	Lycopene cyclase protein
Cluster-30924.55275	54.52	17.88	37.17	63.21	55.16	38.5	21.97	21.75	52.27	0.97	4.43	1.68	1.94	2.31	2.1	2.86	1.63	2.47	456.95	190.41	375.06	486.26	344.93	313.26	182.74	227.58	431	9	36	21	19	22.9	17	28	14.92	27	K15744 zeta-carotene isomerase [EC:5.2.1.12] | (RefSeq) uncharacterized protein LOC106368192 (A)	PREDICTED: uncharacterized protein LOC103829993 isoform X1 [Brassica rapa]	--	SubName: Full=Uncharacterized protein {ECO:0000313|EnsemblPlants:Bra031487.1-P};	--	--	Protein of unknown function (DUF3755)
Cluster-30924.58787	10.82	10.48	5.28	29.15	26.11	28.79	24.23	27.34	9.01	27.04	24.64	1.88	3.77	12.37	11.73	9.39	9.54	7.43	124.36	155.22	73.65	307.02	223.8	322.96	278.53	395.4	102.72	347.5	275.99	32.35	51.01	169.1	130.5	127.11	120.45	111.43	K15744 zeta-carotene isomerase [EC:5.2.1.12] | (RefSeq) uncharacterized protein LOC106368192 (A)	PREDICTED: uncharacterized protein LOC103859231 [Brassica rapa]	--	SubName: Full=Uncharacterized protein {ECO:0000313|EnsemblPlants:Bra001258.1-P};	--	GO:0003677,DNA binding	Septation ring formation regulator, EzrA
Cluster-30924.62578	6.73	0	0	2.18	6.51	3.47	4.33	3.33	1.9	16.07	5.94	16.6	15.12	5.23	3.95	16.24	18.43	10.55	243.43	0	0	71.96	175.46	123.76	158.78	153.35	69.26	666.02	211.03	907.88	649.94	227.19	138.79	702.93	740.5	498.03	K09841 xanthoxin dehydrogenase [EC:1.1.1.288] | (RefSeq) secoisolariciresinol dehydrogenase-like (A)	short-chain dehydrogenase reductase 3b-like isoform X1 [Brassica napus]	RecName: Full=Short-chain dehydrogenase reductase 3b; Short=AtSDR3b; EC=1.1.1.-;	SubName: Full=Uncharacterized protein {ECO:0000313|EnsemblPlants:Bra004477.1-P};	Reductases with broad range of substrate specificities	GO:0016491,oxidoreductase activity	3-beta hydroxysteroid dehydrogenase/isomerase family
Cluster-30924.62769	13.06	17.23	19.18	2.89	6.4	0.98	35.64	14.72	10.41	11.07	2.63	4.6	8.33	1.29	2.27	13.79	7.4	7.77	178	304	318	36	65	13	487	253	141	169.5	35	94	133.86	20.9	30	222	111	138.06	K09840 9-cis-epoxycarotenoid dioxygenase [EC:1.13.11.51] | (RefSeq) probable carotenoid cleavage dioxygenase 4, chloroplastic (A)	PREDICTED: probable carotenoid cleavage dioxygenase 4, chloroplastic [Brassica rapa]	RecName: Full=Probable carotenoid cleavage dioxygenase 4, chloroplastic; Short=AtCCD4; EC=1.14.99.-; AltName: Full=AtNCED4; Flags: Precursor;	SubName: Full=Uncharacterized protein {ECO:0000313|EnsemblPlants:Bra013378.1-P};	Beta, beta-carotene 15,15'-dioxygenase and related enzymes	GO:0009507,chloroplast; GO:0010287,plastoglobule; GO:0046872,metal ion binding; GO:0016702,oxidoreductase activity, acting on single donors with incorporation of molecular oxygen, incorporation of two atoms of oxygen	Retinal pigment epithelial membrane protein
Cluster-30924.63874	2.94	5.5	4.42	0	0	0	0	0	0	0.93	0.52	0.79	0.93	0.15	0.66	1.08	0.41	0.56	64	157	118	0	0	0	0	0	0	23	11	26	24	4	14	28	10	16	K09841 xanthoxin dehydrogenase [EC:1.1.1.288] | (RefSeq) xanthoxin dehydrogenase-like (A)	PREDICTED: short-chain dehydrogenase reductase 3c-like [Brassica rapa]	RecName: Full=Short-chain dehydrogenase reductase 3c; Short=AtSDR3c; EC=1.1.1.-;	SubName: Full=Uncharacterized protein {ECO:0000313|EnsemblPlants:Bra007823.1-P};	Reductases with broad range of substrate specificities	GO:0016491,oxidoreductase activity	HI0933-like protein
Cluster-30924.65640	0.01	0	0	1.26	0	0	2.02	4.93	0	0	0	0	0	0	0	0	0	0	0.09	0	0	20.93	0	0	37.04	113.5	0	0	0	0	0	0	0	0	0	0	K14595 abscisate beta-glucosyltransferase [EC:2.4.1.263] | (RefSeq) UDP-glucosyltransferase 73B2 (A)	CBS domain-containing protein CBSX2, chloroplastic [Brassica napus]	RecName: Full=CBS domain-containing protein CBSX2, chloroplastic; AltName: Full=CBS domain-containing protein 1; Short=AtCDCP1; AltName: Full=Protein LOSS OF THE TIMING OF ET AND JA BIOSYNTHESIS 1; Short=AtLEJ1; Flags: Precursor;	SubName: Full=BnaA03g50880D protein {ECO:0000313|EMBL:CDY49275.1};	--	GO:0009507,chloroplast; GO:0009570,chloroplast stroma; GO:0045454,cell redox homeostasis	CBS domain
Cluster-30924.65644	0	5.92	3.75	11.5	10.26	13.25	13.38	27.81	13.49	9.34	12.84	6.08	11.48	3.01	3.83	6	5.22	5.31	0	63.33	38	88.88	64.46	108.32	111.87	292.46	111.82	86.77	105	76.38	113.23	30.01	31.2	59.02	47.93	58.28	K14595 abscisate beta-glucosyltransferase [EC:2.4.1.263] | (RefSeq) UDP-glucosyltransferase 73B2 (A)	PREDICTED: CBS domain-containing protein CBSX2, chloroplastic-like [Brassica rapa]	RecName: Full=CBS domain-containing protein CBSX2, chloroplastic; AltName: Full=CBS domain-containing protein 1; Short=AtCDCP1; AltName: Full=Protein LOSS OF THE TIMING OF ET AND JA BIOSYNTHESIS 1; Short=AtLEJ1; Flags: Precursor;	SubName: Full=BnaA03g50880D protein {ECO:0000313|EMBL:CDY49275.1};	--	GO:0009507,chloroplast; GO:0009570,chloroplast stroma; GO:0045454,cell redox homeostasis	CBS domain
Cluster-30924.67269	0	2.84	3.13	1135.3	1924.84	1199.7	18.39	22.25	1.35	7.76	24.89	12.59	18.76	9.26	12.49	13.23	6.02	11.56	0	94	97	26176.7	36193.4	29759.8	469.21	713.93	34.09	223.16	615.72	479.66	561.6	280.13	305.78	398.03	168.51	380.64	K15748 beta-D-glucopyranosyl abscisate beta-glucosidase [EC:3.2.1.175] | (RefSeq) beta-D-glucopyranosyl abscisate beta-glucosidase-like (A)	PREDICTED: beta-D-glucopyranosyl abscisate beta-glucosidase-like [Brassica rapa]	RecName: Full=Beta-D-glucopyranosyl abscisate beta-glucosidase; EC=3.2.1.175; AltName: Full=Beta-glucosidase 1; Short=AtBG1; AltName: Full=Beta-glucosidase 18; Short=AtBGLU18; AltName: Full=Beta-glucosidase homolog 1; Flags: Precursor;	SubName: Full=Uncharacterized protein {ECO:0000313|EnsemblPlants:Bra018969.1-P};	Beta-glucosidase, lactase phlorizinhydrolase, and related proteins	GO:0009507,chloroplast; GO:0005783,endoplasmic reticulum; GO:0005788,endoplasmic reticulum lumen; GO:0010168,ER body; GO:0005634,nucleus; GO:0005777,peroxisome; GO:0009506,plasmodesma; GO:0005773,vacuole; GO:0051993,abscisic acid glucose ester beta-glucosidase activity; GO:0008422,beta-glucosidase activity; GO:0042802,identical protein binding; GO:0009687,abscisic acid metabolic process; GO:00097…	Glycosyl hydrolase family 1
Cluster-30924.67335	41.91	106.66	116.15	23.4	33.19	17.42	20.37	98.62	243.97	58.76	23.55	31.05	37.62	2.56	15.51	13.95	15.89	28.55	652.29	2158.13	2205.28	333.14	384.98	265.36	318.71	1940.17	3784.39	1031.83	358.1	726.41	691.65	47.54	233.83	257.21	272.75	579.69	K09843 (+)-abscisic acid 8'-hydroxylase [EC:1.14.13.93] | (RefSeq) abscisic acid 8'-hydroxylase 3-like (A)	abscisic acid 8'-hydroxylase 3-like [Brassica napus]	RecName: Full=Abscisic acid 8'-hydroxylase 3; Short=ABA 8'-hydroxylase 3; EC=1.14.13.93; AltName: Full=Cytochrome P450 707A3;	SubName: Full=BnaCnng57040D protein {ECO:0000313|EMBL:CDY67937.1};	Cytochrome P450 CYP4/CYP19/CYP26 subfamilies	GO:0016021,integral component of membrane; GO:0010295,(+)-abscisic acid 8'-hydroxylase activity; GO:0020037,heme binding; GO:0005506,iron ion binding; GO:0046345,abscisic acid catabolic process; GO:0016132,brassinosteroid biosynthetic process; GO:0010268,brassinosteroid homeostasis; GO:0007275,multicellular organism development; GO:0009639,response to red or far red light; GO:0009414,response to …	Cytochrome P450
Cluster-30924.69283	3.68	2.11	0	0	0	0	5.15	2.79	0	1.48	2.68	1.62	1.82	1.9	1.86	2.02	5.45	1.51	79	59.3	0	0	0	0	111.45	76.04	0	36.13	56.19	52.53	46.24	48.82	38.59	51.47	129.3	42.16	K15744 zeta-carotene isomerase [EC:5.2.1.12] | (RefSeq) 15-cis-zeta-carotene isomerase, chloroplastic (A)	PREDICTED: 15-cis-zeta-carotene isomerase, chloroplastic [Brassica rapa]	RecName: Full=15-cis-zeta-carotene isomerase, chloroplastic; EC=5.2.1.12; Flags: Precursor;	SubName: Full=Uncharacterized protein {ECO:0000313|EnsemblPlants:Bra019899.1-P};	--	GO:0009507,chloroplast; GO:0031969,chloroplast membrane; GO:0016021,integral component of membrane; GO:0090471,9,15,9'-tri-cis-zeta-carotene isomerase activity; GO:0016120,carotene biosynthetic process	Phospholipid methyltransferase
Cluster-30924.69284	0	4.36	0	0	0	0	2.68	8.99	0	10.73	11.59	8.73	8.54	10.61	11.18	7.33	5.39	6.17	0	22.93	0	0	0	0	11.26	47.54	0	49.03	48.15	55.53	42.58	53.34	46.62	36.02	24.96	34.88	K15744 zeta-carotene isomerase [EC:5.2.1.12] | (RefSeq) uncharacterized protein LOC106368192 (A)	uncharacterized protein LOC106368192 [Brassica napus]	RecName: Full=15-cis-zeta-carotene isomerase, chloroplastic; EC=5.2.1.12; Flags: Precursor;	SubName: Full=Uncharacterized protein {ECO:0000313|EnsemblPlants:Bra019899.1-P};	--	GO:0009507,chloroplast; GO:0031969,chloroplast membrane; GO:0016021,integral component of membrane; GO:0090471,9,15,9'-tri-cis-zeta-carotene isomerase activity; GO:0016120,carotene biosynthetic process	NnrU protein
Cluster-30924.72787	5.34	2.44	2.03	3.48	1.74	1.84	1.15	0.17	0.83	0	0	0	0	0	0	0	0	0	197	118.93	92	117.34	47.85	66.75	42.97	8.22	30.9	0	0	0	0	0	0	0	0	0	K09837 carotene epsilon-monooxygenase [EC:1.14.99.45] | (RefSeq) carotene epsilon-monooxygenase, chloroplastic (A)	carotene epsilon-monooxygenase, chloroplastic [Brassica napus]	RecName: Full=Carotene epsilon-monooxygenase, chloroplastic; EC=1.14.99.45; AltName: Full=Cytochrome P450 97C1; AltName: Full=Protein LUTEIN DEFICIENT 1; Flags: Precursor;	SubName: Full=Uncharacterized protein {ECO:0000313|EnsemblPlants:Bo6g067160.1};	Cytochrome P450 CYP4/CYP19/CYP26 subfamilies	GO:0009507,chloroplast; GO:0009941,chloroplast envelope; GO:0020037,heme binding; GO:0005506,iron ion binding; GO:0009974,zeinoxanthin epsilon hydroxylase activity; GO:0016117,carotenoid biosynthetic process	Cytochrome P450
Cluster-30924.73205	8.75	8.74	6.48	16.74	26.14	14.56	16.57	26.1	33.53	31.33	23.87	33.89	36.33	22.06	30.56	20.46	17.61	30.79	194.02	254	176	339.05	431.6	316.81	370.85	734.61	744.09	789.69	518.35	1132.69	954.36	585.64	656.98	539.92	432.14	890.51	K09841 xanthoxin dehydrogenase [EC:1.1.1.288] | (RefSeq) xanthoxin dehydrogenase (A)	PREDICTED: xanthoxin dehydrogenase [Brassica rapa]	RecName: Full=Xanthoxin dehydrogenase; EC=1.1.1.288; AltName: Full=Protein GLUCOSE INSENSITIVE 1; AltName: Full=Protein IMPAIRED SUCROSE INDUCTION 4; AltName: Full=Protein SALOBRENO 3; AltName: Full=Protein SALT RESISTANT 1; AltName: Full=Protein SUGAR INSENSITIVE 4; AltName: Full=Short-chain alcohol dehydrogenase ABA2; AltName: Full=Short-chain dehydrogenase reductase 1; Short=AtSDR1; AltName: F…	SubName: Full=Uncharacterized protein {ECO:0000313|EnsemblPlants:Bra018964.1-P};	Reductases with broad range of substrate specificities	GO:0005829,cytosol; GO:0004022,alcohol dehydrogenase (NAD) activity; GO:0010301,xanthoxin dehydrogenase activity; GO:0009688,abscisic acid biosynthetic process; GO:0006561,proline biosynthetic process; GO:0010115,regulation of abscisic acid biosynthetic process; GO:0009750,response to fructose; GO:0009408,response to heat; GO:0009414,response to water deprivation; GO:0010182,sugar mediated signal…	3-beta hydroxysteroid dehydrogenase/isomerase family
Cluster-30924.74550	0	0.78	0	0	0.42	0.25	0	0.92	0.96	0.65	0.66	0.82	1.46	2.08	3.58	1.03	2.03	1.53	0	22.99	0	0	7	5.44	0	26.09	21.66	16.65	14.47	27.73	38.89	55.82	77.75	27.55	50.49	44.85	K15746 beta-carotene 3-hydroxylase [EC:1.14.15.24] | (RefSeq) hypothetical protein (A)	hypothetical protein EUTSA_v10014816mg [Eutrema salsugineum]	RecName: Full=Beta-carotene 3-hydroxylase 1, chloroplastic; Short=AtB1; EC=1.14.15.24 {ECO:0000269|PubMed:8798688}; Flags: Precursor;	SubName: Full=Uncharacterized protein {ECO:0000313|EMBL:ESQ43260.1};	--	GO:0031969,chloroplast membrane; GO:0016021,integral component of membrane; GO:0016787,hydrolase activity; GO:0005506,iron ion binding; GO:0016491,oxidoreductase activity; GO:0016123,xanthophyll biosynthetic process	--
Cluster-30924.78479	2.03	0	4.68	1861.98	2287.48	1389.56	21.74	31.82	0.38	34.44	131.27	27.91	52.24	194.57	220.52	59.22	17.86	115.49	11	0	30	9284.68	9245.2	7225	115	211.85	2	200.02	683.73	222.81	327.38	1229.53	1148.84	367.31	104	814.55	K15748 beta-D-glucopyranosyl abscisate beta-glucosidase [EC:3.2.1.175] | (RefSeq) beta-D-glucopyranosyl abscisate beta-glucosidase (A)	beta-D-glucopyranosyl abscisate beta-glucosidase-like [Brassica napus]	RecName: Full=Beta-D-glucopyranosyl abscisate beta-glucosidase; EC=3.2.1.175; AltName: Full=Beta-glucosidase 1; Short=AtBG1; AltName: Full=Beta-glucosidase 18; Short=AtBGLU18; AltName: Full=Beta-glucosidase homolog 1; Flags: Precursor;	SubName: Full=BnaA05g14890D protein {ECO:0000313|EMBL:CDY49904.1};	Beta-glucosidase, lactase phlorizinhydrolase, and related proteins	GO:0009507,chloroplast; GO:0005783,endoplasmic reticulum; GO:0005788,endoplasmic reticulum lumen; GO:0010168,ER body; GO:0005634,nucleus; GO:0005777,peroxisome; GO:0009506,plasmodesma; GO:0005773,vacuole; GO:0051993,abscisic acid glucose ester beta-glucosidase activity; GO:0008422,beta-glucosidase activity; GO:0042802,identical protein binding; GO:0009687,abscisic acid metabolic process; GO:00097…	Glycosyl hydrolase family 1
Cluster-30924.80428	3.36	3.64	5.57	0.24	0.53	0	3.06	0.08	0	0	0	0	0	0	0	0	0	0	181.92	261.35	372	11.92	21.2	0	168.53	5.46	0	0	0	0	0	0	0	0	0	0	K09835 prolycopene isomerase [EC:5.2.1.13] | (RefSeq) prolycopene isomerase, chloroplastic (A)	prolycopene isomerase, chloroplastic [Brassica napus]	RecName: Full=Prolycopene isomerase, chloroplastic; Short=CrtISO; EC=5.2.1.13; AltName: Full=Carotenoid and chloroplast regulation protein 2; AltName: Full=Carotenoid isomerase; Flags: Precursor;	SubName: Full=Carotenoid isomerase 1 {ECO:0000313|EMBL:AGZ62518.1};	Phytoene desaturase	GO:0031969,chloroplast membrane; GO:0046608,carotenoid isomerase activity; GO:0016491,oxidoreductase activity; GO:0016117,carotenoid biosynthetic process; GO:0009662,etioplast organization	GMC oxidoreductase
Cluster-30924.80544	0.46	0.51	0	0	0	0.23	0.37	1.12	0	0	30.12	13.89	10.48	35.3	39.6	0	0	0.19	10.94	16.01	0	0	0	5.39	8.77	33.7	0	0	701.2	497.84	295.04	1004.76	912.39	0	0	5.93	K09841 xanthoxin dehydrogenase [EC:1.1.1.288] | (RefSeq) xanthoxin dehydrogenase (A)	short-chain dehydrogenase reductase 3a isoform X2 [Brassica napus]	RecName: Full=Short-chain dehydrogenase reductase 3a; Short=AtSDR3a; EC=1.1.1.-;	SubName: Full=Uncharacterized protein {ECO:0000313|EnsemblPlants:Bra039945.1-P};	Reductases with broad range of substrate specificities	GO:0016491,oxidoreductase activity; GO:0042742,defense response to bacterium; GO:0009626,plant-type hypersensitive response	Polysaccharide biosynthesis protein
Cluster-30924.80641	0	0.04	0	0.84	0.84	1.44	0.89	0.75	0	1	2.96	1.31	1.69	0	0	0	0	0	0	1.76	0	27	21.92	49.61	31.65	33.25	0	40.01	101.67	69.35	70.36	0	0	0	0	0	K06443 lycopene beta-cyclase [EC:5.5.1.19] | (RefSeq) lycopene beta cyclase, chloroplastic-like (A)	lycopene beta cyclase, chloroplastic-like [Brassica napus]	RecName: Full=Lycopene beta cyclase, chloroplastic {ECO:0000303|PubMed:8837512}; EC=5.5.1.19 {ECO:0000269|PubMed:8837512}; AltName: Full=AtLCY {ECO:0000303|PubMed:21471119}; AltName: Full=Protein SUPPRESSOR OF ZEAXANTHIN-LESS 1 {ECO:0000303|PubMed:19549928}; Flags: Precursor;	SubName: Full=BnaA05g28540D protein {ECO:0000313|EMBL:CDY08618.1}; SubName: Full=Chloroplast lycopene beta-cyclase {ECO:0000313|EMBL:ADT89710.1};	--	GO:0009507,chloroplast; GO:0045436,lycopene beta cyclase activity; GO:0016705,oxidoreductase activity, acting on paired donors, with incorporation or reduction of molecular oxygen; GO:0016117,carotenoid biosynthetic process	FAD binding domain
Cluster-30924.80734	7.13	1.67	0	8.85	9.11	8.98	7.46	0.28	1.25	30.64	61.58	35.41	53.98	30.68	30.08	22.83	40.24	30.52	86	26	0	97.65	81.87	105.71	90	4.18	15	413.59	723.71	639.88	766.32	439.9	350.92	324.28	532.92	479.88	K06444 lycopene epsilon-cyclase [EC:5.5.1.18] | (RefSeq) hypothetical protein (A)	lycopene epsilon cyclase, chloroplastic [Arabidopsis lyrata subsp. lyrata]	RecName: Full=Lycopene epsilon cyclase, chloroplastic {ECO:0000303|PubMed:8837512}; EC=5.5.1.18 {ECO:0000269|PubMed:11226339, ECO:0000269|PubMed:8837512}; AltName: Full=Protein LUTEIN DEFICIENT 2 {ECO:0000303|PubMed:9789087}; Flags: Precursor;	SubName: Full=Uncharacterized protein {ECO:0000313|EMBL:EFH40752.1};	--	GO:0031969,chloroplast membrane; GO:0016021,integral component of membrane; GO:0045435,lycopene epsilon cyclase activity; GO:0016705,oxidoreductase activity, acting on paired donors, with incorporation or reduction of molecular oxygen; GO:0016117,carotenoid biosynthetic process; GO:0016123,xanthophyll biosynthetic process	Lycopene cyclase protein
Cluster-30924.82120	1.9	11.06	6.93	16.23	15.95	17.61	0.36	0.16	5.85	0	0.78	0	0	0	0	0	0	0.14	12.88	94	56.14	101.07	80.62	115.29	2.43	1.33	38.71	0	5.11	0	0	0	0	0	0	1.23	K15744 zeta-carotene isomerase [EC:5.2.1.12] | (RefSeq) uncharacterized protein LOC106368192 (A)	uncharacterized protein LOC111213845 [Brassica napus]	--	SubName: Full=BnaC01g39810D protein {ECO:0000313|EMBL:CDY22120.1};	--	GO:0003677,DNA binding	Protein of unknown function (DUF3755)
Cluster-30924.82122	12.9	5.23	5.83	23.23	16.22	24.48	23.81	18.43	3.1	29.58	23.58	28.89	22.65	30.67	38.38	26.37	25.26	23.91	115.3	59.6	62.86	190.53	108.13	212.67	211.56	206.01	27.29	292.54	204.69	385.41	237.32	324.38	331.56	275.62	246.61	278.65	K15744 zeta-carotene isomerase [EC:5.2.1.12] | (RefSeq) uncharacterized protein LOC106368192 (A)	uncharacterized protein LOC111213845 [Brassica napus]	--	SubName: Full=BnaC01g39810D protein {ECO:0000313|EMBL:CDY22120.1};	--	GO:0003677,DNA binding	Septation ring formation regulator, EzrA
Cluster-30924.83788	0	0	0	0	0	0	0	0	0	0	0	1.17	1.62	0.3	0	1.23	1.19	0.87	0	0	0	0	0	0	0	0	0	0	0	73.34	79.34	14.9	0	60.62	54.54	46.64	K09841 xanthoxin dehydrogenase [EC:1.1.1.288] | (RefSeq) zerumbone synthase-like (A)	BnaA02g28260D [Brassica napus]	RecName: Full=Short-chain dehydrogenase reductase 2a; Short=AtSDR2a; EC=1.1.1.-;	SubName: Full=BnaA02g28260D protein {ECO:0000313|EMBL:CDY34214.1};	Reductases with broad range of substrate specificities	GO:0016491,oxidoreductase activity	NAD dependent epimerase/dehydratase family
Cluster-30924.85805	2.93	2.29	4.64	18.41	16.92	13.69	1.52	6.54	8.68	8.26	5.75	5.69	5.29	0	0	0	0	0	112.74	116.71	220	647.53	485.64	519.35	59.54	321.16	336.54	364.68	217.44	331.84	242.45	0	0	0	0	0	K06443 lycopene beta-cyclase [EC:5.5.1.19] | (RefSeq) lycopene beta cyclase, chloroplastic-like (A)	lycopene beta cyclase, chloroplastic-like [Brassica napus]	RecName: Full=Lycopene beta cyclase, chloroplastic {ECO:0000303|PubMed:8837512}; EC=5.5.1.19 {ECO:0000269|PubMed:8837512}; AltName: Full=AtLCY {ECO:0000303|PubMed:21471119}; AltName: Full=Protein SUPPRESSOR OF ZEAXANTHIN-LESS 1 {ECO:0000303|PubMed:19549928}; Flags: Precursor;	SubName: Full=BnaA05g28540D protein {ECO:0000313|EMBL:CDY08618.1}; SubName: Full=Chloroplast lycopene beta-cyclase {ECO:0000313|EMBL:ADT89710.1};	--	GO:0009507,chloroplast; GO:0045436,lycopene beta cyclase activity; GO:0016705,oxidoreductase activity, acting on paired donors, with incorporation or reduction of molecular oxygen; GO:0016117,carotenoid biosynthetic process	FAD binding domain
Cluster-30924.88136	0	0	0.27	0	2.42	1.68	0	2.55	0	0	0	0.03	0	0	0	0	0	0.03	0	0	12	0	65.6	60.02	0	117.91	0	0	0	1.38	0	0	0	0	0	1.57	K06444 lycopene epsilon-cyclase [EC:5.5.1.18] | (RefSeq) LUT2; Lycopene beta/epsilon cyclase protein (A)	uncharacterized protein LOC111200770 [Brassica napus]	RecName: Full=RNA pseudouridine synthase 4, mitochondrial; EC=5.4.99.-; AltName: Full=RNA pseudouridylate synthase 4; AltName: Full=RNA-uridine isomerase 4; Flags: Precursor;	SubName: Full=Uncharacterized protein {ECO:0000313|EnsemblPlants:Bra037563.1-P};	RNA pseudouridylate synthases	GO:0005739,mitochondrion; GO:0009982,pseudouridine synthase activity; GO:0003723,RNA binding; GO:0031119,tRNA pseudouridine synthesis	Lycopene cyclase protein
Cluster-30924.88138	3.39	1.89	0.69	1.48	0.9	1.71	2.24	0.72	0.28	10.11	18.74	14.5	17.79	10.74	5.97	12.2	16.27	11.03	96	70.35	24	38.24	18.88	47.72	64.02	26.02	8.05	326.7	519.99	619.41	597.56	364.7	163.85	412.06	510.66	407.06	K06444 lycopene epsilon-cyclase [EC:5.5.1.18] | (RefSeq) lycopene epsilon cyclase, chloroplastic-like (A)	PREDICTED: RNA pseudouridine synthase 4, mitochondrial [Raphanus sativus]	RecName: Full=RNA pseudouridine synthase 4, mitochondrial; EC=5.4.99.-; AltName: Full=RNA pseudouridylate synthase 4; AltName: Full=RNA-uridine isomerase 4; Flags: Precursor;	SubName: Full=Uncharacterized protein {ECO:0000313|EnsemblPlants:Bra037563.1-P};	RNA pseudouridylate synthases	GO:0005739,mitochondrion; GO:0009982,pseudouridine synthase activity; GO:0003723,RNA binding; GO:0031119,tRNA pseudouridine synthesis	RNA pseudouridylate synthase
Cluster-30924.89123	0	3.19	0	1.73	0	0	2.07	4.99	6.17	6.06	6.95	7.41	12.78	51.56	38.88	8.39	0	15.37	0	110.17	0	41.65	0	0	54.96	166.88	162.79	181.98	179.21	294.42	399.14	1626.77	992.58	263.23	0	527.84	K09841 xanthoxin dehydrogenase [EC:1.1.1.288] | (RefSeq) xanthoxin dehydrogenase-like (A)	short-chain dehydrogenase reductase 3a isoform X1 [Brassica napus]	RecName: Full=Short-chain dehydrogenase reductase 3a; Short=AtSDR3a; EC=1.1.1.-;	SubName: Full=BnaA09g42190D protein {ECO:0000313|EMBL:CDY49448.1};	Reductases with broad range of substrate specificities	GO:0016491,oxidoreductase activity; GO:0042742,defense response to bacterium; GO:0009626,plant-type hypersensitive response	GDP-mannose 4,6 dehydratase
Cluster-30924.90325	1.61	0	0	0	0.22	0	8.73	0	0	6.54	6.87	6.6	6.22	20.2	19.66	13.97	12.81	13.08	62.42	0	0	0	6.27	0	342.38	0	0	289.98	261.19	386.11	285.94	939.16	738.29	647.12	550.68	660.39	K06443 lycopene beta-cyclase [EC:5.5.1.19] | (RefSeq) lycopene beta cyclase, chloroplastic-like (A)	lycopene beta cyclase, chloroplastic-like [Brassica napus]	RecName: Full=Lycopene beta cyclase, chloroplastic {ECO:0000303|PubMed:8837512}; EC=5.5.1.19 {ECO:0000269|PubMed:8837512}; AltName: Full=AtLCY {ECO:0000303|PubMed:21471119}; AltName: Full=Protein SUPPRESSOR OF ZEAXANTHIN-LESS 1 {ECO:0000303|PubMed:19549928}; Flags: Precursor;	SubName: Full=BnaA05g28540D protein {ECO:0000313|EMBL:CDY08618.1}; SubName: Full=Chloroplast lycopene beta-cyclase {ECO:0000313|EMBL:ADT89710.1};	--	GO:0009507,chloroplast; GO:0045436,lycopene beta cyclase activity; GO:0016705,oxidoreductase activity, acting on paired donors, with incorporation or reduction of molecular oxygen; GO:0016117,carotenoid biosynthetic process	FAD binding domain
Cluster-30924.91106	8.91	14.08	8.38	5	14.15	4.23	8.44	35.91	70.57	58.86	52.64	60.91	73.51	3.02	19.4	8.17	19.22	59.7	250.63	520.63	289.47	128.48	296.37	116.81	239.99	1284.37	1990.67	1888.65	1450.98	2585.37	2452.5	101.99	529.17	273.96	599.3	2189.86	K09840 9-cis-epoxycarotenoid dioxygenase [EC:1.13.11.51] | (RefSeq) 9-cis-epoxycarotenoid dioxygenase NCED3, chloroplastic isoform X1 (A)	9-cis-epoxycarotenoid dioxygenase NCED3, chloroplastic isoform X1 [Brassica napus]	RecName: Full=9-cis-epoxycarotenoid dioxygenase NCED3, chloroplastic; Short=AtNCED3; EC=1.13.11.51; AltName: Full=Protein SALT TOLERANT 1; Flags: Precursor;	SubName: Full=BnaA01g29390D protein {ECO:0000313|EMBL:CDY39117.1};	Beta, beta-carotene 15,15'-dioxygenase and related enzymes	GO:0009570,chloroplast stroma; GO:0009535,chloroplast thylakoid membrane; GO:0045549,9-cis-epoxycarotenoid dioxygenase activity; GO:0046872,metal ion binding; GO:0009688,abscisic acid biosynthetic process; GO:0042538,hyperosmotic salinity response; GO:0006970,response to osmotic stress; GO:0009414,response to water deprivation	Retinal pigment epithelial membrane protein
Cluster-30924.91786	1.12	0	0	0	0.23	0.16	0.15	0.31	0	2.79	1.98	4.09	5.03	2.1	1.2	4.32	1.59	4.52	35.67	0	0	0	5.35	5.02	4.91	12.7	0	101.39	61.64	196.29	189.66	80.08	37.02	163.92	56.1	187.52	K09841 xanthoxin dehydrogenase [EC:1.1.1.288] | (RefSeq) zerumbone synthase (A)	PREDICTED: zerumbone synthase [Brassica rapa]	RecName: Full=Short-chain dehydrogenase reductase 2a; Short=AtSDR2a; EC=1.1.1.-;	SubName: Full=BnaA02g28260D protein {ECO:0000313|EMBL:CDY34214.1};	Reductases with broad range of substrate specificities	GO:0016491,oxidoreductase activity	NAD dependent epimerase/dehydratase family
Cluster-30924.94045	9.02	1.25	4.71	15.31	13.82	8.73	5.35	17.11	30.05	65.9	53.89	74.89	87.49	25.86	69.59	24	23.87	37.01	161.44	29.07	103	250.47	184.31	153.11	96.34	387.77	537.04	1335.17	943.31	2017.41	1852	553	1206.9	509.88	471.75	864.01	K09843 (+)-abscisic acid 8'-hydroxylase [EC:1.14.13.93] | (RefSeq) abscisic acid 8'-hydroxylase 3 (A)	abscisic acid 8'-hydroxylase 3 [Brassica napus]	RecName: Full=Abscisic acid 8'-hydroxylase 3; Short=ABA 8'-hydroxylase 3; EC=1.14.13.93; AltName: Full=Cytochrome P450 707A3;	SubName: Full=Uncharacterized protein {ECO:0000313|EnsemblPlants:Bra027602.1-P};	Cytochrome P450 CYP4/CYP19/CYP26 subfamilies	GO:0016021,integral component of membrane; GO:0010295,(+)-abscisic acid 8'-hydroxylase activity; GO:0020037,heme binding; GO:0005506,iron ion binding; GO:0046345,abscisic acid catabolic process; GO:0016132,brassinosteroid biosynthetic process; GO:0010268,brassinosteroid homeostasis; GO:0007275,multicellular organism development; GO:0009639,response to red or far red light; GO:0009414,response to …	Cytochrome P450
Cluster-30924.9451	3.13	6.41	3.71	0.61	0.47	0.26	0	1.17	0	0	0	0	0	0	0	0	0	0	62	166	90	11	7	5	0	29.48	0	0	0	0	0	0	0	0	0	0	K15747 beta-ring hydroxylase [EC:1.14.-.-] | (RefSeq) CYP97A14; hypothetical protein (A)	BnaC08g10110D [Brassica napus]	RecName: Full=Cytochrome P450 97B3, chloroplastic; EC=1.14.-.-; Flags: Precursor;	SubName: Full=BnaC08g10110D protein {ECO:0000313|EMBL:CDY09057.1};	Cytochrome P450 CYP4/CYP19/CYP26 subfamilies	GO:0009507,chloroplast; GO:0009941,chloroplast envelope; GO:0031969,chloroplast membrane; GO:0009570,chloroplast stroma; GO:0020037,heme binding; GO:0005506,iron ion binding; GO:0004497,monooxygenase activity; GO:0016705,oxidoreductase activity, acting on paired donors, with incorporation or reduction of molecular oxygen; GO:0016117,carotenoid biosynthetic process	Cytochrome P450
Cluster-30924.98198	3.46	2.82	0	0.72	0	1.73	1	1.07	0	10.31	7.54	6.17	9.29	5.68	2.65	10.32	6.69	11.89	59	62.64	0	11.14	0	28.79	17.2	23.02	0	198.61	125.56	157.98	186.95	115.58	43.8	208.49	125.82	264.18	K06444 lycopene epsilon-cyclase [EC:5.5.1.18] | (RefSeq) CSLECY, CitLCYe; lycopene epsilon cyclase, chloroplastic (A)	PREDICTED: uncharacterized protein LOC106315848 isoform X2 [Brassica oleracea var. oleracea]	RecName: Full=Lycopene epsilon cyclase, chloroplastic {ECO:0000303|PubMed:8837512}; EC=5.5.1.18 {ECO:0000269|PubMed:11226339, ECO:0000269|PubMed:8837512}; AltName: Full=Protein LUTEIN DEFICIENT 2 {ECO:0000303|PubMed:9789087}; Flags: Precursor;	SubName: Full=Uncharacterized protein {ECO:0000313|EnsemblPlants:Bo1g138510.1};	--	GO:0031969,chloroplast membrane; GO:0016021,integral component of membrane; GO:0045435,lycopene epsilon cyclase activity; GO:0016705,oxidoreductase activity, acting on paired donors, with incorporation or reduction of molecular oxygen; GO:0016117,carotenoid biosynthetic process; GO:0016123,xanthophyll biosynthetic process	--
Cluster-30924.99638	15.02	0	0	0.14	1.04	1.12	1.52	2.88	0.53	59.71	14.26	84.57	63.68	10.33	7.87	90.37	95.18	55.66	342.33	0	0	3	17.65	24.98	35.09	83.3	12	1547.92	318.36	2906.27	1719.79	282.02	173.98	2452.24	2401.36	1654.59	K09841 xanthoxin dehydrogenase [EC:1.1.1.288] | (RefSeq) zerumbone synthase-like (A)	PREDICTED: zerumbone synthase [Brassica rapa]	RecName: Full=Short-chain dehydrogenase reductase 2a; Short=AtSDR2a; EC=1.1.1.-;	SubName: Full=BnaA02g28260D protein {ECO:0000313|EMBL:CDY34214.1};	Reductases with broad range of substrate specificities	GO:0016491,oxidoreductase activity	NAD dependent epimerase/dehydratase family
Cluster-31196.0	0.72	1.73	0	4.22	0.68	4.54	0	4.32	0	0	0	0	0	0	0	0	0	0	10	31.05	0	53.45	7	61.42	0	75.38	0	0	0	0	0	0	0	0	0	0	K09838 zeaxanthin epoxidase [EC:1.14.15.21] | (RefSeq) zeaxanthin epoxidase, chloroplastic (A)	uncharacterized protein LOC106372417 [Brassica napus]	--	SubName: Full=Uncharacterized protein {ECO:0000313|EnsemblPlants:Bra008970.1-P};	Kynurenine 3-monooxygenase and related flavoprotein monooxygenases	GO:0071949,FAD binding	FAD binding domain
Cluster-34044.0	7.77	7.91	12.07	0	3.36	0	0	0	3.81	0	0	0	0.99	0	0	0	0	0	34	42	62	0	11	0	0	0	16	0	0	0	5	0	0	0	0	0	K09842 abscisic-aldehyde oxidase [EC:1.2.3.14] | (RefSeq) LOW QUALITY PROTEIN: indole-3-acetaldehyde oxidase-like (A)	xanthine dehydrogenase, putative, partial [Ricinus communis]	RecName: Full=Indole-3-acetaldehyde oxidase; Short=IAA oxidase; EC=1.2.3.7; AltName: Full=Aldehyde oxidase; Short=ZmAO-1;	SubName: Full=Xanthine dehydrogenase, putative {ECO:0000313|EMBL:EEF26554.1}; EC=1.17.1.4 {ECO:0000313|EMBL:EEF26554.1}; Flags: Fragment;	Xanthine dehydrogenase	GO:0005737,cytoplasm; GO:0051537,2 iron, 2 sulfur cluster binding; GO:0009055,electron transfer activity; GO:0071949,FAD binding; GO:0050302,indole-3-acetaldehyde oxidase activity; GO:0005506,iron ion binding; GO:0043546,molybdopterin cofactor binding; GO:0016614,oxidoreductase activity, acting on CH-OH group of donors; GO:0009688,abscisic acid biosynthetic process; GO:0009851,auxin biosynthetic …	Molybdopterin-binding domain of aldehyde dehydrogenase
Cluster-37031.0	0	0	4.06	5.03	5.48	5.64	0	0	1.18	0	0	0	0	0	0	0	0	0	0	0	106	97.98	87	117.92	0	0	25.15	0	0	0	0	0	0	0	0	0	K15744 zeta-carotene isomerase [EC:5.2.1.12] | (RefSeq) 15-cis-zeta-carotene isomerase, chloroplastic (A)	PREDICTED: 15-cis-zeta-carotene isomerase, chloroplastic [Brassica rapa]	RecName: Full=15-cis-zeta-carotene isomerase, chloroplastic; EC=5.2.1.12; Flags: Precursor;	SubName: Full=Uncharacterized protein {ECO:0000313|EnsemblPlants:Bra019899.1-P};	--	GO:0009507,chloroplast; GO:0031969,chloroplast membrane; GO:0016021,integral component of membrane; GO:0090471,9,15,9'-tri-cis-zeta-carotene isomerase activity; GO:0016120,carotene biosynthetic process	Phospholipid methyltransferase
Cluster-37744.0	3.43	2.55	2.42	0	0	0	0	0	1.81	0.05	0	0.68	0.1	0.05	0	0	0.16	0	57	55	49	0	0	0	0	0	30	1	0	17	2	1	0	0	3	0	K09842 abscisic-aldehyde oxidase [EC:1.2.3.14] | (RefSeq) putative aldehyde oxidase-like protein isoform X1 (A)	PREDICTED: putative xanthine dehydrogenase YagR molybdenum-binding subunit [Ricinus communis]	RecName: Full=Putative aldehyde oxidase-like protein;	SubName: Full=Xanthine dehydrogenase, putative {ECO:0000313|EMBL:EEF26554.1}; EC=1.17.1.4 {ECO:0000313|EMBL:EEF26554.1}; Flags: Fragment;	Xanthine dehydrogenase	GO:0005829,cytosol; GO:0009055,electron transfer activity; GO:0050660,flavin adenine dinucleotide binding; GO:0005506,iron ion binding; GO:0051536,iron-sulfur cluster binding; GO:0016614,oxidoreductase activity, acting on CH-OH group of donors; GO:0016903,oxidoreductase activity, acting on the aldehyde or oxo group of donors	Molybdopterin-binding domain of aldehyde dehydrogenase
Cluster-37820.0	0	1.81	0.42	0.05	0	0.07	0.51	2	1.47	0.26	0.89	0.06	0.22	0.08	0.19	0.04	0.11	0.21	0	102	22	2	0	3	22	109	63	12.9	37.42	3.97	11.01	4	8	2	5	11.71	K09840 9-cis-epoxycarotenoid dioxygenase [EC:1.13.11.51] | (RefSeq) 9-cis-epoxycarotenoid dioxygenase NCED9, chloroplastic (A)	PREDICTED: 9-cis-epoxycarotenoid dioxygenase NCED9, chloroplastic [Brassica rapa]	RecName: Full=9-cis-epoxycarotenoid dioxygenase NCED9, chloroplastic; Short=AtNCED9; EC=1.13.11.51; Flags: Precursor;	SubName: Full=BnaA07g39250D protein {ECO:0000313|EMBL:CDY52448.1};	Beta, beta-carotene 15,15'-dioxygenase and related enzymes	GO:0009570,chloroplast stroma; GO:0045549,9-cis-epoxycarotenoid dioxygenase activity; GO:0046872,metal ion binding; GO:0009688,abscisic acid biosynthetic process; GO:0010162,seed dormancy process	Retinal pigment epithelial membrane protein
Cluster-52081.0	0	0.61	0	0	0	0	0.11	0	0	2.1	3.84	0.91	0.59	1.48	13.12	0	0	0.4	0	14	0	0	0	0	2	0	0	41.54	65.66	24.04	12.29	30.88	222.59	0	0	9.08	K17912 9-cis-beta-carotene 9',10'-cleaving dioxygenase [EC:1.13.11.68] | (RefSeq) carotenoid cleavage dioxygenase 7, chloroplastic (A)	PREDICTED: carotenoid cleavage dioxygenase 7, chloroplastic [Brassica rapa]	RecName: Full=Carotenoid cleavage dioxygenase 7, chloroplastic; Short=AtCCD7; AltName: Full=AtNCED7; AltName: Full=Beta,beta-carotene 9',10'-oxygenase; EC=1.13.11.68; AltName: Full=Protein MORE AXILLARY BRANCHING 3; AltName: Full=Protein MORE AXILLARY GROWTH 3; Flags: Precursor;	SubName: Full=Uncharacterized protein {ECO:0000313|EnsemblPlants:Bo4g195310.1};	Beta, beta-carotene 15,15'-dioxygenase and related enzymes	GO:0009507,chloroplast; GO:0102395,9-cis-beta-carotene 9',10'-cleavage oxygenase activity; GO:0046872,metal ion binding; GO:0016702,oxidoreductase activity, acting on single donors with incorporation of molecular oxygen, incorporation of two atoms of oxygen; GO:0016121,carotene catabolic process; GO:0010223,secondary shoot formation; GO:1901601,strigolactone biosynthetic process	Retinal pigment epithelial membrane protein
Cluster-54551.1	1.02	0.55	1.57	0	4.91	0	0.23	1.71	0	0	0	0	0.09	0	0	0.09	0	0	30	21.42	57	0	107.8	0	6.9	63.99	0	0	0	0	3	0	0	3	0	0	K09843 (+)-abscisic acid 8'-hydroxylase [EC:1.14.13.93] | (RefSeq) abscisic acid 8'-hydroxylase 4-like (A)	PREDICTED: abscisic acid 8'-hydroxylase 4-like [Brassica rapa]	RecName: Full=Abscisic acid 8'-hydroxylase 4; Short=ABA 8'-hydroxylase 4; EC=1.14.13.93; AltName: Full=Cytochrome P450 707A4;	SubName: Full=Uncharacterized protein {ECO:0000313|EnsemblPlants:Bra001741.1-P};	Cytochrome P450 CYP4/CYP19/CYP26 subfamilies	GO:0016021,integral component of membrane; GO:0010295,(+)-abscisic acid 8'-hydroxylase activity; GO:0020037,heme binding; GO:0005506,iron ion binding; GO:0046345,abscisic acid catabolic process; GO:0016132,brassinosteroid biosynthetic process; GO:0010268,brassinosteroid homeostasis; GO:0007275,multicellular organism development; GO:0016125,sterol metabolic process	Cytochrome P450
Cluster-66911.0	0	0.61	0	2	2.34	1.93	0	0	2.34	0.29	0	0	0	0	0	0	0	0	0	10	0	23.29	22.25	24	0	0	29.61	4.09	0	0	0	0	0	0	0	0	K09841 xanthoxin dehydrogenase [EC:1.1.1.288] | (RefSeq) zerumbone synthase (A)	BnaA08g25840D [Brassica napus]	RecName: Full=NADPH-dependent pterin aldehyde reductase {ECO:0000303|PubMed:17550420}; EC=1.1.1.- {ECO:0000305|PubMed:17550420};	SubName: Full=BnaA08g25840D protein {ECO:0000313|EMBL:CDY20941.1};	Reductases with broad range of substrate specificities	GO:0005829,cytosol; GO:0016616,oxidoreductase activity, acting on the CH-OH group of donors, NAD or NADP as acceptor; GO:0006760,folic acid-containing compound metabolic process	Fungal family of unknown function (DUF1776)

## Sheet: Sheet2
ID
Cluster-12076.0
Cluster-19216.0
Cluster-24592.0
Cluster-30924.101053
Cluster-30924.102170
Cluster-30924.103400
Cluster-30924.105732
Cluster-30924.105738
Cluster-30924.106515
Cluster-30924.107847
Cluster-30924.107851
Cluster-30924.109838
Cluster-30924.110664
Cluster-30924.112469
Cluster-30924.113054
Cluster-30924.113055
Cluster-30924.119505
Cluster-30924.120240
Cluster-30924.120579
Cluster-30924.123258
Cluster-30924.125807
Cluster-30924.126730
Cluster-30924.126734
Cluster-30924.128101
Cluster-30924.128599
Cluster-30924.128642
Cluster-30924.130323
Cluster-30924.132350
Cluster-30924.132354
Cluster-30924.132773
Cluster-30924.132775
Cluster-30924.134425
Cluster-30924.135442
Cluster-30924.135524
Cluster-30924.135825
Cluster-30924.136091
Cluster-30924.136300
Cluster-30924.136301
Cluster-30924.137250
Cluster-30924.138178
Cluster-30924.138957
Cluster-30924.139148
Cluster-30924.139227
Cluster-30924.143241
Cluster-30924.143247
Cluster-30924.149576
Cluster-30924.152070
Cluster-30924.152071
Cluster-30924.152125
Cluster-30924.152126
Cluster-30924.158863
Cluster-30924.161048
Cluster-30924.162436
Cluster-30924.162656
Cluster-30924.164224
Cluster-30924.168353
Cluster-30924.171769
Cluster-30924.172244
Cluster-30924.20681
Cluster-30924.22596
Cluster-30924.22597
Cluster-30924.23408
Cluster-30924.23473
Cluster-30924.25952
Cluster-30924.33375
Cluster-30924.34582
Cluster-30924.36508
Cluster-30924.37735
Cluster-30924.37909
Cluster-30924.37914
Cluster-30924.37915
Cluster-30924.37970
Cluster-30924.39465
Cluster-30924.39466
Cluster-30924.42630
Cluster-30924.43738
Cluster-30924.44483
Cluster-30924.47692
Cluster-30924.47960
Cluster-30924.48832
Cluster-30924.49143
Cluster-30924.51212
Cluster-30924.51638
Cluster-30924.52930
Cluster-30924.55275
Cluster-30924.58787
Cluster-30924.62578
Cluster-30924.62769
Cluster-30924.63874
Cluster-30924.65640
Cluster-30924.65644
Cluster-30924.67269
Cluster-30924.67335
Cluster-30924.69283
Cluster-30924.69284
Cluster-30924.72787
Cluster-30924.73205
Cluster-30924.74550
Cluster-30924.78479
Cluster-30924.80428
Cluster-30924.80544
Cluster-30924.80641
Cluster-30924.80734
Cluster-30924.82120
Cluster-30924.82122
Cluster-30924.83788
Cluster-30924.85805
Cluster-30924.88136
Cluster-30924.88138
Cluster-30924.89123
Cluster-30924.90325
Cluster-30924.91106
Cluster-30924.91786
Cluster-30924.94045
Cluster-30924.9451
Cluster-30924.98198
Cluster-30924.99638
Cluster-31196.0
Cluster-34044.0
Cluster-37031.0
Cluster-37744.0
Cluster-37820.0
Cluster-52081.0
Cluster-54551.1
Cluster-66911.0
