# Supplementary material for: Transcriptomics Integrated with Metabolomics Unveil Carotenoids Accumulation and Correlated Gene Regulation in White and Yellow-Fleshed Turnip (Brassica rapa ssp. rapa)
Source: Genes (Basel). 2022 May 26;13(6):953. doi: 10.3390/genes13060953 (PMC9222417; doi:10.3390/genes13060953)
Supplement: Supplementary file 1 [file genes-13-00953-s001.zip › ╕╜═╝▒φ/Table S2.xlsx]

## Sheet: Sheet1
Table S2 The summary of the transcriptome sequencing dataset and quality control.
Sample	Raw Reads	Clean Reads	Q30(%)	GC Content(%)
Y1-1	59346094	57428752	94.43	45.81
Y1-2	80101966	78945812	94.35	45.5
Y1-3	72641322	71445916	92.76	45.99
Y2-1	55860200	54708574	92.84	44.67
Y2-2	46905274	45913380	94.2	44.02
Y2-3	60369064	59412556	94.45	45.22
Y3-1	58460134	57679862	94.73	45.7
Y3-2	73948346	72861498	94.71	45.6
Y3-3	59431934	58588622	93.97	44.49
W1-1	66923138	66046972	94.33	45.14
W1-2	56484180	55629234	93.96	44.81
W1-3	86271664	84974802	94.06	45.26
W2-1	67080378	66151360	94.44	45.18
W2-2	69733518	68668692	94.22	45.47
W2-3	57779436	56780936	93.47	44.5
W3-1	68693198	67710172	94.12	45.76
W3-2	64313278	63410122	94.3	45.36
W3-3	73697382	72405688	94.31	45.25
