# Supplementary material for: Transcriptomics Integrated with Metabolomics Unveil Carotenoids Accumulation and Correlated Gene Regulation in White and Yellow-Fleshed Turnip (Brassica rapa ssp. rapa)
Source: Genes (Basel). 2022 May 26;13(6):953. doi: 10.3390/genes13060953 (PMC9222417; doi:10.3390/genes13060953)
Supplement: Supplementary file 1 [file genes-13-00953-s001.zip › ╕╜═╝▒φ/Table S3.xls]

Table S3 The size and distribution of transcripts and unigene length.
distribution	Transcript	Unigene
200~300	80332	41170
300~400	30324	25884
400~500	22596	21469
500~600	18310	17990
600~700	15685	15583
700~800	13830	13800
800~900	12357	12346
900~1000	11195	11185
1000~1100	10175	10171
1100~1200	9492	9492
1200~1300	8530	8530
1300~1400	7722	7722
1400~1500	6951	6951
1500~1600	6213	6213
1600~1700	5419	5419
1700~1800	4984	4984
1800~1900	4330	4330
1900~2000	3726	3726
>=2000	26755	26755
