# Supplementary material for: Transcriptomics Integrated with Metabolomics Unveil Carotenoids Accumulation and Correlated Gene Regulation in White and Yellow-Fleshed Turnip (Brassica rapa ssp. rapa)
Source: Genes (Basel). 2022 May 26;13(6):953. doi: 10.3390/genes13060953 (PMC9222417; doi:10.3390/genes13060953)
Supplement: Supplementary file 1 [file genes-13-00953-s001.zip › ╕╜═╝▒φ/Table S4.xls]

Cluster-10.0	384	0.45833333333333330.00	0.00	0.00	0.00	0.00	0.00	0.00	0.00	0.00	4.00	0.00	2.00	3.00	0.00	0.00	0.00	0.00	0.00
Cluster-100.0	480	0.63750.00	0.00	0.00	0.00	0.00	0.00	0.00	0.00	0.00	0.00	0.00	0.00	0.00	0.00	0.00	0.00	7.00	0.00
Cluster-10001.0	333	0.39939939939939940.00	0.00	0.00	0.00	0.00	0.00	0.00	12.00	0.00	0.00	0.00	0.00	0.00	0.00	0.00	0.00	0.00	0.00
Cluster-10004.0	240	0.666666666666666621.00	0.00	0.00	0.00	0.00	0.00	0.00	0.00	0.00	0.00	0.00	0.00	0.00	0.00	0.00	0.00	0.00	0.00
Cluster-10006.0	471	0.430997876857749570.01	102.11	197.80	6.01	10.74	19.16	12.60	0.00	20.81	0.00	0.00	0.00	0.00	0.00	0.00	0.00	0.00	0.00
Cluster-10007.0	348	0.606321839080459838.71	19.00	16.00	2.00	0.00	0.00	1.00	2.00	0.00	0.00	0.00	0.00	0.00	0.00	0.00	0.00	0.00	0.00
Cluster-1001.0	240	0.62916666666666670.00	0.00	28.00	0.00	15.00	0.00	0.00	0.00	0.00	0.00	0.00	4.00	0.00	2.00	0.00	0.00	0.00	0.00
Cluster-10010.0	219	0.64840182648401820.00	11.00	0.00	0.00	0.00	0.00	0.00	0.00	0.00	0.00	0.00	3.00	0.00	0.00	0.00	0.00	0.00	0.00
Cluster-10011.0	216	0.449074074074074070.00	0.00	0.00	0.00	0.00	0.00	3.00	0.00	0.00	0.00	0.00	0.00	7.03	0.00	0.00	0.00	0.00	1.96
Cluster-10013.0	171	0.456140350877192969.00	0.00	0.00	0.00	0.00	0.00	0.00	0.00	0.00	26.00	108.10	33.99	24.00	0.00	0.00	62.94	58.62	72.62
Cluster-10015.0	300	0.673333333333333317.00	6.00	0.00	0.00	0.00	0.00	0.00	0.00	0.00	0.00	0.00	1.00	0.00	0.00	0.00	0.00	0.00	0.00
Cluster-10017.0	906	0.50441501103752760.00	0.00	0.00	0.00	0.00	0.00	0.00	12.39	0.00	0.00	0.00	0.00	0.00	0.00	0.00	0.00	0.00	0.00
Cluster-10017.1	960	0.50520833333333340.00	0.00	0.00	0.00	0.00	0.00	0.00	176.61	0.00	0.00	0.00	0.00	0.00	0.00	0.00	0.00	0.00	0.00
Cluster-10017.2	660	0.487878787878787860.00	0.00	0.00	0.00	0.00	0.00	0.00	30.00	0.00	0.00	0.00	0.00	0.00	0.00	0.00	0.00	0.00	0.00
Cluster-10018.0	258	0.64341085271317830.00	0.00	21.00	0.00	0.00	0.00	0.00	0.00	0.00	0.00	0.00	0.00	0.00	1.00	0.00	0.00	3.00	0.00
Cluster-10019.0	303	0.432343234323432360.00	0.00	0.00	0.00	0.00	0.00	2.00	3.00	0.00	28.00	0.00	15.00	27.00	0.00	0.00	4.00	5.00	7.00
Cluster-10022.0	1011	0.474777448071216630.00	0.00	0.00	0.00	0.00	0.00	0.00	0.00	0.00	0.00	0.00	47.78	12.97	0.00	0.00	24.51	0.00	0.00
Cluster-10023.0	264	0.44318181818181820.00	0.00	0.00	0.00	0.00	0.00	0.00	0.00	0.00	0.00	7.00	0.00	0.00	8.00	15.00	1.00	0.00	1.00
Cluster-10025.0	237	0.409282700421940914.00	0.00	0.00	0.00	0.00	0.00	0.00	0.00	0.00	0.00	0.00	0.00	0.00	0.00	0.00	0.00	0.00	0.00
Cluster-10026.0	225	0.55111111111111110.00	8.00	0.00	0.00	0.00	0.00	0.00	0.00	0.00	0.00	0.00	0.00	0.00	0.00	0.00	0.00	0.00	0.00
Cluster-10027.0	564	0.696808510638297958.00	70.00	39.00	0.00	3.00	1.00	4.00	1.00	5.00	0.00	9.00	2.00	0.00	1.00	8.00	0.00	8.00	8.00
Cluster-1003.0	396	0.424242424242424250.00	0.00	0.00	0.00	0.00	0.00	0.00	1.89	0.00	2.00	4.00	0.00	0.00	0.00	0.00	0.00	0.00	0.87
Cluster-10032.0	201	0.67164179104477620.00	0.00	28.00	0.00	0.00	0.00	0.00	0.00	0.00	0.00	0.00	0.00	0.00	0.00	0.00	0.00	0.00	0.00
Cluster-10034.0	396	0.51515151515151510.00	8.00	0.00	0.00	0.00	0.00	0.00	0.00	0.00	0.00	0.00	7.00	2.37	5.00	0.00	6.73	16.08	3.73
Cluster-10035.0	243	0.646090534979423820.00	0.00	0.00	0.00	0.00	0.00	0.00	0.00	0.00	0.00	0.00	0.00	0.00	0.00	0.00	0.00	0.00	0.00
Cluster-10037.0	276	0.65942028985507250.00	0.00	0.00	0.00	0.00	0.00	0.00	0.00	6.00	0.00	0.00	0.00	0.00	0.00	0.00	0.00	0.00	0.00
Cluster-10038.0	303	0.663366336633663420.00	0.00	0.00	0.00	0.00	0.00	0.00	0.00	0.00	0.00	0.00	0.00	0.00	0.00	0.00	0.00	0.00	0.00
Cluster-10039.0	207	0.434782608695652160.00	0.00	0.00	0.00	0.00	0.00	0.00	0.00	10.00	0.00	0.00	0.00	0.00	0.00	0.00	0.00	0.00	0.00
Cluster-1004.0	708	0.43502824858757060.00	0.00	0.00	0.00	0.00	0.00	0.00	0.00	0.00	12.00	0.00	8.00	9.00	0.00	0.00	5.00	4.00	7.00
Cluster-10040.0	162	0.46913580246913580.00	0.00	0.00	0.00	0.00	0.00	0.00	0.00	0.00	1.00	0.00	0.00	0.00	0.00	0.00	2.00	0.00	7.00
Cluster-10043.0	1578	0.429024081115335850.00	20.00	0.00	0.00	0.00	7.74	15.23	0.00	0.00	0.00	0.00	7.63	22.59	49.77	18.76	7.51	0.00	0.00
Cluster-10044.0	645	0.49457364341085270.00	0.00	0.00	0.00	0.00	0.00	0.00	0.00	0.00	0.00	0.00	0.00	0.00	0.00	11.92	0.00	0.00	7.68
Cluster-10048.0	249	0.47791164658634540.00	0.00	0.00	13.00	0.00	0.00	0.00	0.00	0.00	0.00	0.00	0.00	0.00	0.00	0.00	0.00	0.00	0.00
Cluster-10049.0	606	0.409240924092409250.00	0.00	0.00	0.00	0.00	0.00	0.00	0.00	0.00	27.52	0.00	0.00	6.51	0.00	0.00	0.00	0.00	0.00
Cluster-10049.1	177	0.39548022598870060.00	0.00	0.00	0.00	0.00	0.00	0.00	0.00	0.00	3.00	2.00	0.00	0.00	0.00	0.00	0.00	0.00	0.00
Cluster-10049.2	309	0.398058252427184460.00	0.00	0.00	0.00	0.00	0.00	0.00	0.00	0.00	2.48	14.00	0.00	2.66	0.00	0.00	0.00	0.00	0.00
Cluster-10049.3	516	0.40697674418604650.00	0.00	0.00	0.00	0.00	0.00	0.00	0.00	0.00	6.00	0.00	0.00	0.00	0.00	0.00	0.00	0.00	4.00
Cluster-10049.4	606	0.409240924092409250.00	0.00	0.00	0.00	0.00	0.00	0.00	0.00	0.00	0.00	0.00	6.00	0.00	0.00	0.00	0.00	0.00	0.00
Cluster-10049.5	702	0.41310541310541310.00	0.00	0.00	0.00	0.00	0.00	0.00	0.00	0.00	0.00	25.00	0.00	1.82	0.00	0.00	0.00	0.00	7.00
Cluster-10049.6	171	0.380116959064327460.00	0.00	0.00	0.00	0.00	0.00	0.00	0.00	0.00	0.00	0.00	0.00	0.00	0.00	0.00	0.00	0.00	3.00
Cluster-1005.0	246	0.621951219512195115.00	0.00	0.00	0.00	0.00	0.00	0.00	0.00	0.00	0.00	0.00	0.00	0.00	0.00	0.00	0.00	0.00	0.00
Cluster-10050.0	522	0.44827586206896550.00	8.00	0.00	6.00	2.00	2.00	0.00	5.00	0.00	0.00	0.00	0.00	1.00	0.00	5.00	4.00	0.00	5.00
Cluster-10055.0	234	0.66239316239316240.00	11.00	0.00	0.00	0.00	0.00	0.00	0.00	0.00	0.00	0.00	0.00	0.00	0.00	0.00	0.00	0.00	0.00
Cluster-10056.0	243	0.621399176954732511.00	0.00	0.00	0.00	0.00	0.00	0.00	0.00	0.00	0.00	0.00	0.00	0.00	0.00	0.00	0.00	0.00	0.00
Cluster-10062.0	498	0.47590361445783130.00	7.00	0.00	12.00	29.30	0.00	56.49	157.52	42.00	11.17	20.32	0.00	55.66	0.00	0.00	32.32	21.96	14.00
Cluster-10062.1	438	0.46118721461187210.00	0.00	0.00	0.00	0.00	1.00	0.00	0.00	0.00	0.00	12.42	25.00	0.00	17.80	38.38	0.00	0.00	0.00
Cluster-10062.2	510	0.470588235294117640.00	0.00	0.00	0.00	16.17	0.00	0.00	22.48	0.00	5.66	3.26	0.00	2.77	0.00	4.62	0.00	10.04	0.00
Cluster-10064.0	933	0.42658092175777060.00	0.00	0.00	0.00	0.00	0.00	10.52	0.00	0.00	25.80	0.00	0.00	1.60	0.00	0.00	2.00	0.00	0.00
Cluster-10065.0	174	0.471264367816091930.00	0.00	0.00	0.00	0.00	0.00	0.00	0.00	0.00	4.00	0.00	0.00	4.00	4.00	0.00	0.00	0.00	1.00
Cluster-10067.0	780	0.496153846153846170.00	0.00	0.00	0.00	0.00	0.00	0.00	0.00	0.00	0.00	0.00	0.00	0.00	3.57	0.00	0.00	0.00	0.00
Cluster-10069.0	252	0.476190476190476160.00	0.00	0.00	0.00	0.00	14.04	0.00	3.00	2.29	17.37	7.78	10.62	4.33	13.72	0.00	0.00	6.68	16.87
Cluster-10069.1	795	0.46666666666666670.00	26.00	0.00	1.00	0.00	9.00	3.00	14.12	0.00	0.00	0.00	0.00	0.00	0.00	0.00	0.00	0.00	9.04
Cluster-10070.0	282	0.429078014184397170.00	0.00	0.00	0.00	0.00	0.00	0.00	0.00	0.00	0.00	55.59	0.00	0.00	72.50	51.90	0.00	0.00	0.00
Cluster-10070.1	417	0.41966426858513190.00	0.00	0.00	0.00	0.00	0.00	1.00	0.00	33.00	0.00	17.41	0.00	0.00	50.50	40.10	0.00	0.00	0.00
Cluster-10070.2	441	0.435374149659863930.00	0.00	0.00	0.00	0.00	0.00	5.00	0.00	2.76	0.00	0.00	2.00	0.00	4.67	11.10	0.00	0.00	0.00
Cluster-10070.3	159	0.3836477987421384332.82	479.87	645.00	0.00	0.00	0.00	0.00	0.00	0.00	0.00	0.00	0.00	0.00	0.00	0.00	0.00	0.00	0.00
Cluster-10070.4	435	0.4321839080459770.00	10.59	0.00	0.00	0.00	0.00	0.00	0.00	7.38	0.00	42.22	0.00	5.00	20.77	14.02	0.00	0.00	0.00
Cluster-10070.5	159	0.3836477987421384172.18	133.54	0.00	0.00	0.00	0.00	0.00	0.00	0.00	0.00	0.00	0.00	0.00	0.00	0.00	0.00	0.00	0.00
Cluster-10070.6	159	0.38364779874213840.00	0.00	0.00	0.00	0.00	1.00	0.00	0.00	13.87	0.00	0.00	0.00	0.00	3.00	4.00	0.00	0.00	0.00
Cluster-10070.7	216	0.50.00	0.00	106.71	0.00	0.00	0.00	0.00	0.00	0.00	0.00	0.00	0.00	0.00	0.00	0.00	0.00	0.00	0.00
Cluster-10070.8	261	0.494252873563218473.00	39.00	93.29	1.00	0.00	0.00	0.00	0.00	11.00	0.00	0.00	0.00	0.00	0.00	0.00	0.00	0.00	0.00
Cluster-10070.9	147	0.45578231292517010.00	0.00	0.00	0.00	0.00	0.00	0.00	0.00	0.00	0.00	18.78	0.00	0.00	19.57	11.88	0.00	0.00	0.00
Cluster-10072.0	1098	0.47449908925318760.00	0.00	0.00	0.00	0.00	0.00	3.00	0.00	157.07	0.00	0.00	0.00	0.00	0.00	0.00	0.00	0.00	0.00
Cluster-10072.2	1191	0.459277917716204850.00	0.00	0.00	0.00	0.00	0.00	0.00	0.00	57.93	0.00	0.00	0.00	0.00	0.00	0.00	0.00	0.00	0.00
Cluster-10072.3	411	0.47931873479318740.00	0.00	0.00	0.00	0.00	0.00	0.00	0.00	35.00	0.00	0.00	0.00	0.00	0.00	0.00	0.00	0.00	0.00
Cluster-10072.4	381	0.475065616797900270.00	0.00	0.00	0.00	0.00	0.00	7.00	0.00	0.00	0.00	0.00	0.00	0.00	0.00	0.00	0.00	0.00	0.00
Cluster-10073.0	315	0.434920634920634930.00	0.00	0.00	0.00	0.00	0.00	0.00	0.00	0.00	0.00	0.00	0.00	0.00	0.00	0.00	4.00	0.00	5.27
Cluster-10074.0	429	0.449883449883449860.00	0.00	0.00	0.00	0.00	0.00	3.00	15.68	0.00	0.00	0.00	0.00	0.00	0.00	0.00	0.00	0.00	0.00
Cluster-10075.0	180	0.444444444444444411.00	0.00	0.00	0.00	0.00	0.00	0.00	0.00	0.00	0.00	0.00	0.00	0.00	0.00	0.00	0.00	0.00	0.00
Cluster-10076.0	681	0.4346549192364170.00	0.00	0.00	0.00	0.00	0.00	13.00	0.00	0.00	0.00	0.00	0.00	0.00	0.00	0.00	0.00	0.00	0.00
Cluster-10078.0	225	0.52888888888888890.00	0.00	0.00	0.00	0.00	0.00	0.00	0.00	0.00	0.00	0.00	0.00	0.00	2.00	0.00	0.00	0.00	0.00
Cluster-10079.0	639	0.50078247261345850.00	0.00	0.00	0.00	0.00	0.00	3.00	0.00	393.00	10.00	0.00	12.00	6.00	0.00	0.00	0.00	0.00	0.00
Cluster-10079.1	489	0.498977505112474460.00	0.00	0.00	0.00	0.00	0.00	0.00	0.00	55.00	0.00	0.00	0.00	0.00	0.00	0.00	0.00	0.00	0.00
Cluster-1008.0	153	0.483660130718954250.00	0.00	0.00	0.00	0.00	12.34	25.07	0.00	0.00	0.00	0.00	0.00	0.00	18.31	0.00	0.00	0.00	0.00
Cluster-10080.0	297	0.41077441077441080.00	0.00	0.00	0.00	0.00	0.00	0.00	36.13	1.00	0.00	0.00	0.00	1.00	0.00	0.00	0.00	0.00	0.00
Cluster-10082.0	1428	0.454481792717086830.00	0.00	0.00	0.00	0.00	0.00	149.37	0.00	0.00	0.00	0.00	0.00	0.00	0.00	0.00	0.00	0.00	0.00
Cluster-10083.0	1428	0.454481792717086830.00	0.00	0.00	0.00	0.00	0.00	55.05	0.00	11.00	0.00	0.00	0.00	0.00	0.00	0.00	0.00	0.00	0.00
Cluster-10086.0	207	0.429951690821256060.00	0.00	0.00	0.00	0.00	0.00	5.88	0.00	0.00	0.00	0.00	3.45	13.06	5.40	5.73	0.00	0.00	0.00
Cluster-10087.0	216	0.50925925925925930.00	7.00	0.00	16.00	9.00	17.00	0.00	0.00	0.00	0.00	0.00	1.00	5.00	0.00	0.00	3.00	0.00	0.00
Cluster-10088.0	183	0.55737704918032780.00	0.00	0.00	0.00	0.00	0.00	9.00	0.00	0.00	9.00	11.93	19.70	14.00	4.42	0.50	0.16	5.47	0.00
Cluster-10089.0	183	0.55737704918032780.00	0.00	0.00	0.00	0.00	0.00	0.00	0.00	0.00	0.00	0.00	0.00	0.00	4.42	0.50	0.16	0.00	0.00
Cluster-10090.0	102	0.41176470588235290.00	0.00	0.00	0.00	0.00	0.00	7.25	0.00	0.00	0.00	0.00	0.00	0.00	1.26	0.00	0.60	5.31	0.00
Cluster-10092.0	276	0.50.00	0.00	0.00	0.00	0.00	0.00	0.00	0.00	0.00	3.00	3.00	2.00	0.00	7.00	1.00	0.00	0.00	0.00
Cluster-10093.0	1164	0.42697594501718210.00	0.00	0.00	0.00	0.00	0.00	0.00	2.00	11.00	3.00	2.00	8.00	2.00	3.00	0.00	4.00	2.00	8.00
Cluster-10094.0	222	0.558558558558558514.00	0.00	0.00	0.00	0.00	0.00	0.00	0.00	0.00	0.00	0.00	0.00	0.00	0.00	0.00	0.00	0.00	0.00
Cluster-10095.0	270	0.40740740740740740.00	0.00	0.00	48.87	34.43	15.06	0.00	0.00	26.79	0.00	0.00	0.00	0.00	0.00	0.00	0.00	0.00	32.15
Cluster-10097.0	429	0.52680652680652680.00	0.00	0.00	0.00	0.00	0.00	1.00	4.00	24.00	0.00	2.00	0.00	3.00	0.00	0.00	0.00	0.00	0.00
Cluster-10098.0	477	0.43815513626834380.00	0.00	0.00	0.00	0.00	0.00	9.00	6.00	13.00	1.00	3.00	0.00	6.00	0.00	0.00	4.00	0.00	0.00
Cluster-101.0	372	0.435483870967741940.00	0.00	0.00	0.00	0.00	0.00	0.00	0.82	0.00	0.00	0.00	3.70	2.22	3.00	2.97	1.00	0.00	0.00
Cluster-10102.0	240	0.483333333333333340.00	0.00	0.00	0.00	0.00	0.00	0.00	0.00	0.00	0.00	0.00	3.00	2.00	0.00	0.00	0.00	0.00	0.00
Cluster-10103.0	819	0.449328449328449340.00	0.00	0.00	0.00	0.00	0.00	0.00	0.00	0.00	0.00	0.00	0.00	4.00	0.00	0.00	0.00	3.00	0.00
Cluster-10104.0	438	0.47031963470319630.00	0.00	0.00	0.00	0.00	0.00	0.00	1.00	0.00	0.00	0.00	0.00	0.00	0.00	0.00	5.67	0.00	7.38
Cluster-1011.0	237	0.5105485232067510.00	0.00	32.00	5.00	0.00	0.00	0.00	0.00	0.00	0.00	0.00	0.00	0.00	0.00	0.00	0.00	0.00	0.00
Cluster-10110.0	195	0.379487179487179470.00	0.00	0.00	0.00	0.00	0.00	5.00	0.00	0.00	0.00	0.00	0.00	0.00	0.00	0.00	0.00	0.00	0.00
Cluster-10111.0	315	0.50158730158730160.00	44.99	0.00	4.00	11.00	1.00	0.00	7.00	0.00	0.00	0.00	0.00	0.00	0.00	0.00	0.00	0.00	0.00
Cluster-10113.0	810	0.471604938271604930.00	0.00	0.00	0.00	0.00	0.00	3.00	58.37	0.00	0.00	0.00	0.00	0.00	0.00	0.00	1.00	0.00	0.00
Cluster-10114.0	849	0.47232037691401650.00	0.00	0.00	0.00	0.00	0.00	0.00	0.00	0.00	6.30	19.00	15.00	0.00	0.00	0.00	0.00	0.00	18.15
Cluster-10117.0	345	0.44927536231884060.00	0.00	0.00	0.00	0.00	0.00	5.00	0.00	0.00	1.00	0.00	0.00	6.00	0.00	0.00	0.00	0.00	0.00
Cluster-10119.0	645	0.465116279069767440.00	11.00	33.00	0.00	0.00	0.00	17.59	0.00	0.00	2.00	2.00	0.00	0.00	9.64	1.00	0.00	0.00	1.03
Cluster-1012.0	150	0.66666666666666660.00	21.00	0.00	0.00	0.00	0.00	0.00	0.00	0.00	0.00	0.00	0.00	0.00	0.00	0.00	0.00	0.00	0.00
Cluster-10120.0	1077	0.45589600742804090.00	0.00	0.00	0.00	0.00	0.00	0.00	6.59	0.00	0.00	0.00	0.00	16.67	0.66	0.00	16.02	13.34	0.00
Cluster-10122.0	300	0.40333333333333330.00	0.00	0.00	0.00	0.00	0.00	1.00	0.00	5.00	0.00	0.00	0.00	0.00	0.00	0.00	0.00	0.00	0.00
Cluster-10123.0	198	0.4747474747474747523.00	0.00	0.00	0.00	0.00	0.00	0.00	0.00	0.00	0.00	0.00	0.00	0.00	0.00	0.00	0.00	0.00	0.00
Cluster-10124.0	438	0.4543378995433790.00	0.00	0.00	0.00	0.00	0.00	0.00	6.00	0.00	2.00	0.00	47.29	52.00	0.00	0.00	11.86	19.23	2.00
Cluster-10125.0	348	0.626436781609195419.00	0.00	0.00	0.00	0.00	0.00	0.00	0.00	0.00	0.00	0.00	0.00	0.00	0.00	0.00	0.00	0.00	0.00
Cluster-10127.0	864	0.621527777777777821.00	23.00	50.00	3.00	0.00	0.00	0.00	0.00	0.00	0.00	3.00	0.00	0.00	0.00	0.00	0.00	0.00	5.00
Cluster-10128.0	288	0.44444444444444440.00	0.00	0.00	0.00	0.00	0.00	61.31	0.00	29.76	0.00	0.00	0.00	0.00	0.00	0.00	0.00	0.00	0.00
Cluster-10129.0	267	0.419475655430711640.00	0.00	0.00	0.00	0.00	0.00	9.40	0.00	0.00	0.00	0.00	0.00	0.00	0.00	0.00	0.00	0.00	0.00
Cluster-1013.0	312	0.45192307692307690.00	0.00	0.00	0.00	0.00	0.00	0.00	0.00	0.00	0.00	0.00	6.25	0.00	11.23	7.70	1.61	0.00	0.00
Cluster-10131.0	120	0.55833333333333330.00	0.00	0.00	0.00	7.26	0.00	0.00	2.37	0.00	0.00	0.00	0.00	0.00	0.00	0.00	0.00	0.00	0.00
Cluster-10133.0	558	0.42114695340501790.00	0.00	0.00	0.00	0.00	0.00	8.00	0.00	0.00	0.00	0.00	10.00	1.00	0.00	0.00	0.00	0.00	0.00
Cluster-10136.0	210	0.65714285714285710.00	0.00	0.00	0.00	9.00	0.00	0.00	0.00	0.00	0.00	0.00	0.00	0.00	0.00	0.00	0.00	0.00	0.00
Cluster-10137.0	651	0.396313364055299540.00	0.00	0.00	6.00	0.00	0.00	2.00	0.00	0.00	2.00	0.00	6.00	1.00	1.00	2.00	0.00	2.00	0.00
Cluster-10142.0	327	0.38532110091743120.00	0.00	0.00	0.00	0.00	0.00	3.00	0.00	0.00	0.00	16.45	1.00	0.00	0.00	0.00	0.00	0.00	0.00
Cluster-10143.0	348	0.353448275862068950.00	0.00	32.00	0.00	0.00	2.00	0.00	0.00	0.00	0.00	0.00	2.00	0.00	3.00	0.00	0.00	0.00	0.00
Cluster-10144.0	243	0.57201646090534970.00	0.00	0.00	5.00	0.00	0.00	0.00	0.00	0.00	0.00	0.00	0.00	0.00	0.00	0.00	0.00	0.00	0.00
Cluster-10146.0	129	0.63565891472868220.00	0.00	0.00	0.00	0.00	0.00	0.00	0.00	0.00	0.00	0.00	0.00	0.00	6.00	0.00	0.00	0.00	0.00
Cluster-10147.0	108	0.54629629629629630.00	0.00	0.00	0.00	0.00	0.00	0.00	0.00	0.00	1.00	0.00	0.00	0.00	0.00	0.00	4.00	0.00	4.00
Cluster-10148.0	1227	0.436837815810920960.00	0.00	0.00	0.00	0.00	0.00	7.00	23.00	3.00	23.00	29.00	28.00	9.00	28.00	299.00	2.00	1.00	6.00
Cluster-1015.0	1689	0.46891651865008880.00	0.00	19.00	0.00	0.00	0.00	0.00	0.00	0.00	1.48	0.00	0.00	4.48	0.00	0.00	0.00	6.13	0.00
Cluster-10150.0	192	0.45833333333333339.00	0.00	0.00	0.00	0.00	0.00	0.00	0.00	4.00	0.00	0.00	0.00	0.00	0.00	0.00	0.00	0.00	0.00
Cluster-10151.0	258	0.546511627906976780.00	57.00	143.00	1.00	0.00	3.00	0.00	2.00	0.00	0.00	2.00	2.00	5.00	3.00	7.00	3.00	0.00	0.00
Cluster-10152.0	114	0.44736842105263160.00	0.00	0.00	0.00	0.00	0.00	0.00	2.00	0.00	2.83	0.00	1.00	1.00	4.00	0.00	0.00	5.00	0.00
Cluster-10155.0	474	0.643459915611814413.00	0.00	0.00	0.00	0.00	0.00	0.00	0.00	0.00	0.00	0.00	0.00	0.00	0.00	0.00	0.00	0.00	0.00
Cluster-10157.0	408	0.44117647058823530.00	14.00	17.00	0.00	24.00	0.00	0.00	7.00	0.00	1.00	3.00	12.00	6.00	8.00	39.00	0.00	0.00	7.00
Cluster-10158.0	405	0.49629629629629630.00	0.00	38.00	0.00	3.00	0.00	0.00	0.00	0.00	0.00	0.00	1.00	0.00	0.00	0.00	0.00	0.00	0.00
Cluster-10161.0	465	0.451612903225806440.00	0.00	0.00	0.00	0.00	0.00	0.00	0.00	0.00	0.00	0.00	0.00	4.98	0.00	7.68	8.75	0.00	23.60
Cluster-10162.0	303	0.541254125412541319.00	0.00	0.00	0.00	0.00	0.00	5.00	0.00	0.00	0.00	0.00	0.00	0.00	0.00	0.00	0.00	0.00	0.00
Cluster-10163.0	120	0.40833333333333330.00	12.00	0.00	0.00	0.00	0.00	0.00	0.00	0.00	0.00	0.00	0.00	0.00	0.00	0.00	0.00	0.00	0.00
Cluster-10164.0	231	0.6450216450216450.00	0.00	29.00	0.00	0.00	0.00	0.00	0.00	0.00	0.00	0.00	0.00	0.00	0.00	0.00	0.00	0.00	0.00
Cluster-10165.0	699	0.414878397711015760.00	0.00	0.00	0.00	0.00	0.00	0.00	0.00	22.45	0.00	0.00	0.00	0.00	0.00	0.00	0.00	0.00	0.00
Cluster-10167.0	387	0.49354005167958660.00	26.00	0.00	2.00	0.00	0.00	0.00	0.00	0.00	0.00	2.00	0.00	0.00	0.00	0.00	0.00	0.00	0.00
Cluster-1017.0	144	0.48611111111111110.00	0.00	0.00	0.00	0.00	0.00	0.00	0.00	0.00	0.00	0.00	0.00	0.00	0.00	7.00	0.00	0.00	1.00
Cluster-10170.0	543	0.40147329650092080.00	0.00	0.00	0.00	0.00	0.00	9.00	15.00	0.00	2.00	0.00	3.00	11.00	0.00	0.00	0.00	0.00	0.00
Cluster-10173.0	135	0.42222222222222220.00	0.00	0.00	0.00	5.00	2.00	0.00	0.00	0.00	0.00	0.00	0.00	0.00	0.00	0.00	0.00	0.00	0.00
Cluster-10174.0	501	0.44111776447105790.00	0.00	0.00	0.00	0.00	0.00	0.00	0.00	0.00	0.00	0.00	14.17	20.64	1.00	0.00	2.53	3.13	10.22
Cluster-10175.0	210	0.457142857142857130.00	0.00	0.00	0.00	0.00	0.00	0.00	0.00	14.00	0.00	0.00	0.00	0.00	0.00	0.00	0.00	0.00	0.00
Cluster-10176.0	354	0.44915254237288140.00	0.00	0.00	0.00	0.00	0.00	0.00	20.74	0.00	0.00	0.00	0.00	1.06	0.00	0.00	1.22	0.00	0.00
Cluster-10177.0	327	0.35168195718654430.00	0.00	0.00	0.00	0.00	0.00	4.00	0.00	71.00	0.00	0.00	0.00	0.00	0.00	0.00	0.00	0.00	0.00
Cluster-10178.0	276	0.402173913043478270.00	0.00	0.00	0.00	0.00	0.00	1.00	0.00	0.00	0.00	0.00	0.00	2.00	0.00	0.00	2.00	6.00	0.00
Cluster-10179.0	300	0.440.00	0.00	0.00	0.00	0.00	0.00	0.00	5.00	19.00	0.00	0.00	1.00	0.00	0.00	0.00	0.00	1.00	0.00
Cluster-1018.0	159	0.49685534591194970.00	0.00	0.00	0.00	0.00	0.00	0.00	0.00	0.00	2.36	0.00	8.00	5.00	11.00	0.00	0.00	0.00	0.00
Cluster-10180.0	336	0.52380952380952380.00	0.00	0.00	0.00	0.00	0.00	4.00	0.00	0.00	0.00	0.00	0.00	3.00	0.00	8.00	0.00	0.00	0.00
Cluster-10181.0	471	0.62632696390658174.00	6.00	86.00	0.00	9.00	0.00	4.00	0.00	0.00	0.00	0.00	0.00	0.00	0.00	0.00	0.00	0.00	8.00
Cluster-10182.0	303	0.422442244224422450.00	0.00	0.00	3.86	0.00	4.41	0.00	7.00	14.91	3.00	0.00	0.00	9.00	0.00	0.00	0.00	0.00	0.00
Cluster-10184.0	162	0.50.00	0.00	0.00	0.00	0.00	0.00	15.13	3.08	2.00	0.00	0.00	0.00	0.00	0.00	0.00	0.00	0.00	0.00
Cluster-10185.0	270	0.51851851851851850.00	0.00	0.00	0.00	0.00	0.00	0.00	3.00	0.00	0.00	0.00	0.00	0.00	0.00	0.00	0.00	0.00	0.00
Cluster-10186.0	174	0.68390804597701150.00	0.00	0.00	0.00	10.00	0.00	0.00	0.00	0.00	0.00	0.00	0.00	0.00	0.00	0.00	0.00	0.00	0.00
Cluster-10187.0	294	0.62244897959183680.00	0.00	41.00	0.00	0.00	2.00	0.00	0.00	0.00	0.00	0.00	0.00	0.00	0.00	0.00	0.00	0.00	0.00
Cluster-1019.0	216	0.45370370370370370.00	0.00	0.00	0.00	0.00	0.00	0.00	0.00	0.00	0.83	0.00	0.00	0.00	0.00	0.00	0.00	0.00	0.00
Cluster-10193.0	585	0.43760683760683760.00	0.00	0.00	0.00	0.00	0.00	1.77	0.00	0.00	9.23	0.00	0.00	0.00	0.00	0.00	0.00	0.00	1.50
Cluster-10194.0	360	0.455555555555555550.00	0.00	0.00	0.00	0.00	0.00	0.00	0.00	0.00	6.06	0.00	0.00	0.00	0.00	0.00	0.00	0.00	0.00
Cluster-10196.0	1176	0.4702380952380952351.00	20.00	0.00	291.23	68.27	323.72	3.00	0.00	33.00	39.32	22.38	25.84	48.00	75.00	22.24	40.00	0.00	49.40
Cluster-10202.0	147	0.428571428571428550.00	0.00	0.00	0.00	0.00	0.00	1.14	0.00	0.00	0.00	0.00	0.00	0.00	3.10	0.00	2.00	3.00	9.08
Cluster-10202.1	168	0.4702380952380952336.05	49.35	0.00	0.00	0.00	15.60	0.00	6.42	0.00	5.75	8.91	9.52	16.78	11.53	0.00	3.59	5.19	0.00
Cluster-10203.0	207	0.47826086956521740.00	14.00	0.00	0.00	0.00	3.00	0.00	0.00	0.00	1.00	0.00	0.00	0.00	0.00	3.00	2.00	0.00	0.00
Cluster-10204.0	336	0.4345238095238095321.00	0.00	0.00	0.00	0.00	0.00	0.00	0.00	0.00	0.00	0.00	0.00	0.00	0.00	0.00	0.00	3.00	0.00
Cluster-10206.0	156	0.442307692307692319.00	0.00	0.00	0.00	0.00	0.00	0.00	1.00	0.00	0.00	0.00	0.00	0.00	0.00	0.00	0.00	0.00	0.00
Cluster-10207.0	198	0.45959595959595960.00	0.00	0.00	0.00	0.00	0.00	0.00	0.00	0.00	2.00	0.00	6.00	8.00	0.00	2.00	0.00	0.00	0.00
Cluster-10209.0	300	0.4233333333333333411.00	65.00	23.00	0.00	0.00	0.00	10.00	19.00	0.00	0.00	0.00	0.00	0.00	0.00	0.00	0.00	0.00	0.00
Cluster-1021.0	651	0.473118279569892521.00	16.00	18.00	0.00	0.00	0.00	5.00	0.00	0.00	0.00	0.00	0.00	0.00	0.00	0.00	0.00	0.00	0.00
Cluster-10210.0	240	0.63333333333333330.00	0.00	0.00	3.00	0.00	0.00	0.00	0.00	0.00	0.00	0.00	0.00	0.00	0.00	0.00	0.00	0.00	0.00
Cluster-10211.0	402	0.430348258706467650.00	0.00	0.00	0.00	0.00	0.00	0.25	4.00	0.00	0.00	4.31	1.04	3.00	0.00	0.00	4.00	7.57	0.00
Cluster-10216.0	450	0.47111111111111110.00	0.00	0.00	0.00	0.00	0.00	0.00	0.00	0.00	53.00	86.00	19.00	34.00	6.00	8.00	11.00	16.00	49.00
Cluster-10217.0	651	0.454685099846390160.00	0.00	0.00	0.00	0.00	0.00	5.00	2.67	0.00	4.44	18.25	0.00	8.25	0.00	7.19	3.23	0.00	4.79
Cluster-10220.0	1572	0.57824427480916030.00	173.72	70.44	0.00	0.00	8.40	0.00	3.00	0.00	7.04	10.83	0.00	0.00	0.00	0.00	1.75	0.00	0.00
Cluster-10223.0	156	0.487179487179487170.00	0.00	12.00	0.00	0.00	0.00	0.00	0.00	0.00	0.00	0.00	0.00	0.00	0.00	0.00	0.00	0.00	0.00
Cluster-10228.0	1479	0.53211629479377950.00	20.12	64.04	17.93	56.26	11.77	0.00	3.42	28.00	6.07	0.00	0.00	0.00	13.55	3.65	0.00	0.00	15.00
Cluster-1023.0	642	0.456386292834890960.00	12.00	0.00	0.00	0.00	0.00	0.00	1.00	0.00	18.00	0.00	8.00	4.00	0.00	0.00	4.00	0.00	2.00
Cluster-10232.0	810	0.47283950617283950.00	0.00	0.00	0.00	0.00	0.00	8.00	2.00	0.00	1.31	1.00	0.00	0.00	0.00	0.00	3.00	0.00	9.29
Cluster-10233.0	810	0.479012345679012350.00	0.00	0.00	0.00	0.00	0.00	0.00	0.00	0.00	2.69	0.00	10.00	10.00	0.00	0.00	0.00	0.00	4.71
Cluster-10234.0	216	0.53703703703703710.00	0.00	0.00	0.00	0.00	0.00	3.00	0.00	0.00	0.00	0.00	0.00	4.00	2.00	0.00	0.00	0.00	0.00
Cluster-10235.0	1125	0.43466666666666665471.00	792.00	625.00	0.00	4.00	3.00	775.00	0.00	282.00	0.00	2.00	0.00	0.00	0.00	54.00	0.00	0.00	0.00
Cluster-10236.0	423	0.66666666666666660.00	0.00	97.00	1.00	0.00	0.00	1.00	0.00	16.00	0.00	2.00	0.00	0.00	0.00	0.00	0.00	0.00	0.00
Cluster-10237.0	279	0.408602150537634430.00	0.00	0.00	0.00	0.00	0.00	0.00	0.00	0.00	5.00	0.00	5.00	6.00	0.00	4.00	0.00	0.00	0.00
Cluster-10239.0	150	0.420.00	0.00	0.00	0.00	0.00	0.00	0.00	0.00	0.00	0.00	0.00	4.00	0.00	0.00	0.00	0.00	0.00	0.00
Cluster-10240.0	483	0.49068322981366460.00	0.00	0.00	0.00	0.00	0.00	1.00	0.00	0.00	1.00	8.00	1.00	8.00	0.00	2.00	0.00	0.00	0.00
Cluster-10241.0	219	0.45662100456621214.00	227.00	149.04	1.46	0.00	0.00	139.92	0.46	0.00	2.78	1.61	8.94	3.58	5.33	3.33	1.91	0.00	1.80
Cluster-10241.1	135	0.44444444444444440.00	0.00	67.96	0.00	18.90	1.00	0.00	0.00	0.00	0.00	0.00	0.00	5.25	0.00	1.00	0.00	0.00	4.03
Cluster-10241.3	219	0.46575342465753420.00	0.00	0.00	348.57	238.96	329.80	27.59	114.54	71.00	84.66	99.22	105.07	107.08	213.90	144.70	78.11	27.03	87.88
Cluster-10242.0	315	0.625396825396825430.00	0.00	0.00	0.00	0.00	0.00	0.00	0.00	0.00	0.00	0.00	0.00	0.00	0.00	0.00	0.00	0.00	0.00
Cluster-10243.0	282	0.460992907801418440.00	19.00	0.00	0.00	0.00	0.00	0.00	0.00	22.00	0.00	0.00	0.00	0.00	0.00	0.00	0.00	0.00	0.00
Cluster-10244.0	474	0.407172995780590740.00	0.00	0.00	0.00	0.00	0.00	0.00	1.00	0.00	1.00	5.00	0.00	0.00	0.00	0.00	1.00	0.00	0.00
Cluster-10246.0	285	0.51929824561403535.00	12.00	0.00	0.00	0.00	0.00	0.00	0.00	0.00	0.00	0.00	0.00	0.00	0.00	0.00	0.00	0.00	0.00
Cluster-10247.0	195	0.646153846153846221.00	31.00	0.00	0.00	0.00	0.00	0.00	0.00	0.00	0.00	0.00	0.00	0.00	0.00	0.00	0.00	0.00	0.00
Cluster-1025.0	882	0.426303854875283440.00	0.00	0.00	0.00	0.00	0.00	0.00	0.00	0.00	1.11	0.00	3.00	2.00	0.00	3.00	4.00	0.00	3.17
Cluster-10251.0	219	0.51598173515981740.00	0.00	0.00	0.00	0.00	0.00	0.00	0.00	0.00	0.00	0.00	0.00	0.00	0.00	0.00	0.00	0.00	5.00
Cluster-10253.0	174	0.52298850574712640.00	0.00	21.00	0.00	0.00	0.00	0.00	0.00	0.00	0.00	0.00	0.00	0.00	0.00	0.00	0.00	0.00	0.00
Cluster-10255.0	156	0.4743589743589743412.00	0.00	0.00	0.00	0.00	0.00	0.00	0.00	0.00	0.00	0.00	0.00	0.00	0.00	0.00	0.00	0.00	0.00
Cluster-10256.0	267	0.63670411985018730.00	18.00	0.00	0.00	0.00	0.00	0.00	0.00	0.00	0.00	0.00	0.00	0.00	0.00	0.00	0.00	0.00	0.00
Cluster-10257.0	1497	0.44689378757515030.00	0.00	0.00	47.34	0.00	0.00	0.00	0.00	0.00	0.00	0.00	0.00	0.00	0.00	0.00	0.00	0.00	0.00
Cluster-10259.0	294	0.646258503401360623.00	14.00	101.00	0.00	0.00	0.00	0.00	1.00	8.00	0.00	0.00	0.00	0.00	0.00	0.00	0.00	0.00	0.00
Cluster-1026.0	222	0.4729729729729729713.00	0.00	0.00	0.00	0.00	0.00	0.00	0.00	0.00	0.00	0.00	0.00	0.00	0.00	0.00	0.00	0.00	0.00
Cluster-10261.0	201	0.477611940298507450.00	0.00	0.00	0.00	0.00	0.00	51.00	46.99	3.00	0.00	0.00	0.00	0.00	0.00	0.00	0.00	0.00	0.00
Cluster-10263.0	117	0.461538461538461560.00	0.00	0.00	0.00	0.00	0.00	92.61	0.00	0.00	0.00	0.00	0.00	0.00	0.00	0.00	0.00	0.00	0.00
Cluster-10264.0	117	0.461538461538461560.00	0.00	0.00	0.00	0.00	0.00	58.05	0.00	125.00	0.00	0.00	0.00	0.00	0.00	0.00	0.00	0.00	0.00
Cluster-10266.0	297	0.656565656565656623.00	48.00	46.00	5.00	20.00	1.00	2.00	1.00	19.00	0.00	8.00	5.00	0.00	0.00	3.00	0.00	8.00	4.00
Cluster-10267.0	237	0.68354430379746830.00	0.00	0.00	0.00	0.00	0.00	0.00	0.00	16.00	0.00	0.00	0.00	0.00	0.00	0.00	0.00	0.00	0.00
Cluster-10268.1	318	0.487421383647798740.00	0.00	0.00	0.00	0.00	0.00	0.00	0.00	0.00	0.00	0.00	0.00	0.00	0.00	0.00	0.00	4.00	0.00
Cluster-10269.0	750	0.3840.00	0.00	0.00	0.00	0.00	0.00	0.00	0.00	0.00	0.00	0.00	0.00	3.34	0.00	0.00	0.00	0.00	0.00
Cluster-10270.0	207	0.376811594202898560.00	0.00	0.00	0.00	0.00	0.00	3.00	0.00	0.00	0.00	0.00	0.00	0.00	4.00	0.00	0.00	0.00	0.00
Cluster-10272.0	627	0.429027113237639530.00	0.00	0.00	0.00	0.00	0.00	9.00	3.33	0.00	0.00	0.00	0.00	0.00	0.00	0.00	0.00	7.13	0.00
Cluster-10273.0	162	0.54938271604938270.00	26.00	0.00	0.00	0.00	2.00	6.00	0.00	0.00	2.00	11.00	0.00	0.00	0.72	0.00	0.00	2.00	0.00
Cluster-10274.0	375	0.4346666666666666520.00	0.00	0.00	0.00	0.00	0.00	5.00	0.00	0.00	6.00	0.00	1.00	0.00	0.00	2.00	0.00	0.00	0.00
Cluster-10276.1	579	0.47841105354058720.00	5.30	65.75	10.68	21.00	22.69	0.00	0.00	7.00	1.00	0.00	0.00	1.00	0.00	0.00	0.00	0.00	0.00
Cluster-10277.0	216	0.43055555555555560.00	21.00	0.00	0.00	0.00	0.00	0.00	0.00	18.00	1.00	1.00	0.00	0.00	0.00	0.00	0.00	0.00	0.00
Cluster-10278.0	276	0.376811594202898560.00	0.00	0.00	0.00	0.00	0.00	7.42	0.00	0.00	1.00	0.00	0.00	0.00	0.00	0.00	0.00	0.00	0.00
Cluster-10279.0	120	0.41666666666666670.00	0.00	0.00	0.00	0.00	0.00	3.00	8.00	0.00	0.00	0.00	3.00	1.00	0.00	0.00	0.00	3.00	0.00
Cluster-1028.0	402	0.49004975124378110.00	0.00	3.02	0.00	0.00	0.00	0.00	0.00	0.00	0.00	0.00	0.00	0.00	0.00	0.00	0.00	0.00	0.00
Cluster-10281.0	423	0.486997635933806130.00	0.00	0.00	0.00	0.00	0.00	27.00	0.00	0.00	0.00	0.00	0.00	0.00	0.00	0.00	0.00	0.00	0.00
Cluster-10282.0	177	0.41807909604519770.00	19.00	0.00	0.00	0.00	0.00	0.00	0.00	0.00	0.00	0.00	0.00	0.00	0.00	0.00	0.00	0.00	0.00
Cluster-10283.0	261	0.74329501915708820.00	48.00	0.00	0.00	12.00	0.00	0.00	4.00	0.00	0.00	0.00	0.00	0.00	0.00	0.00	0.00	0.00	0.00
Cluster-10284.0	387	0.49095607235142120.00	0.00	0.00	0.00	0.00	0.00	1.00	0.00	0.00	0.00	14.00	0.00	1.00	0.00	5.00	0.00	0.00	0.00
Cluster-10286.0	795	0.46666666666666670.00	0.00	0.00	0.00	25.00	1.00	18.00	36.56	0.00	2.86	1.00	12.95	9.40	26.91	7.00	62.99	3.00	0.00
Cluster-10287.0	153	0.52941176470588240.00	7.00	0.00	0.00	0.00	0.00	0.00	0.00	0.00	0.00	0.00	0.00	0.00	0.00	0.00	0.00	0.00	0.00
Cluster-10288.0	927	0.43365695792880260.00	0.00	0.00	20.28	20.34	22.04	0.00	0.00	4.00	0.00	15.00	0.00	0.00	6.00	0.00	0.00	0.00	4.00
Cluster-10289.0	948	0.433544303797468330.00	0.00	0.00	0.00	0.00	0.00	0.00	0.00	0.00	7.25	0.00	0.00	16.80	0.00	0.00	0.00	2.08	2.42
Cluster-1029.0	1536	0.457031250.00	0.00	0.00	11.98	0.00	0.00	0.00	0.00	0.00	0.00	0.00	24.65	17.76	0.00	0.00	0.00	0.00	0.00
Cluster-10291.0	174	0.471264367816091930.00	0.00	0.00	0.00	0.00	0.00	0.00	94.26	0.00	0.00	0.00	0.00	0.00	0.00	0.00	0.00	0.00	0.00
Cluster-10292.0	174	0.471264367816091930.00	0.00	0.00	0.00	0.00	0.00	0.00	316.74	14.00	0.00	0.00	0.00	0.00	0.00	0.00	0.00	0.00	0.00
Cluster-10296.0	375	0.67466666666666660.00	25.00	14.00	0.00	0.00	0.00	0.00	0.00	0.00	0.00	0.00	0.00	0.00	0.00	0.00	0.00	0.00	0.00
Cluster-10297.0	351	0.37891737891737890.00	0.00	0.00	0.00	0.00	0.00	3.00	0.00	0.00	0.00	0.00	4.00	0.00	0.00	0.00	0.00	0.00	0.00
Cluster-10298.0	231	0.545454545454545414.00	0.00	0.00	0.00	0.00	0.00	0.00	0.00	0.00	0.00	0.00	0.00	0.00	0.00	0.00	0.00	0.00	0.00
Cluster-10299.0	231	0.389610389610389630.00	0.00	0.00	0.00	0.00	0.00	0.00	0.00	0.00	0.00	0.00	7.99	0.20	2.99	0.00	0.00	0.00	0.00
Cluster-10300.0	234	0.38034188034188030.00	0.00	0.00	0.00	0.00	0.00	0.00	9.00	0.00	2.00	1.00	0.00	5.00	0.00	0.00	0.00	2.00	0.00
Cluster-10301.0	240	0.379166666666666650.00	0.00	0.00	0.00	0.00	0.00	4.00	3.00	0.00	3.00	0.00	9.00	0.00	0.00	0.00	0.00	0.00	6.00
Cluster-10302.0	234	0.461538461538461560.00	0.00	0.00	0.00	0.00	0.00	10.81	0.00	0.00	0.00	0.00	0.00	0.00	8.00	6.00	0.00	0.00	0.00
Cluster-10303.0	276	0.4637681159420290.00	0.00	0.00	0.00	0.00	0.00	49.19	0.00	0.00	0.00	0.00	0.00	0.00	0.00	0.00	0.00	0.00	0.00
Cluster-10305.0	237	0.413502109704641350.00	0.00	28.00	0.00	0.00	0.00	0.00	0.00	0.00	0.00	0.00	0.00	0.00	0.00	0.00	0.00	0.00	0.00
Cluster-10307.0	219	0.48858447488584470.00	0.00	43.00	0.00	0.00	0.00	0.00	0.00	0.00	0.00	0.00	0.00	0.00	0.00	0.00	0.00	0.00	0.00
Cluster-10308.0	423	0.58628841607565010.00	0.00	0.00	0.00	0.00	0.00	0.00	1.00	0.00	0.00	0.00	0.00	0.00	0.00	0.00	0.00	0.00	0.00
Cluster-10309.0	429	0.42890442890442890.00	0.00	0.00	1.00	0.00	0.00	2.13	0.00	0.00	4.88	0.00	0.00	0.00	0.00	0.00	0.00	0.00	0.00
Cluster-1031.0	237	0.662447257383966325.00	0.00	0.00	2.00	1.00	0.00	0.00	0.00	0.00	0.00	0.00	0.00	0.00	0.00	4.00	0.00	0.00	0.00
Cluster-10310.0	702	0.455840455840455850.00	0.00	0.00	0.00	3.00	0.00	19.82	6.40	4.24	7.00	1.00	0.00	8.00	0.00	0.00	1.00	0.00	2.00
Cluster-10311.0	639	0.4319248826291080.00	0.00	0.00	0.00	0.00	0.00	0.00	0.00	0.00	2.00	0.00	0.00	9.15	0.99	0.00	11.76	1.16	15.51
Cluster-10314.0	516	0.467054263565891470.00	0.00	0.00	0.00	0.00	0.00	9.69	0.00	0.00	0.00	0.00	0.00	0.00	0.00	0.00	0.00	0.00	0.00
Cluster-10315.0	192	0.44791666666666670.00	0.00	0.00	0.00	0.00	0.00	2.00	0.00	0.00	0.00	0.00	0.00	0.00	0.00	0.00	0.00	0.00	0.00
Cluster-10316.0	189	0.55555555555555560.00	0.00	0.00	0.00	0.00	0.00	38.00	0.00	38.00	0.00	0.00	0.00	0.00	0.00	0.00	0.00	0.00	0.00
Cluster-10318.0	843	0.499406880189798340.00	0.00	0.00	0.00	3.00	0.00	66.80	0.00	0.00	1.00	16.00	3.00	1.00	7.00	0.00	10.00	2.00	1.00
Cluster-1032.0	315	0.431746031746031770.00	18.00	0.00	0.00	0.00	0.00	0.00	0.00	0.00	0.00	0.00	0.00	0.00	0.00	0.00	0.00	3.00	0.00
Cluster-10322.0	204	0.661764705882352925.00	0.00	0.00	0.00	0.00	0.00	0.00	0.00	0.00	0.00	0.00	0.00	0.00	0.00	0.00	0.00	0.00	0.00
Cluster-10323.0	114	0.421052631578947350.00	0.00	0.00	0.00	0.00	0.00	0.00	0.00	0.00	33.83	0.00	22.20	11.32	0.00	0.00	25.36	27.12	29.92
Cluster-10325.0	306	0.66339869281045750.00	0.00	14.00	0.00	0.00	0.00	0.00	0.00	0.00	0.00	0.00	0.00	0.00	0.00	0.00	0.00	0.00	0.00
Cluster-10327.0	696	0.48132183908045980.00	0.00	0.00	0.00	0.00	0.00	0.00	6.72	0.00	0.00	0.03	5.03	0.00	0.00	0.00	0.47	0.00	0.35
Cluster-10328.0	162	0.765432098765432110.00	0.00	0.00	0.00	0.00	0.00	0.00	0.00	0.00	0.00	0.00	0.00	0.00	0.00	0.00	0.00	0.00	0.00
Cluster-10329.0	294	0.6734693877551020.00	0.00	0.00	0.00	0.00	0.00	1.00	0.00	11.00	0.00	0.00	0.00	0.00	0.00	0.00	0.00	0.00	0.00
Cluster-10333.0	207	0.62318840579710140.00	0.00	0.00	2.00	0.00	0.00	0.00	0.00	8.00	0.00	0.00	0.00	0.00	0.00	0.00	0.00	0.00	0.00
Cluster-10336.0	189	0.57142857142857140.00	0.00	58.34	0.00	0.00	0.00	0.00	0.00	15.00	0.00	0.00	0.00	0.00	0.00	0.00	0.00	0.00	0.00
Cluster-10337.0	249	0.6787148594377510.00	0.00	15.00	0.00	0.00	0.00	0.00	0.00	0.00	0.00	0.00	0.00	0.00	0.00	0.00	0.00	0.00	0.00
Cluster-10339.0	225	0.40.00	0.00	0.00	0.00	0.00	12.90	0.00	0.00	0.00	0.00	0.00	0.00	0.00	0.00	0.00	0.00	0.00	0.00
Cluster-1034.0	732	0.443989071038251360.00	0.00	0.00	0.00	0.00	0.00	26.00	0.00	0.00	0.00	0.00	10.09	0.00	0.00	0.00	11.31	7.86	3.00
Cluster-10340.0	228	0.57456140350877190.00	0.00	28.00	0.00	0.00	0.00	0.00	0.00	0.00	0.00	0.00	0.00	0.00	0.00	0.00	0.00	0.00	0.00
Cluster-10342.0	585	0.43247863247863250.00	0.00	0.00	4.00	0.00	0.00	5.95	15.43	15.62	54.53	38.97	48.08	31.19	7.73	0.00	6.92	20.00	42.92
Cluster-10342.1	927	0.43365695792880260.00	0.00	0.00	0.00	5.00	10.00	5.05	40.57	48.38	20.47	37.30	45.93	44.62	26.27	22.35	22.74	0.00	20.25
Cluster-10342.2	933	0.399785637727759930.00	0.00	0.00	0.00	0.00	0.00	0.00	0.00	0.00	5.42	1.83	0.00	0.00	5.00	0.00	18.00	0.00	0.00
Cluster-10342.3	1434	0.406555090655509040.00	0.00	0.00	0.00	0.00	0.00	5.47	5.61	0.00	0.00	0.00	14.94	11.03	0.00	0.00	0.00	0.00	3.69
Cluster-10342.4	393	0.48600508905852420.00	0.00	0.00	0.00	0.00	0.00	0.00	4.00	0.00	0.00	2.00	0.00	2.00	0.00	0.00	3.00	0.00	0.00
Cluster-10342.5	663	0.4162895927601810.00	0.00	0.00	0.00	0.00	0.00	0.00	0.00	0.00	0.00	0.00	3.94	0.00	0.00	0.00	0.00	0.00	0.00
Cluster-10342.6	747	0.3922356091030790.00	0.00	0.00	0.00	0.00	0.00	0.53	4.39	12.00	7.58	8.17	16.12	16.97	0.00	6.00	0.00	5.00	13.31
Cluster-10347.0	390	0.3820512820512820.00	0.00	0.00	1.42	4.93	7.44	0.00	0.00	0.00	0.00	0.00	0.00	0.00	0.00	0.00	0.00	0.00	0.00
Cluster-10347.1	180	0.427777777777777760.00	0.00	0.00	11.19	8.61	7.13	19.43	0.00	0.00	0.00	0.00	0.00	0.00	0.00	0.00	0.00	0.00	0.00
Cluster-10347.2	246	0.41463414634146340.00	0.00	0.00	0.00	0.00	5.43	4.72	10.49	0.00	0.00	0.00	0.00	0.00	0.00	0.00	0.00	0.00	0.00
Cluster-10347.3	501	0.389221556886227560.00	0.00	0.00	33.20	49.48	14.31	37.91	22.17	0.00	0.00	0.00	0.00	0.00	0.00	0.00	0.00	0.00	0.00
Cluster-10347.4	270	0.403703703703703730.00	0.00	0.00	42.18	6.98	47.68	5.53	45.34	0.00	0.00	0.00	0.00	0.00	0.00	0.00	0.00	0.00	0.00
Cluster-10347.5	270	0.403703703703703730.00	0.00	0.00	0.00	0.00	0.00	37.40	0.00	0.00	0.00	0.00	0.00	0.00	0.00	0.00	0.00	0.00	0.00
Cluster-10349.0	357	0.66106442577030810.00	12.00	18.00	4.00	0.00	4.00	0.00	0.00	5.00	0.00	0.00	3.00	0.00	0.00	0.00	0.00	0.00	0.00
Cluster-1035.0	486	0.452674897119341560.00	0.00	0.00	0.00	0.00	0.00	0.00	0.00	0.00	2.00	0.00	0.00	1.15	4.00	0.00	0.00	0.00	0.00
Cluster-10353.0	432	0.456018518518518550.00	0.00	0.00	0.00	0.00	0.00	0.00	0.00	0.25	0.03	0.00	8.42	0.00	1.00	0.00	0.00	0.00	0.00
Cluster-10354.0	375	0.4480.00	0.00	0.00	6.00	10.00	0.00	1.00	0.00	0.00	2.00	2.00	0.00	4.00	7.00	0.00	0.00	4.00	2.00
Cluster-10355.0	492	0.47967479674796750.00	0.00	0.00	0.00	0.00	0.00	2.00	2.00	2.00	0.00	0.00	3.00	0.00	0.00	0.00	0.00	0.00	0.00
Cluster-10359.0	402	0.45771144278606970.00	0.00	0.00	0.00	0.00	0.00	17.00	2.00	0.00	3.00	0.00	0.00	0.00	0.00	0.00	1.00	1.00	6.00
Cluster-10360.0	207	0.521739130434782615.00	0.00	0.00	0.00	0.00	0.00	0.00	0.00	0.00	0.00	0.00	0.00	0.00	0.00	0.00	0.00	0.00	0.00
Cluster-10361.0	1212	0.411716171617161730.00	0.00	0.00	0.00	0.00	0.00	34.51	0.00	0.00	0.00	0.00	0.00	0.00	0.00	0.00	0.00	0.00	0.00
Cluster-10361.1	1437	0.409881697981906770.00	0.00	0.00	0.00	0.00	0.00	71.10	0.00	0.00	0.00	0.00	0.00	0.00	0.00	0.00	0.00	0.00	0.00
Cluster-10361.2	1227	0.40912795436022820.00	0.00	0.00	0.00	0.00	0.00	12.39	0.00	0.00	0.00	0.00	0.00	0.00	0.00	0.00	0.00	0.00	0.00
Cluster-10361.3	513	0.39376218323586740.00	0.00	0.00	0.00	0.00	0.00	57.00	0.00	0.00	0.00	0.00	0.00	0.00	0.00	0.00	0.00	0.00	0.00
Cluster-10364.0	351	0.495726495726495740.00	0.00	0.00	0.00	0.00	0.00	10.00	7.00	0.00	0.00	0.00	0.00	0.00	0.00	0.00	0.00	0.00	0.00
Cluster-10369.0	183	0.530054644808743213.00	0.00	0.00	0.00	0.00	0.00	0.00	0.00	0.00	0.00	0.00	0.00	0.00	0.00	0.00	0.00	0.00	0.00
Cluster-1037.0	150	0.413333333333333330.00	0.00	0.00	0.00	0.00	0.00	0.00	0.00	0.00	2.00	0.00	0.00	5.00	6.00	0.00	0.00	0.00	0.00
Cluster-10370.0	261	0.39463601532567050.00	0.00	0.00	0.00	0.00	0.00	7.00	0.00	23.80	0.00	0.00	0.00	0.00	0.00	0.00	0.00	0.00	0.00
Cluster-10371.0	630	0.441269841269841260.00	0.00	0.00	0.00	0.00	0.00	0.00	0.00	11.00	15.00	0.00	4.00	6.00	0.00	0.00	2.00	2.00	0.00
Cluster-10372.0	738	0.686991869918699231.00	24.00	0.00	0.00	3.00	2.00	0.00	6.00	0.00	0.00	1.00	1.00	6.00	0.00	0.00	3.00	0.00	0.00
Cluster-10373.0	654	0.503058103975535226.00	35.00	82.00	3.00	0.00	0.00	8.00	10.36	0.00	0.00	5.00	0.00	4.00	3.00	9.00	0.00	4.00	1.00
Cluster-10375.0	276	0.478260869565217410.52	47.50	34.00	0.00	0.00	0.00	23.48	6.71	0.00	0.00	0.00	0.00	0.00	0.00	0.00	0.00	0.00	0.00
Cluster-10378.0	345	0.61449275362318840.00	0.00	0.00	0.00	0.00	0.00	7.00	0.00	0.00	0.00	0.00	0.00	0.00	0.00	0.00	0.00	0.00	0.00
Cluster-1038.0	144	0.49305555555555560.00	0.00	0.00	0.00	0.00	0.00	0.00	0.00	0.00	0.00	0.00	0.00	2.00	1.00	0.00	0.00	6.00	0.00
Cluster-10380.0	576	0.41840277777777780.00	0.00	38.00	1.00	7.00	0.00	0.00	11.12	13.00	0.00	0.00	0.00	0.00	2.00	0.00	0.00	0.00	0.00
Cluster-10382.0	285	0.58596491228070180.00	0.00	38.00	0.00	0.00	0.00	0.00	0.00	0.00	0.00	0.00	0.00	0.00	0.00	0.00	0.00	0.00	2.00
Cluster-10382.1	261	0.590038314176245223.00	0.00	0.00	2.00	0.00	1.00	0.00	6.00	0.00	0.00	0.00	0.00	0.00	1.00	10.00	0.00	1.00	0.00
Cluster-10383.0	429	0.67832167832167830.00	23.00	20.00	0.00	0.00	0.00	0.00	1.00	0.00	0.00	0.00	1.00	0.00	0.00	2.00	6.00	2.00	4.00
Cluster-10384.0	186	0.440860215053763440.00	0.00	0.00	0.00	0.00	0.00	0.00	0.00	0.00	0.00	7.00	0.00	0.00	0.00	0.00	0.00	2.00	0.00
Cluster-10385.0	441	0.424036281179138330.00	0.00	0.00	0.00	0.00	0.00	0.00	0.00	0.00	0.00	0.00	0.00	0.00	0.00	0.00	42.52	4.00	0.00
Cluster-10388.0	267	0.47940074906367040.00	0.00	0.00	0.00	0.00	0.00	1.00	178.00	0.00	0.00	0.00	4.00	1.00	0.00	0.00	0.00	0.00	0.00
Cluster-10392.0	351	0.43019943019943020.00	0.00	0.00	0.00	0.00	0.00	13.28	20.69	38.33	4.29	0.00	35.29	0.00	0.00	0.00	0.00	0.00	0.00
Cluster-10393.0	453	0.395143487858719670.00	0.00	0.00	0.00	0.00	0.00	2.20	9.27	0.00	0.50	0.00	40.77	13.19	0.00	0.00	0.00	2.00	2.00
Cluster-10395.0	549	0.38797814207650270.00	0.00	0.00	0.00	0.00	0.00	0.00	6.00	0.00	2.86	0.00	4.00	0.00	0.00	0.00	0.00	0.00	3.00
Cluster-10396.0	219	0.31050228310502280.00	0.00	0.00	0.00	0.00	0.00	3.52	0.00	0.00	3.83	2.19	0.00	0.00	0.00	0.00	0.00	6.62	0.00
Cluster-10398.0	138	0.52173913043478260.00	0.00	0.00	0.00	0.00	0.00	0.00	0.00	24.00	0.00	0.00	0.00	0.00	0.00	0.00	0.00	0.00	0.00
Cluster-10399.0	306	0.44444444444444440.00	0.00	0.00	0.00	0.00	0.00	0.00	4.00	0.00	0.00	0.00	0.00	5.00	0.00	0.00	0.00	0.00	2.00
Cluster-104.0	198	0.414141414141414140.00	0.00	0.00	0.00	0.00	0.00	0.00	0.00	0.00	0.00	9.61	6.83	0.00	17.04	11.79	10.17	0.00	7.13
Cluster-10400.0	1833	0.441898527004910.00	0.00	0.00	0.00	0.00	0.00	0.00	0.00	0.00	0.00	0.00	15.99	0.00	0.00	0.00	0.69	0.00	0.00
Cluster-10401.0	252	0.42460317460317460.00	0.00	40.00	0.00	0.00	0.00	0.00	6.00	6.00	0.00	0.00	0.00	0.00	0.00	0.00	0.00	0.00	0.00
Cluster-10404.0	114	0.359649122807017550.00	0.00	0.00	0.00	0.00	0.00	0.00	0.00	0.00	0.00	1.77	0.00	0.00	0.00	0.00	50.74	7.21	38.11
Cluster-10405.0	141	0.4255319148936170.00	0.00	0.00	0.00	0.00	0.00	17.47	0.00	0.00	0.00	0.00	0.00	0.00	0.00	0.00	0.00	0.00	0.00
Cluster-10409.0	495	0.434343434343434360.00	0.00	0.00	0.00	0.00	0.00	0.00	14.99	9.00	0.00	0.00	0.00	0.00	0.00	0.00	0.00	0.00	0.00
Cluster-10410.0	324	0.490740740740740760.00	0.00	0.00	0.00	0.00	0.00	0.00	0.00	0.00	0.00	0.00	0.00	2.18	0.00	0.00	0.00	0.00	0.00
Cluster-10411.0	165	0.46666666666666670.00	0.00	0.00	0.00	0.00	0.00	11.00	0.00	0.00	0.00	0.00	0.00	0.00	0.00	0.00	0.00	0.00	0.00
Cluster-10414.0	147	0.476190476190476160.00	0.00	0.00	0.00	0.00	0.00	0.00	0.00	0.00	0.00	0.00	0.00	1.02	0.00	0.00	0.00	2.65	10.16
Cluster-10416.0	681	0.46989720998531570.00	0.00	0.00	0.00	0.00	0.00	0.00	13.33	0.00	0.00	0.00	0.00	0.00	0.00	0.00	0.00	0.00	0.00
Cluster-10418.0	204	0.42156862745098040.00	0.00	0.00	0.00	0.00	0.00	0.00	0.00	0.00	2.00	0.00	0.00	0.00	0.00	6.00	0.00	0.00	4.00
Cluster-10419.0	618	0.39320388349514560.00	0.00	0.00	0.00	0.00	0.00	0.00	0.00	0.00	60.19	29.09	30.53	57.35	0.00	15.00	29.00	14.29	0.00
Cluster-1042.0	285	0.54035087719298250.00	0.00	0.00	0.00	0.00	0.00	0.00	0.00	0.00	8.13	0.00	2.44	6.24	5.50	4.00	4.54	12.53	1.00
Cluster-10420.0	444	0.43468468468468470.00	10.06	49.17	0.00	0.00	0.00	0.00	8.22	0.00	0.00	0.00	0.00	0.00	0.00	0.00	0.00	0.00	0.00
Cluster-10421.0	438	0.666666666666666652.00	13.00	36.00	0.00	4.00	0.00	4.00	1.00	0.00	0.00	0.00	0.00	0.00	0.00	0.00	3.00	0.00	0.00
Cluster-10422.0	840	0.42976190476190480.00	0.00	0.00	17.00	23.00	21.00	0.00	0.00	0.00	4.00	0.00	4.00	12.00	0.00	0.00	0.00	0.00	0.00
Cluster-10424.0	777	0.438867438867438840.00	0.00	0.00	0.00	0.00	0.00	0.00	0.00	0.00	13.71	0.00	12.48	5.78	0.00	0.00	0.00	0.00	28.64
Cluster-10425.0	270	0.437037037037037060.00	0.00	0.00	0.00	0.00	0.00	0.00	0.00	0.00	0.00	0.00	57.94	9.24	0.00	0.00	0.00	0.00	0.00
Cluster-10426.0	174	0.37931034482758620.00	0.00	0.00	0.00	0.00	0.00	0.00	2.00	7.00	0.00	0.00	2.00	5.00	0.00	0.00	0.00	0.00	0.00
Cluster-10428.0	315	0.51111111111111110.00	0.00	32.10	0.00	0.00	0.00	0.00	0.00	0.00	0.00	0.00	0.00	0.00	0.00	0.00	0.00	0.00	0.00
Cluster-10429.0	258	0.682170542635658930.00	0.00	0.00	0.00	0.00	0.00	0.00	0.00	0.00	0.00	0.00	0.00	0.00	0.00	0.00	0.00	0.00	0.00
Cluster-10432.0	462	0.456709956709956730.00	0.00	0.00	0.00	0.00	0.00	0.00	3.14	0.00	0.00	7.25	0.00	0.00	0.00	0.00	0.00	0.00	0.00
Cluster-10433.0	390	0.39230769230769230.00	0.00	0.00	0.00	0.00	0.00	4.98	2.00	7.00	0.00	0.00	0.00	0.00	0.00	0.00	0.00	0.00	0.00
Cluster-10434.0	234	0.4316239316239316417.00	0.00	0.00	0.00	3.00	0.00	0.00	0.00	0.00	0.00	0.00	0.00	0.00	0.00	0.00	0.00	3.00	0.00
Cluster-10436.0	189	0.492063492063492040.00	0.00	0.00	0.00	14.00	4.00	7.00	9.00	0.00	0.00	0.00	0.00	1.00	4.00	0.00	0.00	0.00	3.00
Cluster-10438.0	270	0.60740740740740740.00	16.00	0.00	0.00	0.00	0.00	0.00	0.00	0.00	0.00	0.00	0.00	0.00	0.00	0.00	0.00	0.00	0.00
Cluster-1044.0	363	0.421487603305785125.00	0.00	0.00	1.16	0.00	2.00	0.00	4.00	0.00	0.00	0.00	0.00	0.00	0.00	0.00	0.00	0.00	0.00
Cluster-10441.0	492	0.493902439024390240.00	2.00	25.00	6.00	20.00	2.00	17.00	6.00	6.00	68.00	53.00	63.00	78.00	6.00	20.00	22.00	10.00	102.00
Cluster-10442.0	243	0.46913580246913580.00	0.00	0.00	0.00	0.00	0.00	0.00	0.00	0.00	1.00	0.00	0.00	0.00	0.00	0.00	0.00	0.00	1.09
Cluster-10443.0	222	0.513513513513513513.00	0.00	0.00	0.00	0.00	0.00	0.00	0.00	0.00	0.00	0.00	0.00	0.00	0.00	0.00	0.00	0.00	0.00
Cluster-10448.0	600	0.461666666666666670.00	18.00	0.00	0.00	0.00	4.00	0.00	2.69	23.00	0.00	0.00	0.00	0.00	0.00	5.00	0.00	0.00	0.00
Cluster-10449.0	171	0.46198830409356720.00	7.00	32.00	26.00	16.00	24.00	0.00	32.00	24.00	0.00	0.00	0.00	0.00	0.00	0.00	0.00	0.00	0.00
Cluster-1045.0	240	0.433333333333333350.00	0.00	0.00	0.00	0.00	0.00	0.00	0.00	0.00	6.33	9.34	1.59	2.06	6.08	15.14	6.58	0.00	6.70
Cluster-10451.0	231	0.554112554112554113.00	0.00	0.00	0.00	0.00	0.00	0.00	0.00	0.00	0.00	0.00	0.00	0.00	0.00	0.00	0.00	0.00	0.00
Cluster-10452.0	210	0.56666666666666670.00	0.00	0.00	0.00	0.00	0.00	0.00	0.00	0.00	4.02	3.00	0.00	0.00	0.00	0.00	3.00	0.00	0.00
Cluster-10453.0	201	0.66666666666666660.00	0.00	32.00	0.00	0.00	0.00	0.00	0.00	0.00	0.00	0.00	0.00	0.00	0.00	0.00	0.00	0.00	0.00
Cluster-10456.0	411	0.42822384428223840.00	0.00	0.00	0.00	0.00	0.00	4.00	0.00	0.00	3.00	0.00	0.00	0.00	0.00	0.00	4.00	0.00	2.00
Cluster-1046.0	378	0.5899470899470928.00	19.00	0.00	0.00	0.00	4.00	0.00	2.00	0.00	0.00	4.00	4.00	0.00	6.00	0.00	0.00	0.00	0.00
Cluster-10462.0	213	0.4319248826291080.00	0.00	0.00	0.00	0.00	1.00	0.00	0.00	0.00	0.00	0.00	1.00	6.00	0.00	4.00	0.00	0.00	0.00
Cluster-10463.0	486	0.495884773662551460.00	0.00	0.00	3.00	0.00	0.00	0.00	8.41	0.00	0.00	0.00	0.00	8.64	7.00	0.00	15.15	2.00	17.07
Cluster-10466.0	132	0.492424242424242430.00	0.00	0.00	7.00	0.00	0.00	0.00	0.00	0.00	0.00	0.00	0.00	0.00	0.00	0.00	2.00	0.00	0.00
Cluster-10467.0	225	0.440.00	0.00	0.00	0.00	0.00	0.00	0.00	0.00	0.00	3.00	0.00	4.46	0.00	0.00	0.00	1.00	11.34	0.00
Cluster-10468.0	597	0.50586264656616420.00	0.00	0.00	2.00	5.40	0.00	1.00	9.00	0.00	6.00	12.00	8.00	6.00	11.00	0.00	7.00	3.00	10.00
Cluster-1047.0	405	0.40493827160493830.00	0.00	0.00	0.00	0.00	0.00	0.00	0.00	0.00	1.00	2.00	0.00	0.00	10.00	0.00	1.00	9.00	1.00
Cluster-10470.0	219	0.5936073059360730.00	0.00	0.00	0.00	0.00	0.00	0.00	0.00	0.00	0.00	0.00	0.00	0.00	0.00	0.00	0.00	0.00	12.00
Cluster-10471.0	756	0.42195767195767211.00	0.00	0.00	0.00	0.00	0.00	3.40	0.00	12.93	7.15	0.00	11.70	4.99	7.00	0.00	10.86	8.04	12.15
Cluster-10472.0	237	0.63291139240506330.00	0.00	0.00	1.00	0.00	0.00	0.00	0.00	12.00	0.00	0.00	0.00	0.00	0.00	0.00	0.00	0.00	0.00
Cluster-10474.0	132	0.62878787878787880.00	22.00	0.00	0.00	0.00	0.00	0.00	1.00	0.00	0.00	3.00	0.00	0.00	0.00	0.00	0.00	0.00	0.00
Cluster-10475.0	207	0.60386473429951690.00	22.00	0.00	0.00	0.00	0.00	0.00	0.00	0.00	0.00	0.00	0.00	0.00	0.00	0.00	0.00	0.00	0.00
Cluster-10477.0	345	0.66086956521739130.00	0.00	0.00	0.00	0.00	0.00	0.00	0.00	0.00	0.00	0.00	4.00	2.00	9.00	0.00	0.00	0.00	0.00
Cluster-10478.0	165	0.472727272727272721.00	0.00	0.00	0.00	0.00	0.00	0.00	0.00	0.00	0.00	0.00	0.00	0.00	0.00	0.00	0.00	0.00	0.00
Cluster-1048.0	171	0.35672514619883040.00	0.00	21.00	0.00	0.00	0.00	0.00	0.00	0.00	0.00	0.00	0.00	0.00	0.00	0.00	0.00	0.00	0.00
Cluster-10480.0	330	0.715151515151515235.00	20.00	21.00	3.00	0.00	2.00	3.00	0.00	0.00	0.00	0.00	0.00	0.00	0.00	0.00	0.00	0.00	2.00
Cluster-10485.0	258	0.635658914728682210.00	0.00	0.00	0.00	0.00	0.00	0.00	0.00	0.00	0.00	0.00	0.00	0.00	0.00	0.00	0.00	0.00	0.00
Cluster-10486.0	288	0.510.00	0.00	26.00	0.00	0.00	0.00	2.97	0.00	0.00	0.00	0.00	0.00	0.00	0.00	0.00	0.00	0.00	0.00
Cluster-10487.0	207	0.68599033816425130.00	0.00	12.00	0.00	0.00	0.00	0.00	0.00	0.00	0.00	0.00	0.00	0.00	0.00	0.00	0.00	0.00	0.00
Cluster-10488.0	273	0.439560439560439550.00	0.00	0.00	0.00	0.00	0.00	10.00	24.00	0.00	0.00	0.00	0.00	1.01	0.93	0.00	1.58	0.00	2.00
Cluster-10490.0	678	0.4454277286135693343.00	0.00	0.00	0.00	0.00	0.00	0.00	0.00	0.00	0.00	0.00	5.35	0.00	0.00	6.82	0.00	0.00	0.00
Cluster-10492.0	345	0.3913043478260870.00	0.00	0.00	0.00	0.00	0.00	5.00	2.00	0.00	0.00	0.00	0.00	0.00	0.00	0.00	0.00	0.00	0.00
Cluster-10493.0	273	0.435897435897435923.00	0.00	0.00	0.00	0.00	0.00	0.00	0.00	0.00	0.00	0.00	0.00	0.00	0.00	0.00	0.00	0.00	0.00
Cluster-10494.0	168	0.440476190476190470.00	0.00	0.00	0.00	0.00	0.00	1.10	0.00	0.00	0.00	0.00	2.47	9.68	0.00	1.10	0.00	0.00	0.00
Cluster-10498.0	240	0.50416666666666670.00	0.00	0.00	0.00	0.00	0.00	0.00	8.00	0.00	2.00	0.00	0.00	0.00	0.00	0.00	4.00	6.00	2.00
Cluster-105.0	105	0.43809523809523810.00	0.00	0.00	0.00	0.00	0.00	0.00	0.00	0.00	0.00	0.00	0.00	0.00	6.79	0.00	0.00	0.00	0.00
Cluster-10503.0	177	0.491525423728813616.00	0.00	0.00	0.00	0.00	0.00	0.00	0.00	0.00	0.00	0.00	0.00	0.00	0.00	0.00	0.00	0.00	0.00
Cluster-10505.0	246	0.39837398373983740.00	0.00	0.00	0.00	0.00	0.00	0.00	0.00	5.00	1.00	0.00	1.00	0.00	0.00	0.00	1.00	2.00	0.00
Cluster-10506.0	195	0.56410256410256410.00	0.00	0.00	0.00	0.00	0.00	1.00	0.00	0.00	0.00	0.00	0.00	0.00	5.00	3.00	0.00	0.00	1.07
Cluster-10508.0	117	0.58974358974358980.00	0.00	0.00	0.00	0.00	0.00	0.00	0.00	0.00	0.00	0.00	0.00	2.00	0.00	0.00	0.00	0.00	0.00
Cluster-10509.0	858	0.51981351981351990.00	0.00	0.00	0.00	0.00	0.00	0.00	0.00	0.00	4.31	1.49	0.00	0.00	3.22	5.29	1.32	6.56	0.00
Cluster-10514.0	108	0.62037037037037038.00	27.00	0.00	0.00	0.00	0.00	0.00	0.00	0.00	0.00	0.00	0.00	0.00	0.00	3.00	0.00	0.00	0.00
Cluster-10515.0	666	0.463963963963963940.00	0.00	0.00	0.00	0.00	0.00	2.33	0.00	24.06	0.00	0.00	0.00	0.00	0.00	0.00	0.00	0.00	0.00
Cluster-10516.0	447	0.52796420581655480.00	0.00	0.00	0.00	5.00	0.00	0.00	0.00	10.00	0.00	0.00	0.00	0.00	0.00	0.00	0.00	0.00	0.00
Cluster-10518.0	1416	0.47528248587570620.00	0.00	0.00	0.00	4.00	0.00	0.00	0.00	0.00	0.00	0.00	3.20	4.00	0.00	0.00	0.00	5.00	0.00
Cluster-1052.0	294	0.486394557823129240.00	0.00	0.00	0.00	0.00	0.00	0.00	0.00	0.00	2.00	4.00	5.00	0.00	1.00	3.00	0.00	0.00	6.00
Cluster-10523.0	171	0.4210526315789473515.00	0.00	0.00	0.00	0.00	0.00	0.00	2.00	0.00	0.00	0.00	0.00	0.00	1.00	0.00	0.00	3.00	0.00
Cluster-10524.0	945	0.446560846560846550.00	0.00	0.00	0.00	0.00	0.00	0.00	0.00	0.00	0.00	0.00	0.00	3.25	2.09	21.64	0.00	0.00	8.25
Cluster-10525.0	252	0.51190476190476190.00	0.00	0.00	2.00	0.00	6.00	0.00	0.00	0.00	0.00	0.00	0.00	0.00	0.00	0.00	0.00	0.00	0.00
Cluster-10526.0	180	0.50.00	0.00	0.00	0.00	0.00	2.00	1.00	0.00	0.00	2.00	13.00	2.00	0.00	7.00	2.00	3.00	0.00	0.00
Cluster-10527.0	852	0.440140845070422568.93	0.00	0.00	10.21	0.00	0.00	0.00	1.52	0.00	1.34	1.22	5.43	8.98	6.58	0.00	2.63	11.18	12.74
Cluster-10529.0	165	0.496969696969696950.00	0.00	0.00	0.00	0.00	0.00	0.00	0.00	0.00	0.00	3.00	0.00	0.00	0.00	0.00	1.00	3.00	6.00
Cluster-10531.0	228	0.442982456140350870.00	0.00	0.00	0.00	0.00	0.00	0.00	2.00	0.00	2.41	0.00	0.00	0.00	0.00	0.00	0.00	0.00	0.00
Cluster-10534.0	117	0.589743589743589812.00	0.00	0.00	0.00	0.00	0.00	0.00	0.00	0.00	0.00	0.00	0.00	0.00	0.00	0.00	0.00	0.00	0.00
Cluster-10535.0	825	0.4945454545454545745.00	117.24	109.00	14.60	0.00	0.00	17.80	45.92	27.52	32.48	216.63	10.62	18.00	0.00	0.00	0.00	0.00	0.00
Cluster-10536.0	390	0.407692307692307728.70	0.00	0.00	2.91	92.87	0.00	22.36	19.32	0.00	0.72	26.10	133.86	44.27	56.92	0.00	59.74	7.00	126.10
Cluster-10538.0	549	0.46448087431693990.00	12.00	0.00	0.00	0.00	0.00	0.00	15.24	0.00	0.00	0.00	0.00	0.00	0.00	0.00	0.00	0.00	0.00
Cluster-10539.0	561	0.4349376114081996492.00	65.00	73.45	108.45	140.72	151.08	101.32	181.46	0.00	172.51	171.44	165.64	138.45	275.96	194.70	166.86	179.10	182.37
Cluster-10539.1	678	0.42772861356932150.00	0.00	0.00	0.00	4.91	0.00	0.00	9.17	0.00	23.49	17.56	20.36	14.55	4.04	6.30	13.14	12.90	9.63
Cluster-10543.0	117	0.376068376068376060.00	0.00	0.00	0.00	8.00	0.00	0.00	0.00	5.00	0.00	0.00	0.00	0.00	0.00	0.00	0.00	0.00	0.00
Cluster-10544.0	180	0.67222222222222230.00	0.00	60.00	0.00	0.00	0.00	0.00	0.00	0.00	0.00	0.00	0.00	0.00	0.00	0.00	0.00	0.00	0.00
Cluster-10545.0	363	0.487603305785123950.00	0.00	0.00	0.00	0.00	0.00	1.09	2.00	0.00	0.00	1.00	1.00	0.00	0.00	0.00	1.00	2.41	1.00
Cluster-10546.0	273	0.4578754578754578688.42	272.73	196.00	85.13	29.70	69.11	27.26	50.21	129.94	14.12	18.86	52.95	37.03	37.12	21.16	37.36	27.11	53.68
Cluster-10547.0	579	0.476683937823834170.00	0.00	0.00	0.00	0.00	0.00	2.00	10.00	0.00	11.06	1.00	13.00	0.00	4.00	0.00	10.83	9.44	33.82
Cluster-10549.0	612	0.4607843137254901733.00	0.00	0.00	12.24	0.00	17.59	19.01	1.93	33.26	22.31	61.80	38.58	32.61	16.27	32.48	22.96	12.41	25.25
Cluster-10550.0	303	0.41584158415841580.00	0.00	0.00	0.00	0.00	0.00	6.00	2.00	0.00	2.00	0.00	0.00	0.00	2.00	4.00	0.00	0.00	0.00
Cluster-10551.0	396	0.464646464646464640.00	0.00	0.00	0.00	0.00	0.00	0.00	0.00	0.00	14.00	0.00	2.00	3.00	0.00	0.00	0.00	0.00	0.00
Cluster-10552.0	258	0.445736434108527150.00	0.00	0.00	0.00	0.00	0.00	2.37	3.98	0.00	0.00	0.00	4.00	0.00	0.00	0.00	0.93	1.41	1.00
Cluster-10555.0	186	0.60752688172043010.00	0.00	54.00	0.00	0.00	0.00	0.00	0.00	0.00	0.00	0.00	0.00	0.00	0.00	3.00	0.00	0.00	0.00
Cluster-10556.0	201	0.691542288557213921.00	0.00	0.00	0.00	0.00	0.00	0.00	0.00	0.00	0.00	0.00	0.00	0.00	0.00	0.00	0.00	0.00	0.00
Cluster-10558.0	264	0.681818181818181823.00	0.00	0.00	0.00	0.00	0.00	0.00	0.00	0.00	0.00	0.00	0.00	0.00	0.00	0.00	0.00	0.00	2.00
Cluster-10559.0	423	0.47281323877068560.00	0.00	0.00	0.00	0.00	0.00	0.00	11.00	0.00	0.00	0.00	0.00	0.00	0.00	0.00	0.00	0.00	0.00
Cluster-1056.0	438	0.42694063926940640.00	0.00	0.00	0.00	0.00	0.00	0.00	1.62	34.70	1.00	0.00	0.00	0.00	0.00	0.00	3.44	14.49	0.00
Cluster-10560.0	489	0.45398773006134970.00	0.00	0.00	0.00	0.00	0.00	13.56	0.00	0.00	0.00	0.00	0.00	0.00	0.00	0.00	0.00	0.00	0.00
Cluster-10562.0	138	0.413043478260869570.00	0.00	0.00	0.00	0.00	0.00	0.00	0.00	0.00	0.00	7.00	0.00	0.00	0.00	0.00	0.00	0.00	0.00
Cluster-10564.0	363	0.54820936639118460.00	0.00	0.00	0.00	1.00	0.00	6.00	0.00	0.00	12.00	16.00	27.00	10.00	18.00	4.00	9.00	0.00	13.00
Cluster-10566.0	273	0.62637362637362640.00	0.00	43.00	0.00	0.00	0.00	0.00	0.00	0.00	0.00	0.00	0.00	0.00	0.00	0.00	0.00	0.00	0.00
Cluster-10569.0	231	0.476190476190476160.00	0.00	0.00	0.00	0.00	0.00	0.00	0.00	0.00	0.00	24.00	0.00	0.00	0.00	0.00	0.00	0.00	0.00
Cluster-10570.0	531	0.43314500941619590.00	0.00	0.00	3.78	4.19	8.82	8.23	0.00	0.00	0.00	0.00	0.00	0.00	0.00	0.00	0.00	0.00	0.00
Cluster-10575.0	360	0.450.00	0.00	0.00	0.00	0.00	0.00	0.00	1.00	10.00	1.00	0.00	1.77	0.99	0.00	1.00	2.00	4.00	2.00
Cluster-10576.0	210	0.613.00	0.00	0.00	0.00	0.00	0.00	0.00	0.00	0.00	0.00	0.00	0.00	0.00	0.00	0.00	0.00	0.00	0.00
Cluster-10577.0	555	0.40360360360360360.00	0.00	0.00	0.00	0.00	0.00	0.00	0.00	0.00	2.54	0.00	0.00	6.44	5.66	0.00	32.41	20.23	5.59
Cluster-10577.1	555	0.40360360360360360.00	0.00	0.00	0.00	0.00	0.00	0.00	0.00	0.00	73.72	18.92	80.65	121.00	70.33	21.63	101.23	84.20	106.33
Cluster-10577.2	588	0.43707482993197280.00	0.00	0.00	0.00	0.00	0.00	0.00	0.00	0.00	15.32	38.50	25.23	0.00	0.00	0.00	0.00	0.00	0.00
Cluster-10577.3	555	0.403603603603603615.00	0.00	0.00	0.00	0.00	0.00	0.00	0.00	0.00	70.42	14.58	55.12	57.56	18.02	45.37	92.36	57.57	51.07
Cluster-10579.0	177	0.58757062146892660.00	0.00	0.00	0.00	0.00	0.00	0.00	27.00	0.00	0.00	0.00	0.00	0.00	0.00	0.00	0.00	0.00	0.00
Cluster-10579.1	177	0.58757062146892660.00	0.00	0.00	0.00	0.00	0.00	0.00	0.00	14.00	0.00	0.00	0.00	0.00	0.00	0.00	0.00	0.00	0.00
Cluster-1058.0	474	0.40928270042194090.00	0.00	0.00	0.00	0.00	0.00	0.00	0.00	0.00	5.00	0.00	0.00	14.00	0.00	0.00	0.00	6.00	0.00
Cluster-10580.0	300	0.4566666666666666717.00	10.00	0.00	0.00	0.00	0.00	0.00	0.00	0.00	0.00	0.00	0.00	0.00	0.00	0.00	0.00	0.00	0.00
Cluster-10581.0	237	0.56540084388185650.00	0.00	0.00	0.00	0.00	0.00	13.00	0.00	0.00	0.00	0.00	0.00	0.00	0.00	0.00	0.00	0.00	0.00
Cluster-10582.0	588	0.4455782312925170.00	0.00	0.00	0.00	0.00	0.00	0.00	0.00	0.00	0.00	2.00	9.91	12.14	0.00	0.00	0.00	0.00	1.00
Cluster-10583.0	1206	0.50912106135986730.00	0.00	0.00	0.00	0.00	0.00	5.00	10.00	0.00	0.00	28.00	16.00	0.00	0.00	172.00	0.00	0.00	0.00
Cluster-10584.0	318	0.43710691823899370.00	0.00	0.00	0.00	0.00	0.00	0.00	0.00	0.00	0.00	0.00	0.00	2.82	0.00	39.66	0.00	20.00	0.00
Cluster-10585.0	318	0.43710691823899370.00	0.00	0.00	0.00	0.00	0.00	0.00	0.00	0.00	0.00	4.53	4.16	34.31	30.21	0.00	24.56	0.00	57.03
Cluster-10588.0	195	0.55384615384615390.00	7.00	0.00	0.00	0.00	0.00	0.00	0.00	0.00	0.00	0.00	0.00	0.00	0.00	0.00	0.00	0.00	0.00
Cluster-10589.0	525	0.45523809523809520.00	0.00	0.00	0.00	0.00	0.00	3.00	0.00	0.00	0.00	4.00	4.00	3.00	0.00	0.00	1.00	0.00	0.00
Cluster-10591.0	318	0.421383647798742160.00	0.00	0.00	0.00	0.00	0.00	0.00	0.00	0.00	2.54	0.00	0.00	0.00	0.00	12.81	0.00	0.00	0.00
Cluster-10592.0	222	0.43693693693693690.00	0.00	0.00	7.00	3.00	21.59	12.47	9.34	11.00	5.03	16.13	2.65	6.01	9.06	0.00	21.36	0.00	20.72
Cluster-10594.0	501	0.648702594810379320.00	0.00	0.00	0.00	0.00	0.00	0.00	3.00	3.00	0.00	1.00	0.00	0.00	0.00	0.00	0.00	0.00	0.00
Cluster-10595.0	336	0.470238095238095230.00	0.00	0.00	0.00	0.00	0.00	3.00	10.00	0.00	0.00	4.00	0.00	0.00	0.00	0.00	0.00	0.00	0.00
Cluster-10596.0	504	0.46626984126984130.00	0.00	0.00	0.00	0.00	0.00	0.00	3.61	16.00	7.00	26.50	0.00	2.00	0.00	0.00	0.00	1.00	0.00
Cluster-10598.0	459	0.403050108932461850.00	0.00	0.00	0.00	0.00	0.00	9.01	26.01	0.00	0.00	0.00	0.00	0.00	0.00	0.00	0.00	0.00	0.00
Cluster-10600.0	291	0.477663230240549850.00	0.00	0.00	0.00	0.00	0.00	1.00	2.00	0.00	6.00	3.00	3.00	4.00	0.00	6.00	0.00	2.00	0.00
Cluster-10601.0	210	0.41428571428571430.00	0.00	0.00	0.00	0.00	0.00	0.00	0.00	0.00	2.60	0.00	4.00	0.00	0.00	5.00	0.00	0.00	0.00
Cluster-10603.0	111	0.405405405405405430.00	0.00	0.00	0.00	0.00	0.00	0.00	0.00	0.00	0.00	0.00	0.00	1.15	0.00	0.00	0.00	0.00	6.00
Cluster-10604.0	144	0.46527777777777780.00	0.00	0.00	0.00	0.00	0.00	0.00	0.00	0.00	4.21	3.00	5.00	0.00	0.00	0.00	0.00	0.00	0.00
Cluster-10606.0	264	0.492424242424242430.00	0.00	0.00	0.00	0.00	0.00	7.09	21.00	9.00	9.01	0.00	20.70	12.00	0.00	0.00	0.00	8.00	44.00
Cluster-10607.0	576	0.42534722222222220.00	0.00	0.00	0.00	0.00	0.00	1.00	0.00	0.00	2.00	0.00	2.43	0.00	5.00	20.00	4.00	0.00	0.00
Cluster-10608.0	111	0.48648648648648650.00	0.00	0.00	0.00	0.00	0.00	1.00	0.00	74.00	0.00	0.00	0.00	0.00	0.00	0.00	0.00	0.00	0.00
Cluster-10609.0	492	0.443089430894308970.00	0.00	0.00	0.00	0.00	0.00	1.00	0.00	0.00	4.00	1.00	0.00	5.00	0.00	6.00	2.00	0.00	1.00
Cluster-10610.0	291	0.54639175257731950.00	0.00	0.00	0.00	7.00	0.00	0.00	0.00	3.00	0.00	0.00	0.00	0.00	0.00	2.61	0.00	0.00	0.00
Cluster-10612.0	447	0.39597315436241610.00	0.00	0.00	0.00	5.00	0.00	0.00	0.00	0.00	0.00	2.00	0.00	0.00	2.00	2.00	0.00	0.00	0.00
Cluster-10613.0	681	0.439060205580029415.72	0.00	0.00	0.00	0.00	0.00	1.00	0.00	0.00	0.00	0.00	0.00	0.00	0.00	0.00	0.00	0.00	0.00
Cluster-10614.0	174	0.48275862068965520.00	0.00	0.00	0.00	0.00	0.00	0.00	0.00	0.00	9.15	0.00	14.53	5.99	2.33	0.00	2.05	0.00	10.53
Cluster-10617.0	177	0.64971751412429380.00	0.00	0.00	0.00	0.00	0.00	0.00	0.00	0.00	0.00	12.00	0.00	0.00	0.00	0.00	0.00	0.00	0.00
Cluster-10619.0	471	0.5350318471337580.00	16.00	0.00	10.45	0.00	0.00	0.11	0.00	16.00	26.71	80.00	0.00	8.00	34.10	12.00	31.83	15.00	46.13
Cluster-10620.0	453	0.42604856512141280.00	0.00	0.00	0.00	0.00	0.00	0.00	10.00	0.00	0.00	8.00	6.00	0.00	0.00	0.00	0.00	0.00	0.00
Cluster-10620.1	363	0.415977961432506870.00	19.00	0.00	0.00	0.00	0.00	2.00	11.00	0.00	0.00	14.00	0.00	0.00	1.00	21.00	1.00	0.00	0.00
Cluster-10621.0	150	0.69333333333333340.00	11.00	0.00	0.00	0.00	0.00	0.00	0.00	0.00	0.00	0.00	0.00	0.00	0.00	0.00	0.00	0.00	0.00
Cluster-10623.0	228	0.66666666666666660.00	0.00	0.00	0.00	0.00	0.00	0.00	3.00	0.00	0.00	0.00	0.00	5.00	0.00	0.00	0.00	0.00	0.00
Cluster-10627.0	2037	0.50760922925871380.00	14.06	48.52	7.15	0.00	12.32	41.59	30.98	22.68	0.00	0.00	0.00	0.00	0.00	0.00	0.00	0.00	0.00
Cluster-10628.0	201	0.63681592039800990.00	34.00	0.00	0.00	0.00	0.00	0.00	0.00	0.00	0.00	0.00	0.00	0.00	0.00	0.00	0.00	0.00	0.00
Cluster-10630.0	318	0.51257861635220130.00	0.00	0.00	0.00	0.00	0.00	56.00	14.00	0.00	38.00	16.00	66.00	24.00	0.00	5.00	1.00	5.00	25.00
Cluster-10631.0	564	0.413120567375886540.00	0.00	0.00	0.00	0.00	0.00	2.00	0.00	0.00	4.00	7.79	5.58	0.00	4.00	4.00	1.55	3.11	4.00
Cluster-10633.0	279	0.408602150537634430.00	0.00	0.00	0.00	0.00	0.00	4.00	2.00	0.00	0.00	0.00	4.00	0.00	0.00	0.00	0.00	0.00	0.00
Cluster-10635.0	837	0.43249701314217440.00	0.00	0.00	0.00	0.00	0.00	0.00	0.00	0.00	0.00	0.00	0.00	0.00	4.00	24.00	0.00	0.00	0.00
Cluster-10636.0	201	0.46268656716417910.00	0.00	0.00	0.00	0.00	0.00	8.19	33.26	25.84	7.84	0.00	18.00	1.49	0.00	0.00	15.13	12.33	2.99
Cluster-10638.0	819	0.41636141636141640.00	0.00	0.00	16.69	0.00	0.00	0.00	47.49	0.00	0.00	0.00	0.00	15.00	0.00	25.00	0.00	12.13	0.00
Cluster-10639.0	492	0.428861788617886150.00	0.00	0.00	0.00	0.00	0.00	0.00	35.00	0.00	0.00	0.00	0.00	0.00	0.00	0.00	0.00	0.00	0.00
Cluster-10640.0	216	0.449074074074074070.00	0.00	0.00	0.00	0.00	0.00	2.00	0.00	0.00	2.00	6.00	6.00	3.00	0.00	2.00	13.00	6.00	14.00
Cluster-10641.0	351	0.38176638176638180.00	0.00	0.00	0.00	0.00	0.00	0.00	0.00	0.00	13.63	17.04	2.69	23.00	9.42	28.82	0.00	9.49	0.00
Cluster-10642.0	573	0.399650959860383960.00	0.00	0.00	0.00	0.00	0.00	5.00	0.00	13.00	10.37	1.38	0.00	0.00	2.58	0.00	1.00	1.87	1.64
Cluster-10643.0	429	0.34731934731934730.00	0.00	0.00	0.00	0.00	0.00	0.00	0.00	0.00	0.00	8.58	10.31	0.00	0.00	9.18	7.00	4.64	6.36
Cluster-10644.0	996	0.43674698795180720.00	0.00	0.00	0.00	0.00	0.00	27.71	0.00	0.00	0.00	0.00	2.00	0.00	0.00	0.00	0.00	0.00	0.00
Cluster-10645.0	792	0.3750.00	0.00	0.00	0.00	0.00	0.00	7.00	0.00	0.00	0.00	0.00	4.00	0.00	3.00	2.00	0.00	0.00	0.00
Cluster-10646.0	531	0.44632768361581920.00	0.00	0.00	0.00	0.00	0.00	5.00	63.40	0.00	0.00	0.00	0.00	0.00	0.00	0.00	0.00	0.00	0.00
Cluster-10646.1	369	0.512195121951219514.00	0.00	0.00	0.00	0.00	0.00	41.00	663.60	24.00	0.00	0.00	0.00	0.00	0.00	0.00	0.00	0.00	0.00
Cluster-10649.0	339	0.466076696165191760.00	10.31	73.00	18.27	0.00	0.00	0.00	0.00	0.00	0.00	0.00	0.00	0.00	0.00	0.00	0.00	0.00	0.00
Cluster-1065.0	228	0.377192982456140360.00	0.00	0.00	14.83	0.00	28.86	0.00	0.00	0.00	0.00	0.00	0.00	0.00	0.00	0.00	0.00	0.00	0.00
Cluster-10650.0	219	0.6849315068493150.00	11.00	0.00	0.00	0.00	0.00	0.00	0.00	0.00	0.00	0.00	0.00	0.00	0.00	0.00	0.00	0.00	0.00
Cluster-10651.0	384	0.47395833333333330.00	0.00	0.00	3.00	0.00	4.00	0.00	12.00	0.00	1.62	2.00	1.00	0.00	2.00	0.00	6.00	2.00	3.00
Cluster-10652.0	537	0.45437616387337060.00	0.00	0.00	0.00	0.00	1.00	1.00	0.00	0.00	6.19	15.43	0.00	0.00	7.00	0.00	6.63	0.00	12.42
Cluster-10653.0	567	0.433862433862433840.00	0.00	0.00	11.00	66.28	0.00	5.00	0.00	0.00	2.66	14.10	0.00	0.00	0.00	0.00	0.00	4.37	1.16
Cluster-10653.1	360	0.469444444444444440.00	29.00	0.00	0.00	0.00	0.00	0.00	0.00	3.00	0.00	15.55	3.00	0.00	0.00	0.00	0.00	1.63	0.00
Cluster-10654.0	393	0.43511450381679390.00	0.00	0.00	0.00	0.00	0.00	2.02	1.17	3.00	0.00	0.00	0.00	0.00	0.00	0.00	0.00	0.00	0.00
Cluster-10657.0	891	0.43883277216610550.00	0.00	0.00	0.00	0.00	0.00	5.75	0.00	0.00	14.84	1.68	1.96	0.00	0.00	0.00	0.00	1.43	8.49
Cluster-10659.0	117	0.40170940170940170.00	0.00	0.00	0.00	0.00	0.00	0.00	2.00	11.00	0.00	0.00	0.00	0.00	0.00	0.00	0.00	0.00	0.00
Cluster-10660.0	363	0.655647382920110226.00	15.00	33.00	1.00	3.00	0.00	3.00	3.00	17.00	0.00	0.00	3.00	0.00	6.00	3.00	2.00	8.00	0.00
Cluster-10661.0	630	0.45238095238095240.00	0.00	0.00	0.00	0.00	0.00	4.00	32.16	51.74	0.00	0.00	0.00	0.00	0.00	0.00	0.00	0.00	0.00
Cluster-10662.0	1659	0.43942133815551540.00	0.00	0.00	0.00	0.00	0.00	82.82	65.08	0.00	0.00	1.00	0.00	0.00	0.00	0.00	0.00	0.00	2.74
Cluster-10663.0	399	0.473684210526315760.00	0.00	0.00	0.00	0.00	0.00	7.15	1.00	0.00	3.00	0.00	0.00	0.00	0.00	0.00	0.00	0.00	0.00
Cluster-10665.0	528	0.40909090909090910.00	0.00	0.00	0.00	0.00	0.00	8.00	1.00	0.00	0.00	0.00	4.00	5.00	1.00	0.00	0.00	0.00	0.00
Cluster-10666.0	333	0.42942942942942940.00	0.00	0.00	0.00	0.00	0.00	3.00	1.00	6.00	0.00	0.00	0.00	0.00	0.00	0.00	0.00	0.00	0.00
Cluster-10667.0	165	0.46666666666666670.00	0.00	0.00	0.00	0.00	0.00	5.00	8.00	10.00	4.46	0.00	5.00	0.00	0.00	0.00	0.00	0.00	0.00
Cluster-10668.0	276	0.4637681159420290.00	0.00	0.00	0.00	0.00	0.00	3.00	0.00	0.00	0.00	0.00	0.00	0.00	0.00	0.00	0.00	0.00	0.00
Cluster-10669.0	219	0.51141552511415520.00	0.00	0.00	0.00	2.34	1.95	0.00	0.00	0.00	5.88	9.59	0.00	1.98	5.48	21.89	0.00	0.00	2.06
Cluster-10671.0	261	0.463601532567049830.00	0.00	0.00	0.00	0.00	0.00	11.00	1.00	0.00	0.00	0.00	0.00	0.00	0.00	6.00	0.00	0.00	0.00
Cluster-10675.0	288	0.70138888888888880.00	0.00	0.00	0.00	0.00	0.00	0.00	0.00	8.00	0.00	0.00	0.00	3.00	0.00	0.00	0.00	0.00	0.00
Cluster-10677.0	348	0.408045977011494250.00	0.00	0.00	0.00	0.00	0.00	0.00	0.00	0.00	0.00	0.00	0.00	0.00	4.00	5.00	0.00	0.00	0.00
Cluster-10680.0	294	0.44897959183673470.00	0.00	0.00	0.00	0.00	0.00	4.00	0.00	7.00	0.00	0.00	0.00	0.00	0.00	0.00	0.00	0.00	0.00
Cluster-10682.0	132	0.51515151515151517.00	0.00	0.00	0.00	0.00	0.00	0.00	0.00	0.00	0.00	0.00	0.00	0.00	0.00	0.00	0.00	0.00	0.00
Cluster-10684.0	558	0.49820788530465950.00	0.00	0.00	0.00	0.00	0.00	1.00	11.00	0.00	1.00	0.00	4.00	4.00	0.00	0.00	0.00	0.00	0.00
Cluster-10686.0	435	0.434482758620689640.00	0.00	0.00	0.00	0.00	0.00	6.00	1.00	0.00	4.00	2.00	0.00	6.00	1.00	11.00	0.00	0.00	5.00
Cluster-10687.0	366	0.43715846994535520.00	0.00	0.00	0.00	0.00	0.00	0.00	4.00	0.00	13.37	2.32	18.79	40.46	0.00	0.00	0.00	11.39	0.00
Cluster-10688.1	195	0.58461538461538460.00	0.00	0.00	0.00	0.00	0.00	17.00	2.00	1054.00	0.00	0.00	0.00	0.00	0.00	0.00	0.00	0.00	0.00
Cluster-10689.0	114	0.342105263157894750.00	0.00	0.00	0.00	0.00	0.00	23.69	42.34	12.47	0.00	0.00	0.00	0.00	0.00	0.00	0.00	0.00	0.00
Cluster-10689.1	129	0.44186046511627910.00	0.00	0.00	0.00	0.00	0.00	0.00	9.13	0.00	0.00	0.00	0.00	0.00	0.00	0.00	0.00	0.00	0.00
Cluster-10690.0	198	0.50.00	0.00	0.00	0.00	0.00	0.00	3.00	0.00	0.00	0.00	0.00	0.00	1.00	2.00	0.00	4.00	0.00	0.00
Cluster-10692.0	231	0.454545454545454530.00	0.00	0.00	0.00	0.00	0.00	3.01	0.00	0.00	11.00	0.00	12.00	1.00	16.00	18.00	26.00	0.00	32.00
Cluster-10693.0	540	0.437037037037037060.00	0.00	0.00	0.00	0.00	0.00	4.00	0.00	0.00	0.00	1.00	3.00	0.00	5.41	8.00	0.00	0.00	3.00
Cluster-10694.0	429	0.41958041958041960.00	0.00	0.00	0.00	0.00	0.00	2.00	9.00	0.00	6.00	0.00	1.00	6.00	1.00	0.00	4.00	0.00	0.00
Cluster-10695.0	366	0.38251366120218580.00	0.00	0.00	0.00	0.00	0.00	1.00	0.00	9.00	0.48	0.00	0.00	7.39	0.00	0.00	3.73	12.68	0.00
Cluster-10697.0	186	0.62903225806451610.00	0.00	0.00	0.00	0.00	0.00	0.00	15.00	0.00	0.00	0.00	0.00	0.00	0.00	3.00	0.00	0.00	0.00
Cluster-10698.0	324	0.45061728395061730.00	0.00	0.00	0.00	0.00	0.00	0.00	0.00	0.00	0.00	3.00	0.00	0.00	0.00	0.00	0.00	0.00	0.00
Cluster-107.0	192	0.52083333333333340.00	0.00	0.00	2.00	5.00	2.00	0.00	0.00	0.00	0.00	0.00	0.00	0.00	0.00	0.00	0.00	0.00	0.00
Cluster-1070.0	270	0.69259259259259250.00	0.00	33.00	0.00	0.00	0.00	1.00	0.00	0.00	0.00	0.00	0.00	0.00	0.00	0.00	0.00	0.00	0.00
Cluster-10700.0	399	0.481203007518796970.00	0.00	0.00	0.00	0.00	0.00	0.00	0.00	0.00	1.00	3.00	4.00	4.00	0.00	0.00	0.00	0.00	0.00
Cluster-10701.0	660	0.43030303030303030.00	0.00	0.00	0.00	0.00	0.00	3.00	0.00	6.00	0.00	6.00	3.00	1.00	0.00	0.00	0.00	5.00	0.00
Cluster-10702.0	1125	0.467555555555555560.00	0.00	0.00	0.00	0.00	0.00	81.39	0.00	0.00	0.00	0.00	0.00	0.00	0.00	0.00	0.00	0.00	0.00
Cluster-10703.0	504	0.476190476190476160.00	0.00	0.00	0.00	0.00	0.00	2.00	0.00	62.00	0.00	0.00	0.00	0.00	0.00	0.00	0.00	0.00	0.00
Cluster-10704.0	357	0.422969187675070.00	0.00	0.00	0.00	0.00	0.00	4.91	0.00	0.00	5.01	3.00	2.00	5.94	0.00	0.00	7.00	6.00	16.00
Cluster-10707.0	654	0.40366972477064220.00	0.00	0.00	0.00	0.00	0.00	4.00	0.00	0.00	32.00	0.00	38.00	38.00	5.00	8.00	8.00	21.00	11.00
Cluster-10708.0	354	0.41807909604519770.00	0.00	0.00	0.00	0.00	0.00	8.00	0.00	0.00	3.00	0.00	0.00	0.00	4.00	0.00	0.00	0.00	0.00
Cluster-10709.0	858	0.484848484848484860.00	0.00	0.00	0.00	0.00	0.00	1.00	0.00	6.00	1.00	110.00	0.00	0.00	1.00	60.00	0.00	0.00	1.00
Cluster-1071.0	270	0.429629629629629640.00	0.00	0.00	0.00	0.00	0.00	0.00	0.00	0.00	1.00	0.00	0.00	0.00	2.00	5.00	0.00	0.00	0.00
Cluster-10710.0	981	0.451580020387359840.00	0.00	0.00	0.00	0.00	0.00	21.00	0.00	404.00	0.00	0.00	0.00	0.00	0.00	0.00	0.00	0.00	0.00
Cluster-10711.0	573	0.51483420593368230.00	0.00	0.00	0.00	0.00	0.00	5.00	21.00	0.00	59.00	2.00	44.00	67.00	0.00	0.00	4.00	20.00	159.00
Cluster-10712.0	282	0.55319148936170210.00	0.00	0.00	0.00	0.00	0.00	0.00	0.00	0.00	0.00	0.00	0.00	0.00	0.00	10.00	0.00	0.00	0.00
Cluster-10713.0	714	0.51960784313725490.00	0.00	0.00	0.00	0.00	0.00	5.00	31.00	0.00	0.00	0.00	2.00	3.00	0.00	0.00	0.00	0.00	0.00
Cluster-10714.0	198	0.424242424242424250.00	0.00	0.00	0.00	0.00	0.00	0.00	10.18	8.00	0.00	0.00	0.00	0.00	0.00	0.00	0.00	0.00	0.00
Cluster-10715.0	198	0.424242424242424250.00	0.00	0.00	0.00	0.00	0.00	3.00	22.82	0.00	0.00	0.00	0.00	0.00	0.00	0.00	0.00	0.00	0.00
Cluster-10717.1	264	0.50378787878787880.00	0.00	0.00	0.00	0.00	0.00	0.00	0.00	5.00	0.00	0.00	0.00	0.00	0.00	0.00	0.00	0.00	0.00
Cluster-10719.0	312	0.403846153846153850.00	0.00	0.00	0.00	0.00	0.00	2.00	0.00	0.00	0.00	0.00	0.00	0.00	0.00	0.00	0.00	0.00	0.00
Cluster-1072.0	213	0.37558685446009390.00	0.00	0.00	0.00	0.00	0.00	0.00	0.00	0.00	0.00	2.82	0.00	8.71	4.00	0.00	2.67	16.00	0.00
Cluster-10720.0	384	0.47656250.00	0.00	0.00	0.00	0.00	0.00	0.00	7.00	0.00	2.00	0.00	0.00	0.00	0.00	0.00	0.00	0.00	0.00
Cluster-10724.0	201	0.58208955223880621.00	18.00	0.00	0.00	0.00	0.00	0.00	0.00	0.00	0.00	0.00	0.00	0.00	0.00	0.00	0.00	0.00	0.00
Cluster-10726.0	768	0.488281250.00	0.00	0.00	0.00	0.00	0.00	1.00	9.00	0.00	6.00	0.00	8.00	1.00	0.00	0.00	2.00	7.00	1.00
Cluster-10727.0	369	0.43631436314363140.00	0.00	0.00	0.00	0.00	0.00	12.00	15.00	0.00	0.00	0.00	0.00	0.00	0.00	0.00	0.00	0.00	0.00
Cluster-10731.0	1017	0.422812192723697130.00	0.00	0.00	0.00	0.00	0.00	41.00	63.00	0.00	0.00	0.00	0.00	0.00	0.00	0.00	0.00	0.00	0.00
Cluster-10732.0	786	0.48218829516539440.00	0.00	0.00	0.00	0.00	0.00	7.00	24.00	3.00	23.00	32.00	6.00	7.00	4.00	5.00	1.00	0.00	6.00
Cluster-10733.0	705	0.52198581560283690.00	0.00	0.00	0.00	0.00	0.00	2.00	0.00	0.00	5.00	10.00	13.00	8.00	8.00	0.00	0.00	5.00	0.00
Cluster-10734.0	246	0.43495934959349590.00	0.00	0.00	0.00	0.00	0.00	0.00	0.92	6.00	0.89	0.00	0.00	0.00	0.00	0.00	0.00	0.00	0.00
Cluster-10735.0	702	0.472934472934472940.00	0.00	0.00	0.00	0.00	0.00	30.66	0.00	0.00	0.00	16.71	0.00	0.00	1.00	2.00	1.75	6.00	5.00
Cluster-10738.0	294	0.465986394557823150.00	0.00	0.00	0.00	0.00	0.00	0.00	14.00	0.00	0.00	0.00	0.00	0.00	0.00	0.00	0.00	0.00	0.00
Cluster-10741.0	579	0.50431778929188250.00	0.00	0.00	0.00	0.00	0.00	4.00	8.00	0.00	0.00	5.00	0.00	0.00	2.00	4.00	0.00	0.00	1.00
Cluster-10743.0	534	0.445692883895131060.00	0.00	0.00	0.00	0.00	0.00	48.58	0.00	0.00	0.00	0.00	0.00	0.00	0.00	0.00	0.00	0.00	0.00
Cluster-10744.0	363	0.672176308539944923.00	0.00	31.00	0.00	0.00	0.00	0.00	0.00	15.00	0.00	0.00	0.00	0.00	0.00	0.00	0.00	0.00	0.00
Cluster-10745.0	528	0.446969696969696960.00	0.00	0.00	0.00	0.00	0.00	1.00	0.00	10.00	1.00	0.00	2.00	0.00	0.00	0.00	0.00	0.00	0.50
Cluster-10746.0	306	0.41176470588235290.00	0.00	0.00	0.00	0.00	0.00	0.00	0.00	58.00	0.00	0.00	0.00	0.00	0.00	0.00	0.00	0.00	0.00
Cluster-10748.0	201	0.437810945273631850.00	0.00	0.00	0.00	0.00	0.00	0.00	58.17	3.00	0.00	0.00	0.00	0.00	0.00	0.00	0.00	0.00	0.00
Cluster-10750.0	393	0.46310432569974550.00	0.00	0.00	0.00	0.00	0.00	0.00	0.00	0.00	0.00	0.00	0.00	4.00	2.00	0.00	0.00	0.00	3.00
Cluster-10751.0	564	0.47163120567375890.00	0.00	0.00	0.00	0.00	0.00	13.00	4.00	53.00	0.00	0.00	0.00	0.00	0.00	0.00	0.00	0.00	0.00
Cluster-10753.0	252	0.56746031746031740.00	0.00	0.00	0.00	0.00	0.00	6.00	0.00	0.00	0.00	0.00	0.00	0.00	0.00	0.00	0.00	0.00	0.00
Cluster-10754.0	480	0.433333333333333350.00	0.00	0.00	0.00	0.00	0.00	17.00	0.00	0.00	0.00	2.00	0.00	0.00	0.00	0.00	0.00	0.00	0.00
Cluster-10755.0	210	0.419047619047619060.00	0.00	0.00	0.00	0.00	0.00	3.00	0.00	0.00	0.00	0.00	0.00	0.00	0.00	0.00	0.00	0.00	0.00
Cluster-10756.0	282	0.418439716312056730.00	0.00	0.00	0.00	0.00	0.00	0.00	5.00	0.00	0.00	0.00	0.00	0.00	0.00	0.00	0.00	0.00	0.00
Cluster-10757.0	405	0.481481481481481450.00	0.00	0.00	0.00	0.00	0.00	0.00	0.00	0.00	0.00	0.00	0.00	1.00	0.00	14.00	0.00	0.00	3.00
Cluster-10758.0	345	0.420289855072463750.00	0.00	0.00	0.00	0.00	0.00	0.00	12.00	23.00	0.00	0.00	0.00	0.00	0.00	0.00	0.00	0.00	0.00
Cluster-10759.0	360	0.50277777777777780.00	0.00	0.00	0.00	0.00	0.00	5.00	0.00	0.00	7.00	0.00	0.00	3.00	4.00	6.00	5.00	0.00	0.00
Cluster-1076.0	960	0.456250.00	0.00	0.00	0.00	0.00	0.00	57.00	75.00	0.00	0.00	0.00	0.00	0.00	0.00	0.00	0.00	0.00	0.00
Cluster-10761.0	378	0.51058201058201060.00	0.00	0.00	0.00	0.00	0.00	5.00	5.00	0.00	0.00	4.00	0.00	0.00	0.00	0.00	0.00	0.00	0.00
Cluster-10764.0	156	0.50.00	0.00	0.00	0.00	0.00	0.00	13.00	0.00	0.00	0.00	0.00	0.00	0.00	0.00	0.00	0.00	0.00	0.00
Cluster-10765.0	306	0.42156862745098040.00	0.00	0.00	0.00	0.00	0.00	3.00	0.00	0.00	0.00	0.00	0.00	0.00	4.00	0.00	0.00	0.00	0.00
Cluster-10766.0	285	0.64912280701754390.00	0.00	0.00	0.00	0.00	0.00	0.00	0.00	17.00	0.00	0.00	0.00	0.00	1.00	0.00	3.00	5.00	0.00
Cluster-10766.1	186	0.596774193548387116.00	0.00	0.00	0.00	0.00	0.00	0.00	0.00	0.00	0.00	0.00	0.00	0.00	0.00	0.00	0.00	0.00	0.00
Cluster-10768.0	231	0.51948051948051940.00	0.00	0.00	0.00	0.00	0.00	0.00	1.00	0.00	0.00	0.00	0.00	0.00	0.00	6.00	0.00	0.00	0.00
Cluster-10770.0	261	0.66666666666666660.00	0.00	0.00	0.00	0.00	0.00	0.00	0.00	0.00	0.00	3.00	0.00	0.00	0.00	0.00	0.00	0.00	6.00
Cluster-10771.0	189	0.60846560846560850.00	0.00	0.00	0.00	0.00	0.00	0.00	0.00	3.00	2.00	0.00	3.00	0.00	0.00	0.00	0.00	5.00	0.00
Cluster-10772.0	279	0.50179211469534050.00	0.00	0.00	0.00	0.00	0.00	0.00	9.00	0.00	0.00	0.00	0.00	0.00	0.00	0.00	0.00	0.00	0.00
Cluster-10775.0	606	0.39438943894389440.00	0.00	0.00	0.00	0.00	0.00	0.00	3.00	0.00	3.00	0.00	0.00	0.00	2.00	0.00	2.00	0.00	3.00
Cluster-10777.0	207	0.71980676328502410.00	0.00	0.00	0.00	0.00	0.00	0.00	1.00	8.00	0.00	0.00	0.00	0.00	0.00	0.00	0.00	0.00	0.00
Cluster-10778.0	501	0.491017964071856270.00	0.00	0.00	0.00	0.00	0.00	18.00	0.00	0.00	0.00	0.00	0.00	0.00	0.00	0.00	0.00	0.00	0.00
Cluster-10781.0	186	0.467741935483870940.00	0.00	0.00	0.00	0.00	0.00	1.00	1.00	0.00	0.00	0.00	6.00	0.00	0.00	0.00	0.00	0.00	0.00
Cluster-10783.0	537	0.4413407821229050.00	0.00	0.00	0.00	0.00	0.00	5.00	4.00	0.00	6.00	1.00	4.00	3.00	0.00	0.00	0.00	0.00	2.00
Cluster-10784.0	297	0.414141414141414140.00	0.00	0.00	0.00	0.00	0.00	4.00	8.00	0.00	18.00	0.00	0.00	0.00	0.00	0.00	0.00	0.00	0.00
Cluster-10786.0	324	0.45370370370370370.00	0.00	0.00	0.00	0.00	0.00	0.00	0.00	0.00	3.73	0.00	9.31	16.00	0.00	0.00	0.00	20.00	11.00
Cluster-10788.0	420	0.47857142857142860.00	0.00	0.00	0.00	0.00	0.00	0.00	11.59	8.49	0.00	0.00	0.00	0.00	0.00	0.00	0.00	0.00	0.00
Cluster-10789.0	570	0.459649122807017530.00	0.00	0.00	0.00	0.00	0.00	31.00	0.00	0.00	0.00	0.00	0.00	0.00	0.00	0.00	0.00	0.00	0.00
Cluster-10791.0	762	0.43438320209973750.00	0.00	0.00	0.00	0.00	0.00	3.00	1.00	6.00	4.00	12.00	18.00	13.00	5.00	9.00	0.00	0.00	15.00
Cluster-10792.0	1002	0.46007984031936130.00	0.00	0.00	0.00	0.00	0.00	3.00	30.00	0.00	0.00	0.00	0.00	0.00	0.00	0.00	0.00	0.00	0.00
Cluster-10794.0	543	0.50276243093922660.00	0.00	0.00	0.00	0.00	0.00	1.00	1.00	5.00	1.00	0.00	14.00	1.00	0.00	0.00	1.00	0.00	0.00
Cluster-10795.0	276	0.456521739130434760.00	0.00	0.00	0.00	0.00	0.00	0.00	4.00	0.00	0.00	0.00	0.00	0.00	0.00	0.00	0.00	0.00	0.00
Cluster-10796.0	384	0.42447916666666670.00	0.00	0.00	0.00	0.00	0.00	0.00	4.00	10.00	2.00	0.00	0.00	0.00	0.00	0.00	0.00	0.00	0.00
Cluster-10797.0	390	0.433333333333333350.00	0.00	0.00	0.00	0.00	0.00	7.00	4.83	0.00	0.00	0.00	0.00	0.00	0.00	0.00	0.00	0.00	0.00
Cluster-10798.0	303	0.63366336633663370.00	0.00	0.00	0.00	0.00	0.00	0.00	0.00	0.00	0.00	3.00	0.00	0.00	0.00	0.00	0.00	0.00	0.00
Cluster-10799.0	468	0.386752136752136770.00	0.00	0.00	0.00	0.00	0.00	1.00	2.00	21.00	4.00	0.00	4.00	7.00	0.00	0.00	0.00	1.00	0.00
Cluster-10800.0	411	0.47201946472019460.00	0.00	0.00	0.00	0.00	0.00	2.00	3.00	0.00	0.00	15.00	8.00	1.00	4.00	1.00	0.00	7.00	2.00
Cluster-10805.0	429	0.454545454545454530.00	0.00	0.00	0.00	0.00	0.00	1.00	0.00	0.00	0.00	0.00	0.00	0.00	5.00	0.00	0.00	0.00	0.00
Cluster-10807.0	126	0.44444444444444440.00	0.00	0.00	0.00	0.00	0.00	23.00	0.00	0.00	0.00	0.00	0.00	0.00	0.00	0.00	0.00	0.00	0.00
Cluster-10807.2	507	0.44575936883629190.00	0.00	0.00	0.00	0.00	0.00	24.00	0.00	0.00	0.00	0.00	0.00	0.00	0.00	0.00	0.00	0.00	0.00
Cluster-10808.0	354	0.44915254237288140.00	0.00	0.00	0.00	0.00	0.00	0.00	0.00	0.00	2.00	0.00	1.00	2.00	0.00	3.00	0.00	0.00	0.00
Cluster-10809.0	123	0.46341463414634150.00	0.00	0.00	0.00	0.00	0.00	11.00	0.00	0.00	0.00	0.00	0.00	0.00	0.00	0.00	0.00	0.00	0.00
Cluster-1081.0	1086	0.45948434622467770.00	54.00	26.00	5.00	0.00	1.00	0.00	9.00	38.22	13.00	32.75	69.53	57.59	4.61	7.00	3.00	7.00	3.54
Cluster-10812.0	144	0.50.00	0.00	0.00	0.00	0.00	0.00	0.00	0.00	0.00	0.00	5.00	1.00	0.00	0.00	0.00	0.00	0.00	0.00
Cluster-10813.0	333	0.42942942942942940.00	0.00	0.00	0.00	0.00	0.00	0.00	0.00	0.00	0.00	0.00	0.00	5.00	0.00	0.00	5.00	0.00	0.00
Cluster-10815.0	324	0.43518518518518520.00	0.00	0.00	0.00	0.00	0.00	12.00	0.00	0.00	0.00	0.00	0.00	0.00	0.00	0.00	0.00	0.00	0.00
Cluster-10819.0	321	0.39563862928348910.00	0.00	0.00	0.00	0.00	0.00	1.00	0.00	0.00	0.00	0.00	0.00	4.00	0.00	2.00	0.00	0.00	0.00
Cluster-1082.0	162	0.63580246913580250.00	0.00	13.00	0.00	0.00	0.00	0.00	0.00	0.00	0.00	0.00	0.00	0.00	0.00	0.00	0.00	0.00	0.00
Cluster-10821.0	465	0.408602150537634430.00	0.00	0.00	0.00	0.00	0.00	3.00	0.00	0.00	0.00	0.00	8.00	1.00	0.00	0.00	0.00	3.00	2.00
Cluster-10823.0	981	0.466870540265035660.00	0.00	0.00	0.00	0.00	0.00	6.00	0.00	616.00	0.00	0.00	0.00	0.00	0.00	0.00	0.00	0.00	0.00
Cluster-10826.0	132	0.53030303030303030.00	0.00	0.00	0.00	0.00	0.00	0.00	0.00	9.00	0.00	0.00	0.00	0.00	0.00	0.00	0.00	0.00	0.00
Cluster-10827.0	189	0.41269841269841270.00	0.00	0.00	0.00	0.00	0.00	7.00	11.00	0.00	0.00	0.00	2.00	5.00	0.00	0.00	0.00	0.00	0.00
Cluster-10828.0	267	0.61048689138576780.00	0.00	0.00	0.00	0.00	0.00	0.00	3.00	4.00	0.00	0.00	0.00	0.00	0.00	0.00	0.00	0.00	0.00
Cluster-10829.0	375	0.4720.00	0.00	0.00	0.00	0.00	0.00	4.00	0.00	0.00	0.00	0.00	0.00	0.00	0.00	0.00	0.00	0.00	0.00
Cluster-10830.0	396	0.50505050505050510.00	0.00	0.00	0.00	0.00	0.00	0.00	0.00	11.00	0.00	0.00	0.00	0.00	0.00	0.00	0.00	0.00	0.00
Cluster-10831.0	534	0.438202247191011250.00	0.00	0.00	0.00	0.00	0.00	2.00	1.00	0.00	1.00	0.00	0.00	7.00	0.00	0.00	2.00	0.00	7.00
Cluster-10832.0	393	0.51399491094147590.00	0.00	0.00	0.00	0.00	0.00	3.00	0.00	0.00	0.00	0.00	4.00	2.00	0.00	0.00	1.00	6.00	0.00
Cluster-10834.0	189	0.41269841269841270.00	0.00	0.00	0.00	0.00	0.00	8.00	10.00	12.00	1.00	0.00	4.00	0.00	0.00	0.00	0.00	0.00	0.00
Cluster-10835.0	246	0.447154471544715440.00	0.00	0.00	0.00	0.00	0.00	0.00	0.00	0.00	0.00	0.00	2.00	0.00	0.00	0.00	0.00	0.00	0.00
Cluster-10842.0	342	0.46491228070175440.00	0.00	0.00	0.00	0.00	0.00	0.00	1.00	0.00	9.00	2.00	1.00	6.00	0.00	0.00	0.00	0.00	13.00
Cluster-10845.0	681	0.462555066079295140.00	0.00	0.00	0.00	0.00	0.00	57.00	0.00	0.00	0.00	0.00	0.00	0.00	0.00	0.00	0.00	0.00	0.00
Cluster-10847.0	153	0.418300653594771250.00	0.00	0.00	0.00	0.00	0.00	7.00	0.00	0.00	0.00	0.00	0.00	0.00	0.00	0.00	0.00	0.00	0.00
Cluster-10848.0	378	0.48941798941798940.00	0.00	0.00	0.00	0.00	0.00	0.00	0.00	0.00	1.00	0.00	5.00	0.00	0.00	6.00	0.00	0.00	0.00
Cluster-10849.0	129	0.496124031007751930.00	0.00	0.00	0.00	0.00	0.00	8.00	0.00	0.00	0.00	0.00	0.00	0.00	0.00	0.00	0.00	0.00	0.00
Cluster-1085.0	426	0.474178403755868560.00	0.00	14.00	0.00	0.00	0.00	0.00	0.00	0.00	0.00	0.00	0.00	13.00	0.00	0.00	0.00	0.00	0.00
Cluster-10850.0	255	0.427450980392156840.00	0.00	0.00	0.00	0.00	0.00	0.00	0.00	0.00	0.00	0.00	0.00	0.00	4.00	0.00	0.00	0.00	0.00
Cluster-10850.1	231	0.376623376623376640.00	0.00	0.00	0.00	7.00	0.00	0.00	0.00	0.00	0.00	0.00	0.00	0.00	0.00	0.00	0.00	0.00	0.00
Cluster-10852.0	438	0.47031963470319630.00	0.00	0.00	0.00	0.00	0.00	9.00	0.00	0.00	0.00	0.00	0.00	0.00	0.00	0.00	0.00	0.00	0.00
Cluster-10852.1	378	0.45238095238095240.00	0.00	0.00	0.00	0.00	0.00	4.00	2.00	0.00	0.00	6.00	0.00	0.00	0.00	0.00	0.00	0.00	0.00
Cluster-10853.0	417	0.53237410071942450.00	0.00	0.00	0.00	0.00	0.00	0.00	3.81	0.00	4.11	0.00	0.00	0.00	0.00	0.00	1.87	3.76	7.22
Cluster-10857.0	435	0.44367816091954020.00	0.00	0.00	0.00	0.00	0.00	3.00	0.00	0.00	0.00	2.00	4.00	0.00	0.00	0.00	0.00	0.00	0.00
Cluster-1086.0	375	0.4480.00	0.00	0.00	0.00	0.00	0.00	0.00	0.00	0.00	3.00	0.00	5.00	8.13	0.00	0.00	0.00	2.06	1.00
Cluster-10860.0	459	0.49237472766884530.00	0.00	0.00	0.00	0.00	0.00	0.00	0.00	0.00	1.00	0.00	8.00	1.00	3.00	0.00	1.00	3.00	1.00
Cluster-10861.0	906	0.41942604856512140.00	0.00	0.00	0.00	0.00	0.00	1.00	0.00	149.00	0.00	0.00	0.00	0.00	0.00	0.00	0.00	0.00	0.00
Cluster-10864.0	516	0.64534883720930240.00	0.00	0.00	0.00	0.00	0.00	1.00	0.00	17.00	0.00	0.00	0.00	0.00	0.00	0.00	0.00	2.00	2.00
Cluster-10866.0	492	0.71341463414634140.00	0.00	0.00	0.00	0.00	2.00	0.00	0.00	0.00	0.00	0.00	5.00	0.00	0.00	0.00	0.00	0.00	3.00
Cluster-10867.0	243	0.59259259259259260.00	0.00	0.00	0.00	0.00	0.00	0.00	0.00	16.00	0.00	0.00	0.00	0.00	0.00	0.00	0.00	0.00	0.00
Cluster-10868.0	120	0.40833333333333330.00	0.00	0.00	0.00	0.00	3.00	0.00	0.00	10.00	0.00	0.00	0.00	0.00	0.00	0.00	0.00	0.00	0.00
Cluster-1087.0	297	0.457912457912457940.00	0.00	0.00	0.00	0.00	0.00	0.00	0.00	150.49	0.00	0.00	0.00	0.00	0.00	0.00	0.00	0.00	0.00
Cluster-10873.0	450	0.424444444444444460.00	0.00	0.00	0.00	0.00	0.00	0.00	0.00	15.00	0.00	0.00	0.00	0.00	0.00	0.00	0.00	0.00	0.00
Cluster-10877.0	327	0.6177370030581040.00	0.00	0.00	0.00	0.00	2.00	0.00	0.00	0.00	0.00	0.00	0.00	0.00	0.00	0.00	0.00	0.00	0.00
Cluster-10879.0	156	0.42307692307692310.00	0.00	0.00	0.00	0.00	2.00	0.00	0.00	0.00	0.00	0.00	7.00	0.00	0.00	0.00	0.00	0.00	0.00
Cluster-1088.0	162	0.592592592592592626.00	0.00	0.00	0.00	0.00	0.00	0.00	0.00	0.00	0.00	0.00	0.00	0.00	0.00	0.00	0.00	0.00	0.00
Cluster-10881.0	249	0.51807228915662650.00	0.00	0.00	0.00	0.00	3.00	0.00	0.00	0.00	0.00	0.00	0.00	0.00	0.00	0.00	0.00	0.00	0.00
Cluster-10883.0	216	0.40277777777777780.00	0.00	0.00	0.00	0.00	3.00	0.00	5.00	0.00	0.00	0.00	0.00	3.00	0.00	0.00	0.00	1.00	0.00
Cluster-10884.0	243	0.40740740740740740.00	0.00	0.00	0.00	0.00	2.00	0.00	0.00	0.00	0.00	0.00	4.00	0.00	1.00	0.00	0.00	0.00	0.00
Cluster-10885.0	240	0.383333333333333360.00	0.00	0.00	0.00	0.00	1.00	9.00	11.00	0.00	0.00	0.00	0.00	0.00	0.00	0.00	0.00	0.00	0.00
Cluster-10888.0	162	0.370370370370370350.00	0.00	0.00	0.00	0.00	0.00	0.00	0.00	0.00	2.00	1.00	0.00	0.00	0.00	0.00	0.00	0.00	6.00
Cluster-10891.0	144	0.53472222222222220.00	0.00	0.00	0.00	0.00	0.00	0.00	0.00	0.00	2.00	0.00	0.00	0.00	0.00	0.00	0.00	0.00	0.00
Cluster-10893.0	444	0.68243243243243250.00	0.00	0.00	0.00	0.00	0.00	3.00	1.00	8.00	0.00	0.00	3.00	0.00	4.00	0.00	0.00	0.00	3.00
Cluster-10895.0	294	0.66666666666666660.00	0.00	0.00	0.00	0.00	3.00	0.00	0.00	20.00	0.00	0.00	0.00	0.00	0.00	0.00	0.00	0.00	0.00
Cluster-10896.0	168	0.46428571428571430.00	0.00	0.00	0.00	0.00	2.00	9.00	0.00	0.00	5.00	0.00	0.00	0.00	4.00	6.00	2.00	0.00	0.00
Cluster-10899.0	264	0.65909090909090910.00	0.00	0.00	0.00	0.00	2.00	0.00	0.00	0.00	0.00	2.00	0.00	0.00	0.00	0.00	0.00	0.00	0.00
Cluster-109.0	228	0.596491228070175458.64	120.00	51.00	0.00	0.00	0.00	1.00	0.00	26.00	0.00	0.00	0.00	0.00	0.00	0.00	0.00	0.00	0.00
Cluster-10902.0	261	0.64367816091954020.00	0.00	0.00	0.00	0.00	7.00	0.00	0.00	0.00	0.00	0.00	0.00	0.00	0.00	0.00	0.00	5.00	3.00
Cluster-10903.0	213	0.48356807511737090.00	0.00	0.00	0.00	0.00	2.00	0.00	0.00	0.00	14.00	15.00	16.00	5.00	10.00	2.00	22.00	4.00	7.00
Cluster-10904.0	114	0.456140350877192960.00	0.00	0.00	0.00	0.00	0.00	1.00	0.00	0.00	0.00	1.00	2.00	1.00	15.00	4.00	0.00	0.00	1.00
Cluster-10906.0	249	0.53012048192771090.00	0.00	0.00	0.00	0.00	0.00	0.00	0.00	0.00	0.00	0.00	0.00	0.00	2.00	0.00	0.00	0.00	5.00
Cluster-10907.0	471	0.53078556263269640.00	0.00	0.00	0.00	0.00	2.00	0.00	0.00	6.00	0.00	0.00	6.00	0.00	0.00	0.00	0.00	0.00	0.00
Cluster-10908.0	165	0.56969696969696970.00	0.00	0.00	0.00	0.00	0.00	0.00	0.00	0.00	0.00	6.00	0.00	0.00	0.00	0.00	0.00	0.00	0.00
Cluster-1091.0	546	0.456043956043956030.00	0.00	0.00	0.00	0.00	2.00	10.00	0.00	0.00	0.00	0.00	0.00	1.00	0.00	0.00	0.00	0.00	0.00
Cluster-10911.0	270	0.54444444444444440.00	0.00	0.00	0.00	0.00	12.00	1.00	0.00	0.00	2.00	2.00	0.00	2.00	0.00	0.00	0.00	0.00	0.00
Cluster-10912.0	252	0.73809523809523810.00	0.00	0.00	0.00	0.00	3.00	0.00	0.00	0.00	0.00	8.00	0.00	0.00	0.00	0.00	0.00	0.00	0.00
Cluster-10914.0	324	0.481481481481481450.00	0.00	0.00	0.00	0.00	0.00	0.00	0.00	0.00	0.00	0.00	5.00	0.00	0.00	0.00	0.00	0.00	4.00
Cluster-10916.0	258	0.445736434108527150.00	0.00	0.00	0.00	0.00	5.00	0.00	0.00	0.00	0.00	4.00	3.00	0.00	0.00	0.00	0.00	0.00	0.00
Cluster-10918.0	576	0.48611111111111110.00	0.00	0.00	0.00	4.00	0.00	8.76	4.25	0.00	0.00	0.00	2.00	8.00	0.00	0.00	0.00	0.00	0.00
Cluster-10919.0	162	0.302469135802469150.00	0.00	0.00	0.00	0.00	10.00	3.00	0.00	0.00	0.00	0.00	0.00	0.00	0.00	0.00	0.00	0.00	0.00
Cluster-1092.0	240	0.6250.00	0.00	79.00	0.00	0.00	0.00	0.00	0.00	0.00	0.00	0.00	0.00	0.00	0.00	0.00	0.00	0.00	0.00
Cluster-10923.0	330	0.7060606060606060.00	0.00	0.00	0.00	0.00	0.00	1.00	0.00	9.00	0.00	0.00	0.00	0.00	0.00	0.00	0.00	0.00	0.00
Cluster-10926.0	183	0.34426229508196720.00	0.00	0.00	0.00	0.00	1.00	0.00	0.00	8.00	0.00	0.00	0.00	0.00	0.00	0.00	0.00	0.00	1.00
Cluster-10928.0	207	0.59420289855072460.00	0.00	0.00	0.00	0.00	0.00	0.00	0.00	9.00	0.00	0.00	0.00	0.00	0.00	0.00	0.00	0.00	0.00
Cluster-10929.0	432	0.379629629629629650.00	0.00	0.00	0.00	0.00	0.00	0.00	5.00	0.00	0.00	0.00	0.00	0.00	0.00	0.00	0.00	0.00	0.00
Cluster-10934.0	411	0.64963503649635030.00	0.00	85.00	0.00	0.00	0.00	1.00	0.00	0.00	0.00	0.00	0.00	0.00	0.00	0.00	0.00	0.00	0.00
Cluster-10935.0	408	0.321078431372549040.00	0.00	0.00	0.00	0.00	0.00	0.00	1.00	0.00	2.00	2.00	0.00	0.00	0.00	12.00	0.00	2.00	0.00
Cluster-10939.0	240	0.366666666666666640.00	0.00	0.00	0.00	0.00	0.57	0.00	10.20	11.48	7.47	1.09	0.00	0.00	6.60	4.57	1.23	0.00	0.00
Cluster-10940.0	282	0.578014184397163124.00	0.00	0.00	0.00	0.00	0.00	0.00	0.00	0.00	0.00	0.00	0.00	0.00	0.00	0.00	0.00	0.00	0.00
Cluster-10941.0	1008	0.340277777777777812.00	11.00	0.00	2.00	5.00	3.00	1.00	11.00	0.00	6.00	11.00	11.00	6.00	0.00	0.00	3.00	9.00	4.00
Cluster-10942.0	246	0.467479674796747960.00	0.00	0.00	0.00	0.00	5.98	0.00	0.00	0.00	0.00	0.00	0.00	0.00	0.00	0.00	0.00	0.00	0.00
Cluster-10945.0	201	0.467661691542288540.00	13.00	0.00	0.00	0.00	0.00	0.00	0.00	0.00	0.00	0.00	0.00	0.00	0.00	0.00	0.00	0.00	0.00
Cluster-10946.0	261	0.57471264367816090.00	0.00	40.00	0.00	0.00	0.00	0.00	0.00	0.00	0.00	0.00	0.00	0.00	0.00	0.00	0.00	0.00	0.00
Cluster-10947.0	249	0.4136546184738955613.00	0.00	0.00	0.00	0.00	0.00	0.00	0.00	0.00	0.00	0.00	0.00	0.00	0.00	0.00	0.00	0.00	0.00
Cluster-10949.0	228	0.456140350877192960.00	0.00	0.00	0.00	0.00	1.43	0.00	0.00	0.00	0.00	0.00	0.00	0.00	0.00	0.49	2.74	0.00	7.57
Cluster-10952.0	216	0.657407407407407417.00	0.00	0.00	0.00	0.00	0.00	0.00	0.00	0.00	0.00	0.00	0.00	0.00	0.00	0.00	0.00	0.00	0.00
Cluster-10955.0	603	0.726368159203980151.00	17.00	103.00	0.00	10.00	0.00	0.00	2.00	9.00	0.00	15.00	1.00	0.00	0.00	0.00	0.00	0.00	0.00
Cluster-10957.0	459	0.501089324618736339.00	0.00	29.00	1.00	0.00	0.00	0.00	0.00	0.00	0.00	0.00	0.00	0.00	0.00	0.00	0.00	0.00	0.00
Cluster-10958.0	153	0.51633986928104580.00	0.00	0.00	0.00	0.00	0.00	0.00	55.53	0.00	0.00	0.00	0.00	0.00	0.00	0.00	0.00	0.00	0.00
Cluster-10960.0	432	0.41666666666666670.00	0.00	0.00	32.29	0.00	10.27	2.37	3.00	0.00	2.58	28.36	12.63	18.00	5.45	16.05	7.00	2.41	16.18
Cluster-10965.0	501	0.44111776447105790.00	0.00	0.00	22.82	79.67	21.91	0.00	0.00	0.00	0.00	0.00	0.00	0.00	0.00	0.00	0.00	0.00	0.00
Cluster-10967.0	228	0.65789473684210530.00	0.00	34.00	0.00	0.00	0.00	0.00	0.00	0.00	0.00	0.00	0.00	0.00	0.00	0.00	0.00	0.00	0.00
Cluster-10968.0	258	0.484496124031007713.00	0.00	0.00	0.00	0.00	0.00	0.00	0.00	0.00	0.00	0.00	0.00	0.00	0.00	0.00	0.00	0.00	0.00
Cluster-10969.0	294	0.61564625850340140.00	11.00	0.00	0.00	0.00	0.00	0.00	0.00	0.00	0.00	0.00	0.00	0.00	0.00	0.00	0.00	0.00	0.00
Cluster-10970.0	138	0.456521739130434760.00	0.00	0.00	0.00	0.00	0.00	0.00	2.00	0.00	13.00	6.00	17.00	24.00	9.00	5.02	2.00	1.00	10.00
Cluster-10972.0	294	0.38435374149659860.00	0.00	0.00	0.00	0.00	0.00	0.00	0.00	3.00	0.00	0.00	0.00	0.00	0.00	0.00	0.00	0.00	0.00
Cluster-10975.0	1563	0.4363403710812541.25	0.00	25.00	7.00	7.07	7.94	0.00	0.00	10.00	37.83	8.29	13.92	20.92	6.00	9.35	0.00	7.14	6.23
Cluster-10976.0	120	0.53333333333333330.00	0.00	0.00	0.00	0.00	0.00	0.00	1.09	0.00	7.28	0.00	0.00	1.05	0.00	0.00	0.00	0.00	2.44
Cluster-10977.0	216	0.4490740740740740712.00	0.00	0.00	0.00	0.00	0.00	0.00	0.00	0.00	0.00	0.00	0.00	0.00	0.00	0.00	0.00	0.00	0.00
Cluster-10978.0	336	0.440476190476190470.00	0.00	0.00	2.00	0.00	5.00	4.58	0.00	0.00	0.00	0.00	0.00	0.00	0.00	0.00	0.00	0.00	0.00
Cluster-10979.0	1245	0.481124497991967957.89	18.47	109.00	84.40	72.42	18.12	48.80	19.80	35.00	32.94	74.33	78.04	104.65	41.59	53.79	14.98	61.79	70.31
Cluster-10979.1	1008	0.47321428571428570.00	0.00	0.00	20.60	7.58	47.11	39.28	14.64	0.00	0.00	79.97	46.12	0.00	29.27	13.98	39.81	13.93	33.19
Cluster-10979.2	795	0.48679245283018870.00	0.00	0.00	0.00	0.00	0.00	0.00	0.00	0.00	7.61	0.00	33.84	6.79	0.00	6.78	11.14	11.28	8.78
Cluster-10979.3	795	0.48679245283018870.00	0.00	0.00	0.00	0.00	0.00	0.00	16.15	0.00	5.23	8.89	0.00	0.00	0.00	0.00	0.00	0.00	0.00
Cluster-10979.4	312	0.48076923076923080.00	0.00	0.00	0.00	0.00	0.00	0.00	0.00	0.00	2.39	29.12	0.00	0.00	0.00	0.00	0.00	0.00	0.00
Cluster-10979.5	624	0.48557692307692310.00	63.53	0.00	0.00	0.00	39.28	0.00	0.00	0.00	15.35	0.00	0.00	0.00	0.00	0.00	25.36	0.00	21.39
Cluster-10979.6	1260	0.479365079365079433.11	0.00	0.00	0.00	0.00	0.00	17.92	29.94	0.00	0.00	0.00	0.00	0.00	36.14	0.00	27.71	0.00	0.00
Cluster-10985.0	372	0.478494623655914842.00	650.00	575.00	0.00	0.00	4.00	49.00	0.00	0.00	0.00	0.00	0.00	0.00	0.00	0.00	0.00	0.00	0.00
Cluster-10988.0	564	0.39539007092198580.00	0.00	0.00	0.00	0.00	0.00	0.00	0.00	11.00	0.00	0.00	0.00	0.00	7.00	7.00	0.00	0.00	7.00
Cluster-1099.0	411	0.447688564476885650.00	14.00	0.00	0.00	6.00	0.00	0.00	0.00	0.00	0.00	2.00	6.00	0.00	0.00	0.00	1.00	0.00	0.00
Cluster-10990.0	717	0.467224546722454670.00	35.00	0.00	22.00	114.00	0.00	13.00	16.49	0.00	1.00	9.00	3.00	3.00	0.00	0.00	0.00	16.00	8.00
Cluster-10992.0	1146	0.51396160558464220.00	0.00	0.00	0.00	0.00	0.00	0.00	0.00	0.00	0.00	0.00	17.19	0.00	0.00	1.21	0.00	0.64	0.00
Cluster-10993.0	996	0.437751004016064260.00	0.00	0.00	0.00	0.00	0.00	3.96	0.00	0.00	0.00	0.00	0.00	0.00	0.00	0.00	0.00	0.00	0.00
Cluster-10994.0	441	0.61451247165532890.00	32.00	0.00	0.00	0.00	5.00	0.00	0.00	6.00	4.00	3.00	2.00	2.00	1.00	0.00	1.00	0.00	0.00
Cluster-10996.0	279	0.55555555555555560.00	8.00	0.00	0.00	0.00	0.00	0.00	0.00	0.00	0.00	0.00	0.00	0.00	0.00	0.00	0.00	0.00	0.00
Cluster-10997.0	297	0.63636363636363640.00	0.00	0.00	0.00	0.00	0.00	0.00	0.00	8.00	0.00	0.00	0.00	0.00	0.00	0.00	0.00	0.00	0.00
Cluster-11.0	228	0.41666666666666670.00	0.00	18.00	0.00	0.00	0.00	0.00	0.00	0.00	0.00	0.00	0.00	0.00	0.00	0.00	0.00	0.00	0.00
Cluster-1100.0	1248	0.436698717948717950.00	0.00	0.00	0.00	0.00	0.00	0.00	0.00	0.00	41.00	4.00	20.00	15.00	0.00	0.00	34.00	19.00	13.00
Cluster-11000.0	276	0.376811594202898560.00	0.00	21.00	0.00	4.00	0.00	0.00	0.00	0.00	0.00	0.00	2.00	1.00	0.00	0.00	0.00	0.00	0.00
Cluster-11003.0	192	0.63020833333333340.00	0.00	0.00	0.00	0.68	2.30	4.00	6.00	43.20	0.00	7.00	6.00	0.00	0.00	0.00	0.00	5.00	0.00
Cluster-11006.0	204	0.598039215686274518.00	0.00	0.00	0.00	0.00	0.00	0.00	0.00	0.00	0.00	0.00	0.00	0.00	0.00	0.00	0.00	0.00	0.00
Cluster-11007.0	399	0.4812030075187969781.00	131.18	92.00	111.49	47.00	77.05	0.00	0.00	43.00	0.00	0.00	0.00	0.00	0.00	0.00	0.00	0.00	0.00
Cluster-11008.0	489	0.411042944785276127.00	0.00	0.00	0.00	0.00	3.00	3.00	0.00	0.00	0.00	0.00	6.53	0.00	0.00	0.00	0.00	0.00	0.00
Cluster-1101.0	126	0.4682539682539682611.00	30.00	0.00	0.00	0.00	0.00	0.00	0.00	0.00	0.00	0.00	0.00	0.00	0.00	0.00	0.00	0.00	0.00
Cluster-11012.0	177	0.61016949152542380.00	0.00	27.00	0.00	0.00	0.00	0.00	0.00	0.00	0.00	0.00	0.00	0.00	0.00	0.00	0.00	0.00	0.00
Cluster-11016.0	162	0.66049382716049390.00	0.00	29.00	0.00	0.00	0.00	0.00	0.00	0.00	0.00	0.00	0.00	0.00	0.00	0.00	0.00	0.00	0.00
Cluster-11018.0	222	0.5360360360360360.00	0.00	23.00	0.00	0.00	0.00	0.00	0.00	0.00	0.00	0.00	0.00	0.00	0.00	0.00	0.00	0.00	0.00
Cluster-11019.0	606	0.458745874587458750.00	0.00	0.00	0.00	0.00	2.00	0.00	14.36	0.00	0.00	0.00	3.00	2.00	9.99	0.00	0.00	0.00	0.00
Cluster-1102.0	177	0.661016949152542433.00	0.00	0.00	0.00	0.00	0.00	0.00	0.00	0.00	0.00	0.00	0.00	0.00	0.00	0.00	0.00	0.00	0.00
Cluster-11020.0	201	0.4477611940298507615.00	11.00	29.00	0.00	0.00	0.00	0.00	0.00	0.00	0.00	0.00	4.00	0.00	0.00	0.00	0.00	0.00	0.00
Cluster-11022.0	132	0.34848484848484850.00	0.00	0.00	1.00	0.00	0.00	1.00	0.00	0.00	0.00	0.00	4.00	0.00	0.00	0.00	0.00	0.00	0.00
Cluster-11028.0	117	0.52136752136752140.00	0.00	0.00	0.00	0.00	2.00	0.00	0.00	0.00	1.00	0.00	9.00	10.00	2.00	4.00	0.00	0.00	1.00
Cluster-11030.0	1320	0.41212121212121210.00	12.00	24.00	46.74	187.69	26.52	0.00	0.00	0.00	2.03	8.00	10.10	1.15	0.00	0.00	0.00	0.00	0.00
Cluster-11030.1	861	0.411149825783972130.00	0.00	0.00	6.74	203.60	6.48	88.60	4.64	0.00	0.00	0.00	0.00	0.00	0.00	0.00	0.00	0.00	0.00
Cluster-11030.2	1314	0.41171993911719940.00	0.00	0.00	20.52	138.71	0.00	419.40	124.36	0.00	0.00	0.00	0.00	0.00	0.00	0.00	0.00	0.00	0.00
Cluster-11031.0	306	0.516339869281045834.00	0.00	0.00	0.00	0.00	0.00	0.00	0.00	0.00	0.00	0.00	0.00	0.00	0.00	0.00	0.00	0.00	0.00
Cluster-11034.0	168	0.63690476190476190.00	0.00	0.00	5.00	0.00	0.00	0.00	3.00	10.00	0.00	0.00	4.00	3.00	9.00	0.00	3.00	0.00	0.00
Cluster-11035.0	243	0.452674897119341560.00	0.00	0.00	0.00	0.00	0.00	0.00	0.00	0.00	9.00	0.00	0.00	0.00	0.00	0.00	0.00	0.00	0.00
Cluster-11037.0	147	0.55102040816326530.00	0.00	24.00	0.00	0.00	0.00	0.00	0.00	0.00	0.00	0.00	0.00	0.00	0.00	0.00	0.00	0.00	0.00
Cluster-11038.0	246	0.41869918699186990.00	0.00	0.00	0.00	0.00	0.00	0.00	0.00	0.00	0.00	0.00	0.00	1.53	0.00	0.00	0.00	0.00	0.00
Cluster-11040.0	234	0.393162393162393150.00	0.00	23.00	0.00	0.00	0.00	0.00	0.00	0.00	0.00	0.00	0.00	0.00	0.00	0.00	0.00	0.00	0.00
Cluster-11041.0	327	0.54740061162079516.00	0.00	0.00	0.00	0.00	0.00	0.00	0.00	0.00	0.00	2.00	0.00	0.00	0.00	0.00	0.00	0.00	0.00
Cluster-11042.0	153	0.44444444444444440.00	0.00	0.00	0.00	0.00	0.00	16.49	45.93	0.00	0.00	0.00	0.00	0.00	0.00	0.00	0.00	0.00	0.00
Cluster-11044.0	237	0.6202531645569620.00	0.00	0.00	0.00	11.00	0.00	0.00	0.00	0.00	0.00	0.00	0.00	0.00	0.00	0.00	0.00	0.00	0.00
Cluster-11045.0	234	0.48290598290598290.00	11.00	0.00	6.80	2.29	1.69	3.96	0.00	0.00	0.00	0.00	0.00	0.00	0.00	0.00	0.00	0.00	0.00
Cluster-11046.0	1338	0.477578475336322860.00	0.00	0.00	0.00	0.00	0.00	0.00	3.00	0.00	26.00	38.00	59.00	22.00	2.00	0.00	25.00	18.00	9.00
Cluster-11047.0	111	0.41441441441441440.00	0.00	0.00	0.00	0.00	0.00	0.00	27.80	0.00	0.00	0.00	0.00	0.00	0.00	0.00	0.00	0.00	0.00
Cluster-1105.0	921	0.464712269272529840.00	0.00	17.00	0.00	0.00	1.00	0.00	15.32	0.00	9.00	9.00	2.00	4.00	0.00	6.00	0.00	4.00	6.00
Cluster-11051.0	897	0.4849498327759197413.00	10.00	0.00	0.00	7.00	2.00	0.00	0.00	41.85	0.00	0.00	0.00	0.00	0.00	0.00	0.00	0.00	0.00
Cluster-11052.0	246	0.65447154471544710.00	21.00	0.00	0.00	0.00	0.00	0.00	0.00	0.00	0.00	0.00	0.00	0.00	0.00	0.00	0.00	0.00	0.00
Cluster-11053.0	384	0.4531250.00	0.00	0.00	0.00	0.00	0.00	0.00	1.00	0.00	0.00	0.00	0.00	0.00	21.00	2.00	0.00	0.00	0.00
Cluster-11055.0	681	0.42437591776798830.00	0.00	0.00	8.33	0.00	0.00	0.00	14.32	0.00	0.00	0.00	0.00	0.00	0.00	0.00	0.00	0.00	0.00
Cluster-11057.0	504	0.54365079365079360.00	0.00	0.00	0.00	0.00	2.00	4.00	2.00	14.11	0.00	0.00	0.00	0.00	0.00	0.00	0.00	0.00	0.00
Cluster-11058.0	273	0.66666666666666660.00	0.00	0.00	0.00	9.00	0.00	0.00	0.00	0.00	0.00	0.00	0.00	0.00	0.00	0.00	0.00	0.00	0.00
Cluster-11059.0	171	0.66081871345029240.00	0.00	23.00	0.00	0.00	0.00	0.00	0.00	0.00	0.00	0.00	0.00	0.00	0.00	0.00	0.00	0.00	0.00
Cluster-11060.0	309	0.55987055016181230.00	0.00	0.00	0.00	0.00	0.00	2.00	0.00	0.00	0.00	0.00	0.00	1.00	2.00	2.00	0.00	0.00	3.00
Cluster-11061.0	201	0.41293532338308460.00	0.00	0.00	0.00	0.00	0.00	0.00	3.00	0.00	3.00	2.00	7.00	3.00	1.00	12.00	0.00	2.00	2.00
Cluster-11062.0	720	0.440277777777777770.00	0.00	0.00	0.00	0.00	1.00	0.00	3.00	0.00	0.00	0.00	0.00	6.49	0.01	0.00	0.00	0.00	0.00
Cluster-11064.0	222	0.644144144144144125.00	0.00	0.00	0.00	0.00	0.00	0.00	0.00	0.00	0.00	0.00	0.00	0.00	0.00	0.00	0.00	0.00	0.00
Cluster-11066.0	264	0.43939393939393940.00	0.00	0.00	2.00	1.00	0.00	0.00	0.00	0.00	0.00	0.00	0.00	2.00	5.00	0.00	1.00	0.00	4.00
Cluster-11067.0	330	0.433333333333333350.00	45.50	0.00	117.06	20.54	58.57	0.00	0.00	60.05	0.00	0.00	0.00	0.00	0.00	0.00	0.00	0.00	0.00
Cluster-11068.0	102	0.490196078431372530.00	0.00	0.00	0.00	0.00	0.00	0.00	0.00	0.00	0.00	3.00	4.00	1.00	0.00	0.00	0.00	0.00	0.00
Cluster-11069.0	261	0.406130268199233712.00	0.00	0.00	0.00	0.00	0.00	0.00	0.00	0.00	0.00	0.00	0.00	0.00	0.00	0.00	0.00	0.00	0.00
Cluster-1107.0	399	0.403508771929824540.00	0.00	0.00	0.00	0.00	0.00	0.00	0.00	0.00	0.00	0.00	0.00	8.00	0.00	0.00	0.00	0.00	8.00
Cluster-11070.0	216	0.476851851851851860.00	0.00	0.00	0.00	0.00	0.00	0.00	0.00	8.00	0.00	0.00	0.00	0.00	0.00	0.00	0.00	0.00	0.00
Cluster-11072.0	303	0.54125412541254130.00	0.00	0.00	0.00	0.00	0.00	0.00	0.00	11.03	0.00	0.00	0.00	0.00	0.00	0.00	0.00	0.00	0.00
Cluster-11073.0	243	0.555555555555555618.00	0.00	32.00	0.00	0.00	0.00	0.00	0.00	0.00	0.00	0.00	0.00	0.00	0.00	0.00	0.00	0.00	0.00
Cluster-11076.0	585	0.461538461538461560.00	0.00	0.00	0.00	0.00	0.00	0.00	0.00	0.00	0.00	0.00	0.00	0.00	0.00	0.00	9.00	0.00	0.00
Cluster-11077.0	210	0.74285714285714290.00	0.00	24.00	0.00	0.00	0.00	0.00	0.00	0.00	0.00	0.00	0.00	0.00	0.00	0.00	0.00	0.00	0.00
Cluster-1108.0	564	0.4503546099290780.00	0.00	0.00	0.00	0.00	0.00	0.00	0.00	211.00	1.00	0.00	3.00	5.00	0.00	0.00	0.00	0.00	0.00
Cluster-11083.0	225	0.64888888888888880.00	0.00	35.00	0.00	0.00	0.00	0.00	0.00	0.00	0.00	0.00	0.00	0.00	0.00	0.00	0.00	0.00	0.00
Cluster-11084.0	579	0.488773747841105330.00	0.00	0.00	0.00	0.00	0.00	0.00	0.00	0.00	0.00	0.00	0.00	0.00	1.13	0.00	1.24	10.41	3.63
Cluster-11086.0	183	0.73770491803278690.00	0.00	41.00	0.00	0.00	0.00	0.00	0.00	0.00	0.00	0.00	0.00	0.00	0.00	0.00	0.00	0.00	0.00
Cluster-11089.0	270	0.44444444444444440.00	12.00	0.00	0.00	0.00	0.00	0.00	0.00	0.00	0.00	0.00	0.00	0.00	0.00	0.00	0.00	0.00	0.00
Cluster-1109.0	501	0.483033932135728540.00	0.00	0.00	0.00	0.00	0.00	0.00	0.00	28.00	0.00	0.00	0.00	0.00	0.00	0.00	0.00	0.00	6.00
Cluster-11090.0	507	0.62721893491124260.00	0.00	0.00	0.00	0.00	0.00	0.00	0.00	1.00	0.00	0.00	0.00	0.00	0.00	0.00	0.00	0.00	0.00
Cluster-11091.0	447	0.615212527964205829.00	67.00	0.00	0.00	0.00	0.00	2.00	0.00	9.00	0.00	0.00	0.00	0.00	0.00	0.00	0.00	5.00	0.00
Cluster-11092.0	270	0.65925925925925920.00	0.00	0.00	0.00	0.00	0.00	0.00	0.00	21.00	0.00	0.00	0.00	0.00	0.00	0.00	0.00	0.00	0.00
Cluster-11096.0	231	0.67965367965367960.00	0.00	16.00	0.00	0.00	0.00	0.00	0.00	0.00	0.00	0.00	0.00	0.00	0.00	0.00	0.00	0.00	0.00
Cluster-11098.0	957	0.48275862068965520.00	14.00	3.64	0.00	0.00	0.00	0.00	0.00	0.00	0.00	0.00	0.00	0.00	0.00	0.00	0.00	0.00	0.00
Cluster-11099.0	189	0.677248677248677218.00	0.00	0.00	0.00	0.00	0.00	0.00	0.00	0.00	0.00	0.00	0.00	0.00	0.00	0.00	0.00	0.00	0.00
Cluster-1110.0	447	0.53914988814317680.00	21.00	0.00	4.00	0.00	3.00	0.00	0.00	0.00	0.00	0.00	0.00	0.00	0.00	0.00	0.00	0.00	0.00
Cluster-11100.0	759	0.52964426877470360.00	0.00	0.00	15.06	9.27	0.00	0.00	12.74	0.00	0.00	0.00	0.00	1.17	0.00	0.00	0.00	0.00	0.00
Cluster-11101.0	396	0.717171717171717126.00	0.00	24.00	0.00	8.00	0.00	0.00	4.00	0.00	0.00	0.00	0.00	0.00	0.00	0.00	0.00	2.00	0.00
Cluster-11102.0	366	0.47814207650273220.00	0.00	0.00	0.00	0.00	0.00	0.00	0.00	0.00	0.00	0.00	0.00	0.99	0.00	0.98	2.98	2.98	0.00
Cluster-11103.0	522	0.4770114942528735411.00	0.00	10.00	0.00	0.00	1.00	6.33	2.00	0.00	0.85	0.00	0.00	2.00	4.09	0.00	10.75	4.00	4.26
Cluster-11105.0	156	0.42307692307692310.00	0.00	28.00	0.00	0.00	0.00	0.00	0.00	0.00	0.00	0.00	0.00	0.00	0.00	0.00	0.00	0.00	0.00
Cluster-11106.0	345	0.60579710144927530.00	2.74	0.00	1.00	10.00	5.00	0.00	0.00	0.00	0.00	0.00	0.00	0.00	0.00	2.00	0.00	0.00	0.00
Cluster-11109.0	240	0.6750.00	0.00	22.00	0.00	0.00	0.00	0.00	0.00	0.00	0.00	0.00	0.00	0.00	0.00	0.00	0.00	0.00	0.00
Cluster-1111.0	687	0.464337700145560411.00	13.00	0.00	9.00	0.00	8.45	17.92	2.68	5.00	0.00	0.00	0.00	0.00	0.00	0.00	0.00	0.00	0.00
Cluster-11110.0	213	0.63849765258215960.00	0.00	0.00	0.00	4.00	0.00	0.00	0.00	0.00	0.00	0.00	0.00	0.00	0.00	0.00	0.00	0.00	3.00
Cluster-11111.0	798	0.437343358395990.00	0.00	0.00	2.00	0.00	2.00	0.00	0.00	32.78	0.00	0.00	0.00	0.00	0.00	0.00	0.00	0.00	0.00
Cluster-11112.0	108	0.50.00	0.00	0.00	0.00	0.00	0.00	0.00	0.00	0.00	1.00	0.00	0.00	2.00	4.00	0.00	0.00	2.00	0.00
Cluster-11113.0	387	0.436692506459948340.00	0.00	0.00	7.99	0.00	3.44	0.00	0.00	0.00	0.00	0.00	0.00	0.00	0.00	0.00	0.00	0.00	0.00
Cluster-11116.0	528	0.412878787878787916.00	0.00	0.00	0.00	0.00	0.00	5.27	9.87	0.00	0.00	0.00	0.00	0.00	0.00	0.00	0.00	0.00	0.00
Cluster-11117.0	234	0.491452991452991430.00	0.00	0.00	0.00	0.00	0.00	0.00	4.00	0.00	0.00	0.00	0.00	0.00	0.00	0.00	0.00	0.00	0.00
Cluster-11119.0	219	0.63926940639269411.00	0.00	0.00	0.00	0.00	0.00	0.00	0.00	0.00	0.00	0.00	0.00	0.00	0.00	0.00	0.00	0.00	0.00
Cluster-1112.0	243	0.48971193415637860.00	7.00	34.00	0.00	2.00	0.00	0.00	0.00	0.00	0.00	0.00	0.00	0.00	0.00	0.00	0.00	0.00	0.00
Cluster-11120.0	108	0.481481481481481450.00	0.00	0.00	0.00	0.00	0.00	0.00	0.00	0.00	0.00	0.00	4.00	0.00	0.00	2.00	0.00	0.00	0.00
Cluster-11125.0	228	0.65350877192982460.00	0.00	0.00	0.00	0.00	0.00	0.00	0.00	5.00	0.00	1.00	2.00	0.00	1.00	4.00	0.00	0.00	0.00
Cluster-11127.0	879	0.441410693970420930.00	0.00	0.00	0.00	0.00	0.00	0.00	4.00	0.00	4.00	7.00	5.00	8.00	5.00	0.00	0.00	3.00	1.00
Cluster-11129.0	468	0.420940170940170940.00	0.00	0.00	0.00	0.00	0.00	0.00	0.00	4.00	1.23	0.35	6.81	4.61	0.00	6.53	0.00	0.00	0.00
Cluster-11130.0	294	0.4455782312925170.00	0.00	0.00	0.00	0.00	0.00	2.77	3.18	0.00	2.00	3.47	0.00	0.00	0.00	0.00	1.18	5.56	0.00
Cluster-11134.0	375	0.52533333333333330.00	0.00	0.00	0.00	0.00	0.00	0.00	0.00	0.00	1.36	0.00	0.00	1.94	0.00	0.00	1.00	21.00	0.00
Cluster-11135.0	219	0.625570776255707816.00	0.00	0.00	0.00	0.00	0.00	0.00	0.00	0.00	0.00	0.00	0.00	0.00	0.00	0.00	0.00	0.00	0.00
Cluster-11138.0	366	0.6448087431693990.00	0.00	0.00	0.00	0.00	0.00	0.00	0.00	0.00	1.00	0.00	0.00	0.00	3.00	2.00	0.00	0.00	6.00
Cluster-11138.1	408	0.60784313725490190.00	0.00	57.00	0.00	0.00	0.00	0.00	0.00	0.00	0.00	3.00	0.00	0.00	0.00	0.00	0.00	6.00	0.00
Cluster-11140.0	288	0.48958333333333330.00	0.00	0.00	0.00	0.00	0.00	2.00	26.00	0.00	1.00	0.00	0.00	1.00	2.00	0.00	10.00	0.00	0.00
Cluster-11142.0	405	0.66419753086419750.00	9.00	33.00	0.00	0.00	0.00	0.00	0.00	0.00	0.00	0.00	0.00	0.00	0.00	0.00	0.00	0.00	0.00
Cluster-11143.0	240	0.61666666666666670.00	17.00	0.00	0.00	0.00	0.00	0.00	0.00	0.00	0.00	0.00	0.00	0.00	0.00	0.00	0.00	0.00	0.00
Cluster-11144.0	357	0.428571428571428550.00	21.00	0.00	0.00	0.00	0.00	0.00	0.00	0.00	0.00	0.00	0.00	0.00	0.00	0.00	0.00	0.00	0.00
Cluster-11145.0	123	0.430894308943089440.00	0.00	0.00	0.00	0.00	0.00	1.00	0.00	8.00	6.00	0.00	0.00	5.15	1.00	0.00	0.00	0.00	0.00
Cluster-11147.0	477	0.50104821802935010.00	0.00	0.00	0.00	0.00	0.00	2.00	3.00	0.00	0.00	0.00	0.00	0.00	0.00	0.00	0.00	5.00	1.00
Cluster-11148.0	153	0.653594771241830114.00	0.00	0.00	0.00	0.00	0.00	0.00	0.00	0.00	0.00	0.00	0.00	0.00	0.00	0.00	0.00	0.00	0.00
Cluster-11149.0	459	0.53812636165577340.00	0.00	0.00	0.00	0.00	0.00	2.00	4.00	0.00	0.00	0.00	0.00	0.00	0.00	0.00	0.00	0.00	0.00
Cluster-11150.0	429	0.47319347319347320.00	0.00	0.00	0.00	0.00	0.99	11.51	0.00	39.00	11.97	0.00	0.00	3.30	0.00	0.00	0.00	0.00	0.00
Cluster-11155.0	189	0.72486772486772490.00	0.00	24.00	0.00	0.00	0.00	0.00	0.00	0.00	0.00	0.00	0.00	0.00	0.00	0.00	0.00	0.00	0.00
Cluster-11156.0	558	0.40501792114695340.00	47.78	0.00	0.00	0.00	0.00	0.00	0.00	20.31	0.00	0.00	0.00	0.00	0.00	0.00	0.00	0.00	0.00
Cluster-11158.0	447	0.36689038031319910.00	0.00	0.00	0.00	0.00	0.00	0.00	9.00	3.00	0.00	24.00	1.00	0.00	0.00	2.00	0.00	0.00	0.00
Cluster-11159.0	339	0.451327433628318560.00	12.00	27.00	4.00	11.00	1.00	3.00	40.00	5.00	10.00	128.00	72.00	66.00	3.00	4.00	0.00	3.00	0.00
Cluster-1116.0	474	0.49789029535864980.00	0.00	0.00	0.00	0.00	0.00	0.00	0.00	0.00	5.00	0.00	0.00	0.00	0.00	0.00	2.00	6.00	0.00
Cluster-11160.0	387	0.436692506459948340.00	0.00	0.00	0.00	0.00	0.00	9.00	1.00	19.00	1.00	13.48	0.00	0.00	0.00	5.00	0.00	0.00	7.88
Cluster-11164.0	453	0.39735099337748340.00	0.00	0.00	0.00	0.00	0.00	0.00	0.00	0.00	0.00	0.00	4.00	0.00	0.00	0.00	0.00	0.00	0.00
Cluster-11167.0	378	0.473544973544973550.00	28.00	0.00	0.00	0.00	0.00	0.00	0.00	0.00	0.00	0.00	0.00	0.00	0.00	0.00	0.00	0.00	0.00
Cluster-11168.0	213	0.51643192488262910.00	7.00	0.00	0.00	0.00	0.00	0.00	0.00	0.00	0.00	0.00	0.00	0.00	0.00	0.00	0.00	0.00	0.00
Cluster-11169.0	207	0.531400966183574910.00	0.00	0.00	0.00	0.00	0.00	0.00	0.00	0.00	0.00	0.00	0.00	0.00	0.00	0.00	0.00	0.00	0.00
Cluster-1117.0	378	0.462962962962962970.00	0.00	0.00	0.00	0.00	0.00	0.00	0.00	0.00	1.00	4.00	3.57	3.00	4.72	5.00	0.00	0.00	0.00
Cluster-11170.0	1062	0.45197740112994350.00	43.00	0.00	10.00	0.00	4.00	2.00	13.46	34.00	12.00	26.00	0.00	13.60	4.00	22.00	12.00	6.00	0.00
Cluster-11171.0	162	0.51234567901234570.00	0.00	0.00	0.00	0.00	0.00	0.00	0.00	6.00	0.00	0.00	0.00	0.00	0.00	0.00	0.00	0.00	0.00
Cluster-11172.0	273	0.391941391941391940.00	0.00	0.00	0.00	0.00	0.00	4.00	1.00	15.30	1.59	0.00	4.75	0.00	0.00	0.00	0.00	4.00	0.00
Cluster-11173.0	252	0.666666666666666617.00	45.00	26.00	4.00	3.00	0.00	4.00	0.00	0.00	0.00	0.00	3.00	0.00	3.00	0.00	0.00	1.00	2.00
Cluster-11173.1	411	0.605839416058394217.00	0.00	0.00	0.00	0.00	0.00	4.00	0.00	15.00	0.00	0.00	0.00	0.00	0.00	0.00	0.00	0.00	0.00
Cluster-11176.0	408	0.64215686274509810.00	0.00	0.00	1.00	0.00	0.00	0.00	0.00	0.00	0.00	0.00	0.00	0.00	0.00	0.00	0.00	0.00	0.00
Cluster-11176.1	315	0.6380952380952380.00	0.00	0.00	0.00	0.00	0.00	0.00	0.00	0.00	0.00	0.00	0.00	0.00	4.00	0.00	5.00	0.00	0.00
Cluster-11176.2	192	0.66666666666666660.00	0.00	46.00	0.00	6.00	0.00	0.00	0.00	7.00	0.00	0.00	0.00	0.00	0.00	0.00	0.00	0.00	0.00
Cluster-11177.0	432	0.60648148148148150.00	0.00	48.00	0.00	4.00	0.00	0.00	0.00	0.00	0.00	0.00	0.00	0.00	0.00	9.00	0.00	0.00	0.00
Cluster-11178.0	300	0.51333333333333330.00	0.00	0.00	0.00	0.00	0.00	5.00	0.00	0.00	7.20	1.00	6.00	3.00	0.00	0.00	7.69	5.99	13.00
Cluster-11179.0	240	0.56666666666666670.00	0.00	0.00	0.00	0.00	0.00	0.00	0.00	0.00	0.00	0.00	1.00	0.00	0.00	0.00	0.00	2.00	3.00
Cluster-11180.0	249	0.6064257028112450.00	6.00	0.00	4.00	0.00	0.00	0.00	0.00	5.00	0.00	0.00	0.00	0.00	0.00	0.00	0.00	0.00	0.00
Cluster-11183.0	396	0.46212121212121210.00	0.00	0.00	0.00	0.00	0.00	0.00	3.00	2.00	2.00	5.00	6.00	0.00	3.00	0.00	0.00	0.00	0.00
Cluster-11184.0	384	0.42447916666666670.00	0.00	0.00	0.00	0.00	0.00	0.00	0.00	23.00	0.00	0.00	0.00	0.00	0.00	0.00	0.00	0.00	0.00
Cluster-11185.0	351	0.398860398860398870.00	1.51	0.00	0.00	14.00	0.00	0.00	18.55	0.00	5.31	0.00	4.96	4.36	0.00	0.00	2.49	0.00	1.56
Cluster-11188.0	309	0.4595469255663430.00	0.00	0.00	0.00	0.00	0.96	1.00	6.00	0.00	1.99	0.00	1.39	6.74	9.78	0.00	0.00	0.00	0.00
Cluster-11189.0	600	0.690.00	0.00	91.00	0.00	6.00	1.00	0.00	2.00	0.00	0.00	8.00	0.00	0.00	0.00	2.00	0.00	0.00	0.00
Cluster-1119.0	273	0.49084249084249080.00	0.00	0.00	0.00	0.00	0.00	0.00	0.00	0.00	1.23	0.00	0.00	4.05	0.00	0.00	0.00	1.00	6.35
Cluster-11192.0	816	0.460784313725490170.00	0.00	0.00	0.00	0.00	0.00	26.25	0.00	0.00	0.00	0.00	0.00	0.00	0.00	0.00	0.00	0.00	2.98
Cluster-11194.0	213	0.403755868544600940.00	0.00	0.00	5.00	0.00	7.00	0.00	0.00	0.00	7.94	0.00	0.00	8.00	0.00	3.00	5.00	1.00	1.00
Cluster-11200.0	1836	0.405773420479302816.00	0.00	49.00	9.00	0.00	2.00	0.00	0.00	0.00	21.36	85.80	143.38	94.05	24.73	22.54	53.80	18.80	76.16
Cluster-11203.0	645	0.46976744186046510.00	0.00	0.00	0.00	0.00	0.00	0.00	0.00	11.29	0.00	0.00	28.89	0.00	0.00	0.00	0.00	0.00	0.00
Cluster-11204.0	198	0.656565656565656617.00	0.00	0.00	0.00	0.00	0.00	0.00	0.00	0.00	0.00	0.00	0.00	0.00	0.00	0.00	0.00	0.00	0.00
Cluster-11205.0	192	0.6250.00	0.00	10.00	0.00	0.00	0.00	0.00	0.00	0.00	0.00	0.00	0.00	0.00	0.00	0.00	0.00	0.00	0.00
Cluster-11206.0	348	0.43678160919540230.00	0.00	0.00	0.00	0.00	0.00	0.00	6.00	0.00	3.00	6.23	2.00	0.00	0.00	0.00	0.00	0.00	1.18
Cluster-11208.0	897	0.48829431438127090.00	20.00	0.00	37.00	17.00	59.45	22.73	3.00	28.00	4.44	8.61	3.45	0.00	3.16	2.00	0.00	0.00	0.00
Cluster-11209.0	234	0.4743589743589743418.00	0.00	0.00	0.00	0.00	0.00	0.00	0.00	0.00	0.00	0.00	0.00	0.00	0.00	0.00	0.00	0.00	0.00
Cluster-11210.0	1083	0.450600184672206860.00	0.00	0.00	3.00	0.00	2.00	34.00	3.00	0.00	10.00	0.00	0.00	5.42	0.00	0.00	4.00	0.00	0.00
Cluster-11210.1	432	0.428240740740740760.00	0.00	0.00	0.00	0.00	0.00	0.00	0.00	0.00	6.00	0.00	0.00	0.00	0.00	0.00	1.00	3.00	5.00
Cluster-11212.0	459	0.483660130718954250.00	0.00	0.00	0.00	0.00	0.00	0.00	23.18	0.00	0.00	0.00	0.00	0.00	0.00	0.00	0.00	0.00	0.00
Cluster-11213.0	291	0.608247422680412313.00	1.00	53.00	8.00	0.00	0.00	0.00	0.00	21.00	0.00	0.00	0.00	0.00	1.00	0.00	0.00	0.00	0.00
Cluster-11215.0	159	0.490566037735849060.00	0.00	0.00	0.00	0.00	0.00	0.00	0.00	0.00	6.03	0.00	2.00	1.00	1.00	0.00	0.00	0.00	0.00
Cluster-11217.0	543	0.440147329650092070.00	0.00	0.00	0.00	0.00	3.00	9.00	11.00	0.00	0.00	0.00	0.00	0.00	0.00	0.00	0.00	5.00	0.00
Cluster-11219.0	207	0.415458937198067650.00	0.00	0.00	0.00	0.00	4.00	0.00	47.27	9.00	0.00	0.00	8.00	19.00	1.00	0.00	11.60	23.00	17.00
Cluster-1122.2	438	0.3630136986301370.00	0.00	0.00	0.00	0.00	0.00	9.00	0.00	0.00	11.00	32.00	25.00	43.00	0.00	0.00	19.00	45.00	36.00
Cluster-11220.0	294	0.625850340136054514.00	0.00	0.00	0.00	0.00	0.00	0.00	0.00	0.00	0.00	0.00	0.00	0.00	0.00	3.00	0.00	0.00	0.00
Cluster-11221.0	171	0.32163742690058480.00	13.00	0.00	0.00	0.00	0.00	0.00	0.00	0.00	0.00	0.00	0.00	0.00	0.00	0.00	0.00	0.00	0.00
Cluster-11225.0	177	0.67796610169491520.00	0.00	0.00	0.00	0.00	0.00	0.00	0.00	0.00	0.00	5.00	0.00	0.00	0.00	0.00	0.00	0.00	0.00
Cluster-11226.0	792	0.44318181818181820.00	0.00	0.00	0.00	0.00	0.00	0.00	0.00	0.00	0.00	0.00	0.00	0.00	11.00	4.95	0.00	0.00	0.00
Cluster-11227.0	738	0.39972899728997290.00	0.00	0.00	0.00	0.00	0.00	0.00	3.00	12.00	2.00	2.00	10.00	2.00	0.00	3.00	6.00	5.00	0.00
Cluster-11228.0	156	0.705128205128205216.00	0.00	0.00	0.00	0.00	0.00	0.00	0.00	14.00	0.00	0.00	0.00	0.00	0.00	0.00	0.00	0.00	0.00
Cluster-1123.0	216	0.412037037037037030.00	0.00	0.00	0.00	0.00	0.00	0.00	0.00	8.00	0.00	0.00	0.00	0.00	0.00	0.00	0.00	0.00	0.00
Cluster-11231.0	477	0.4696016771488470.00	0.00	0.00	0.00	4.00	0.00	0.00	1.00	0.00	0.00	0.00	6.00	0.00	0.00	0.00	3.00	0.00	0.00
Cluster-11238.0	441	0.489795918367346953.00	24.86	42.00	0.00	0.00	0.00	1.73	0.00	50.09	0.00	0.00	7.00	0.00	0.00	0.00	0.00	0.00	0.00
Cluster-11239.0	336	0.702380952380952355.00	22.00	0.00	0.00	0.00	0.00	0.00	0.00	0.00	0.00	0.00	0.00	0.00	0.00	0.00	0.00	0.00	0.00
Cluster-1124.0	387	0.465116279069767440.00	0.00	0.00	0.00	0.00	0.00	0.00	0.00	0.00	1.00	0.00	0.00	0.00	1.00	54.00	0.00	0.00	2.00
Cluster-11240.0	105	0.52380952380952380.00	14.00	0.00	0.00	0.00	0.00	0.00	0.00	0.00	0.00	0.00	0.00	0.00	0.00	0.00	0.00	0.00	0.00
Cluster-11241.0	405	0.491358024691358030.00	7.54	0.00	4.00	0.00	0.00	0.00	0.00	0.00	0.00	0.00	0.00	0.00	0.00	0.00	2.85	0.00	0.00
Cluster-11243.0	795	0.456603773584905670.00	0.00	0.00	0.00	0.00	0.00	1.00	0.00	0.00	0.00	3.00	3.00	1.00	0.00	0.00	0.00	0.00	0.00
Cluster-11244.0	264	0.715909090909090921.00	0.00	0.00	0.00	0.00	0.00	0.00	0.00	0.00	0.00	0.00	0.00	0.00	1.00	0.00	0.00	0.00	0.00
Cluster-11244.1	330	0.7030303030303030.00	33.00	0.00	11.00	0.00	0.00	0.00	0.00	0.00	0.00	0.00	6.00	0.00	0.00	0.00	0.00	0.00	0.00
Cluster-11245.0	459	0.431372549019607860.00	0.00	0.00	0.00	0.00	0.00	0.00	0.00	0.00	0.00	3.00	1.00	7.00	1.00	0.00	0.00	0.00	0.00
Cluster-11246.0	174	0.425287356321839060.00	0.00	0.00	0.00	0.00	0.00	20.71	0.00	0.00	0.00	0.00	0.00	0.00	0.00	0.00	0.00	0.00	0.00
Cluster-11247.0	573	0.42059336823734730.00	0.00	0.00	0.00	0.00	1.00	21.00	56.00	142.00	0.00	4.00	1.00	3.00	2.00	4.00	19.00	6.00	0.00
Cluster-11248.0	291	0.51546391752577310.00	0.00	0.00	0.00	0.00	0.00	0.00	0.00	0.00	0.00	1.00	0.00	4.00	0.00	0.00	0.00	0.00	0.00
Cluster-11249.0	363	0.4159779614325068718.00	23.66	0.00	0.40	16.05	3.26	1.91	0.89	0.00	5.34	0.00	0.00	26.99	0.00	15.48	2.00	0.00	0.28
Cluster-1125.0	252	0.607142857142857137.00	0.00	0.00	0.00	0.00	0.00	0.00	0.00	0.00	0.00	0.00	0.00	0.00	0.00	0.00	0.00	0.00	0.00
Cluster-11250.0	627	0.63795853269537480.00	0.00	8.00	0.00	0.00	3.00	4.00	0.00	0.00	0.00	0.00	0.00	0.00	0.00	0.00	0.00	0.00	0.00
Cluster-11251.0	753	0.43160690571049140.00	0.00	0.00	5.35	0.00	0.00	2.66	1.98	0.00	2.86	0.00	7.68	8.62	0.00	0.00	8.41	0.00	9.18
Cluster-11252.0	207	0.67149758454106280.00	26.00	0.00	0.00	0.00	0.00	0.00	0.00	0.00	0.00	0.00	0.00	0.00	0.00	0.00	0.00	0.00	0.00
Cluster-11254.0	222	0.63513513513513510.00	0.00	0.00	0.00	0.00	0.00	0.00	0.00	11.00	0.00	0.00	0.00	0.00	0.00	0.00	0.00	0.00	0.00
Cluster-11255.0	438	0.42694063926940640.00	0.00	0.00	0.00	0.00	0.00	0.00	0.00	0.00	2.43	3.00	0.00	5.46	0.00	0.00	0.00	0.00	3.00
Cluster-11255.1	777	0.440154440154440160.00	0.00	0.00	0.00	0.00	0.00	0.00	15.00	0.00	4.57	0.00	27.73	28.74	0.00	3.00	0.00	0.00	0.00
Cluster-11255.2	423	0.39716312056737590.00	0.00	0.00	0.00	0.00	0.00	0.00	0.00	0.00	2.92	0.00	13.81	11.66	0.00	0.00	0.00	0.00	0.00
Cluster-11255.3	300	0.430.00	0.00	0.00	0.00	0.00	0.00	0.00	4.00	0.00	0.08	0.00	0.19	1.34	0.00	3.00	0.00	0.00	0.00
Cluster-11257.0	276	0.413043478260869570.00	0.00	0.00	0.00	0.00	0.00	0.00	23.99	34.64	0.00	0.00	0.00	0.00	0.00	0.00	0.00	0.00	0.00
Cluster-11259.0	171	0.4795321637426900325.00	0.00	0.00	0.00	0.00	0.00	0.00	0.00	0.00	0.00	0.00	0.00	0.00	0.00	0.00	0.00	0.00	0.00
Cluster-1126.0	267	0.625468164794007518.00	0.00	0.00	0.00	0.00	0.00	0.00	0.00	0.00	0.00	0.00	0.00	0.00	0.00	0.00	0.00	0.00	0.00
Cluster-11261.0	504	0.69444444444444440.00	0.00	0.00	0.00	3.00	0.00	1.00	0.00	11.00	0.00	0.00	8.00	0.00	0.00	0.00	0.00	0.00	3.00
Cluster-11263.0	267	0.62921348314606740.00	0.00	15.00	0.00	0.00	0.00	0.00	0.00	0.00	0.00	0.00	0.00	0.00	0.00	0.00	0.00	0.00	0.00
Cluster-11264.0	198	0.510101010101010.00	13.00	0.00	0.00	0.00	0.00	0.00	0.00	0.00	0.00	0.00	0.00	0.00	0.00	0.00	0.00	0.00	0.00
Cluster-11265.0	825	0.42545454545454550.00	0.00	0.00	0.00	0.00	0.00	0.00	0.00	0.00	6.00	100.69	67.23	0.00	54.88	14.48	6.00	3.00	0.00
Cluster-11266.0	357	0.50980392156862740.00	0.00	0.00	0.00	0.00	0.00	1.00	0.00	22.00	0.00	0.00	0.00	0.00	0.00	0.00	0.00	0.00	0.00
Cluster-11267.0	435	0.475862068965517250.00	0.00	0.00	0.00	0.00	0.00	0.00	0.00	0.00	1.00	0.00	0.00	0.00	0.00	0.00	0.00	0.00	2.00
Cluster-11267.1	282	0.468085106382978730.00	0.00	0.00	6.00	0.00	0.00	0.00	0.00	0.00	0.00	0.00	0.00	0.00	0.00	0.00	0.00	0.00	0.00
Cluster-11267.2	474	0.451476793248945130.00	0.00	0.00	12.09	0.00	18.69	0.00	20.74	0.00	1.00	4.12	0.00	4.00	0.00	0.00	0.00	0.00	0.00
Cluster-11267.3	288	0.44097222222222220.00	0.00	0.00	8.00	0.00	0.00	0.00	0.00	0.00	0.00	0.00	0.00	0.00	0.00	0.00	0.00	0.00	0.00
Cluster-11267.4	195	0.42051282051282050.00	0.00	0.00	2.00	0.00	1.00	0.00	1.00	0.00	0.00	0.00	0.00	0.00	0.00	0.00	0.00	0.00	0.00
Cluster-11268.0	273	0.3846153846153846411.00	0.00	0.00	0.00	0.00	0.00	0.00	0.00	0.00	0.00	0.00	0.00	0.00	0.00	0.00	0.00	0.00	0.00
Cluster-11270.0	621	0.38325281803542670.00	0.00	0.00	2.00	0.00	0.00	0.00	0.00	0.00	2.00	10.00	15.00	8.00	120.49	56.40	0.00	5.00	4.00
Cluster-11271.0	342	0.66666666666666660.00	0.00	0.00	0.00	0.00	3.00	0.00	0.00	0.00	0.00	0.00	0.00	0.00	4.00	0.00	0.00	0.00	3.00
Cluster-11272.0	495	0.434343434343434360.00	0.00	60.00	55.89	28.98	54.11	17.66	44.77	0.00	11.00	0.00	1.00	0.00	3.00	0.00	3.00	1.00	4.00
Cluster-11277.0	240	0.64583333333333340.00	0.00	0.00	0.00	0.00	0.00	0.00	3.00	0.00	0.00	0.00	0.00	0.00	0.00	0.00	0.00	0.00	0.00
Cluster-11278.0	339	0.43067846607669620.00	0.00	0.00	0.00	0.00	3.00	0.00	0.00	8.00	0.00	0.00	0.00	0.00	0.00	0.00	0.00	0.00	0.00
Cluster-11280.0	276	0.43115942028985510.00	0.00	0.00	0.00	0.00	0.00	4.04	0.00	8.81	0.00	0.00	0.00	0.00	0.00	0.00	0.00	0.00	0.00
Cluster-11283.0	579	0.487046632124352340.00	0.00	0.00	0.00	0.00	0.00	1.00	11.00	0.00	0.00	0.00	0.00	0.00	0.00	0.00	0.00	0.00	0.00
Cluster-11283.1	579	0.487046632124352340.00	0.00	0.00	0.00	0.00	0.00	0.00	0.00	0.00	0.00	0.00	0.00	2.00	16.00	11.00	3.00	8.00	10.00
Cluster-11283.2	402	0.49004975124378110.00	0.00	0.00	0.00	0.00	3.00	0.00	0.00	0.00	1.00	0.00	0.00	0.00	0.00	0.00	0.00	0.00	0.00
Cluster-11286.0	327	0.52599388379204890.00	0.00	0.00	0.00	0.00	0.00	0.00	0.00	0.00	0.00	5.00	6.60	0.00	0.00	0.00	0.00	0.00	1.00
Cluster-1129.0	1488	0.456989247311827940.00	18.00	36.76	37.00	12.00	20.20	0.00	36.12	0.00	0.00	0.00	0.00	0.00	0.00	0.00	0.00	0.00	0.00
Cluster-11291.0	1107	0.442637759710930450.00	0.00	0.00	0.00	0.00	0.00	0.00	0.00	0.00	0.00	0.00	9.43	0.00	0.00	0.00	0.00	0.00	3.16
Cluster-11292.0	1827	0.452654625068418256.00	112.00	28.00	69.00	83.00	71.00	68.00	86.00	40.00	187.00	117.00	186.00	210.00	132.00	97.00	103.00	71.00	124.00
Cluster-11296.0	465	0.49462365591397850.00	0.00	0.00	0.00	0.00	0.00	0.00	2.00	0.00	0.00	0.00	0.00	1.00	2.00	0.00	0.00	0.00	0.00
Cluster-11298.0	519	0.4778420038535645723.00	6.00	10.00	133.98	81.02	114.88	36.46	32.10	82.33	0.00	4.00	0.00	0.00	0.00	1.00	0.00	0.00	0.00
Cluster-11299.0	171	0.68421052631578950.00	26.00	0.00	0.00	0.00	0.00	0.00	0.00	11.00	0.00	0.00	4.00	0.00	0.00	0.00	0.00	0.00	0.00
Cluster-113.0	519	0.445086705202312140.00	0.00	0.00	0.00	0.00	0.00	0.00	0.00	0.00	3.13	0.00	0.00	0.00	2.94	0.00	1.68	0.00	2.46
Cluster-11300.0	990	0.4141414141414141434.00	0.00	21.00	7.00	6.00	16.00	0.00	1.00	0.00	2.00	0.00	22.00	4.00	0.00	0.00	1.00	0.00	6.00
Cluster-11302.0	624	0.488782051282051270.00	0.00	0.00	43.13	4.00	32.47	3.12	0.00	12.29	11.00	2.00	10.01	3.29	2.98	6.00	4.96	4.95	3.90
Cluster-11303.0	156	0.50.00	0.00	0.00	5.00	23.00	18.00	4.00	17.00	0.00	1.00	4.00	0.00	2.00	0.00	0.00	4.00	0.00	0.00
Cluster-11306.0	135	0.47407407407407410.00	15.00	0.00	0.00	0.00	0.00	0.00	0.00	0.00	0.00	0.00	0.00	0.00	0.00	0.00	0.00	0.00	0.00
Cluster-11308.0	447	0.447427293064876940.00	0.00	0.00	49.48	40.24	69.54	10.72	0.00	31.09	0.00	0.00	0.00	0.00	0.00	0.00	0.00	0.00	0.00
Cluster-1131.0	222	0.612612612612612614.00	0.00	0.00	0.00	0.00	0.00	0.00	0.00	0.00	0.00	0.00	0.00	0.00	0.00	0.00	0.00	0.00	0.00
Cluster-11312.0	585	0.384615384615384640.00	0.00	0.00	0.00	0.00	0.00	0.00	3.00	0.00	3.00	0.00	3.00	0.00	0.00	0.00	0.00	0.00	0.00
Cluster-11315.0	321	0.41744548286604360.00	13.00	0.00	2.00	0.00	0.00	0.00	0.00	0.00	0.00	0.00	0.00	1.00	0.00	0.00	0.00	0.00	0.00
Cluster-11316.0	102	0.42156862745098040.00	0.00	0.00	0.00	0.00	0.00	0.00	0.00	0.00	7.13	0.00	0.00	0.00	0.00	0.00	0.00	0.00	0.00
Cluster-11318.0	135	0.445.30	0.00	26.00	0.00	0.00	0.00	0.00	0.00	0.00	0.00	0.00	0.00	0.00	0.00	0.00	0.00	0.00	0.00
Cluster-11318.1	156	0.378205128205128235.70	0.00	0.00	0.00	0.00	0.00	0.00	0.00	0.00	0.00	0.00	0.00	0.00	0.00	0.00	0.00	0.00	0.00
Cluster-11318.2	156	0.37820512820512820.00	65.55	0.00	0.00	0.00	0.00	0.00	0.00	0.00	0.00	0.00	0.00	0.00	0.00	0.00	0.00	0.00	0.00
Cluster-11318.3	117	0.40170940170940170.00	26.35	0.00	0.00	0.00	0.00	0.00	0.00	0.00	0.00	0.00	0.00	0.00	0.00	0.00	0.00	0.00	0.00
Cluster-11318.4	135	0.40.00	18.10	0.00	0.00	0.00	0.00	0.00	0.00	0.00	0.00	0.00	0.00	0.00	0.00	0.00	0.00	0.00	0.00
Cluster-11319.0	531	0.60640301318267420.00	0.00	0.00	0.00	0.00	0.00	0.00	0.00	0.00	9.00	0.00	0.00	0.00	0.00	0.00	0.00	0.00	0.00
Cluster-1132.0	213	0.53051643192488260.00	0.00	0.00	0.00	0.00	0.00	0.00	2.13	16.55	0.00	0.00	0.00	0.00	0.00	0.00	0.00	0.00	0.00
Cluster-11324.0	1203	0.4854530340814630.00	0.00	0.00	0.00	0.00	0.00	6.00	9.58	0.00	16.60	45.05	38.14	23.78	17.00	5.37	7.28	0.00	37.00
Cluster-11324.1	774	0.4948320413436692629.00	0.00	0.00	8.99	0.00	9.35	0.00	3.05	0.00	0.00	0.00	0.00	0.00	0.00	0.00	0.00	0.00	0.00
Cluster-11324.2	462	0.484848484848484860.00	0.00	0.00	12.01	0.00	9.88	0.00	6.18	0.00	2.41	0.00	0.00	12.83	0.00	0.00	0.00	0.00	0.00
Cluster-11325.0	186	0.456989247311827940.00	0.00	0.00	0.00	0.00	0.00	0.00	0.00	11.00	0.00	0.00	0.00	0.00	0.00	0.00	0.46	0.00	0.00
Cluster-11326.0	378	0.600529100529100625.00	0.00	0.00	4.00	0.00	0.00	0.00	0.00	0.00	0.00	2.00	1.00	0.00	0.00	0.00	0.00	3.00	0.00
Cluster-11327.0	240	0.73750.00	0.00	23.00	0.00	0.00	0.00	0.00	0.00	0.00	0.00	0.00	0.00	0.00	0.00	0.00	0.00	0.00	0.00
Cluster-11328.0	321	0.50155763239875380.00	0.00	0.00	0.00	0.00	0.00	0.00	0.00	0.00	0.00	0.00	0.00	6.06	0.00	0.00	1.38	0.00	0.00
Cluster-11329.0	264	0.53787878787878780.00	0.00	17.00	0.00	0.00	0.00	0.00	0.00	0.00	0.00	0.00	0.00	0.00	0.00	0.00	0.00	0.00	0.00
Cluster-11332.0	639	0.669796557120500894.00	22.00	44.00	3.00	10.00	5.00	0.00	5.00	19.00	0.00	0.00	2.00	3.00	11.00	2.00	5.00	5.00	6.00
Cluster-11333.0	357	0.459383753501400540.00	0.00	0.00	15.00	0.00	23.00	12.69	1.17	0.00	10.01	8.00	17.27	3.00	1.16	0.00	40.12	9.97	13.40
Cluster-11334.0	474	0.38818565400843880.00	24.00	0.00	8.00	26.00	0.00	0.00	9.00	9.00	5.00	5.00	0.00	4.00	4.00	8.00	3.00	3.00	13.00
Cluster-11335.0	417	0.448441247002398070.00	0.00	0.00	45.61	24.01	49.79	0.00	0.00	9.00	0.00	0.00	0.00	0.00	0.00	0.00	0.00	0.00	0.00
Cluster-11338.0	222	0.423423423423423430.00	0.00	0.00	0.00	0.00	0.00	0.00	0.00	0.00	0.00	0.00	7.00	0.00	0.00	0.00	0.00	0.00	0.00
Cluster-11338.1	330	0.39393939393939390.00	0.00	0.00	0.00	0.00	0.00	0.00	0.00	0.00	0.00	0.00	0.00	0.00	4.00	0.00	0.00	0.00	0.00
Cluster-11338.2	216	0.54166666666666660.00	0.00	0.00	0.00	0.00	0.00	0.00	0.00	0.00	0.00	0.00	0.00	1.00	0.00	0.00	5.00	0.00	0.00
Cluster-11338.3	336	0.461309523809523840.00	0.00	0.00	0.00	0.00	1.00	0.00	0.00	0.00	2.00	0.00	5.00	1.00	1.00	0.00	0.00	0.00	0.00
Cluster-11340.0	165	0.654545454545454516.00	0.00	0.00	0.00	0.00	0.00	0.00	0.00	0.00	0.00	0.00	0.00	0.00	0.00	0.00	0.00	0.00	0.00
Cluster-11342.0	123	0.715447154471544731.00	0.00	0.00	0.00	0.00	0.00	0.00	0.00	0.00	0.00	0.00	0.00	0.00	0.00	0.00	0.00	0.00	0.00
Cluster-11343.0	393	0.480916030534351170.00	0.00	0.00	0.00	0.00	0.00	0.00	20.83	0.00	13.69	9.26	0.00	16.07	4.45	4.64	0.00	0.00	0.16
Cluster-11344.0	297	0.44444444444444440.00	0.00	0.00	0.00	0.00	0.00	1.06	0.00	0.00	4.10	0.00	19.45	2.82	0.00	0.00	0.00	0.00	2.00
Cluster-11346.0	366	0.4234972677595628712.00	0.00	0.00	13.56	31.16	13.88	7.43	0.00	31.06	0.00	0.00	0.00	0.00	0.00	0.00	0.00	0.00	0.00
Cluster-11348.0	243	0.44032921810699590.00	0.00	33.00	0.00	0.00	0.00	0.00	0.00	0.00	0.00	0.00	0.00	0.00	0.00	0.00	0.00	0.00	0.00
Cluster-11350.0	372	0.413978494623655930.00	0.00	0.00	0.00	0.00	3.00	0.00	0.00	0.00	0.00	0.00	0.00	2.00	2.00	0.00	2.00	0.00	2.08
Cluster-11355.0	288	0.468750.00	0.00	0.00	0.00	0.00	0.00	24.00	0.00	0.00	0.00	0.00	0.00	0.00	0.00	0.00	0.00	0.00	0.00
Cluster-11357.0	240	0.41666666666666670.00	0.00	0.00	0.00	0.00	0.00	0.00	0.00	0.00	4.13	29.60	29.00	22.24	15.05	22.00	0.00	0.00	0.00
Cluster-11358.0	423	0.44917257683215130.00	0.00	0.00	0.00	0.00	0.00	0.00	0.00	0.00	2.00	0.00	2.00	5.00	0.00	0.00	0.00	0.00	0.00
Cluster-11359.0	258	0.4379844961240310.00	0.00	0.00	0.00	0.00	0.00	1.83	8.00	2.00	0.00	0.00	0.00	0.00	0.00	0.00	0.00	0.00	0.00
Cluster-11360.0	291	0.45360824742268040.00	0.00	27.00	0.00	12.00	0.00	0.00	3.00	0.00	0.00	0.00	0.00	0.00	0.00	0.00	0.00	1.00	0.00
Cluster-11363.0	738	0.53387533875338768.00	9.00	34.00	5.00	0.00	0.00	3.00	1.49	5.00	16.00	0.00	2.00	3.00	15.27	5.12	39.29	18.00	60.30
Cluster-11367.0	330	0.6030303030303030.00	39.00	0.00	0.00	0.00	0.00	0.00	0.00	8.00	0.00	0.00	0.00	0.00	0.00	0.00	0.00	0.00	0.00
Cluster-1137.0	285	0.68421052631578950.00	0.00	0.00	0.00	12.00	0.00	0.00	0.00	0.00	0.00	0.00	0.00	0.00	0.00	0.00	0.00	0.00	0.00
Cluster-11370.0	369	0.661246612466124715.00	6.00	52.00	2.00	0.00	0.00	0.00	0.00	6.00	0.00	2.00	0.00	0.00	0.00	0.00	0.00	1.00	0.00
Cluster-11371.0	240	0.65833333333333330.00	13.00	0.00	0.00	0.00	0.00	0.00	0.00	0.00	0.00	0.00	0.00	0.00	0.00	0.00	0.00	0.00	0.00
Cluster-11373.0	357	0.366946778711484570.00	0.00	0.00	0.00	0.00	6.23	0.00	0.00	0.00	0.00	0.00	0.00	0.00	0.00	0.00	0.00	0.00	0.00
Cluster-11374.0	681	0.607929515418502244.00	8.00	46.00	0.00	1.00	0.00	1.00	0.00	0.00	0.00	0.00	1.00	0.00	9.00	0.00	0.00	0.00	1.00
Cluster-11375.0	513	0.456140350877192960.00	0.00	0.00	0.00	0.00	0.00	0.00	16.23	0.00	0.00	0.00	0.00	0.00	0.00	0.00	0.00	0.00	0.00
Cluster-11375.1	783	0.429118773946360170.00	38.00	0.00	0.00	3.00	0.00	16.00	54.75	34.00	5.00	45.00	3.00	8.00	1.00	5.00	4.00	1.00	5.00
Cluster-11375.3	108	0.370370370370370350.00	0.00	0.00	0.00	0.00	0.00	1.00	1.00	0.00	0.00	0.00	0.00	0.00	0.00	0.00	0.00	0.00	0.00
Cluster-11377.0	111	0.342342342342342340.00	14.00	0.00	0.00	0.00	0.00	0.00	0.00	0.00	0.00	0.00	0.00	0.00	0.00	0.00	0.00	0.00	0.00
Cluster-11378.0	273	0.479853479853479870.00	0.00	0.00	0.00	0.00	0.00	0.00	41.58	0.00	0.00	0.00	0.00	0.00	0.00	0.00	0.00	0.00	0.00
Cluster-11379.0	513	0.57699805068226120.00	0.00	0.00	4.00	0.00	1.00	0.00	0.00	7.00	0.00	0.00	0.00	0.00	0.00	2.00	0.00	0.00	0.00
Cluster-1138.0	126	0.70634920634920640.00	54.00	0.00	0.00	0.00	0.00	0.00	0.00	0.00	0.00	0.00	0.00	0.00	0.00	0.00	0.00	0.00	0.00
Cluster-11381.0	300	0.71333333333333340.00	0.00	0.00	3.00	0.00	4.00	0.00	0.00	0.00	0.00	2.00	0.00	0.00	5.00	0.00	0.00	0.00	0.00
Cluster-11384.0	246	0.430894308943089440.00	0.00	24.00	0.00	0.00	0.00	0.00	0.00	0.00	0.00	0.00	0.00	0.00	0.00	0.00	0.00	0.00	0.00
Cluster-11386.0	447	0.409395973154362440.00	0.00	0.00	0.00	0.00	0.00	0.00	0.00	0.00	0.00	1.00	0.00	0.00	0.00	0.00	0.00	0.00	3.00
Cluster-11387.0	258	0.41860465116279070.00	0.00	0.00	0.00	0.00	0.00	0.00	0.00	0.00	3.00	0.00	0.00	0.00	0.00	0.00	0.00	0.00	0.00
Cluster-11388.0	411	0.54014598540145990.00	0.00	0.00	10.00	0.00	0.00	0.00	0.00	0.00	0.00	0.00	0.00	0.00	0.00	0.00	0.00	0.00	0.00
Cluster-11391.0	1086	0.45948434622467770.00	0.00	0.00	4.00	0.00	7.00	0.00	21.00	0.00	10.60	0.00	42.53	16.35	13.42	3.00	25.00	10.00	33.19
Cluster-11392.0	153	0.66666666666666660.00	0.00	0.00	0.00	7.00	0.00	0.00	0.00	0.00	0.00	0.00	0.00	0.00	0.00	0.00	0.00	0.00	0.00
Cluster-11393.0	372	0.446236559139784940.00	0.00	0.00	0.00	0.00	4.00	0.00	0.00	0.00	0.00	0.00	3.00	4.00	0.00	0.00	0.00	0.00	0.00
Cluster-11395.0	258	0.48062015503875970.00	0.00	0.00	0.00	0.00	0.00	0.00	0.00	0.00	0.00	2.00	6.00	0.00	0.00	0.00	0.00	0.00	0.00
Cluster-11396.0	267	0.67415730337078650.00	0.00	27.00	0.00	0.00	0.00	0.00	0.00	0.00	0.00	0.00	0.00	0.00	0.00	0.00	0.00	0.00	0.00
Cluster-11397.0	579	0.645941278065630438.00	33.00	11.00	0.00	3.00	4.00	1.00	2.00	8.00	0.00	8.00	0.00	0.00	0.00	0.00	0.00	4.00	6.00
Cluster-11399.0	294	0.408163265306122460.00	0.00	0.00	0.00	0.00	0.00	0.00	0.00	0.00	8.03	0.00	4.00	0.00	0.00	0.00	0.00	0.00	0.00
Cluster-1140.0	249	0.65060240963855420.00	0.00	16.00	0.00	0.00	0.00	0.00	0.00	0.00	0.00	0.00	0.00	0.00	0.00	0.00	0.00	0.00	0.00
Cluster-11402.0	1095	0.42374429223744290.00	0.00	0.00	0.00	0.00	0.00	0.00	0.00	0.00	4.29	0.00	0.00	22.09	0.00	0.00	0.00	0.00	6.42
Cluster-11405.0	531	0.45951035781544260.00	19.00	0.00	0.00	0.00	0.00	0.00	0.00	0.00	0.00	0.00	0.00	0.00	0.00	0.00	0.00	0.00	0.00
Cluster-11405.1	921	0.471226927252985870.00	0.00	0.00	12.41	0.00	0.00	1.00	0.00	0.00	0.00	0.00	0.00	0.00	0.00	0.00	0.00	0.00	0.00
Cluster-11405.2	1347	0.5122494432071270.00	0.00	0.00	0.00	0.00	7.80	0.00	21.87	0.00	3.51	6.74	3.67	9.25	9.90	16.70	10.07	18.47	0.00
Cluster-11405.3	1347	0.5122494432071270.00	0.00	0.00	0.00	0.00	0.00	10.29	19.70	0.00	0.00	4.26	0.00	0.00	0.00	0.00	0.00	0.00	0.00
Cluster-11407.0	159	0.40251572327044030.00	0.00	0.00	0.00	8.00	0.00	0.00	0.00	0.00	0.00	0.00	0.00	0.00	0.00	0.00	0.00	0.00	0.00
Cluster-11408.0	537	0.62011173184357540.00	27.00	51.00	0.00	17.00	4.00	0.00	2.00	12.00	0.00	2.00	1.00	0.00	2.00	0.00	0.00	3.00	0.00
Cluster-11408.2	642	0.646417445482866146.00	0.00	0.00	3.00	0.00	2.00	0.00	12.00	4.00	0.00	0.00	5.00	0.00	3.00	0.00	0.00	9.00	0.00
Cluster-11409.0	813	0.484624846248462470.00	0.00	0.00	5.11	0.00	0.00	0.00	15.13	78.02	5.16	0.00	6.52	6.78	0.00	0.00	14.06	0.00	12.28
Cluster-1141.0	1185	0.45485232067510550.00	0.00	0.00	0.00	0.00	0.00	0.00	0.00	0.00	10.00	5.00	18.00	5.00	7.00	3.00	2.00	0.00	10.00
Cluster-11410.0	582	0.481099656357388330.00	0.00	0.00	0.00	0.00	8.00	5.00	1.98	0.00	2.00	0.00	8.00	6.00	1.00	7.00	1.72	1.50	9.62
Cluster-11411.0	168	0.428571428571428550.00	0.00	0.00	0.00	0.00	0.00	0.00	0.00	0.00	6.00	0.00	0.00	4.00	0.00	0.00	0.00	0.00	0.00
Cluster-11412.0	483	0.4223602484472050.00	0.00	0.00	4.01	0.00	1.17	0.00	2.00	0.00	9.56	0.00	17.00	4.30	32.14	14.80	0.00	4.34	2.01
Cluster-11413.0	798	0.493734335839598970.00	0.00	0.00	0.00	0.00	0.00	0.00	5.14	0.00	0.00	3.00	3.00	0.00	5.76	2.00	0.00	0.00	0.00
Cluster-11414.0	123	0.51219512195121950.00	0.00	0.00	0.00	0.00	0.00	0.00	0.00	0.00	0.00	0.00	1.38	0.00	0.00	0.00	0.00	0.00	1.99
Cluster-11417.0	327	0.440366972477064240.00	0.00	0.00	0.00	0.00	0.00	5.95	11.42	0.00	0.00	0.00	0.00	0.00	0.00	0.00	0.00	0.00	0.00
Cluster-1142.0	381	0.490813648293963230.00	0.00	0.00	0.00	0.00	0.00	0.00	1.00	0.00	50.57	42.83	48.05	51.90	249.98	112.71	127.36	21.00	99.73
Cluster-11421.0	216	0.657407407407407411.00	0.00	0.00	0.00	0.00	0.00	0.00	0.00	0.00	0.00	0.00	0.00	0.00	0.00	0.00	0.00	0.00	0.00
Cluster-11422.0	435	0.47356321839080460.00	0.00	0.00	0.00	0.00	0.00	3.00	2.00	0.00	32.26	34.00	108.64	48.59	33.01	19.88	0.00	0.00	0.00
Cluster-11423.0	1224	0.633986928104575147.00	27.00	62.00	0.00	0.00	1.00	0.00	0.00	10.00	3.00	0.00	0.00	4.00	0.00	2.00	0.00	0.00	1.00
Cluster-11423.1	531	0.645951035781544219.00	0.00	76.00	0.00	0.00	0.00	5.00	0.00	28.00	1.00	0.00	0.00	3.00	6.00	1.00	2.00	0.00	0.00
Cluster-11424.0	342	0.46783625730994150.00	0.00	0.00	0.00	0.00	4.00	5.00	5.00	0.00	0.00	0.00	3.00	1.00	1.00	0.00	3.00	0.00	0.00
Cluster-11425.0	153	0.50326797385620910.00	14.00	0.00	0.00	0.00	0.00	0.00	0.00	0.00	2.00	3.00	0.00	8.00	1.00	1.00	0.00	0.00	0.00
Cluster-11426.0	153	0.392156862745098030.00	0.00	0.00	0.00	0.00	0.00	0.00	0.00	0.00	0.00	0.00	0.00	0.00	5.00	0.00	3.00	0.00	3.00
Cluster-11427.0	513	0.49512670565302140.00	0.00	0.00	2.11	0.00	2.64	0.00	0.00	0.00	9.13	0.00	7.33	0.00	0.00	0.00	0.00	4.79	0.00
Cluster-11428.0	501	0.69061876247504990.00	20.00	0.00	0.00	3.00	4.00	0.00	0.00	12.00	0.00	0.00	0.00	0.00	0.00	0.00	0.00	0.00	0.00
Cluster-11429.0	291	0.46391752577319590.00	0.00	0.00	0.00	0.00	0.00	0.00	0.00	10.00	0.00	0.00	0.00	0.00	0.00	0.00	0.00	0.00	0.00
Cluster-11430.0	282	0.489361702127659560.00	0.00	0.00	8.00	0.00	0.00	0.00	0.00	0.00	0.00	0.00	0.00	0.00	0.00	0.00	0.00	0.00	0.00
Cluster-11432.0	261	0.64367816091954020.00	0.00	0.00	0.00	0.00	0.00	0.00	0.00	14.00	0.00	3.00	0.00	0.00	0.00	0.00	0.00	0.00	0.00
Cluster-11433.0	144	0.45138888888888890.00	0.00	0.00	0.00	0.00	0.00	5.00	0.00	26.10	0.00	0.00	0.00	0.00	0.00	0.00	0.00	0.00	0.00
Cluster-11434.0	576	0.42361111111111110.00	0.00	0.00	0.00	0.00	0.00	2.43	37.03	0.00	0.00	0.00	0.00	0.00	0.00	0.00	0.00	0.00	0.00
Cluster-11436.0	501	0.467065868263473070.00	0.00	0.00	0.00	0.00	0.00	0.00	0.00	0.00	3.53	0.00	89.77	55.21	0.00	0.00	3.29	22.76	36.10
Cluster-11439.0	288	0.50347222222222220.00	0.00	0.00	0.00	12.00	0.00	576.80	12.48	84.20	0.00	0.00	0.00	0.00	0.00	0.00	0.00	0.00	0.00
Cluster-1144.0	597	0.39363484087102180.00	0.00	0.00	0.00	0.00	0.00	0.00	0.00	0.00	9.00	0.00	6.00	0.00	3.00	6.00	6.00	0.00	11.00
Cluster-11440.0	786	0.447837150127226470.00	0.00	0.00	4.00	0.00	0.00	0.00	2.00	0.00	13.00	10.00	17.00	6.00	25.00	19.00	9.00	0.00	13.00
Cluster-11441.0	486	0.41769547325102880.00	0.00	0.00	0.00	0.00	0.00	0.00	0.00	33.42	0.00	0.00	0.00	0.00	0.00	0.00	0.00	0.00	0.00
Cluster-11442.0	243	0.47736625514403290.00	0.00	0.00	0.00	0.00	0.00	2.00	2.00	0.00	1.00	0.00	0.00	0.00	0.00	19.00	1.00	0.00	0.00
Cluster-11444.0	174	0.63793103448275870.00	0.00	0.00	0.00	0.00	0.00	0.00	0.00	12.00	0.00	0.00	0.00	0.00	0.00	0.00	0.00	0.00	0.00
Cluster-11446.0	213	0.42723004694835680.00	0.00	0.00	0.00	0.00	0.00	0.00	0.00	0.00	15.00	0.00	16.00	6.00	3.00	0.00	5.00	0.00	19.00
Cluster-1145.0	252	0.448412698412698430.00	0.00	0.00	3.00	4.00	9.00	1.00	4.00	0.00	0.00	0.00	0.00	0.00	0.00	0.00	0.00	0.00	0.00
Cluster-11450.0	528	0.41287878787878790.00	0.00	0.00	0.00	0.00	0.00	0.00	0.00	0.00	0.00	0.00	0.00	0.00	0.00	0.00	0.00	1.41	0.00
Cluster-11451.0	342	0.456140350877192960.00	30.00	0.00	3.00	0.00	0.00	2.00	5.00	0.00	4.00	41.00	0.00	6.00	0.00	7.00	1.00	4.00	2.00
Cluster-11453.0	102	0.41176470588235290.00	0.00	0.00	0.00	0.00	0.00	0.00	0.00	0.00	4.44	0.00	0.00	0.00	0.00	0.00	0.00	0.00	0.00
Cluster-11454.0	216	0.56481481481481480.00	0.00	0.00	3.00	0.00	1.00	1.02	0.00	0.00	0.00	2.03	1.01	1.00	1.01	0.00	1.01	0.00	6.18
Cluster-11456.0	237	0.5400843881856540.00	0.00	0.00	2.00	0.00	1.27	0.44	6.12	3.00	0.00	0.00	0.00	0.00	0.00	0.00	0.00	0.00	0.00
Cluster-1146.0	102	0.41176470588235290.00	0.00	0.00	0.00	0.00	0.00	0.00	0.00	0.00	21.00	4.00	9.00	20.00	7.00	10.00	7.00	2.00	18.00
Cluster-11461.0	438	0.45890410958904110.00	0.00	0.00	100.00	43.00	67.00	0.00	0.00	0.00	0.00	0.00	0.00	0.00	0.00	0.00	0.00	0.00	0.00
Cluster-11463.0	129	0.39534883720930230.00	0.00	0.00	0.00	0.00	14.48	0.00	0.00	0.00	0.03	0.00	0.00	0.00	0.00	0.00	0.00	0.00	0.00
Cluster-11465.0	228	0.43421052631578950.00	0.00	0.00	0.00	0.00	0.00	0.00	0.00	0.00	0.00	0.00	0.00	3.00	0.00	0.00	0.00	0.00	0.00
Cluster-11466.0	249	0.465863453815261060.00	0.00	16.00	0.00	0.00	0.00	0.00	0.00	0.00	0.00	0.00	0.00	0.00	0.00	0.00	0.00	0.00	0.00
Cluster-11467.0	237	0.72995780590717313.00	0.00	0.00	0.00	0.00	0.00	0.00	0.00	0.00	0.00	0.00	0.00	0.00	0.00	0.00	0.00	6.00	0.00
Cluster-11468.0	291	0.460481099656357360.00	0.00	0.00	0.00	0.00	0.00	0.00	0.00	0.00	0.00	8.00	0.00	0.00	0.00	0.00	0.00	0.00	0.00
Cluster-1147.0	255	0.64313725490196080.00	46.00	0.00	0.00	0.00	2.00	0.00	0.00	0.00	0.00	0.00	7.00	0.00	0.00	4.00	0.00	2.00	0.00
Cluster-11472.0	933	0.43622722400857450.00	0.00	0.00	0.00	0.00	5.00	0.85	0.00	0.00	0.00	0.00	3.00	4.00	5.00	4.00	0.00	0.00	0.00
Cluster-11475.0	261	0.4406130268199233713.00	0.00	0.00	0.00	0.00	0.00	0.00	0.00	0.00	0.00	0.00	0.00	0.00	0.00	0.00	0.00	0.00	0.00
Cluster-11476.0	405	0.491358024691358030.00	0.00	0.00	0.00	0.00	0.00	0.00	0.00	0.00	5.86	5.00	0.00	0.00	1.45	0.00	1.00	0.00	1.28
Cluster-11478.0	174	0.678160919540229826.00	0.00	0.00	0.00	7.00	0.00	0.00	0.00	0.00	0.00	0.00	0.00	0.00	1.00	0.00	0.00	0.00	0.00
Cluster-1148.0	930	0.41827956989247310.00	0.00	0.00	0.00	0.00	0.00	0.00	0.00	0.00	55.63	0.00	0.00	4.01	0.00	0.00	0.00	0.00	0.00
Cluster-11480.0	639	0.42723004694835680.00	0.00	0.00	2.26	22.93	3.74	10.62	23.82	0.00	0.00	0.00	0.00	0.00	0.00	0.00	0.00	0.00	0.00
Cluster-11481.0	1056	0.429924242424242430.00	0.00	0.00	0.00	0.00	0.00	2.67	2.00	0.00	1.00	0.00	7.00	0.00	0.00	0.00	1.00	6.00	0.00
Cluster-11482.0	1323	0.484504913076341643.65	12.17	0.00	0.00	0.00	0.00	0.00	0.00	0.00	0.00	0.00	0.00	0.00	0.00	0.00	0.00	0.00	0.00
Cluster-11483.0	171	0.473684210526315760.00	0.00	0.00	0.00	4.00	1.00	0.00	0.00	0.00	0.00	0.00	0.00	3.97	0.00	0.00	13.47	17.01	15.90
Cluster-11485.0	228	0.666666666666666619.00	0.00	0.00	0.00	0.00	0.00	0.00	0.00	0.00	0.00	0.00	0.00	0.00	0.00	0.00	0.00	0.00	0.00
Cluster-11488.0	639	0.68388106416275439.00	10.00	67.00	0.00	0.00	2.00	0.00	2.00	0.00	0.00	2.00	7.00	0.00	0.00	0.00	5.00	2.00	2.00
Cluster-11490.0	873	0.475372279495990875.00	17.00	39.00	2.00	18.00	4.00	8.15	18.09	16.00	14.00	17.00	19.00	4.00	0.00	2.00	0.00	0.00	8.00
Cluster-11492.0	462	0.562770562770562837.00	0.00	0.00	0.00	0.00	0.00	0.00	0.00	0.00	0.00	0.00	0.00	0.00	0.00	0.00	0.00	0.00	0.00
Cluster-11493.0	528	0.40151515151515150.00	0.00	92.59	0.00	0.00	0.00	36.56	0.00	0.00	7.24	0.00	0.00	0.00	0.00	0.00	0.00	0.00	0.00
Cluster-11494.0	933	0.43408360128617360.00	0.00	0.00	0.00	0.00	0.00	4.00	21.00	0.00	1.00	0.00	3.00	2.00	0.00	0.00	21.00	9.00	8.00
Cluster-11495.0	213	0.46948356807511740.00	0.00	0.00	0.00	0.00	0.00	0.00	0.00	0.00	10.71	13.00	10.60	23.60	1.00	0.00	0.00	2.85	0.00
Cluster-11497.0	396	0.492424242424242430.00	0.00	0.00	0.00	0.00	0.00	0.00	0.00	0.00	0.00	0.00	0.00	2.47	1.34	0.00	0.00	0.00	0.00
Cluster-11498.0	105	0.447619047619047640.00	0.00	0.00	0.00	0.00	0.00	0.00	0.00	0.00	0.00	0.00	1.00	0.00	0.00	0.00	0.00	0.00	0.00
Cluster-11499.0	240	0.3916666666666666623.00	0.00	0.00	0.00	0.00	0.00	0.00	0.00	0.00	0.00	0.00	0.00	0.00	0.00	0.00	0.00	0.00	0.00
Cluster-115.0	240	0.4750.00	26.00	0.00	0.00	0.00	0.00	9.00	0.00	9.00	0.00	0.00	0.00	0.00	0.00	0.00	0.00	0.00	0.00
Cluster-11502.0	528	0.43939393939393940.00	0.00	0.00	0.00	0.00	0.00	0.00	0.00	0.00	0.00	0.00	0.00	0.00	0.00	0.00	0.00	0.00	8.00
Cluster-11503.0	357	0.669467787114845911.00	29.00	15.00	0.00	0.00	0.00	0.00	0.00	0.00	0.00	3.00	0.00	0.00	2.00	0.00	0.00	0.00	0.00
Cluster-1151.0	177	0.48587570621468930.00	0.00	0.00	0.00	0.00	0.00	0.00	0.00	0.00	11.00	0.00	30.70	3.76	0.00	0.00	0.00	0.00	5.00
Cluster-11510.0	396	0.48232323232323230.00	0.00	0.00	4.00	3.00	4.00	11.00	0.00	1.00	3.84	0.00	0.00	0.00	0.00	0.00	0.00	0.00	0.00
Cluster-11511.0	372	0.44354838709677420.00	0.00	0.00	0.00	0.00	0.00	0.00	0.00	0.00	0.00	0.00	8.00	3.00	4.00	3.00	0.00	0.00	3.00
Cluster-11512.0	192	0.5781250.00	0.00	32.00	0.00	0.00	0.00	0.00	0.00	0.00	0.00	0.00	0.00	0.00	0.00	0.00	0.00	0.00	0.00
Cluster-11514.0	306	0.470588235294117640.00	0.00	0.00	0.00	0.00	0.00	0.00	0.00	0.00	8.00	0.00	1.00	1.00	0.00	0.00	6.00	2.00	23.00
Cluster-11516.0	270	0.677777777777777822.00	0.00	0.00	0.00	0.00	0.00	0.00	0.00	0.00	0.00	0.00	0.00	0.00	0.00	0.00	0.00	0.00	0.00
Cluster-11517.0	297	0.441077441077441070.00	0.00	0.00	0.00	0.00	0.00	2.00	0.00	0.00	0.00	0.00	0.00	0.00	0.00	0.00	0.00	0.00	0.00
Cluster-11517.1	579	0.412780656303972370.00	0.00	0.00	0.00	4.00	0.00	9.00	0.00	0.00	0.00	0.00	0.00	0.00	0.00	0.00	0.00	0.00	0.00
Cluster-11519.0	273	0.476190476190476160.00	0.00	0.00	0.00	0.00	0.00	0.00	7.00	0.00	0.00	0.00	0.00	0.00	0.00	0.00	0.00	0.00	0.00
Cluster-1152.0	441	0.471655328798185950.00	0.00	0.00	0.00	0.00	0.00	0.00	0.00	0.00	2.00	0.00	7.00	6.35	11.18	6.00	1.38	0.00	8.54
Cluster-11520.0	240	0.429166666666666640.00	0.00	0.00	0.00	0.00	0.00	0.00	0.00	0.00	6.34	0.00	3.02	8.05	9.58	1.00	9.64	0.00	1.35
Cluster-11523.0	1692	0.44267139479905440.00	9.39	0.00	2.00	0.00	0.00	12.90	12.35	0.00	16.53	0.00	12.49	8.32	1.10	7.95	4.09	0.00	2.84
Cluster-11528.0	837	0.694145758661887776.00	132.00	80.00	1.00	19.00	6.00	1.00	5.00	1.00	0.00	24.00	10.00	1.00	0.00	9.00	4.00	1.00	0.00
Cluster-11529.0	321	0.59813084112149530.00	0.00	0.00	0.00	0.00	0.00	0.00	3.00	10.00	0.00	0.00	0.00	0.00	0.00	0.00	1.00	0.00	0.00
Cluster-11531.0	1002	0.53892215568862280.00	0.00	0.00	0.00	0.00	0.00	3.79	0.00	0.00	12.85	5.98	10.00	0.00	21.58	0.00	0.00	0.00	35.71
Cluster-11532.0	150	0.433333333333333350.00	0.00	0.00	0.00	0.00	0.00	0.00	0.00	10.00	0.00	0.00	0.00	0.00	0.00	0.00	0.00	0.00	0.00
Cluster-11533.0	441	0.473922902494331060.00	0.00	0.00	0.00	0.00	0.00	0.00	0.00	15.00	0.00	0.00	0.00	0.00	0.00	0.00	0.00	0.00	0.00
Cluster-11535.0	222	0.67567567567567570.00	0.00	0.00	0.00	0.00	0.00	0.00	0.00	15.00	0.00	0.00	0.00	0.00	0.00	0.00	0.00	0.00	0.00
Cluster-11538.0	183	0.40983606557377050.00	0.00	0.00	0.00	0.00	0.00	0.00	0.00	0.00	0.00	0.00	0.00	0.00	0.00	0.00	0.00	5.00	4.00
Cluster-11539.0	906	0.43046357615894040.00	15.00	0.00	5.00	0.00	0.00	0.00	0.00	118.89	0.00	2.00	0.00	0.00	0.00	0.00	0.00	0.00	0.00
Cluster-11541.0	339	0.65781710914454270.00	0.00	0.00	0.00	11.00	0.00	0.00	0.00	0.00	0.00	0.00	0.00	0.00	3.00	0.00	0.00	0.00	0.00
Cluster-11541.1	330	0.718181818181818141.00	30.00	77.00	2.00	0.00	0.00	4.00	0.00	16.00	0.00	1.00	8.00	0.00	4.00	4.00	0.00	0.00	2.00
Cluster-11543.0	273	0.468864468864468860.00	0.00	0.00	0.00	0.00	0.00	1.00	0.00	0.00	20.00	0.00	40.00	25.00	0.00	0.00	0.00	1.00	11.00
Cluster-11545.0	246	0.58943089430894310.00	0.00	0.00	7.00	11.00	0.00	0.00	0.00	0.00	0.00	0.00	0.00	0.00	0.00	0.00	0.00	0.00	0.00
Cluster-11547.0	588	0.438775510204081632.00	1.25	0.00	0.00	0.00	0.00	4.36	21.13	0.00	0.00	0.00	2.00	1.00	0.00	0.00	0.00	0.00	0.00
Cluster-11547.1	378	0.420634920634920640.00	12.75	0.00	0.00	0.00	0.00	0.00	0.00	0.00	0.00	0.00	0.00	0.00	0.00	0.00	0.00	0.00	0.00
Cluster-11547.2	588	0.43877551020408160.00	0.00	0.00	10.00	6.91	1.00	14.54	18.71	0.00	0.00	0.00	0.00	0.00	0.00	0.00	0.00	0.00	0.00
Cluster-1155.0	327	0.49235474006116210.00	0.00	0.00	0.00	0.00	0.00	0.00	0.00	0.00	0.00	7.00	0.00	0.00	1.00	0.00	0.00	0.00	1.00
Cluster-11551.0	144	0.47222222222222220.00	0.00	0.00	0.00	0.00	0.00	0.00	9.00	0.00	2.00	0.00	5.00	4.00	5.00	4.00	0.00	4.00	0.00
Cluster-11552.0	1473	0.460285132382892040.00	0.00	33.96	0.52	6.04	25.00	10.61	7.12	0.00	0.00	0.00	0.00	0.00	5.29	0.00	0.00	0.00	0.00
Cluster-11554.0	300	0.443333333333333360.00	0.00	0.00	0.00	0.00	0.00	1.00	0.00	0.00	0.00	11.00	5.00	2.02	0.00	0.00	0.00	0.00	0.00
Cluster-11555.0	423	0.695035460992907840.00	5.00	0.00	0.00	6.00	0.00	0.00	0.00	0.00	0.00	0.00	0.00	0.00	0.00	0.00	0.00	0.00	0.00
Cluster-11556.0	258	0.461240310077519370.00	0.00	0.00	0.00	0.00	1.00	0.00	0.00	0.00	0.00	0.00	0.00	0.00	0.00	0.00	0.00	0.00	0.00
Cluster-11557.0	126	0.57936507936507940.00	0.00	0.00	0.00	0.00	3.00	0.00	0.00	54.00	5.42	14.00	7.14	0.00	0.00	0.00	0.00	0.00	0.00
Cluster-11558.0	795	0.431446540880503160.00	0.00	0.00	80.13	30.71	112.09	0.00	298.19	120.14	0.00	0.00	0.00	0.00	0.00	0.00	0.00	0.00	2.07
Cluster-11559.0	321	0.55763239875389426.00	0.00	0.00	0.00	6.00	0.00	0.00	0.00	0.00	0.00	0.00	0.00	0.00	0.00	0.00	0.00	0.00	0.00
Cluster-11559.1	228	0.513157894736842110.00	0.00	0.00	0.00	0.00	0.00	0.00	0.00	0.00	0.00	0.00	0.00	0.00	0.00	0.00	0.00	0.00	0.00
Cluster-1156.0	1704	0.43075117370892020.00	0.00	0.00	25.00	87.00	24.00	2.00	5.00	3.00	3.00	12.00	9.00	6.00	0.00	1.00	11.00	0.00	37.00
Cluster-11560.0	315	0.7079365079365080.00	0.00	0.00	0.00	0.00	6.00	0.00	1.00	0.00	0.00	0.00	0.00	0.00	0.00	0.00	0.00	5.00	0.00
Cluster-11561.0	195	0.671794871794871718.00	0.00	0.00	0.00	0.00	0.00	0.00	0.00	0.00	0.00	0.00	0.00	0.00	0.00	0.00	0.00	0.00	0.00
Cluster-11562.0	252	0.43650793650793650.00	0.00	0.00	4.00	0.00	4.00	4.00	7.00	0.00	11.00	8.00	26.00	22.00	68.45	2.00	7.00	11.00	11.00
Cluster-11563.0	1416	0.43926553672316380.00	0.00	0.00	0.00	0.00	0.00	0.00	0.00	0.00	36.87	0.00	19.04	22.49	0.00	0.00	0.00	0.00	0.00
Cluster-11564.0	336	0.52678571428571430.00	0.00	0.00	0.00	0.00	10.00	0.00	0.00	0.00	0.00	0.00	5.00	3.00	0.00	2.00	1.00	0.00	0.00
Cluster-11568.0	228	0.46052631578947370.00	0.00	0.00	0.00	5.00	0.00	2.00	2.00	0.00	0.00	0.00	0.00	0.00	0.00	0.00	0.00	0.00	0.00
Cluster-11570.0	243	0.62962962962962970.00	0.00	29.00	0.00	0.00	0.00	0.00	0.00	0.00	0.00	0.00	0.00	0.00	0.00	0.00	0.00	0.00	0.00
Cluster-11573.0	456	0.65350877192982460.00	27.00	52.00	0.00	0.00	0.00	0.00	2.00	9.00	0.00	0.00	0.00	0.00	0.00	0.00	0.00	2.00	0.00
Cluster-11576.0	210	0.52857142857142860.00	0.00	0.00	0.00	0.00	0.00	0.00	0.00	8.00	0.00	0.00	0.00	0.00	0.00	0.00	0.00	0.00	0.00
Cluster-11578.0	252	0.67460317460317460.00	0.00	36.00	0.00	0.00	0.00	0.00	0.00	0.00	0.00	0.00	0.00	0.00	0.00	0.00	0.00	0.00	0.00
Cluster-11579.0	195	0.72820512820512820.00	0.00	0.00	0.00	0.00	0.00	0.00	0.00	0.00	0.00	0.00	0.00	0.00	4.00	0.00	0.00	0.00	0.00
Cluster-11580.0	219	0.66210045662100460.00	0.00	17.00	0.00	0.00	0.00	0.00	0.00	0.00	0.00	0.00	0.00	0.00	0.00	0.00	0.00	0.00	0.00
Cluster-11581.0	165	0.49090909090909090.00	0.00	0.00	4.00	16.00	0.00	0.00	0.00	0.00	0.00	0.00	0.00	0.00	0.00	0.00	0.00	0.00	0.00
Cluster-11582.0	168	0.482142857142857150.00	0.00	0.00	0.00	0.00	0.00	1.00	0.00	0.00	0.00	0.00	0.00	0.00	0.00	0.00	3.00	0.00	0.00
Cluster-11583.0	342	0.473684210526315760.00	0.00	0.00	0.00	0.00	0.00	0.00	0.00	0.00	0.00	0.00	0.00	3.00	3.00	0.00	0.00	11.00	3.00
Cluster-11588.0	150	0.631.00	16.00	62.00	0.00	0.00	0.00	0.00	0.00	30.00	2.00	12.00	5.00	1.00	2.00	0.00	0.00	0.00	4.00
Cluster-11589.0	360	0.369444444444444460.00	14.00	0.00	0.00	0.00	0.00	4.33	0.00	0.00	0.00	0.00	2.00	4.00	6.00	8.00	6.00	0.00	0.00
Cluster-11590.0	240	0.5250.00	0.00	0.00	0.00	0.00	0.00	0.00	0.04	0.00	0.00	0.00	0.00	0.00	0.00	0.00	0.00	0.00	0.00
Cluster-11592.0	432	0.488425925925925930.00	0.00	0.00	0.00	0.00	0.00	0.00	0.00	4.27	0.00	0.00	0.20	0.00	0.00	0.00	2.47	0.00	3.97
Cluster-11594.0	231	0.432900432900432920.00	0.00	0.00	0.00	0.00	0.00	0.00	0.00	0.00	0.00	0.00	0.00	0.00	0.00	0.00	0.00	0.00	0.00
Cluster-11596.0	228	0.4122807017543859723.25	0.00	0.00	0.00	0.00	0.00	0.00	1.56	0.00	4.58	0.00	0.00	1.14	0.00	0.00	3.25	0.00	0.00
Cluster-116.0	1308	0.51529051987767580.00	0.00	0.00	0.00	0.00	6.00	0.00	0.00	11.38	0.00	0.00	0.00	0.00	0.00	7.98	0.00	0.00	1.98
Cluster-11600.0	153	0.385620915032679760.00	0.00	0.00	0.00	0.00	0.00	0.00	0.00	0.00	0.00	4.00	0.00	3.00	0.00	0.00	0.00	0.00	0.00
Cluster-11602.0	102	0.450980392156862750.00	0.00	0.00	1.00	0.00	2.00	0.00	2.00	0.00	0.00	0.00	0.00	7.00	0.00	0.00	0.00	3.00	8.00
Cluster-11605.0	369	0.68021680216802170.00	0.00	0.00	0.00	6.00	0.00	0.00	0.00	0.00	0.00	0.00	0.00	0.00	0.00	0.00	0.00	0.00	0.00
Cluster-11608.1	624	0.459935897435897466.77	0.00	0.00	0.00	0.00	0.00	61.32	0.00	0.00	0.00	0.00	0.00	2.00	0.00	3.00	0.00	0.00	0.00
Cluster-11608.2	840	0.4357142857142857311.23	468.00	442.00	0.00	0.00	0.00	138.68	0.00	0.00	0.00	0.00	0.00	0.00	0.00	0.00	0.00	0.00	0.00
Cluster-1161.0	177	0.666666666666666632.00	0.00	0.00	0.00	0.00	0.00	0.00	0.00	0.00	0.00	0.00	0.00	0.00	0.00	0.00	0.00	0.00	0.00
Cluster-11610.0	216	0.44444444444444440.00	0.00	0.00	0.00	0.00	0.00	0.00	0.00	7.00	0.00	0.00	0.00	0.00	0.00	0.00	2.00	0.00	0.00
Cluster-11611.0	198	0.44444444444444440.00	0.00	0.00	0.00	0.00	0.00	43.00	0.00	0.00	0.00	0.00	0.00	0.00	0.00	0.00	0.00	0.00	0.00
Cluster-11617.0	105	0.419047619047619060.00	0.00	0.00	0.00	0.00	0.00	3.00	11.00	0.00	0.00	0.00	0.00	0.00	1.00	0.00	0.00	0.00	0.00
Cluster-11618.0	555	0.441441441441441430.00	0.00	0.00	0.00	0.00	0.00	0.00	1.00	0.00	2.01	0.00	0.00	5.96	0.00	0.00	0.00	0.00	2.01
Cluster-11620.0	123	0.37398373983739835276.00	275.00	157.00	135.00	129.00	120.00	3.00	254.00	0.00	0.00	0.00	0.00	0.00	0.00	0.00	0.00	0.00	0.00
Cluster-11627.0	183	0.535519125683060118.00	0.00	0.00	0.00	0.00	0.00	0.00	0.00	0.00	0.00	0.00	0.00	0.00	0.00	0.00	0.00	0.00	0.00
Cluster-11629.0	273	0.626373626373626437.00	0.00	0.00	0.00	0.00	0.00	0.00	0.00	0.00	0.00	0.00	0.00	0.00	0.00	0.00	0.00	0.00	0.00
Cluster-1163.0	534	0.411985018726591770.00	0.00	0.00	0.00	0.00	0.00	0.00	2.32	0.00	0.00	0.00	0.00	0.00	0.00	0.00	0.00	0.00	0.00
Cluster-11630.0	102	0.431372549019607860.00	11.89	0.00	2.29	0.00	0.00	0.00	0.00	0.00	0.00	4.26	0.00	5.76	11.79	0.00	3.63	1.06	0.00
Cluster-11632.0	249	0.69076305220883540.00	0.00	43.00	0.00	0.00	0.00	0.00	0.00	0.00	0.00	0.00	0.00	0.00	0.00	0.00	0.00	0.00	0.00
Cluster-11635.0	348	0.51149425287356320.00	0.00	0.00	0.00	0.00	2.00	7.00	0.00	52.00	0.00	0.00	0.00	0.00	0.00	0.00	1.00	0.00	0.00
Cluster-11636.0	231	0.450216450216450244.98	0.00	0.00	2.06	0.00	0.00	0.00	0.00	0.00	0.00	0.00	0.00	0.00	0.00	0.00	0.00	0.00	0.00
Cluster-11639.0	702	0.447293447293447310.01	0.00	5.96	17.15	4.28	5.30	0.00	17.97	0.00	0.00	0.00	0.00	0.00	0.00	0.00	0.00	0.00	0.00
Cluster-1164.0	168	0.404761904761904770.00	24.00	0.00	0.00	0.00	0.00	0.00	0.00	0.00	0.00	0.00	0.00	0.00	0.00	0.00	0.00	0.00	0.00
Cluster-11642.0	804	0.395522388059701470.00	0.00	0.00	0.00	6.00	0.00	0.00	17.00	0.00	0.00	0.00	0.00	0.00	0.00	0.00	0.00	0.00	0.00
Cluster-11643.0	306	0.431372549019607860.00	0.00	0.00	1.00	7.00	1.00	0.00	0.00	0.00	3.00	2.00	11.22	8.00	0.00	13.00	2.12	5.00	6.45
Cluster-11644.0	198	0.484848484848484860.00	0.00	0.00	0.00	0.00	2.00	0.00	7.00	0.00	0.00	0.00	0.00	0.00	0.00	0.00	0.00	0.00	0.00
Cluster-11646.0	603	0.464344941956882250.00	0.00	0.00	0.00	0.00	4.00	0.00	4.54	4.65	0.00	0.00	0.00	0.00	0.00	0.00	0.00	0.00	0.00
Cluster-11649.0	147	0.45578231292517010.00	0.00	0.00	0.00	0.00	3.00	0.00	0.00	9.00	0.00	0.00	0.00	0.00	0.00	0.00	0.00	0.00	0.00
Cluster-1165.0	639	0.417840375586854440.00	0.00	0.00	0.00	0.00	0.00	0.00	36.14	0.00	6.18	44.11	0.00	17.25	14.68	0.00	17.25	0.00	53.51
Cluster-11651.0	201	0.4029850746268656712.00	0.00	0.00	0.00	0.00	0.00	0.00	0.00	0.00	0.00	0.00	0.00	0.00	0.00	0.00	0.00	0.00	0.00
Cluster-11653.0	561	0.422459893048128370.00	48.00	19.00	0.00	0.00	0.00	0.00	0.00	0.00	0.00	0.00	1.00	0.00	6.00	2.00	0.00	0.00	0.00
Cluster-11656.0	192	0.44791666666666670.00	0.00	0.00	0.00	0.00	2.00	0.00	0.00	0.00	0.00	0.00	9.00	5.00	0.00	0.00	0.00	0.00	0.00
Cluster-11657.0	147	0.44217687074829930.00	0.00	0.00	0.00	0.00	0.00	0.00	0.00	0.00	0.00	0.00	2.00	0.00	0.00	0.00	0.00	0.00	0.00
Cluster-11659.0	423	0.66193853427895980.00	14.71	0.00	0.00	0.00	0.00	0.00	0.00	0.00	0.00	0.00	0.00	0.00	0.00	0.00	0.00	0.00	0.00
Cluster-1166.0	303	0.448844884488448840.00	0.00	0.00	0.00	0.00	0.00	0.00	0.00	0.00	2.00	0.00	4.00	6.00	0.00	0.00	0.00	0.00	0.00
Cluster-11660.0	252	0.658730158730158716.00	0.00	0.00	0.00	0.00	0.00	0.00	0.00	0.00	0.00	0.00	0.00	0.00	0.00	0.00	0.00	0.00	0.00
Cluster-11661.0	501	0.41516966067864270.00	0.00	0.00	2.00	0.00	0.00	0.00	0.99	0.00	0.00	0.00	0.00	0.00	2.00	0.00	0.00	1.00	0.00
Cluster-11664.0	306	0.709150326797385718.00	33.00	56.00	4.00	5.00	0.00	2.00	0.00	0.00	0.00	0.00	0.00	0.00	3.00	0.00	2.00	0.00	3.00
Cluster-11666.0	384	0.50781250.00	0.00	0.00	0.00	0.00	1.12	0.00	0.00	6.00	0.00	2.00	0.00	0.00	0.00	0.00	0.00	0.00	0.00
Cluster-11667.0	243	0.57201646090534970.00	0.00	0.00	0.00	10.00	0.00	0.00	0.00	0.00	0.00	0.00	0.00	0.00	0.00	0.00	0.00	0.00	0.00
Cluster-11668.0	288	0.48263888888888890.00	0.00	0.00	0.00	0.00	2.00	0.00	0.00	0.00	0.00	0.00	0.00	0.00	0.00	0.00	0.00	0.00	0.00
Cluster-11669.0	147	0.49659863945578230.00	0.00	0.00	0.00	0.00	0.00	0.00	0.00	11.00	0.00	0.00	0.00	1.00	2.00	0.00	0.00	0.00	0.00
Cluster-11672.0	297	0.3670033670033670.00	0.00	0.00	0.00	0.00	0.00	0.00	1.00	0.00	5.00	3.00	2.00	0.00	2.00	0.00	0.00	0.00	1.00
Cluster-11673.0	363	0.451790633608815440.00	0.00	0.00	0.00	0.00	1.00	0.00	33.00	0.00	0.00	0.00	0.00	0.00	0.00	0.00	0.00	0.00	0.00
Cluster-11678.0	561	0.50623885918003560.00	18.13	0.00	0.00	0.00	0.00	17.90	0.69	0.00	27.72	11.15	0.00	14.17	22.41	8.48	0.00	0.00	3.33
Cluster-1168.0	144	0.36805555555555560.00	0.00	0.00	0.00	0.00	0.00	0.00	0.00	0.00	14.00	0.00	17.00	23.00	0.00	0.00	3.00	0.00	46.00
Cluster-11682.0	597	0.675041876046901133.00	0.00	2.00	0.00	0.00	0.00	3.00	0.00	0.00	0.00	4.00	0.00	0.00	0.00	0.00	0.00	3.00	0.00
Cluster-11685.0	297	0.49831649831649830.00	0.00	0.00	0.00	0.00	0.00	0.00	6.52	0.00	0.00	0.00	0.00	0.00	0.00	0.00	0.00	0.00	0.00
Cluster-11687.0	246	0.52845528455284550.00	0.00	12.00	0.00	0.00	0.00	0.00	0.00	0.00	0.00	0.00	0.00	0.00	0.00	0.00	0.00	0.00	0.00
Cluster-11689.0	1086	0.405156537753222860.00	0.00	0.00	1.00	0.00	2.00	0.00	15.00	0.00	0.00	0.00	16.00	3.00	7.00	1.00	14.00	4.00	3.34
Cluster-1169.0	267	0.4494382022471910.00	0.00	0.00	0.00	0.00	0.00	0.00	0.00	0.00	6.00	2.00	0.00	0.00	0.00	0.00	1.00	0.00	0.00
Cluster-11690.2	462	0.675324675324675395.00	43.00	96.00	2.00	3.00	0.00	0.00	1.00	15.00	0.00	3.00	0.00	6.00	0.00	0.00	0.00	0.00	1.00
Cluster-11691.0	438	0.561643835616438412.00	46.00	0.00	27.00	3.00	6.00	7.00	4.00	0.00	16.00	8.00	11.00	16.00	6.00	23.00	10.00	7.00	37.00
Cluster-11694.0	297	0.41077441077441080.00	12.00	0.00	23.00	16.00	39.00	11.00	0.00	13.00	0.00	0.00	0.00	0.00	0.00	0.00	0.00	0.00	0.00
Cluster-11695.0	471	0.43099787685774950.00	0.00	0.00	0.00	0.00	0.00	0.00	0.00	0.00	0.00	0.00	0.00	0.00	0.00	0.00	0.00	6.00	0.00
Cluster-11695.1	618	0.41909385113268610.00	0.00	0.00	0.00	0.00	1.00	0.00	0.00	0.00	2.00	8.00	7.00	3.00	0.00	0.00	2.00	0.00	0.00
Cluster-11697.0	129	0.42635658914728680.00	0.00	0.00	0.00	0.00	0.00	0.00	0.00	0.00	1.00	0.00	0.00	1.00	0.00	0.00	0.00	0.00	0.00
Cluster-11699.0	411	0.69829683698296840.00	8.00	68.00	0.00	0.00	0.00	3.00	0.00	0.00	0.00	0.00	0.00	0.00	4.00	0.00	0.00	0.00	0.00
Cluster-117.0	282	0.68085106382978720.00	0.00	35.00	0.00	0.00	0.00	0.00	0.00	10.00	0.00	0.00	0.00	0.00	0.00	0.00	0.00	0.00	0.00
Cluster-1170.0	252	0.42460317460317460.00	0.00	0.00	0.00	0.00	0.00	0.00	0.00	0.00	46.45	52.07	18.35	25.57	6.59	0.00	4.69	6.86	15.58
Cluster-11700.0	144	0.354166666666666728.78	10.00	0.00	0.00	0.00	0.00	0.00	0.00	0.00	0.00	0.00	0.00	0.00	0.00	0.00	0.00	0.00	0.00
Cluster-11703.0	306	0.71241830065359480.00	0.00	0.00	0.00	2.00	0.00	0.00	0.00	5.00	0.00	0.00	0.00	0.00	3.00	0.00	0.00	0.00	0.00
Cluster-11705.0	399	0.436090225563909750.00	0.00	0.00	0.00	0.00	2.00	0.00	1.53	6.00	0.00	2.21	3.89	2.50	0.00	0.00	13.22	5.66	0.00
Cluster-1171.0	150	0.446666666666666660.00	0.00	0.00	0.00	0.00	0.00	2.00	0.00	13.00	0.00	0.00	0.00	0.00	0.00	0.00	0.00	0.00	0.00
Cluster-11710.0	201	0.3930348258706467519.00	0.00	0.00	0.00	0.00	0.00	0.00	0.00	0.00	0.00	0.00	0.00	0.00	0.00	0.00	0.00	0.00	0.00
Cluster-11712.0	252	0.51984126984126990.00	0.00	40.00	0.00	0.00	0.00	0.00	0.00	0.00	0.00	0.00	0.00	0.00	0.00	0.00	0.00	0.00	0.00
Cluster-11713.0	426	0.47887323943661970.00	0.00	0.00	3.00	0.00	1.00	0.00	0.00	6.00	0.00	0.00	0.00	0.00	0.00	0.00	0.00	0.00	0.00
Cluster-11716.0	285	0.459649122807017530.00	0.00	0.00	0.00	0.00	0.00	0.00	0.00	0.00	0.00	4.00	0.00	0.00	0.00	0.00	0.00	0.00	0.00
Cluster-11717.0	165	0.424242424242424250.00	0.00	0.00	0.00	0.00	0.00	0.00	0.00	0.00	0.00	0.00	4.00	5.00	0.00	1.00	1.00	0.00	0.00
Cluster-11718.0	258	0.68217054263565898.00	0.00	0.00	0.00	0.00	0.00	0.00	0.00	0.00	0.00	0.00	0.00	0.00	0.00	0.00	0.00	8.00	0.00
Cluster-11719.0	216	0.462962962962962970.00	0.00	0.00	0.00	0.00	0.00	0.00	0.00	10.00	0.00	0.00	0.00	0.00	0.00	0.00	0.00	0.00	0.00
Cluster-1172.0	312	0.62820512820512820.00	0.00	64.00	6.00	0.00	0.00	0.00	0.00	19.00	0.00	0.00	0.00	0.00	0.00	3.00	0.00	5.00	4.00
Cluster-11720.0	423	0.68794326241134750.00	60.00	76.00	0.00	13.00	0.00	0.00	1.00	0.00	0.00	0.00	0.00	0.00	1.00	0.00	1.00	0.00	0.00
Cluster-11723.0	384	0.46614583333333330.00	0.00	0.00	0.00	0.00	3.00	0.00	3.00	0.00	0.00	0.00	0.00	0.00	0.00	0.00	0.00	0.00	0.00
Cluster-11724.0	216	0.40277777777777780.00	0.00	0.00	0.00	3.00	3.00	0.00	0.00	0.00	0.00	0.00	0.00	0.00	0.00	0.00	0.00	0.00	0.00
Cluster-11726.0	180	0.4555555555555555518.00	0.00	0.00	0.00	0.00	0.00	0.00	0.00	0.00	0.00	0.00	0.00	0.00	0.00	0.00	0.00	0.00	0.00
Cluster-11728.0	546	0.42673992673992670.00	0.00	0.00	0.00	0.00	0.00	0.00	0.00	0.00	2.00	0.00	9.00	0.00	0.00	0.00	0.00	0.00	0.00
Cluster-1173.0	234	0.52136752136752140.00	0.00	0.00	0.00	0.00	0.00	0.00	0.00	0.00	0.00	0.00	0.00	0.00	0.00	0.00	0.00	11.00	0.00
Cluster-11730.0	1590	0.4396226415094340.00	0.00	0.00	0.00	0.00	0.00	1.01	3.03	0.00	5.83	0.00	4.05	11.00	0.00	0.00	36.60	28.40	13.87
Cluster-11732.0	324	0.496913580246913570.00	0.00	0.00	0.00	0.00	0.00	0.00	0.00	0.00	2.00	0.00	0.00	3.00	0.00	0.00	0.00	0.00	4.00
Cluster-11733.0	360	0.69444444444444440.00	17.00	0.00	0.00	0.00	0.00	0.00	0.00	14.00	0.00	0.00	0.00	0.00	0.00	0.00	0.00	0.00	0.00
Cluster-11734.0	360	0.383333333333333360.00	0.00	0.00	0.00	0.00	0.00	0.00	0.00	0.00	4.00	3.00	0.00	0.00	0.00	5.00	1.00	0.00	3.00
Cluster-11736.0	141	0.418439716312056730.00	0.00	0.00	0.00	0.00	0.00	0.00	0.00	0.00	0.00	0.00	7.00	0.00	0.00	5.00	0.00	0.00	0.00
Cluster-11737.0	612	0.464052287581699360.00	0.00	0.00	0.00	0.00	5.99	10.98	0.00	0.00	0.00	0.00	0.00	0.00	0.00	0.00	0.00	0.00	0.00
Cluster-11738.0	132	0.424242424242424250.00	0.00	0.00	0.00	0.00	8.00	0.00	0.00	0.00	0.00	0.00	0.00	0.00	0.00	0.00	0.00	0.00	0.00
Cluster-11739.0	375	0.434666666666666650.00	0.00	0.00	0.00	0.00	0.00	0.00	0.00	0.00	0.00	0.00	0.00	0.00	0.00	0.00	4.00	0.00	0.00
Cluster-11740.0	1107	0.411924119241192430.00	0.00	0.00	5.11	0.00	0.00	0.00	0.00	0.00	0.00	0.00	0.00	0.00	0.00	0.00	9.37	0.00	3.78
Cluster-11741.0	816	0.477941176470588260.00	0.00	0.00	55.18	43.98	71.33	9.54	1.57	16.67	0.00	0.00	0.00	0.00	0.00	0.00	0.00	0.00	0.00
Cluster-11742.0	387	0.41602067183462530.00	0.00	0.00	0.00	0.00	0.00	1.00	0.00	0.00	2.99	0.00	9.00	0.00	1.00	0.00	1.00	0.00	0.00
Cluster-11743.0	147	0.48979591836734690.00	0.00	0.00	0.00	0.00	0.00	10.00	0.00	0.00	0.00	0.00	0.00	0.00	0.00	0.00	0.00	0.00	0.00
Cluster-11744.0	423	0.4089834515366430.00	0.00	0.00	15.87	18.55	11.64	1.00	0.00	0.00	0.00	0.00	0.00	0.00	0.00	0.00	0.00	0.00	0.00
Cluster-11745.0	1554	0.43178893178893180.00	0.00	65.00	22.45	0.00	60.48	22.99	67.00	24.00	0.00	0.00	0.00	0.00	0.00	0.00	0.00	0.00	0.00
Cluster-11747.0	234	0.487179487179487170.00	0.00	0.00	0.00	0.00	0.00	0.00	0.00	0.00	7.53	0.00	0.00	5.56	4.09	0.00	0.00	0.00	0.00
Cluster-11748.0	363	0.41322314049586780.00	0.00	0.00	0.00	0.00	0.00	0.00	0.00	0.00	2.00	0.00	0.00	0.00	3.00	0.00	0.00	0.00	1.00
Cluster-1175.0	1194	0.6072026800670016211.00	92.95	0.00	7.60	0.00	0.00	3.77	0.00	18.00	1.00	6.06	0.00	16.00	0.00	12.00	3.00	0.00	0.00
Cluster-11750.0	1440	0.497222222222222230.00	0.00	0.00	0.94	28.03	9.49	6.41	0.00	0.00	0.00	0.00	0.00	0.00	0.00	0.00	0.00	0.00	0.00
Cluster-11753.0	240	0.69583333333333330.00	0.00	28.00	0.00	0.00	0.00	0.00	0.00	0.00	0.00	0.00	0.00	0.00	0.00	0.00	0.00	0.00	0.00
Cluster-11754.0	393	0.47073791348600510.00	0.00	0.00	0.00	0.00	0.00	11.00	0.00	0.00	5.00	2.00	2.00	0.00	8.00	6.00	0.00	0.00	0.00
Cluster-11755.0	309	0.43689320388349510.00	0.00	0.00	0.00	0.00	0.00	2.44	0.00	0.00	17.93	4.15	22.13	13.67	67.47	49.84	6.57	0.00	8.80
Cluster-11756.0	474	0.44303797468354430.00	0.00	0.00	0.00	0.00	0.00	0.00	2.00	0.00	0.00	8.00	0.00	0.00	0.00	0.00	0.00	0.00	0.00
Cluster-11760.0	234	0.679487179487179521.00	0.00	0.00	0.00	0.00	0.00	0.00	0.00	0.00	0.00	0.00	0.00	0.00	0.00	0.00	0.00	0.00	0.00
Cluster-11761.0	108	0.47222222222222220.00	0.00	0.00	0.00	0.00	2.00	1.00	14.00	0.00	0.00	0.00	0.00	0.00	0.00	0.00	0.00	0.00	0.00
Cluster-11761.1	447	0.449664429530201360.00	0.00	0.00	0.00	0.00	2.00	3.00	2.91	3.00	0.00	0.00	0.00	0.00	0.00	0.00	0.00	0.00	0.00
Cluster-11762.0	489	0.484662576687116540.00	0.00	0.00	0.00	0.00	0.00	0.00	9.16	0.00	0.00	0.00	0.00	12.79	0.00	8.00	0.00	0.00	0.83
Cluster-11765.0	696	0.42385057471264370.00	0.00	0.00	0.00	0.00	0.00	0.00	0.00	0.00	11.99	1.62	11.35	16.04	6.85	10.00	9.62	4.97	6.74
Cluster-11765.1	567	0.41093474426807760.00	0.00	0.00	0.00	0.00	0.00	0.00	0.00	0.00	0.00	0.00	0.00	3.72	0.00	0.00	0.00	0.00	0.00
Cluster-11766.0	447	0.67337807606263989.00	0.00	15.00	0.00	0.00	0.00	0.00	0.00	3.00	0.00	0.00	1.00	0.00	0.00	0.00	0.00	0.00	0.00
Cluster-1177.0	480	0.620833333333333329.00	0.00	32.00	0.00	6.00	0.00	0.00	0.00	0.00	2.00	2.00	0.00	0.00	4.00	3.00	1.00	0.00	0.00
Cluster-11770.0	642	0.55607476635514020.00	0.00	25.00	0.00	0.00	1.00	2.00	0.00	0.00	1.00	4.00	0.00	0.00	0.00	0.00	0.00	2.00	1.00
Cluster-11771.0	168	0.50.00	0.00	0.00	0.00	0.00	0.00	0.00	0.00	0.00	0.00	0.00	0.00	0.00	0.00	0.00	0.00	0.00	7.00
Cluster-11772.0	126	0.57936507936507940.00	0.00	12.00	0.00	0.00	0.00	0.00	0.00	0.00	0.00	0.00	0.00	0.00	0.00	0.00	0.00	0.00	0.00
Cluster-11779.0	324	0.635802469135802512.00	16.82	0.00	0.00	5.00	0.00	0.00	0.00	0.00	0.00	0.00	0.00	0.00	0.00	0.00	0.00	0.00	0.00
Cluster-11780.0	120	0.53333333333333330.00	0.00	0.00	0.00	0.00	0.00	3.00	0.00	0.00	2.00	0.00	0.00	1.00	0.00	0.00	0.00	0.00	5.00
Cluster-11783.0	987	0.6058763931104356123.00	119.00	258.00	18.00	32.00	3.00	10.00	5.00	18.00	2.00	6.00	9.00	2.00	1.00	17.00	9.00	6.00	7.00
Cluster-11788.0	372	0.43279569892473120.00	6.00	0.00	0.00	2.00	0.00	0.00	8.83	0.00	5.68	2.08	5.87	12.42	4.70	13.36	8.00	0.00	12.87
Cluster-11789.1	381	0.41994750656167980.00	0.00	0.00	1.00	0.00	1.00	4.00	1.00	0.00	0.00	0.00	0.00	0.00	0.00	0.00	0.00	0.00	0.00
Cluster-11789.2	270	0.437037037037037060.00	0.00	0.00	2.00	0.00	2.76	0.00	0.00	0.00	0.00	0.00	0.00	0.00	0.00	0.00	3.00	0.00	0.78
Cluster-11789.3	1017	0.469026548672566415.00	82.07	133.00	49.74	12.00	23.80	27.00	24.00	0.00	1.00	5.00	2.00	3.00	0.00	0.00	1.00	0.00	22.00
Cluster-11789.4	600	0.46666666666666678.00	9.00	0.00	0.00	7.00	2.24	0.00	4.00	0.00	0.00	0.00	0.00	0.00	0.00	0.00	0.00	0.00	2.22
Cluster-11792.0	276	0.62681159420289860.00	12.00	28.00	0.00	8.00	0.00	0.00	0.00	0.00	0.00	0.00	0.00	0.00	0.00	0.00	0.00	0.00	0.00
Cluster-11794.0	321	0.429906542056074760.00	0.00	0.00	0.00	0.00	0.00	0.00	0.00	0.00	3.00	3.00	0.00	1.00	1.00	0.00	4.00	0.00	0.00
Cluster-11796.0	237	0.358649789029535870.00	0.00	0.00	0.00	0.00	0.00	0.00	0.00	0.00	0.00	7.69	148.00	83.84	25.45	34.01	15.33	110.15	72.11
Cluster-11799.0	309	0.453074433656957930.00	0.00	0.00	0.00	0.00	0.00	0.00	2.00	0.00	4.00	0.00	1.00	4.00	0.00	4.00	0.00	0.00	2.00
Cluster-118.0	264	0.647727272727272727.00	0.00	0.00	0.00	0.00	0.00	0.00	0.00	0.00	0.00	0.00	0.00	0.00	0.00	0.00	0.00	0.00	0.00
Cluster-1180.0	249	0.538152610441767120.00	0.00	0.00	0.00	0.00	0.00	0.00	0.00	0.00	0.00	0.00	0.00	0.00	0.00	0.00	0.00	0.00	0.00
Cluster-11800.0	348	0.431034482758620660.00	0.00	0.00	0.00	0.00	0.00	0.00	0.00	0.00	0.00	0.00	0.00	0.00	0.00	0.00	0.00	0.00	1.95
Cluster-11806.0	261	0.44827586206896550.00	0.00	19.00	0.00	0.00	0.00	0.00	0.00	0.00	0.00	0.00	0.00	0.00	0.00	0.00	0.00	0.00	0.00
Cluster-11807.0	153	0.398692810457516370.00	0.00	0.00	0.00	0.00	0.00	10.00	0.00	14.00	0.00	0.00	0.00	0.00	2.00	2.00	10.84	5.00	2.89
Cluster-11813.0	132	0.666666666666666627.00	0.00	0.00	0.00	0.00	0.00	0.00	0.00	0.00	0.00	0.00	0.00	0.00	0.00	0.00	0.00	0.00	0.00
Cluster-11814.0	960	0.44270833333333330.00	0.00	0.00	0.00	0.00	0.00	3.00	0.00	0.00	0.00	0.00	0.00	0.00	0.00	0.00	0.00	0.00	0.00
Cluster-11815.0	216	0.41666666666666670.00	0.00	0.00	0.00	0.00	0.00	0.00	0.00	0.00	0.00	5.00	0.00	0.00	0.00	0.00	0.00	0.00	2.00
Cluster-11817.0	795	0.425157232704402530.00	0.00	0.00	0.00	0.00	0.00	0.00	4.72	0.00	0.00	0.00	0.00	0.00	0.00	0.00	0.00	0.00	0.00
Cluster-11818.0	1395	0.449462365591397850.00	0.00	0.00	0.00	0.00	0.00	12.13	15.04	0.00	6.20	10.60	52.21	32.08	0.00	0.00	8.41	5.61	59.78
Cluster-11819.0	366	0.423497267759562870.00	0.00	0.00	0.00	0.00	2.00	0.00	0.00	0.00	2.00	0.00	0.00	1.00	0.00	0.00	0.00	0.00	3.00
Cluster-11821.0	513	0.53801169590643270.00	0.00	0.00	0.00	0.00	0.00	0.00	0.00	0.00	0.00	9.98	0.00	0.00	0.00	1.66	0.00	0.00	0.00
Cluster-11826.0	1011	0.39169139465875370.00	0.00	0.00	0.00	0.00	0.00	0.00	18.01	0.00	49.14	0.00	22.51	24.38	0.00	0.00	2.00	0.00	0.12
Cluster-11827.0	618	0.461165048543689340.00	0.00	0.00	0.00	0.00	0.00	4.03	0.00	0.00	7.55	0.00	0.00	0.00	0.00	0.00	0.00	0.00	1.50
Cluster-11829.0	561	0.55080213903743310.00	22.00	46.00	0.00	0.00	3.00	4.00	0.00	0.00	0.00	0.00	10.00	0.00	0.00	0.00	0.00	0.00	0.00
Cluster-11830.0	366	0.50.00	0.00	0.00	0.00	0.00	3.00	7.00	0.00	8.00	0.00	0.00	0.00	0.00	0.00	0.00	0.00	0.00	0.00
Cluster-11831.0	1446	0.471645919778699850.00	0.00	0.00	0.00	0.00	0.00	0.00	0.00	0.00	0.00	0.00	9.00	0.00	0.00	0.00	0.00	28.05	0.00
Cluster-11832.0	246	0.42682926829268290.00	0.00	0.00	0.00	22.76	13.15	4.68	0.00	0.00	0.00	0.00	0.00	0.00	0.00	0.00	0.00	0.00	0.00
Cluster-11835.0	582	0.43298969072164950.00	0.00	0.00	2.00	0.00	0.00	0.00	3.00	0.00	3.00	0.00	0.00	4.00	0.00	0.00	5.00	0.00	0.00
Cluster-11838.0	270	0.48888888888888890.00	0.00	0.00	0.00	0.00	3.00	0.00	0.00	0.00	10.00	26.55	22.14	11.00	5.86	11.00	0.00	0.00	0.00
Cluster-11839.0	180	0.40.00	0.00	0.00	17.00	0.00	0.00	1.00	0.00	0.00	0.00	0.00	0.00	0.00	0.00	0.00	0.00	0.00	0.00
Cluster-1184.0	180	0.394444444444444430.00	18.00	0.00	0.00	0.00	0.00	0.00	0.00	0.00	0.00	0.00	0.00	0.00	0.00	0.00	0.00	0.00	0.00
Cluster-11843.0	126	0.45238095238095240.00	0.00	0.00	0.00	0.00	0.00	0.00	0.00	0.00	1.00	0.00	4.00	1.09	0.00	0.00	0.00	3.00	0.00
Cluster-11844.0	291	0.49484536082474230.00	0.00	0.00	0.00	0.00	0.00	5.00	12.99	0.00	0.00	0.00	0.00	0.00	0.00	0.00	0.00	3.00	0.00
Cluster-11845.0	987	0.440729483282674750.00	0.00	0.00	0.00	0.00	4.44	0.00	0.00	0.00	0.00	0.00	0.00	0.00	0.00	0.00	0.00	0.00	0.00
Cluster-11848.0	687	0.44687045123726350.00	0.00	0.00	0.00	0.00	0.00	0.00	0.00	0.00	1.00	0.00	0.00	2.00	0.00	0.00	5.00	8.00	9.00
Cluster-1185.0	105	0.495238095238095260.00	0.00	0.00	0.00	0.00	0.00	0.00	0.00	0.00	0.00	0.00	0.00	7.09	0.00	0.00	0.00	0.00	0.00
Cluster-11852.0	1230	0.445528455284552870.00	0.00	0.00	0.00	0.00	0.00	0.00	0.00	0.00	8.00	0.00	4.00	5.00	0.00	0.00	6.00	7.00	6.00
Cluster-11853.0	156	0.43589743589743590.00	0.00	87.95	0.00	0.00	0.00	0.00	6.67	0.00	0.00	0.00	0.00	0.00	0.00	0.00	0.00	0.00	0.00
Cluster-11853.2	210	0.414285714285714370.95	83.15	56.00	0.00	0.00	0.00	50.07	102.78	51.16	0.00	0.00	0.00	0.00	0.00	0.00	0.00	0.00	0.00
Cluster-11853.3	222	0.418918918918918960.80	133.81	137.58	50.45	30.00	50.13	0.00	0.00	11.84	0.00	0.00	0.00	0.00	0.00	0.00	0.00	0.00	0.00
Cluster-11853.4	300	0.410.24	83.04	78.47	14.55	13.98	8.69	47.93	113.55	0.00	0.00	0.00	0.00	0.00	0.00	0.00	0.00	0.00	0.00
Cluster-11854.0	270	0.44444444444444440.00	0.00	0.00	0.00	0.00	0.00	0.00	0.00	0.00	4.00	10.00	0.00	0.00	0.00	0.00	0.00	0.00	0.00
Cluster-11855.0	1164	0.40292096219931270.00	0.00	0.00	0.00	0.00	0.00	0.00	7.69	0.00	12.00	0.00	2.68	20.00	16.45	21.73	0.00	0.00	0.00
Cluster-11856.0	1944	0.4634773662551440.00	0.00	0.00	0.00	0.00	0.00	0.00	0.00	0.00	0.00	0.00	0.00	0.00	5.58	0.00	0.00	0.00	0.00
Cluster-11858.0	1083	0.45337026777469990.00	0.00	0.00	0.00	0.00	4.00	0.00	0.00	0.00	0.00	0.00	0.00	0.00	0.00	0.00	0.00	0.00	0.00
Cluster-11859.0	315	0.40317460317460320.00	0.00	0.00	0.00	13.65	0.00	0.00	0.00	22.19	4.43	2.76	6.70	0.91	0.00	0.00	0.00	0.00	0.00
Cluster-1186.0	324	0.43827160493827160.00	0.00	0.00	63.96	0.00	42.31	0.00	0.00	0.00	0.00	0.00	0.00	0.00	0.00	0.00	0.00	0.00	0.00
Cluster-11860.0	225	0.60.00	0.00	0.00	0.00	0.00	0.00	0.00	0.00	12.00	0.00	0.00	0.00	0.00	0.00	0.00	0.00	0.00	0.00
Cluster-11865.0	315	0.412698412698412714.00	0.00	0.00	0.00	0.00	0.00	0.00	0.00	0.00	0.00	0.00	0.00	0.00	0.00	0.00	0.00	0.00	0.00
Cluster-11866.0	270	0.57777777777777770.00	0.00	0.00	0.00	0.00	0.00	0.00	0.00	0.00	0.00	1.00	0.00	0.00	0.00	0.00	0.00	0.00	0.00
Cluster-11866.1	150	0.54666666666666660.00	0.00	0.00	0.00	0.00	0.00	0.00	0.00	5.00	0.00	0.00	0.00	0.00	0.00	0.00	0.00	0.00	0.00
Cluster-11867.0	372	0.424731182795698940.00	0.00	0.00	6.00	17.00	0.00	0.00	2.00	0.00	0.00	0.00	0.00	0.00	0.00	0.00	0.00	0.00	0.00
Cluster-11869.0	543	0.447513812154696160.00	0.00	0.00	0.00	2.00	0.00	0.00	0.00	0.00	14.00	0.00	0.00	6.00	4.27	2.00	13.00	7.00	12.21
Cluster-11869.1	378	0.468253968253968260.00	0.00	0.00	0.00	0.00	0.00	0.00	0.00	0.00	0.00	0.00	7.00	0.00	1.73	0.00	0.00	0.00	4.79
Cluster-11869.2	267	0.46067415730337080.00	0.00	0.00	0.00	0.00	0.00	0.00	0.00	0.00	2.00	0.00	0.00	0.00	0.00	0.00	5.00	0.00	5.00
Cluster-11871.0	675	0.65481481481481485.00	1.01	44.05	0.00	7.00	0.00	0.00	0.00	1.00	0.00	0.00	1.32	6.00	0.00	5.00	0.00	15.00	0.00
Cluster-11873.0	441	0.4920634920634920419.00	13.00	0.00	0.83	0.00	3.00	0.00	0.00	0.00	0.00	0.00	0.00	4.00	0.00	0.00	0.00	0.00	0.00
Cluster-11875.0	126	0.52380952380952380.00	0.00	0.00	0.00	0.00	0.00	11.00	0.00	0.00	0.00	0.00	0.00	0.00	1.00	0.00	0.00	0.00	0.00
Cluster-11876.0	402	0.437810945273631850.00	0.00	0.00	0.00	0.00	1.63	0.00	0.00	0.00	2.08	0.00	0.00	8.00	0.00	0.00	0.00	0.00	6.26
Cluster-11877.0	228	0.473684210526315760.00	0.00	0.00	0.00	0.00	0.00	0.00	0.00	0.00	0.00	0.00	0.00	0.00	0.00	0.00	0.00	5.00	0.00
Cluster-11878.0	825	0.50545454545454550.00	0.00	0.00	0.00	0.00	0.00	3.03	0.00	0.00	5.15	0.00	0.00	16.65	0.00	4.00	18.93	10.87	5.53
Cluster-11879.0	225	0.5613.00	0.00	0.00	0.00	0.00	0.00	0.00	0.00	0.00	0.00	0.00	0.00	0.00	0.00	0.00	0.00	0.00	0.00
Cluster-1188.0	687	0.599708879184861727.25	20.71	0.00	0.00	4.36	0.00	0.00	3.00	8.08	1.50	0.00	0.00	0.00	0.00	0.00	0.00	0.00	0.00
Cluster-11883.0	111	0.57657657657657660.00	0.00	0.00	0.00	0.00	0.00	0.00	2.00	3.00	0.00	0.00	0.00	0.00	0.00	0.00	0.00	0.00	0.00
Cluster-11885.0	777	0.42728442728442730.00	0.00	0.00	0.00	0.00	0.00	0.00	3.49	10.68	10.63	0.00	16.68	8.52	0.00	0.00	0.00	0.00	7.12
Cluster-11887.0	204	0.51470588235294110.00	0.00	0.00	0.00	10.00	0.00	0.00	0.00	0.00	0.00	0.00	0.00	0.00	0.00	0.00	0.00	0.00	0.00
Cluster-11888.0	333	0.624624624624624614.00	0.00	0.00	2.00	0.00	0.00	0.00	0.00	14.00	0.00	0.00	0.00	0.00	0.00	0.00	0.00	0.00	0.00
Cluster-11889.0	321	0.454828660436137070.00	0.00	0.00	0.00	3.00	0.00	0.00	0.00	0.00	0.00	0.00	0.00	4.79	0.00	0.00	2.00	0.00	0.00
Cluster-11890.0	267	0.70411985018726611.00	0.00	0.00	0.00	0.00	0.00	0.00	0.00	0.00	0.00	0.00	0.00	0.00	0.00	0.00	0.00	0.00	0.00
Cluster-11891.0	408	0.55147058823529420.00	0.00	0.00	0.00	0.00	0.00	0.00	0.00	0.00	0.00	0.00	0.00	0.00	0.00	7.00	0.00	0.00	0.00
Cluster-11894.0	789	0.428390367553865670.00	0.00	0.00	0.00	11.79	8.29	9.00	3.33	0.00	0.00	0.00	0.00	0.00	0.00	0.00	0.00	0.00	0.00
Cluster-11895.0	480	0.50833333333333330.00	18.00	0.00	0.00	0.00	0.00	1.00	5.00	0.00	0.00	10.00	0.00	0.00	0.00	5.00	0.00	0.00	0.00
Cluster-11897.0	144	0.50694444444444440.00	0.00	0.00	26.00	11.00	21.00	0.00	0.00	0.00	0.00	0.00	0.00	0.00	0.00	0.00	0.00	0.00	0.00
Cluster-11898.0	315	0.63492063492063490.00	32.00	0.00	4.00	0.00	0.00	0.00	0.00	0.00	0.00	0.00	0.00	0.00	0.00	0.00	0.00	0.00	0.00
Cluster-11899.0	501	0.60479041916167669.00	11.00	0.00	0.00	4.00	2.00	1.00	0.00	0.00	3.00	0.00	0.00	0.00	0.00	4.00	0.00	0.00	0.00
Cluster-1190.0	411	0.440389294403892960.00	0.00	0.00	0.00	0.00	0.00	3.00	0.00	0.00	0.00	0.00	0.00	0.00	6.00	0.00	0.00	0.00	0.00
Cluster-11900.0	285	0.378947368421052640.00	28.00	0.00	0.00	0.00	0.00	0.00	6.00	0.00	0.00	0.00	0.00	0.00	0.00	0.00	0.00	0.00	0.00
Cluster-11900.1	111	0.37837837837837840.00	0.00	0.00	1.00	0.00	0.00	0.00	0.00	14.60	0.00	0.00	0.00	0.00	0.00	0.00	0.00	0.00	0.00
Cluster-11901.0	108	0.50925925925925930.00	0.00	0.00	0.00	0.00	0.00	0.00	2.00	0.00	6.00	0.00	0.00	3.00	0.00	3.00	3.00	13.00	0.00
Cluster-11905.0	258	0.59302325581395350.00	0.00	38.00	0.00	0.00	0.00	0.00	0.00	0.00	0.00	0.00	0.00	0.00	0.00	0.00	0.00	0.00	0.00
Cluster-11907.0	495	0.46666666666666670.00	0.00	0.00	0.00	0.00	0.00	0.00	0.00	0.00	0.00	7.00	0.00	0.00	0.00	0.00	0.00	0.00	9.00
Cluster-11908.0	354	0.70338983050847460.00	0.00	0.00	3.00	0.00	0.00	0.00	0.00	0.00	0.00	0.00	0.00	0.00	0.00	4.00	0.00	0.00	0.00
Cluster-1191.0	516	0.47286821705426360.00	0.00	0.00	0.00	0.00	0.00	0.00	0.00	0.00	11.33	0.03	0.00	9.38	0.00	0.00	10.62	11.83	44.13
Cluster-11910.0	165	0.442424242424242440.00	0.00	0.00	18.96	17.72	53.02	15.58	0.00	36.37	0.00	0.00	0.00	0.00	0.00	0.00	0.00	0.00	0.00
Cluster-11910.1	165	0.442424242424242440.00	0.00	0.00	3.94	0.00	0.00	0.00	0.00	15.98	0.00	0.00	0.00	0.00	0.00	0.00	0.00	0.34	0.00
Cluster-11912.0	543	0.447513812154696160.00	7.00	0.00	0.00	0.00	0.00	1.00	0.00	22.00	0.00	3.00	8.00	1.00	0.00	0.00	4.00	0.00	0.00
Cluster-11913.0	270	0.58888888888888890.00	0.00	27.00	0.00	0.00	0.00	0.00	0.00	0.00	0.00	0.00	0.00	0.00	0.00	0.00	0.00	0.00	0.00
Cluster-11915.0	498	0.660642570281124522.00	0.00	0.00	1.00	0.00	0.00	0.00	0.00	0.00	0.00	0.00	0.00	3.00	3.00	0.00	0.00	2.00	0.00
Cluster-11916.0	330	0.621212121212121237.00	0.00	0.00	0.00	0.00	3.00	6.00	0.00	0.00	0.00	3.00	0.00	0.00	0.00	0.00	0.00	0.00	0.00
Cluster-11918.0	225	0.640.00	0.00	28.00	0.00	0.00	0.00	0.00	0.00	0.00	0.00	0.00	0.00	0.00	1.00	0.00	0.00	0.00	0.00
Cluster-11919.0	630	0.625396825396825432.00	29.00	73.00	1.00	2.00	0.00	0.00	0.00	14.00	1.00	0.00	4.00	5.00	0.00	1.00	0.00	1.00	3.00
Cluster-11924.0	552	0.4474637681159420.00	0.00	0.00	15.00	11.00	6.00	6.00	2.00	0.00	8.00	12.00	1.00	0.00	0.00	0.00	11.00	0.00	0.00
Cluster-11927.0	249	0.405622489959839350.00	0.00	0.00	0.00	0.00	0.00	0.00	0.00	8.00	0.00	0.00	0.00	0.00	0.00	0.00	0.00	0.00	0.00
Cluster-11928.0	336	0.538690476190476220.00	0.00	0.00	0.00	0.00	0.00	0.00	5.00	0.00	0.00	0.00	2.00	0.00	0.00	0.00	0.00	0.00	0.00
Cluster-11929.0	339	0.557522123893805325.00	5.00	47.00	11.00	22.00	4.00	3.00	0.00	21.00	0.00	0.00	3.00	1.00	4.00	3.00	3.00	2.00	0.00
Cluster-11930.0	309	0.472491909385113260.00	0.00	0.00	0.00	0.00	0.00	0.00	0.00	0.00	0.00	7.00	0.00	0.00	0.00	0.00	0.00	0.00	0.00
Cluster-11933.0	252	0.47222222222222220.00	0.00	0.00	0.00	0.00	4.00	2.00	0.00	0.00	0.00	0.00	3.00	2.00	0.00	0.00	0.00	0.00	0.00
Cluster-11934.0	1527	0.436804191224623440.00	0.00	0.00	0.00	0.00	0.00	25.00	0.00	65.09	0.00	13.00	4.00	18.00	0.00	0.00	0.00	0.00	0.00
Cluster-11935.0	222	0.65315315315315310.00	0.00	0.00	0.00	0.00	0.00	0.00	0.00	11.00	0.00	0.00	0.00	0.00	0.00	0.00	0.00	0.00	0.00
Cluster-11937.0	144	0.46527777777777780.00	0.00	0.00	0.00	0.00	0.00	0.00	14.00	0.00	0.00	0.00	0.00	0.00	0.00	0.00	0.00	0.00	0.00
Cluster-11939.0	594	0.55555555555555560.00	0.00	0.00	0.00	0.00	0.00	12.00	14.00	0.00	12.00	0.00	12.00	17.00	1.00	26.00	9.00	6.00	11.00
Cluster-11947.0	306	0.584967320261437918.00	34.00	0.00	0.00	0.00	0.00	0.00	4.00	0.00	0.00	0.00	0.00	0.00	0.00	0.00	0.00	0.00	0.00
Cluster-11948.0	255	0.36078431372549020.00	0.00	0.00	0.00	0.00	0.00	1.00	1.00	0.00	1.00	5.00	0.00	5.00	13.00	4.00	3.00	0.00	0.00
Cluster-11950.0	411	0.389294403892944060.00	0.00	0.00	0.00	0.00	0.00	0.00	0.00	0.00	13.00	0.00	4.00	7.00	0.00	0.00	0.00	0.00	0.00
Cluster-11953.0	261	0.60919540229885060.00	0.00	0.00	0.00	0.00	3.00	0.00	0.00	0.00	0.00	0.00	0.00	0.00	0.00	0.00	0.00	0.00	0.00
Cluster-11955.0	297	0.4680134680134680.00	0.00	0.00	0.00	0.00	0.00	0.00	0.00	0.00	0.00	0.00	0.00	0.00	0.00	9.00	0.00	0.00	0.00
Cluster-11956.0	186	0.4784946236559140.00	0.00	0.00	0.00	0.00	0.00	7.01	0.00	26.68	0.00	0.00	0.00	0.00	0.00	0.00	0.00	0.00	0.00
Cluster-11957.0	177	0.44632768361581920.00	0.00	0.00	0.00	0.00	0.00	4.00	0.00	0.00	1.08	0.00	0.00	0.00	0.00	0.00	0.00	0.00	0.00
Cluster-11959.0	387	0.45736434108527130.00	15.00	0.00	0.00	0.00	1.00	2.98	27.53	12.00	0.00	0.00	0.00	0.00	0.00	0.00	0.00	0.00	0.00
Cluster-11961.0	435	0.409195402298850660.00	88.04	45.73	23.39	27.45	29.71	0.00	0.00	0.00	0.00	0.00	0.00	0.00	0.00	0.00	0.00	0.00	0.00
Cluster-11962.0	495	0.5010101010101010.00	0.00	0.00	0.00	0.00	0.00	0.00	0.00	0.00	0.00	0.00	0.00	6.09	1.00	0.00	0.00	0.00	0.00
Cluster-11964.0	267	0.606741573033707931.00	0.00	0.00	0.00	0.00	0.00	0.00	0.00	0.00	0.00	0.00	0.00	0.00	0.00	0.00	0.00	0.00	0.00
Cluster-11965.0	294	0.4931972789115646126.36	38.81	0.00	0.00	0.00	0.00	0.00	0.00	0.00	0.00	0.00	0.00	0.00	0.00	0.00	0.00	0.00	0.00
Cluster-11966.0	276	0.53985507246376810.00	0.00	24.00	0.00	0.00	0.00	0.00	0.00	0.00	0.00	0.00	0.00	0.00	0.00	0.00	0.00	0.00	0.00
Cluster-1197.0	726	0.450413223140495870.00	0.00	0.00	0.00	15.68	0.00	0.00	0.00	10.11	0.00	0.00	0.00	0.00	0.00	0.00	0.00	0.00	0.00
Cluster-11970.0	369	0.42818428184281840.00	0.00	0.00	0.00	0.00	0.00	0.00	0.00	0.00	0.00	0.00	0.00	0.00	4.00	0.00	0.00	3.54	2.00
Cluster-11974.0	201	0.58706467661691540.00	14.00	0.00	0.00	0.00	0.00	0.00	0.00	0.00	0.00	0.00	0.00	0.00	0.00	0.00	0.00	0.00	0.00
Cluster-11981.0	561	0.502673796791443942.89	197.25	0.00	12.00	26.00	5.00	0.00	52.98	57.00	0.00	0.00	0.00	0.00	0.00	0.00	0.00	0.00	0.00
Cluster-11983.0	510	0.407843137254901969.00	20.00	0.00	7.00	22.00	21.00	5.00	0.00	0.00	0.00	0.00	0.00	0.00	0.00	0.00	0.00	0.00	0.00
Cluster-11985.0	405	0.56543209876543210.00	0.00	0.00	0.00	0.00	0.00	0.00	0.00	0.00	1.00	4.00	0.00	0.00	0.00	0.00	10.00	0.00	6.00
Cluster-11986.0	243	0.629629629629629711.00	0.00	0.00	0.00	0.00	0.00	0.00	0.00	0.00	0.00	0.00	0.00	0.00	0.00	0.00	0.00	0.00	0.00
Cluster-11988.0	150	0.446666666666666660.00	0.00	0.00	0.00	0.00	0.00	0.00	0.00	0.00	0.00	0.00	5.00	0.00	0.00	0.00	0.00	0.00	0.00
Cluster-11992.0	633	0.42180094786729860.00	38.94	13.48	0.00	0.00	0.00	0.00	0.00	0.00	0.00	0.00	0.00	5.81	0.00	5.69	0.00	0.00	0.00
Cluster-11994.0	528	0.49621212121212120.00	0.00	0.00	0.00	0.00	0.00	16.00	15.07	102.31	0.00	0.00	0.00	0.00	0.00	0.00	0.00	0.00	0.00
Cluster-11997.0	432	0.49305555555555560.00	0.00	0.00	0.00	0.00	3.00	0.00	0.00	0.00	2.00	6.36	18.41	4.00	3.00	8.00	0.00	0.00	13.00
Cluster-12.0	336	0.67559523809523810.00	28.00	0.00	0.00	0.00	0.00	0.00	0.00	7.00	0.00	0.00	0.00	0.00	0.00	0.00	2.00	0.00	0.00
Cluster-1200.0	117	0.2991452991452991415.00	0.00	0.00	0.00	0.00	0.00	0.00	0.00	0.00	0.00	0.00	0.00	0.00	0.00	0.00	0.00	0.00	0.00
Cluster-12000.0	336	0.51488095238095230.00	0.00	0.00	9.00	0.00	0.00	0.00	4.00	0.00	0.00	0.00	3.00	0.00	0.00	0.00	0.00	0.00	0.00
Cluster-12001.0	291	0.42611683848797250.00	0.00	0.00	0.00	0.00	0.00	2.00	3.00	15.00	0.00	0.00	0.00	0.00	0.00	0.00	0.00	0.00	0.00
Cluster-12003.0	249	0.401606425702811240.00	0.00	0.00	0.00	0.00	0.00	0.00	0.00	0.00	13.00	0.00	0.00	0.00	0.00	7.77	0.00	0.00	23.70
Cluster-12006.0	369	0.47967479674796750.00	0.00	0.00	6.00	15.00	1.00	0.00	0.00	0.00	0.00	0.00	0.00	0.00	0.00	0.00	0.00	0.00	0.00
Cluster-12007.0	657	0.39726027397260270.00	0.00	0.00	0.00	0.00	0.00	0.00	3.00	0.00	0.00	0.00	0.00	0.00	0.00	0.00	13.90	0.00	0.00
Cluster-1201.0	336	0.648809523809523828.00	0.00	0.00	0.00	0.00	0.00	0.00	0.00	0.00	0.00	0.00	0.00	0.00	0.00	0.00	0.00	0.00	0.00
Cluster-12010.0	138	0.681159420289855111.00	0.00	0.00	0.00	0.00	0.00	0.00	0.00	0.00	0.00	0.00	0.00	0.00	0.00	0.00	0.00	0.00	0.00
Cluster-12011.0	1950	0.422051282051282060.00	0.00	0.00	0.00	0.00	0.00	0.00	0.00	0.00	2.16	10.45	0.00	9.42	9.76	26.76	5.37	11.12	18.05
Cluster-12012.0	627	0.440191387559808630.00	0.00	0.00	11.00	3.00	0.00	0.00	1.00	35.00	0.00	0.00	0.00	0.00	0.00	0.00	0.00	0.00	0.00
Cluster-12013.0	195	0.60512820512820510.00	17.00	0.00	0.00	0.00	0.00	0.00	0.00	0.00	0.00	0.00	0.00	0.00	0.00	0.00	0.00	0.00	0.00
Cluster-12014.0	126	0.611111111111111213.00	0.00	0.00	0.00	0.00	0.00	0.00	0.00	0.00	0.00	0.00	0.00	0.00	0.00	0.00	0.00	0.00	0.00
Cluster-12016.0	480	0.43958333333333330.00	0.00	0.00	1.00	27.64	0.00	0.00	255.80	61.00	20.98	0.00	13.00	5.00	1.00	0.00	3.07	2.05	1.00
Cluster-12017.0	525	0.432380952380952370.00	0.00	0.00	0.00	0.00	1.00	0.00	0.00	0.00	0.00	0.00	0.00	0.00	0.00	6.53	0.00	0.00	4.94
Cluster-12018.0	252	0.60317460317460310.00	14.00	0.00	0.00	0.00	0.00	0.00	0.00	0.00	0.00	0.00	0.00	0.00	0.00	0.00	0.00	0.00	0.00
Cluster-12019.0	1164	0.451030927835051550.00	0.00	0.00	0.00	0.00	12.44	0.00	38.50	0.00	0.00	0.00	0.00	0.00	0.00	0.00	0.00	0.00	0.00
Cluster-12020.0	216	0.54629629629629630.00	12.00	0.00	0.00	0.00	0.00	0.00	0.00	0.00	0.00	0.00	0.00	0.00	0.00	0.00	0.00	0.00	0.00
Cluster-12021.0	249	0.5702811244979920.00	14.00	0.00	0.00	0.00	0.00	0.00	0.00	0.00	0.00	0.00	0.00	0.00	0.00	0.00	0.00	0.00	0.00
Cluster-12023.0	180	0.53333333333333330.00	20.00	0.00	0.00	0.00	0.00	0.00	0.00	0.00	0.00	0.00	0.00	0.00	0.00	0.00	0.00	0.00	0.00
Cluster-12024.0	1809	0.441127694859038130.00	0.00	0.00	176.00	295.34	225.00	72.60	70.91	0.00	14.25	36.00	117.01	84.67	6.00	4.00	59.00	0.00	185.00
Cluster-12025.0	321	0.454828660436137070.00	9.45	0.00	28.88	212.25	40.77	0.00	5.00	0.00	0.00	0.00	0.00	0.00	0.00	0.00	0.00	0.00	0.00
Cluster-12026.0	747	0.41499330655957160.00	0.00	36.00	0.00	9.00	0.00	0.00	0.00	0.00	0.00	0.00	0.00	0.00	0.00	0.00	0.00	0.00	0.00
Cluster-12027.0	537	0.448789571694599650.00	0.00	0.00	25.66	0.00	4.46	0.00	0.00	0.00	17.12	61.43	49.38	52.29	15.05	33.67	18.38	2.14	56.00
Cluster-12028.0	198	0.676767676767676818.00	0.00	0.00	0.00	0.00	0.00	0.00	0.00	0.00	0.00	0.00	0.00	0.00	0.00	0.00	0.00	0.00	0.00
Cluster-12030.0	114	0.473684210526315760.00	0.00	23.00	0.00	0.00	0.00	0.00	0.00	0.00	0.00	0.00	0.00	0.00	0.00	0.00	0.00	0.00	0.00
Cluster-12032.0	186	0.494623655913978519.00	0.00	0.00	0.00	0.00	0.00	0.00	0.00	0.00	0.00	0.00	0.00	0.00	0.00	0.00	0.00	0.00	0.00
Cluster-12033.0	204	0.50.00	0.00	0.00	91.89	3.70	17.49	8.48	40.67	21.94	80.79	11.54	22.98	14.74	2.46	0.00	34.14	15.04	47.04
Cluster-12036.0	423	0.67139479905437350.00	7.00	0.00	0.00	10.00	0.00	0.00	0.00	0.00	0.00	0.00	0.00	0.00	0.00	0.00	0.00	0.00	1.00
Cluster-12037.2	177	0.43502824858757060.00	0.00	0.00	53.63	44.91	84.19	0.00	2.00	0.00	0.00	0.00	0.00	0.00	0.00	0.00	0.00	0.00	0.00
Cluster-12037.4	156	0.43589743589743590.00	0.00	0.00	0.00	0.00	1.07	0.00	0.00	0.00	0.00	0.00	0.00	0.00	0.00	0.00	0.00	0.00	0.00
Cluster-12039.0	168	0.3690476190476190750.00	0.00	0.00	0.00	0.00	0.00	0.00	0.00	0.00	0.00	0.00	0.00	0.00	0.00	0.00	0.00	0.00	0.00
Cluster-12040.0	246	0.674796747967479715.00	0.00	0.00	0.00	0.00	0.00	0.00	0.00	0.00	0.00	0.00	0.00	0.00	2.00	0.00	0.00	0.00	0.00
Cluster-12041.0	348	0.49425287356321840.00	0.00	0.00	7.00	0.00	0.00	0.00	0.00	0.00	0.00	0.00	0.00	0.00	0.00	0.00	0.00	0.00	0.00
Cluster-12042.0	282	0.40780141843971630.00	0.00	0.00	0.00	0.00	0.00	0.00	0.00	0.00	2.00	2.68	1.31	0.00	0.00	0.00	11.06	1.20	0.00
Cluster-12042.1	282	0.40780141843971630.00	0.00	0.00	0.00	0.00	0.00	0.00	5.00	0.00	1.00	4.32	5.69	4.00	2.00	6.00	10.94	8.80	6.00
Cluster-12042.2	966	0.4689440993788820.00	0.00	0.00	0.00	0.00	0.00	0.00	6.00	0.00	6.00	0.00	2.00	2.00	1.00	0.00	15.00	11.00	1.00
Cluster-12043.0	216	0.449074074074074070.00	0.00	0.00	0.00	0.00	0.00	0.00	0.00	13.00	0.00	0.00	0.00	0.00	0.00	0.00	0.00	0.00	0.00
Cluster-12044.0	345	0.440579710144927518.00	10.00	0.00	0.00	0.00	0.00	1.00	6.00	0.00	0.00	0.00	0.00	0.00	0.00	0.00	0.00	0.00	0.00
Cluster-1205.0	156	0.56410256410256410.00	0.00	0.00	0.00	0.00	0.00	0.00	0.00	0.00	2.00	6.00	1.00	6.81	0.00	0.00	0.00	0.00	0.00
Cluster-12051.0	345	0.4637681159420290.00	22.00	17.00	0.00	0.00	0.00	0.00	0.00	0.00	0.00	0.00	0.00	0.00	0.00	0.00	0.00	0.00	0.00
Cluster-12054.0	195	0.476923076923076950.00	0.00	0.00	0.00	0.00	0.00	0.00	0.00	0.00	2.00	0.00	0.00	0.00	10.00	0.00	0.00	0.00	0.00
Cluster-12056.0	426	0.37558685446009390.00	0.00	0.00	0.00	0.00	0.00	0.00	0.00	0.00	1.00	0.00	0.00	0.00	0.00	0.00	2.00	0.00	0.00
Cluster-12057.0	357	0.59943977591036410.00	0.00	0.00	15.00	0.00	0.00	0.00	0.00	0.00	0.00	0.00	0.00	0.00	0.00	0.00	0.00	0.00	0.00
Cluster-12058.0	1260	0.446825396825396850.00	0.00	0.00	0.00	0.00	0.00	0.00	0.00	0.00	155.54	0.00	0.00	0.00	0.00	0.00	0.00	0.00	0.00
Cluster-12059.0	363	0.454545454545454530.00	0.00	0.00	0.00	0.00	0.00	0.00	3.00	8.00	3.00	13.00	1.00	1.00	4.00	18.00	0.00	0.00	0.00
Cluster-1206.0	225	0.44444444444444440.00	0.00	0.00	0.00	0.00	0.00	0.00	0.00	13.00	0.00	0.00	0.00	0.00	0.00	0.00	0.00	0.00	0.00
Cluster-12060.0	201	0.701492537313432929.00	0.00	0.00	0.00	0.00	0.00	0.00	0.00	10.00	0.00	0.00	0.00	0.00	0.00	0.00	0.00	0.00	0.00
Cluster-12061.0	186	0.413978494623655930.00	0.00	0.00	0.00	0.00	0.00	0.00	0.00	0.00	0.00	0.00	0.00	0.66	0.00	0.00	0.00	0.00	0.00
Cluster-12063.0	321	0.6760124610591932.00	30.00	0.00	8.00	10.00	5.00	0.00	0.00	0.00	0.00	0.00	0.00	0.00	0.00	6.00	0.00	0.00	1.00
Cluster-12065.0	318	0.468553459119496860.00	0.00	0.00	0.00	0.00	0.00	0.00	0.00	0.00	0.00	0.00	4.00	0.00	0.00	0.00	1.42	0.00	0.00
Cluster-12066.0	231	0.4761904761904761610.00	0.00	0.00	0.00	0.00	0.00	0.00	0.00	0.00	0.00	0.00	0.00	0.00	0.00	0.00	0.00	0.00	0.00
Cluster-12068.0	327	0.38532110091743120.00	0.00	0.00	0.00	0.00	0.00	0.00	0.00	0.00	0.00	5.00	0.00	4.00	6.00	3.00	0.00	0.00	1.00
Cluster-12070.0	375	0.50933333333333330.00	0.00	0.00	0.00	0.00	0.00	0.00	0.00	0.00	0.00	3.00	0.00	0.00	0.00	0.00	0.00	0.00	0.00
Cluster-12071.0	234	0.68376068376068380.00	10.00	0.00	0.00	0.00	0.00	0.00	0.00	0.00	0.00	0.00	0.00	0.00	0.00	0.00	0.00	0.00	0.00
Cluster-12073.0	231	0.6450216450216450.00	0.00	31.00	0.00	0.00	0.00	0.00	0.00	0.00	0.00	0.00	0.00	0.00	0.00	0.00	0.00	0.00	0.00
Cluster-12074.0	162	0.63580246913580250.00	21.00	0.00	0.00	0.00	0.00	0.00	0.00	0.00	0.00	0.00	0.00	0.00	0.00	0.00	0.00	0.00	0.00
Cluster-12075.0	534	0.51872659176029970.00	0.00	0.00	3.00	5.00	0.00	0.00	0.00	0.00	0.00	0.00	0.00	0.00	0.00	0.00	6.00	0.00	3.00
Cluster-12075.1	432	0.50231481481481480.00	0.00	0.00	0.00	0.00	0.00	0.00	0.00	0.00	9.00	17.00	14.00	2.00	2.00	2.00	0.00	2.00	0.00
Cluster-12076.0	564	0.48758865248226950.00	0.00	0.00	0.00	0.00	2.00	0.00	8.00	23.00	30.70	7.33	32.26	56.79	5.00	3.00	42.00	86.31	22.68
Cluster-12077.0	246	0.39430894308943090.00	0.00	0.00	0.00	0.00	1.00	5.00	0.00	0.00	0.00	0.00	0.00	0.00	0.00	0.00	0.00	0.00	0.00
Cluster-12080.0	711	0.441631504922644140.00	0.00	0.00	17.57	8.91	44.78	3.43	0.00	0.00	0.00	0.00	0.00	0.00	0.00	0.00	0.00	0.00	0.00
Cluster-12083.0	225	0.364444444444444460.00	0.00	0.00	0.00	0.00	0.00	0.00	0.00	0.00	0.00	0.00	0.00	0.00	5.29	0.00	0.00	0.00	0.00
Cluster-12084.0	324	0.416666666666666741.00	17.00	76.00	0.00	0.00	0.00	0.00	0.00	0.00	0.00	0.00	0.00	0.00	0.00	0.00	0.00	0.00	0.00
Cluster-12085.0	831	0.44283995186522260.00	26.58	38.62	0.00	0.00	1.46	0.00	0.00	0.00	0.00	0.00	0.00	0.00	0.00	0.00	0.00	0.00	0.00
Cluster-12086.0	369	0.40379403794037940.00	0.00	0.00	0.00	12.00	0.00	0.00	0.00	0.00	0.00	0.00	0.00	0.00	0.00	0.00	0.00	0.00	0.00
Cluster-12088.0	276	0.65942028985507250.00	0.00	0.00	0.00	0.00	1.00	0.00	0.00	0.00	0.00	0.00	0.00	0.00	0.00	0.00	0.00	0.00	0.00
Cluster-12091.0	306	0.4313725490196078645.00	80.00	71.55	38.00	11.00	48.64	41.39	46.00	26.00	64.55	92.92	74.00	31.24	84.25	77.06	58.53	51.54	85.45
Cluster-12093.0	261	0.471264367816091930.00	11.00	0.00	0.00	0.00	0.00	3.62	0.00	0.00	0.00	0.00	0.00	0.00	0.00	0.00	6.34	0.00	0.00
Cluster-12095.0	510	0.443137254901960760.00	0.00	0.00	0.00	0.00	0.00	0.00	0.00	0.00	1.00	0.00	0.00	0.00	0.00	0.00	2.02	0.00	2.06
Cluster-12096.0	108	0.57407407407407410.00	15.00	0.00	0.00	0.00	0.00	0.00	0.00	0.00	4.00	0.00	0.00	0.00	2.00	0.00	0.00	2.00	4.00
Cluster-12097.0	606	0.754125412541254153.00	14.00	0.00	0.00	0.00	0.00	0.00	4.00	0.00	0.00	0.00	0.00	0.00	0.00	0.00	0.00	0.00	2.00
Cluster-12099.0	381	0.427821522309711270.00	0.00	0.00	0.00	0.00	0.00	0.00	18.47	0.00	0.00	0.00	0.00	0.00	0.00	0.00	0.00	0.00	0.00
Cluster-12102.0	864	0.67824074074074070.00	45.00	3.00	4.00	3.00	5.00	0.00	0.00	0.00	0.00	2.00	0.00	0.00	0.00	0.00	0.00	0.00	0.00
Cluster-12105.0	237	0.48101265822784810.00	0.00	23.00	0.00	0.00	0.00	0.00	0.00	0.00	0.00	0.00	0.00	0.00	0.00	0.00	0.00	0.00	0.00
Cluster-12107.0	315	0.39047619047619050.00	0.00	0.00	0.00	0.00	0.00	0.00	0.00	0.00	0.00	0.00	0.00	3.00	0.00	8.00	0.00	6.00	0.00
Cluster-12109.0	237	0.451476793248945133.00	13.00	0.00	0.45	0.00	0.00	0.00	0.00	0.00	5.02	0.00	0.00	1.36	6.21	0.00	0.00	0.00	14.58
Cluster-1211.0	213	0.610328638497652614.00	0.00	0.00	0.00	0.00	0.00	0.00	0.00	10.00	0.00	0.00	0.00	0.00	0.00	0.00	0.00	0.00	0.00
Cluster-12112.0	585	0.38119658119658120.00	0.00	0.00	0.00	6.76	9.22	3.45	2.74	0.00	15.16	10.93	6.48	6.67	0.00	0.00	0.00	0.00	7.52
Cluster-12114.0	372	0.42204301075268820.00	0.00	0.00	4.00	0.00	0.00	2.00	10.00	0.00	0.00	0.00	4.00	2.00	0.00	0.00	7.00	4.00	3.00
Cluster-12117.0	255	0.65490196078431370.00	0.00	0.00	0.00	0.00	3.00	0.00	3.00	0.00	0.00	0.00	0.00	0.00	0.00	5.00	0.00	0.00	0.00
Cluster-12119.0	210	0.50952380952380950.00	0.00	0.00	0.00	0.00	0.00	0.00	0.00	0.00	3.20	0.00	0.00	1.00	0.00	0.00	0.00	0.00	0.00
Cluster-12120.0	249	0.48594377510040160.00	0.00	0.00	0.00	0.00	0.00	2.00	0.00	0.00	0.00	0.00	0.00	0.00	0.00	0.00	2.00	0.00	0.00
Cluster-12121.0	453	0.41942604856512140.00	0.00	0.00	0.00	0.00	0.00	0.00	0.00	0.00	2.21	1.60	0.00	0.00	0.00	0.00	0.00	0.00	0.00
Cluster-12122.0	276	0.3949275362318840416.00	0.00	0.00	0.00	9.00	0.00	0.00	0.00	0.00	0.00	0.00	0.00	0.00	0.00	0.00	0.00	0.00	0.00
Cluster-12125.0	240	0.59583333333333330.00	17.00	0.00	0.00	0.00	0.00	0.00	0.00	0.00	0.00	0.00	0.00	0.00	0.00	0.00	0.00	0.00	0.00
Cluster-12126.0	465	0.389247311827956970.00	0.00	0.00	0.00	0.00	1.00	0.00	0.00	0.00	0.00	0.00	0.00	1.00	3.00	0.00	4.00	1.00	0.00
Cluster-12127.0	615	0.445528455284552870.00	0.00	0.00	0.00	0.00	0.00	6.00	34.00	16.00	4.00	1.00	8.00	2.00	0.00	0.00	0.00	0.00	2.00
Cluster-1213.0	552	0.47826086956521740.00	0.00	0.00	60.00	24.00	32.00	17.00	0.00	11.00	8.00	2.00	4.00	12.00	11.00	8.00	5.00	0.00	4.00
Cluster-12133.0	741	0.3954116059379217416.00	0.00	0.00	0.00	0.00	0.00	0.00	0.00	0.00	0.00	49.44	0.00	0.00	0.00	0.00	0.00	0.00	0.00
Cluster-12134.0	576	0.47916666666666670.00	0.00	0.00	0.00	0.00	0.00	0.00	2.99	0.00	3.00	0.00	0.81	2.36	2.88	0.00	7.15	3.36	5.57
Cluster-12138.0	489	0.53374233128834360.00	0.00	0.00	0.00	0.00	1.00	2.00	0.00	0.00	0.00	2.00	4.00	0.00	0.00	3.00	2.00	0.00	4.00
Cluster-12139.0	252	0.452380952380952415.00	0.00	0.00	0.00	0.00	0.00	0.00	0.00	0.00	0.00	0.00	0.00	0.00	0.00	0.00	0.00	0.00	0.00
Cluster-1214.0	135	0.41481481481481480.00	0.00	0.00	0.00	0.00	0.00	0.00	0.00	0.00	1.00	0.00	8.00	0.00	0.00	0.00	0.00	0.00	0.00
Cluster-12143.0	144	0.680555555555555617.00	0.00	0.00	0.00	0.00	0.00	0.00	0.00	0.00	0.00	0.00	0.00	0.00	0.00	0.00	0.00	0.00	0.00
Cluster-12148.0	108	0.490740740740740760.00	0.00	0.00	0.00	0.00	0.00	0.00	0.00	0.00	0.00	9.07	0.00	1.20	12.60	1.41	2.09	0.00	7.14
Cluster-12149.0	297	0.41750841750841750.00	0.00	0.00	0.00	3.00	0.00	0.00	0.00	0.00	2.00	0.00	0.00	0.00	0.00	11.00	0.00	0.00	1.00
Cluster-12154.0	387	0.506459948320413434.00	0.00	41.01	0.00	0.00	0.00	0.00	0.00	0.00	0.00	2.00	0.00	0.00	0.00	3.00	0.00	0.00	0.00
Cluster-12155.0	168	0.42261904761904760.00	0.00	0.00	0.00	0.00	0.00	0.00	0.00	0.00	0.00	7.00	0.00	7.00	0.00	0.00	0.00	0.00	0.00
Cluster-12156.0	240	0.495833333333333350.00	0.00	21.00	0.00	0.00	0.00	0.00	0.00	0.00	0.00	0.00	0.00	0.00	0.00	0.00	0.00	0.00	0.00
Cluster-12160.0	822	0.37591240875912410.00	4.00	0.00	0.00	5.00	2.00	1.00	2.00	0.00	9.00	0.00	5.00	21.00	6.00	3.00	6.00	5.00	0.00
Cluster-12161.0	345	0.46086956521739130.00	22.00	35.00	0.00	0.00	0.00	0.00	0.00	0.00	0.00	0.00	0.00	0.00	0.00	0.00	0.00	0.00	0.00
Cluster-12162.0	435	0.455172413793103470.00	0.00	0.00	0.00	11.00	0.00	0.00	0.00	0.00	1.00	0.00	0.00	0.00	0.00	0.00	1.00	0.00	0.00
Cluster-12163.0	282	0.40780141843971630.00	0.00	0.00	0.00	0.00	0.00	0.00	0.00	11.00	0.00	0.00	0.00	0.00	0.00	0.00	0.00	0.00	0.00
Cluster-12164.0	474	0.39873417721518990.00	0.00	0.00	0.00	0.00	0.00	0.00	0.00	0.00	2.00	0.00	2.00	0.00	0.00	0.00	4.19	1.00	7.52
Cluster-12165.0	1107	0.49864498644986450.00	26.00	0.00	0.00	0.00	2.00	4.00	13.33	23.00	0.00	0.00	0.00	0.00	0.00	0.00	0.00	0.00	0.00
Cluster-12166.0	639	0.4647887323943662131.00	179.00	12.00	45.32	0.00	19.56	29.60	28.10	115.21	84.25	97.16	123.02	123.21	164.57	102.86	50.70	49.49	82.20
Cluster-12167.0	306	0.66993464052287580.00	0.00	0.00	0.00	0.00	0.00	0.00	0.00	0.00	0.00	0.00	0.00	0.00	4.00	0.00	0.00	0.00	0.00
Cluster-1217.0	264	0.6250.00	0.00	44.00	0.00	0.00	0.00	0.00	0.00	0.00	0.00	0.00	0.00	0.00	0.00	0.00	0.00	0.00	0.00
Cluster-12171.0	174	0.431034482758620660.00	11.00	0.00	0.00	0.00	0.00	0.00	0.00	0.00	0.00	0.00	0.00	0.00	0.00	0.00	0.00	0.00	0.00
Cluster-12174.0	516	0.56782945736434110.00	0.00	0.00	0.00	0.00	0.00	27.00	2.35	0.00	0.66	0.00	0.00	0.00	0.00	0.00	0.00	2.05	9.99
Cluster-12177.0	711	0.40928270042194090.00	0.00	0.00	0.00	0.00	0.00	0.00	1.00	0.00	0.00	0.00	5.99	0.00	0.00	0.00	0.00	0.00	0.00
Cluster-12179.0	243	0.7201646090534980.00	21.00	0.00	0.00	0.00	0.00	0.00	0.00	0.00	0.00	0.00	0.00	0.00	0.00	0.00	0.00	0.00	0.00
Cluster-12180.0	198	0.434343434343434360.00	0.00	0.00	0.00	0.00	0.00	7.57	0.00	9.00	0.00	0.00	0.00	0.00	0.00	0.00	0.00	0.00	0.00
Cluster-12182.0	918	0.438997821350762540.00	0.00	0.00	0.00	0.00	2.00	6.00	5.00	0.00	2.00	1.00	6.00	0.00	0.00	0.00	7.00	6.00	0.00
Cluster-12183.0	129	0.38759689922480620.00	0.00	0.00	0.00	3.00	0.00	0.00	0.00	0.00	0.00	0.00	5.00	0.00	0.00	0.00	3.00	0.00	6.00
Cluster-12184.0	948	0.454641350210970460.00	0.00	0.00	3.00	0.00	2.00	2.00	8.00	0.00	9.00	27.00	9.00	1.00	14.00	5.46	4.00	6.41	34.00
Cluster-12185.0	528	0.450757575757575750.00	22.00	0.00	16.00	19.91	16.00	0.00	0.00	0.00	0.00	43.43	6.57	13.00	17.93	15.87	9.55	24.00	24.05
Cluster-12187.0	339	0.48377581120943950.00	0.00	0.00	0.00	0.00	0.00	0.00	0.00	15.00	0.00	0.00	0.00	0.00	0.00	0.00	0.00	0.00	0.00
Cluster-12189.0	126	0.6269841269841270.00	0.00	0.00	0.00	0.00	0.00	1.00	0.00	0.00	0.00	0.00	0.00	0.00	0.00	0.00	0.00	0.00	0.00
Cluster-12191.0	438	0.56164383561643842.00	0.00	37.00	15.00	0.00	7.00	17.00	14.00	3.00	19.00	16.00	1.00	12.00	8.00	9.00	30.00	30.00	15.00
Cluster-12193.0	234	0.59829059829059830.00	11.00	0.00	0.00	0.00	0.00	0.00	0.00	0.00	0.00	0.00	0.00	0.00	0.00	0.00	0.00	0.00	0.00
Cluster-12194.0	207	0.236714975845410620.00	0.00	17.00	0.00	0.00	0.00	0.00	0.00	0.00	0.00	0.00	0.00	0.00	0.00	0.00	0.00	5.00	0.00
Cluster-12196.0	1128	0.47340425531914890.00	0.00	0.00	0.00	0.00	0.00	9.84	59.19	0.00	0.00	0.00	0.00	0.00	0.00	0.00	40.00	0.00	0.00
Cluster-12196.1	966	0.473084886128364414.00	0.00	0.00	0.00	19.00	3.00	4.16	21.81	1.00	0.00	0.00	4.00	1.00	0.00	0.00	0.00	0.00	0.00
Cluster-12197.0	171	0.46198830409356720.00	0.00	0.00	0.00	0.00	0.00	0.00	0.00	0.00	0.00	0.00	3.00	3.00	0.00	0.00	1.00	0.00	2.00
Cluster-12198.0	366	0.439890710382513650.00	0.00	0.00	0.00	0.00	0.00	0.00	0.00	0.00	4.00	0.00	14.00	0.00	0.00	0.00	0.00	0.00	3.00
Cluster-122.0	1833	0.462629569012547760.00	0.00	0.00	0.00	0.00	0.00	0.00	0.00	0.00	14.46	0.00	20.96	11.71	0.00	78.89	1.00	0.00	1.92
Cluster-1220.0	249	0.694779116465863430.00	0.00	0.00	0.00	0.00	0.00	0.00	0.00	0.00	0.00	0.00	0.00	0.00	0.00	0.00	0.00	0.00	0.00
Cluster-12201.0	267	0.37078651685393260.00	0.00	0.00	0.00	0.00	0.00	0.00	5.00	0.00	0.00	0.00	0.00	0.00	0.00	0.00	0.00	0.00	0.00
Cluster-12202.0	240	0.51250.00	0.00	34.00	0.00	0.00	0.00	0.00	0.00	0.00	0.00	0.00	0.00	0.00	0.00	0.00	0.00	0.00	0.00
Cluster-12203.0	372	0.60752688172043010.00	21.00	65.00	0.00	0.00	0.00	0.00	0.00	6.00	0.00	0.00	0.00	3.00	0.00	0.00	0.00	1.00	2.00
Cluster-12209.0	123	0.46341463414634150.00	0.00	0.00	0.00	0.00	0.00	0.00	0.00	0.00	0.00	0.00	6.00	0.00	0.00	4.00	1.00	0.00	2.00
Cluster-12212.0	135	0.40.00	0.00	0.00	0.00	0.00	3.00	0.00	0.00	9.00	0.00	0.00	0.00	0.00	0.00	0.00	0.00	0.00	0.00
Cluster-12215.0	474	0.457805907172995842.55	9.99	0.00	0.00	0.00	14.66	0.00	7.73	19.24	11.13	5.79	13.63	6.11	7.10	3.94	8.73	6.20	9.74
Cluster-12216.0	228	0.583333333333333425.00	27.00	40.00	0.00	0.00	0.00	0.00	0.00	7.00	0.00	0.00	0.00	0.00	0.00	0.00	0.00	0.00	0.00
Cluster-12217.0	240	0.50833333333333330.00	0.00	0.00	0.00	0.00	0.00	0.00	0.00	0.00	0.00	0.00	0.00	0.00	0.00	0.00	2.00	0.00	10.25
Cluster-12217.1	723	0.464730290456431550.00	14.00	0.00	0.00	19.00	0.00	7.00	1.99	0.00	24.87	0.00	9.25	0.00	0.00	0.00	5.00	1.00	23.16
Cluster-12217.2	663	0.47812971342383110.00	0.00	0.00	0.00	0.00	0.00	0.00	3.01	0.00	6.20	0.00	4.97	8.87	0.00	0.00	0.00	0.00	0.00
Cluster-12217.3	945	0.45608465608465610.00	0.00	0.00	0.00	0.00	0.00	0.00	0.00	0.00	0.00	0.00	0.91	0.00	0.00	0.00	0.00	0.00	44.48
Cluster-12218.0	546	0.48351648351648350.00	0.00	0.00	0.00	0.00	0.00	0.00	19.20	0.00	5.68	7.29	0.00	5.96	0.00	0.00	0.00	0.00	0.00
Cluster-12219.0	732	0.439890710382513650.00	0.00	0.00	0.00	0.00	0.00	2.36	0.00	0.00	0.00	0.00	0.00	0.00	0.00	0.00	0.00	0.00	0.00
Cluster-12220.0	519	0.475915221579961470.00	0.00	0.00	0.00	0.00	0.00	4.09	4.08	0.00	0.00	0.00	0.00	0.00	0.00	0.00	0.00	0.00	0.00
Cluster-12222.0	297	0.4545454545454545344.00	23.65	0.00	12.05	32.31	3.00	11.00	22.00	0.00	6.51	118.74	41.04	8.98	62.62	23.94	13.49	41.33	18.41
Cluster-12222.1	213	0.455399061032863870.00	32.35	0.00	10.95	15.69	0.00	0.00	0.00	0.00	2.49	42.26	21.96	16.02	15.38	11.06	18.51	35.67	7.59
Cluster-12224.0	351	0.618233618233618223.00	0.00	0.00	0.00	10.00	0.00	0.00	0.00	0.00	0.00	3.00	0.00	0.00	0.00	0.00	0.00	0.00	0.00
Cluster-12226.0	249	0.60240963855421690.00	0.00	44.00	0.00	0.00	0.00	0.00	0.00	0.00	0.00	0.00	0.00	0.00	0.00	0.00	0.00	0.00	0.00
Cluster-1223.0	198	0.42929292929292930.00	0.00	0.00	0.00	0.00	0.00	0.00	0.00	0.00	0.00	3.53	0.00	0.00	0.00	4.00	0.00	0.00	5.00
Cluster-12230.0	642	0.490654205607476630.00	0.00	0.00	1.00	0.00	0.00	3.00	6.29	0.00	2.00	0.00	0.00	0.00	0.00	0.00	0.00	0.00	3.04
Cluster-12231.0	351	0.56410256410256410.00	0.00	0.00	0.00	0.00	0.00	0.00	0.00	0.00	1.00	0.00	0.00	0.00	0.00	0.00	1.00	0.00	0.00
Cluster-12232.0	264	0.424242424242424250.00	0.00	0.00	0.00	0.00	2.00	2.00	8.54	0.00	0.00	0.00	0.00	0.00	0.00	0.00	0.00	0.00	0.00
Cluster-12234.0	414	0.44202898550724640.00	0.00	0.00	0.00	0.00	0.00	0.00	0.00	0.00	0.00	0.00	4.00	0.00	0.00	0.00	0.00	0.00	0.00
Cluster-12235.0	507	0.52071005917159760.00	0.00	0.00	0.00	0.00	0.00	0.00	0.00	0.00	0.00	0.00	0.00	0.00	3.11	6.18	0.00	0.00	3.00
Cluster-12236.0	111	0.450450450450450460.00	0.00	0.00	0.00	0.00	0.00	0.00	0.00	14.00	0.00	0.00	0.00	0.00	0.00	0.00	0.00	0.00	0.00
Cluster-12237.0	159	0.578616352201257818.00	0.00	0.00	0.00	0.00	4.00	0.00	0.00	0.00	0.00	0.00	0.00	0.00	0.00	0.00	0.00	0.00	0.00
Cluster-12238.0	234	0.658119658119658127.00	0.00	0.00	0.00	0.00	0.00	0.00	0.00	0.00	0.00	0.00	0.00	0.00	0.00	0.00	0.00	0.00	0.00
Cluster-12241.0	120	0.433333333333333350.00	25.00	0.00	0.00	0.00	0.00	0.00	0.00	0.00	0.00	0.00	0.00	0.00	0.00	0.00	0.00	0.00	0.00
Cluster-12243.0	171	0.29824561403508770.00	0.00	16.00	0.00	0.00	0.00	0.00	0.00	0.00	0.00	0.00	0.00	0.00	0.00	0.00	0.00	0.00	0.00
Cluster-12244.0	111	0.423423423423423430.00	0.00	0.00	0.00	0.00	0.00	0.00	0.00	0.00	0.00	0.00	0.00	0.00	0.00	0.00	0.00	4.00	0.00
Cluster-12248.0	435	0.4390804597701149550.36	20.53	0.00	75.22	44.69	59.16	9.63	11.48	0.96	25.46	6.27	13.81	0.00	8.22	18.94	9.91	1.15	0.00
Cluster-12252.0	138	0.36956521739130430.00	0.00	0.00	0.00	0.00	0.00	0.00	0.00	0.00	1.00	0.00	0.00	0.00	0.00	0.00	0.00	9.00	0.00
Cluster-12253.0	324	0.493827160493827130.00	0.00	0.00	0.00	0.00	4.00	0.00	0.00	0.00	0.00	0.00	0.00	1.00	0.00	0.00	0.00	0.00	0.00
Cluster-12254.0	603	0.44610281923714760.00	0.00	0.00	0.00	0.00	1.00	0.00	1.00	0.00	5.00	0.00	0.00	0.00	0.00	4.00	1.00	4.00	3.00
Cluster-12256.0	159	0.61006289308176125.00	0.00	0.00	0.00	0.00	0.00	0.00	0.00	0.00	0.00	0.00	0.00	0.00	0.00	0.00	0.00	0.00	0.00
Cluster-12257.0	213	0.610328638497652621.00	19.00	0.00	6.00	3.00	0.00	0.00	0.00	4.00	0.00	0.00	4.00	0.00	0.00	2.00	0.00	2.00	0.00
Cluster-12258.0	234	0.448717948717948730.00	0.00	0.00	0.00	0.00	8.00	0.00	0.00	0.00	0.00	0.00	0.00	0.00	0.00	0.00	0.00	0.00	0.00
Cluster-1226.0	447	0.41610738255033560.00	0.00	0.00	0.00	0.00	0.00	0.00	13.00	0.00	0.00	0.00	0.00	0.00	0.00	0.00	0.00	0.00	0.00
Cluster-12260.0	594	0.434343434343434360.00	0.00	0.00	2.00	0.00	0.00	4.75	0.00	11.22	0.00	4.02	0.00	0.00	0.00	0.00	4.64	0.00	22.20
Cluster-12261.0	720	0.5250.00	0.00	0.00	9.00	4.00	29.00	18.00	0.00	0.00	0.00	3.50	0.00	3.00	0.00	1.00	0.00	4.00	3.00
Cluster-12262.0	1176	0.459183673469387770.00	0.00	0.00	0.00	0.00	2.00	0.00	1.00	0.00	10.45	0.00	0.00	14.83	4.06	0.00	0.00	0.00	4.09
Cluster-12264.0	261	0.475095785440613040.00	0.00	0.00	0.00	0.00	0.00	0.00	6.00	0.00	21.00	0.00	1.00	4.00	0.00	0.00	0.00	0.00	0.00
Cluster-12265.0	654	0.44342507645259940.00	0.00	0.00	0.00	0.00	5.00	0.00	27.43	0.00	0.00	0.00	0.00	5.00	0.00	0.00	0.00	0.00	0.00
Cluster-12267.0	402	0.427860696517412930.00	0.00	0.00	0.00	0.00	0.00	0.00	0.00	0.00	0.00	3.00	0.00	0.00	0.00	0.00	0.00	0.00	0.00
Cluster-12268.0	267	0.445692883895131060.00	0.00	0.00	0.00	0.00	0.00	0.00	0.00	0.00	1.00	6.00	0.00	0.00	0.00	0.00	0.00	0.00	0.00
Cluster-12271.0	360	0.455555555555555550.00	6.14	0.00	0.00	1.40	0.00	0.00	13.27	0.00	0.00	1.80	0.00	0.00	7.26	0.00	13.24	4.72	0.00
Cluster-12274.0	534	0.4569288389513108714.00	75.01	101.00	0.00	0.00	0.00	0.00	0.00	0.00	0.00	0.00	0.00	0.00	0.00	0.00	0.00	0.00	0.00
Cluster-12277.0	171	0.50292397660818710.00	0.00	0.00	0.00	0.00	0.00	1208.00	0.00	0.00	0.00	0.00	0.00	0.00	0.00	0.00	0.00	0.00	0.00
Cluster-12278.1	447	0.644295302013422819.00	10.00	0.00	0.00	0.00	0.00	0.00	0.00	0.00	0.00	0.00	0.00	0.00	0.00	0.00	0.00	0.00	0.00
Cluster-12280.0	189	0.428571428571428550.00	0.00	0.00	0.00	7.00	1.00	0.00	0.00	0.00	0.00	0.00	2.00	0.00	0.00	1.00	0.00	0.00	0.00
Cluster-12281.0	657	0.41248097412480970.00	0.00	0.00	0.00	0.00	0.00	1.78	0.00	0.00	0.00	0.00	0.00	0.00	2.54	0.00	0.00	3.42	0.00
Cluster-12285.0	204	0.48039215686274510.00	0.00	0.00	0.00	0.00	0.00	0.00	18.00	0.00	0.00	0.00	0.00	0.00	0.00	0.00	0.00	0.00	0.00
Cluster-12286.0	534	0.55430711610486890.00	0.00	0.00	0.00	0.00	0.00	0.00	0.00	0.00	1.00	5.00	0.00	0.00	0.00	0.00	1.00	16.00	8.00
Cluster-1229.0	126	0.484126984126984130.00	0.00	0.00	0.00	0.00	0.00	0.00	0.00	0.00	0.00	0.00	2.00	0.00	3.14	4.16	0.00	0.00	0.00
Cluster-12290.0	246	0.47154471544715450.00	0.00	0.00	0.00	0.00	0.00	0.00	3.00	0.00	7.02	2.92	0.00	0.00	0.00	0.00	0.00	0.00	4.59
Cluster-12292.0	306	0.45424836601307190.00	0.00	0.00	0.00	0.00	0.00	0.00	0.00	4.00	0.00	0.00	0.00	0.00	0.00	0.00	0.00	0.00	0.00
Cluster-12293.0	234	0.41880341880341880.00	0.00	2.00	0.00	4.00	0.00	6.00	0.00	0.00	0.00	0.00	0.00	0.00	0.00	0.00	0.00	0.00	0.00
Cluster-12294.0	225	0.61777777777777780.00	0.00	0.00	0.00	0.00	0.00	0.00	0.00	0.00	0.00	0.00	0.00	0.00	0.00	0.00	0.00	10.00	0.00
Cluster-12295.0	432	0.47222222222222220.00	0.00	0.00	0.00	0.00	8.00	0.00	0.00	0.00	0.00	0.00	0.00	0.00	0.00	0.00	0.00	0.00	5.50
Cluster-12296.0	117	0.29059829059829060.00	0.00	0.00	0.00	0.00	2.00	1.00	6.73	12.00	0.00	0.00	0.00	0.00	0.00	4.00	0.36	0.00	0.00
Cluster-12297.0	339	0.42477876106194690.00	0.00	0.00	0.00	0.00	0.00	0.00	0.00	0.00	5.03	0.00	2.97	0.00	0.00	0.00	0.00	0.00	0.00
Cluster-12298.0	207	0.57971014492753630.00	0.00	0.00	10.00	25.00	0.00	0.00	23.00	0.00	2.00	0.00	3.72	11.45	4.02	0.00	0.00	0.00	0.00
Cluster-12299.0	426	0.453051643192488250.00	0.00	0.00	0.00	0.00	0.00	0.00	0.00	0.00	0.99	0.00	4.00	0.00	0.00	0.00	0.00	0.00	0.00
Cluster-123.0	1632	0.50428921568627450.00	12.00	19.00	0.00	0.00	0.00	0.00	0.00	0.00	10.16	10.81	9.28	16.93	0.00	0.00	0.00	0.00	14.72
Cluster-1230.0	993	0.401812688821752250.00	0.00	0.00	0.00	0.00	1.00	2.00	40.00	0.00	3.00	3.00	0.00	0.00	0.00	2.00	0.00	4.00	2.00
Cluster-12300.0	372	0.50806451612903230.00	0.00	0.00	0.00	0.00	0.00	0.00	0.00	0.00	0.00	0.00	0.00	0.00	0.00	0.00	0.00	0.00	5.00
Cluster-12302.0	540	0.46481481481481480.00	0.00	0.00	0.00	0.00	4.00	4.00	2.00	0.00	0.00	0.00	0.00	0.00	0.00	0.00	0.00	0.00	0.00
Cluster-12303.0	357	0.43417366946778710.00	0.00	0.00	0.00	0.00	4.00	0.00	2.00	0.00	0.00	0.00	0.00	0.00	0.00	0.00	0.00	0.00	0.00
Cluster-12305.0	429	0.41724941724941730.00	0.00	0.00	0.00	0.00	1.00	0.00	2.08	0.00	0.00	4.00	4.00	8.00	10.00	1.00	5.00	0.00	2.00
Cluster-12306.0	270	0.681481481481481539.00	0.00	0.00	7.00	0.00	0.00	0.00	0.00	0.00	0.00	0.00	0.00	0.00	0.00	0.00	0.00	0.00	0.00
Cluster-1231.0	261	0.50957854406130270.00	0.00	28.00	0.00	0.00	0.00	0.00	0.00	0.00	0.00	0.00	4.00	6.19	0.00	0.00	0.00	0.00	0.00
Cluster-12314.0	1095	0.47671232876712330.00	0.00	0.00	6.09	26.04	19.80	12.16	0.00	0.00	0.00	4.00	53.00	33.74	0.00	3.00	41.13	42.88	4.54
Cluster-12315.0	180	0.57777777777777770.00	23.00	0.00	0.00	0.00	0.00	0.00	0.00	0.00	0.00	5.00	0.00	0.00	0.00	0.00	0.00	0.00	0.00
Cluster-12317.0	237	0.691983122362869211.00	0.00	0.00	0.00	0.00	0.00	0.00	0.00	0.00	0.00	0.00	0.00	0.00	0.00	0.00	0.00	0.00	0.00
Cluster-12319.0	387	0.5245478036175710.00	0.00	0.00	0.00	6.00	0.00	0.00	0.00	0.00	0.00	0.00	0.00	0.00	0.00	0.00	0.00	8.00	0.00
Cluster-12320.0	330	0.618181818181818218.00	0.00	18.00	0.00	0.00	0.00	0.00	0.00	6.00	0.00	0.00	0.00	0.00	1.00	0.00	0.00	0.00	0.00
Cluster-12321.0	1491	0.56472166331321260.00	0.00	0.00	1.00	0.00	4.00	10.51	391.00	0.00	0.00	5.00	0.00	0.00	0.00	0.00	4.00	13.00	0.00
Cluster-12322.0	324	0.611111111111111242.00	24.00	26.00	1.00	12.00	3.00	0.00	5.00	10.00	0.00	0.00	0.00	0.00	4.00	5.00	0.00	0.00	2.00
Cluster-12324.0	165	0.406060606060606070.00	0.00	0.00	0.00	0.00	0.00	0.00	3.87	0.00	0.00	0.00	4.00	0.00	0.00	0.00	0.00	0.00	0.00
Cluster-12325.0	141	0.43971631205673760.00	0.00	0.00	0.00	0.00	0.00	4.00	2.00	0.00	0.00	1.27	0.00	4.00	16.41	4.91	4.99	0.00	7.00
Cluster-12326.0	519	0.52986512524084780.00	0.00	0.00	0.00	0.00	1.00	7.00	27.35	0.00	0.00	16.00	0.00	0.00	0.00	0.00	4.00	3.00	30.42
Cluster-12326.1	240	0.52916666666666670.00	18.00	0.00	3.00	0.00	2.00	4.00	0.00	0.00	0.00	3.00	0.00	0.00	0.00	0.00	1.00	0.00	11.00
Cluster-12327.0	828	0.434782608695652160.00	0.00	0.00	5.00	0.00	12.85	32.37	4.00	31.00	131.08	50.55	156.08	50.13	13.14	26.74	30.02	28.00	27.00
Cluster-12328.0	1080	0.431481481481481470.00	0.00	0.00	0.00	0.00	0.00	0.00	0.00	0.00	0.00	0.00	0.75	5.51	0.00	0.00	0.00	0.00	0.00
Cluster-12329.0	354	0.41242937853107340.00	0.00	0.00	0.00	0.00	1.00	0.00	0.00	0.00	3.00	0.00	4.50	7.10	0.77	0.68	0.00	0.00	5.79
Cluster-12331.0	351	0.70370370370370370.00	0.00	35.00	0.00	0.00	0.00	0.00	0.00	0.00	0.00	0.00	0.00	0.00	0.00	0.00	1.00	0.00	0.00
Cluster-12333.0	333	0.54354354354354350.00	0.00	9.00	0.00	0.00	0.00	0.00	0.00	0.00	0.00	0.00	0.00	0.00	0.00	0.00	0.00	0.00	0.00
Cluster-12336.0	111	0.432432432432432460.00	0.00	0.00	0.00	0.00	4.00	8.00	17.18	0.00	0.00	0.00	0.00	0.00	0.00	0.00	0.00	0.00	0.00
Cluster-12337.0	762	0.52887139107611550.00	0.00	0.00	0.00	0.00	11.08	0.00	0.00	62.95	0.00	0.00	0.00	0.00	0.00	0.00	0.00	0.00	0.00
Cluster-12337.1	873	0.52462772050400920.00	0.00	0.00	0.00	0.00	0.00	0.00	0.00	12.52	147.62	125.71	92.00	99.00	44.00	0.00	31.00	23.00	96.00
Cluster-12337.2	246	0.467479674796747960.00	0.00	0.00	0.00	0.00	0.00	1.01	0.00	0.00	13.38	8.29	5.00	4.00	1.00	9.00	2.00	3.00	12.00
Cluster-12337.3	873	0.524627720504009248.00	76.46	0.00	14.74	96.88	9.33	108.97	63.70	38.71	0.00	0.00	0.00	0.00	0.00	0.00	0.00	0.00	0.00
Cluster-12337.4	237	0.489451476793248960.00	0.00	0.00	1.00	0.00	0.00	0.00	0.00	0.00	4.00	0.00	3.00	3.00	0.00	0.00	2.00	0.00	4.00
Cluster-12337.5	429	0.47319347319347320.00	0.00	0.00	0.00	13.00	1.50	7.52	5.47	20.00	5.00	8.00	10.00	5.00	5.00	2.00	1.00	0.00	3.00
Cluster-12337.6	873	0.52577319587628870.00	31.54	11.00	9.26	29.12	8.59	70.01	27.30	18.71	0.00	0.00	0.00	0.00	0.00	23.00	0.00	0.00	0.00
Cluster-12338.0	198	0.474747474747474750.00	0.00	0.00	7.18	0.00	0.00	2.00	0.00	5.00	3.00	0.00	0.00	0.10	0.00	0.00	5.83	0.00	0.69
Cluster-12339.0	387	0.41085271317829460.00	0.00	0.00	2.00	0.00	0.00	0.00	0.00	0.00	0.00	4.00	1.10	5.00	0.00	0.00	1.00	0.00	0.00
Cluster-1234.0	363	0.5812672176308540.00	0.00	29.00	3.00	0.00	0.00	0.00	0.00	0.00	0.00	0.00	0.00	0.00	2.00	0.00	2.00	4.00	0.00
Cluster-12342.0	351	0.40455840455840460.00	0.00	0.00	0.00	0.00	0.00	0.00	0.00	0.00	0.00	0.00	3.00	0.00	0.00	0.00	0.00	0.00	3.30
Cluster-12345.0	171	0.74853801169590640.00	17.00	0.00	0.00	0.00	0.00	0.00	0.00	0.00	0.00	0.00	0.00	0.00	0.00	0.00	0.00	0.00	0.00
Cluster-12346.0	216	0.66203703703703710.00	0.00	0.00	0.00	0.00	0.00	0.00	0.00	12.00	0.00	0.00	0.00	0.00	0.00	0.00	0.00	0.00	0.00
Cluster-12347.0	195	0.45128205128205130.00	0.00	0.00	0.00	0.00	0.00	0.00	0.00	0.00	0.00	5.00	3.00	3.00	3.74	2.00	8.00	0.00	17.69
Cluster-12348.0	246	0.434959349593495920.00	0.00	0.00	0.00	0.00	0.00	0.00	0.00	0.00	0.00	0.00	0.00	0.00	0.00	0.00	0.00	0.00	0.00
Cluster-12349.0	2097	0.39437291368621840.00	0.00	20.00	0.00	0.00	0.00	0.00	0.00	0.00	15.07	28.14	36.07	19.04	37.69	26.79	0.00	5.83	0.00
Cluster-12355.0	105	0.46666666666666670.00	0.00	0.00	0.00	0.00	1.00	0.00	0.00	0.00	1.00	0.00	0.00	1.00	0.00	3.00	0.00	0.00	0.00
Cluster-12356.1	1545	0.440776699029126231.37	0.00	0.00	10.94	0.00	4.31	0.00	13.58	0.00	6.53	10.14	5.94	26.47	25.57	2.84	17.58	19.89	12.56
Cluster-12359.0	186	0.419354838709677440.00	0.00	30.00	0.00	0.00	0.00	0.00	0.00	0.00	0.00	0.00	0.00	4.00	0.00	0.00	0.00	0.00	0.00
Cluster-1236.0	300	0.666666666666666641.00	0.00	0.00	0.00	0.00	0.00	0.00	0.00	0.00	0.00	0.00	0.00	0.00	0.00	0.00	0.00	0.00	0.00
Cluster-12363.0	318	0.446540880503144670.00	0.00	0.00	1.19	7.00	2.39	0.00	0.00	10.00	9.26	8.44	9.68	9.19	10.86	2.66	8.76	3.56	11.46
Cluster-12364.0	291	0.357388316151202760.00	0.00	0.00	0.00	0.00	6.00	0.00	0.00	0.00	0.00	0.00	0.00	0.00	0.00	0.00	0.00	0.00	0.00
Cluster-12368.0	270	0.74444444444444450.00	0.00	48.00	0.00	0.00	0.00	0.00	0.00	0.00	0.00	0.00	0.00	0.00	0.00	0.00	0.00	0.00	0.00
Cluster-12371.0	384	0.38802083333333330.00	0.00	0.00	0.00	0.00	1.00	1.00	0.00	0.00	2.00	10.00	1.00	0.00	0.00	2.00	0.00	0.00	0.00
Cluster-12372.0	393	0.666666666666666633.00	0.00	23.00	2.00	0.00	0.00	0.00	0.00	7.00	3.00	0.00	0.00	0.00	3.00	0.00	0.00	0.00	0.00
Cluster-12373.0	324	0.43518518518518520.00	0.00	0.00	0.00	0.00	0.00	2.00	0.00	0.00	2.00	1.00	3.00	4.00	6.00	2.00	2.00	0.00	2.00
Cluster-12374.0	543	0.406998158379373860.00	0.00	0.00	0.00	0.00	0.00	0.00	1.00	16.00	0.00	1.00	0.00	0.00	0.00	0.00	0.00	0.00	4.00
Cluster-12374.1	315	0.406349206349206350.00	0.00	0.00	0.00	0.00	0.00	1.00	0.00	0.00	8.00	5.32	1.00	0.00	1.00	9.00	4.00	13.00	11.00
Cluster-12374.2	216	0.40740740740740740.00	18.00	0.00	0.00	0.00	0.00	0.00	1.00	0.00	0.00	9.68	5.00	1.00	0.00	1.00	0.00	0.00	0.00
Cluster-12376.0	135	0.53333333333333330.00	23.00	0.00	0.00	0.00	0.00	0.00	0.00	0.00	0.00	0.00	0.00	0.00	0.00	0.00	0.00	0.00	0.00
Cluster-12377.0	897	0.486064659977703430.00	0.00	23.00	29.83	16.28	33.90	17.39	0.00	0.00	21.66	38.67	19.83	33.99	47.26	35.16	2.03	0.00	0.00
Cluster-12378.0	402	0.447761194029850760.00	0.00	0.00	0.00	0.00	0.03	0.00	0.00	0.00	0.00	0.00	0.00	0.00	0.00	0.00	0.00	0.00	0.00
Cluster-12379.0	147	0.64625850340136060.00	0.00	49.00	0.00	0.00	0.00	0.00	0.00	0.00	0.00	7.00	0.00	0.00	0.00	0.00	0.00	0.00	6.00
Cluster-12381.0	378	0.473544973544973550.00	7.00	0.00	0.00	0.00	0.00	0.00	0.00	0.00	0.00	0.00	0.00	0.00	0.00	0.00	0.00	0.00	0.00
Cluster-12382.0	258	0.6240310077519380.00	0.00	32.00	0.00	0.00	0.00	0.00	0.00	0.00	0.00	0.00	0.00	0.00	0.00	0.00	0.00	0.00	0.00
Cluster-12384.0	186	0.47311827956989250.00	0.00	0.00	8.00	0.00	11.00	0.00	0.00	0.00	7.00	0.00	17.00	8.00	0.00	0.00	0.00	0.00	0.00
Cluster-12386.0	1875	0.49120.00	0.00	0.00	0.00	0.00	20.00	0.00	0.00	0.00	0.00	0.00	0.00	0.00	20.57	0.00	0.00	0.00	0.00
Cluster-1239.0	171	0.6315789473684210.00	0.00	25.00	0.00	0.00	0.00	0.00	0.00	0.00	0.00	0.00	0.00	0.00	0.00	0.00	0.00	0.00	0.00
Cluster-12390.0	168	0.642857142857142933.00	0.00	0.00	0.00	0.00	0.00	0.00	0.00	0.00	0.00	0.00	0.00	0.00	0.00	0.00	0.00	0.00	0.00
Cluster-12391.0	507	0.410256410256410241.24	0.00	0.00	8.00	0.00	3.00	4.00	13.00	8.40	5.44	0.00	9.74	20.32	4.99	3.00	4.00	0.00	0.65
Cluster-12392.0	522	0.477011494252873540.00	0.00	0.00	0.00	0.00	0.00	0.00	0.00	22.30	0.00	0.00	0.00	0.00	0.00	0.00	0.00	0.00	0.00
Cluster-12394.0	1074	0.446927374301675950.00	0.00	0.00	0.00	0.00	0.00	0.00	0.00	0.00	8.87	59.96	0.49	0.00	5.92	0.00	0.09	0.00	1.02
Cluster-12395.0	249	0.67469879518072280.00	0.00	23.00	0.00	0.00	0.00	0.00	0.00	0.00	0.00	0.00	0.00	0.00	0.00	0.00	0.00	0.00	0.00
Cluster-12396.0	1386	0.44588744588744590.00	7.00	0.00	0.00	0.00	0.00	24.72	15.10	44.39	34.46	13.94	69.75	48.57	29.78	18.67	32.81	27.76	62.48
Cluster-12396.1	348	0.43965517241379310.00	0.00	0.00	2.90	0.00	0.00	0.00	0.00	0.00	4.79	0.00	2.30	3.05	0.00	0.00	0.00	0.00	17.77
Cluster-12396.2	1380	0.445652173913043460.00	0.00	0.00	0.00	0.00	0.00	0.00	23.10	0.00	7.69	2.06	48.96	0.00	0.00	0.00	8.19	0.00	17.05
Cluster-12396.3	2202	0.445049954586739350.00	0.00	12.00	4.10	0.00	0.00	10.28	23.80	24.61	24.06	0.00	0.00	20.39	10.22	10.33	0.00	10.24	11.70
Cluster-12396.4	264	0.46212121212121210.00	0.00	0.00	0.00	12.00	1.00	3.00	10.00	6.00	5.00	2.00	6.00	5.00	5.00	2.00	2.00	0.00	19.00
Cluster-12399.0	489	0.44376278118609410.00	0.00	0.00	0.00	0.00	0.00	0.00	0.00	0.00	4.57	0.00	0.00	3.95	5.98	0.00	0.00	0.00	2.58
Cluster-12402.0	297	0.67676767676767680.00	0.00	0.00	0.00	0.00	0.00	0.00	0.00	0.00	0.00	0.00	5.00	0.00	0.00	0.00	0.00	0.00	0.00
Cluster-12403.0	1563	0.42738323736404350.00	0.00	0.00	0.00	0.00	0.00	12.00	0.47	46.25	0.00	15.97	7.00	10.56	0.00	0.00	0.00	0.00	10.55
Cluster-12408.0	189	0.306878306878306860.00	10.00	0.00	0.00	0.00	0.00	0.00	0.00	0.00	0.00	0.00	0.00	0.00	0.00	0.00	0.00	0.00	0.00
Cluster-1241.0	333	0.38438438438438440.00	0.00	0.00	1.47	0.00	13.39	2.73	3.20	0.00	2.45	2.00	0.00	6.36	0.00	0.00	2.29	10.97	0.00
Cluster-12411.0	414	0.54589371980676330.00	0.00	0.00	10.00	0.00	0.00	0.00	0.00	0.00	0.00	0.00	0.00	0.00	0.00	0.00	0.00	0.00	0.00
Cluster-12415.0	591	0.4940778341793570.00	0.00	0.00	0.00	0.00	5.00	0.00	0.00	0.00	4.93	6.47	0.00	0.00	6.14	0.00	5.00	0.00	0.00
Cluster-12419.0	105	0.428571428571428550.00	0.00	0.00	0.00	0.00	1.02	2.00	0.00	0.00	0.00	0.00	0.00	0.00	0.00	0.00	0.00	0.00	0.00
Cluster-1242.0	1026	0.454191033138401530.00	0.00	0.00	0.00	0.00	0.00	16.60	23.90	0.00	0.00	0.00	0.00	0.00	0.00	0.00	0.00	0.00	0.00
Cluster-12420.0	132	0.454545454545454530.00	0.00	0.00	0.00	0.00	5.00	0.00	5.00	0.00	0.00	0.00	0.00	0.00	0.00	0.00	0.00	0.00	0.00
Cluster-12421.0	582	0.419243986254295540.00	0.00	0.00	0.00	0.00	2.13	4.00	7.00	0.00	0.00	0.00	0.00	0.00	0.00	0.00	0.00	0.00	0.00
Cluster-12423.0	180	0.550.00	0.00	0.00	0.00	0.00	0.00	2.66	0.00	0.00	0.00	0.74	0.00	0.00	0.00	0.00	0.00	0.00	0.00
Cluster-12426.0	228	0.644736842105263217.00	0.00	0.00	0.00	0.00	4.00	0.00	0.00	0.00	0.00	0.00	0.00	0.00	0.00	0.00	0.00	0.00	0.00
Cluster-12428.0	363	0.64738292011019280.00	0.00	0.00	0.00	12.00	0.00	0.00	0.00	0.00	0.00	4.00	0.00	0.00	0.00	0.00	0.00	0.00	0.00
Cluster-12430.0	1131	0.407603890362511050.00	0.00	84.00	26.00	50.00	9.00	5.00	3.00	8.00	12.00	29.00	9.00	35.00	8.00	14.00	5.00	6.00	24.00
Cluster-12437.0	738	0.59756097560975610.00	26.00	111.00	6.00	0.00	0.00	0.00	0.00	6.00	0.00	0.00	0.00	0.00	0.00	0.00	0.00	14.00	0.00
Cluster-12438.0	165	0.642424242424242514.00	0.00	0.00	0.00	0.00	0.00	0.00	0.00	0.00	0.00	0.00	0.00	0.00	0.00	0.00	0.00	0.00	0.00
Cluster-12439.0	225	0.404444444444444440.00	0.00	0.00	0.00	0.00	0.00	0.00	2.00	0.00	1.99	0.00	2.00	0.00	0.00	0.00	2.00	2.00	10.00
Cluster-1244.0	198	0.474747474747474750.00	0.00	15.00	0.00	0.00	0.00	0.00	0.00	0.00	0.00	0.00	0.00	0.00	0.00	0.00	0.00	0.00	0.00
Cluster-12440.0	1215	0.445267489711934140.00	0.00	0.00	0.00	0.00	0.00	1.00	3.00	0.00	0.00	0.00	5.00	0.00	0.00	0.00	2.00	0.00	3.00
Cluster-12441.0	282	0.40780141843971630.00	0.00	0.00	0.00	0.00	0.00	0.00	69.43	0.00	27.47	0.00	11.00	8.00	5.00	13.01	0.00	0.00	0.00
Cluster-12447.0	486	0.65843621399176950.00	0.00	0.00	0.00	0.00	4.00	0.00	0.00	0.00	0.00	0.00	0.00	0.00	1.00	0.00	0.00	0.00	0.00
Cluster-12449.0	567	0.421516754850088160.00	0.00	0.00	43.96	17.00	28.53	0.00	1.76	0.00	0.00	0.00	0.00	0.00	0.00	0.00	0.00	0.00	0.00
Cluster-1245.0	126	0.428571428571428550.00	0.00	0.00	0.00	0.00	0.00	0.00	0.00	19.00	0.00	0.00	0.00	0.00	0.00	0.00	0.00	0.00	0.00
Cluster-12450.0	138	0.594202898550724611.00	8.00	0.00	0.00	0.00	0.00	0.00	0.00	0.00	0.00	0.00	0.00	0.00	0.00	0.00	0.00	0.00	0.00
Cluster-12451.0	483	0.44720496894409940.00	0.00	0.00	0.00	0.00	0.00	4.00	0.00	3.00	10.00	0.00	45.00	26.00	1.00	1.00	41.00	20.00	13.00
Cluster-12455.0	237	0.51898734177215190.00	0.00	0.00	0.00	0.00	0.00	0.00	11.00	0.00	0.00	0.00	0.00	0.00	0.00	0.00	0.00	0.00	0.00
Cluster-12456.0	1365	0.43809523809523810.00	0.00	0.00	0.00	29.94	0.00	0.00	0.00	0.00	0.00	0.00	23.75	0.00	0.00	0.00	0.00	0.00	0.00
Cluster-12457.0	2646	0.493953136810279713.00	0.00	0.00	0.00	0.00	0.00	59.80	0.00	0.00	10.00	0.00	2.00	0.00	0.00	0.00	12.00	0.00	0.00
Cluster-12457.1	1656	0.49214975845410630.00	0.00	0.00	0.00	0.00	0.00	0.00	1.34	0.00	0.00	0.00	0.00	0.00	0.00	0.00	0.00	0.00	0.00
Cluster-12459.0	330	0.484848484848484860.00	0.00	0.00	0.00	0.00	0.00	0.00	0.00	0.00	0.00	0.00	0.00	0.00	3.00	0.00	0.00	0.00	0.00
Cluster-1246.0	126	0.51587301587301590.00	0.00	0.00	0.00	0.00	0.00	0.00	0.00	0.00	3.00	4.00	1.00	0.00	0.00	0.00	0.00	0.00	0.00
Cluster-12461.0	375	0.66133333333333330.00	32.00	65.00	1.00	0.00	0.00	0.00	5.00	7.00	0.00	0.00	3.00	0.00	0.00	0.00	0.00	0.00	0.00
Cluster-12462.0	393	0.45292620865139950.00	0.00	0.00	8.62	17.00	7.16	0.00	0.00	0.00	0.00	0.00	0.00	0.00	0.00	0.00	0.00	0.00	0.00
Cluster-12463.0	132	0.46212121212121210.00	0.00	0.00	0.00	0.00	0.00	1.00	3.00	0.00	6.00	2.00	16.00	8.47	21.00	0.00	2.60	0.00	0.00
Cluster-12467.0	285	0.354385964912280738.00	13.45	0.00	0.00	0.00	0.00	19.32	30.60	0.00	0.00	0.00	0.00	0.00	0.00	0.00	0.00	0.00	0.00
Cluster-1247.0	564	0.455673758865248250.00	0.00	0.00	0.00	0.00	0.00	0.00	0.00	0.00	2.00	2.00	0.00	3.00	0.00	8.00	0.00	0.00	1.00
Cluster-12471.0	489	0.46012269938650310.00	25.03	0.00	29.31	10.00	18.66	0.33	0.00	0.00	0.00	10.85	17.24	26.53	31.72	84.27	2.79	8.00	29.43
Cluster-12472.0	741	0.52901484480431850.00	0.00	0.00	0.00	0.00	3.00	1.00	1.00	0.00	6.27	1.00	0.00	8.00	18.00	59.00	6.00	63.97	4.08
Cluster-12473.0	363	0.54269972451790640.00	0.00	0.00	0.00	0.00	0.00	0.00	0.00	0.00	7.73	0.00	5.00	0.00	0.00	0.00	0.00	13.03	16.92
Cluster-12474.0	411	0.52554744525547450.00	0.00	0.00	0.81	7.00	3.00	0.00	0.00	0.00	0.00	0.00	0.00	5.28	0.00	0.00	0.00	7.82	0.00
Cluster-12475.0	933	0.49410503751339760.00	20.00	0.00	0.00	0.00	0.00	0.00	0.00	0.00	16.58	1.00	3.00	37.83	0.00	0.00	2.00	14.89	0.00
Cluster-12476.0	114	0.46491228070175440.00	17.00	0.00	0.00	0.00	0.00	0.00	0.00	0.00	0.00	0.00	0.00	0.00	0.00	0.00	0.00	0.00	0.00
Cluster-12479.0	105	0.43809523809523810.00	0.00	48.00	4.00	5.00	2.00	1.00	0.00	0.00	0.00	0.00	0.00	0.00	0.00	0.00	0.00	0.00	0.00
Cluster-12482.0	351	0.666666666666666665.43	0.00	45.50	6.30	8.65	0.11	0.00	0.00	0.00	0.00	0.00	3.93	0.00	3.81	0.00	0.74	0.00	3.81
Cluster-12483.0	348	0.70977011494252870.00	0.00	72.00	0.00	0.00	0.00	0.00	0.00	0.00	0.00	0.00	0.00	0.00	0.00	0.00	0.00	0.00	0.00
Cluster-12484.0	297	0.41077441077441080.00	0.00	0.00	0.00	0.00	0.00	0.00	2.00	0.00	0.00	0.00	0.00	0.00	0.00	0.00	2.00	0.00	0.00
Cluster-12486.0	549	0.415300546448087450.00	0.00	0.00	0.00	0.00	0.00	0.00	0.00	0.00	2.00	3.00	5.00	1.00	0.00	0.00	0.00	0.00	0.00
Cluster-12487.0	348	0.45114942528735630.00	0.00	0.00	2.00	6.00	0.00	1.00	10.91	22.00	3.93	27.29	10.58	14.48	5.00	0.00	17.17	0.00	7.40
Cluster-12488.0	210	0.628571428571428631.00	0.00	0.00	0.00	0.00	0.00	0.00	0.00	0.00	0.00	0.00	0.00	0.00	0.00	0.00	0.00	0.00	0.00
Cluster-12489.0	483	0.47204968944099380.00	0.00	0.00	0.00	0.00	0.00	0.00	0.00	0.00	0.00	0.00	4.00	0.00	4.23	0.00	0.00	1.42	0.00
Cluster-1249.0	351	0.421652421652421670.00	0.00	0.00	0.00	11.29	6.98	0.00	0.00	0.00	0.00	0.00	0.00	0.00	0.00	0.00	0.00	0.00	0.00
Cluster-12491.0	141	0.4751773049645390.00	0.00	0.00	0.00	0.00	0.00	0.00	1.00	0.00	0.00	0.00	0.00	0.00	0.00	0.00	4.42	0.00	3.00
Cluster-12492.0	168	0.3750.00	0.00	0.00	0.00	0.00	3.00	0.00	3.00	0.00	0.00	0.00	0.00	0.00	0.00	0.00	0.00	0.00	0.00
Cluster-12496.0	432	0.62962962962962970.00	10.00	0.00	0.00	0.00	0.00	0.00	0.00	0.00	0.00	0.00	7.00	0.00	0.00	0.00	0.00	0.00	0.00
Cluster-12497.0	126	0.34920634920634920.00	0.00	27.00	0.00	0.00	0.00	0.00	0.00	0.00	0.00	0.00	0.00	0.00	0.00	0.00	0.00	0.00	0.00
Cluster-12499.0	249	0.54618473895582330.00	0.00	0.00	0.00	0.00	0.00	0.00	0.00	10.00	0.00	0.00	0.00	0.00	0.00	0.00	0.00	0.00	0.00
Cluster-1250.0	321	0.47040498442367611.00	0.00	0.00	0.00	0.00	0.00	2.00	0.00	0.00	0.00	0.00	0.00	0.00	0.00	0.00	0.00	0.00	0.00
Cluster-12503.0	168	0.547619047619047727.00	0.00	0.00	0.00	0.00	0.00	0.00	0.00	0.00	0.00	0.00	0.00	0.00	0.00	0.00	0.00	0.00	0.00
Cluster-12504.0	1194	0.489112227805695130.00	0.00	0.00	197.47	93.23	221.70	0.00	2.70	0.00	31.70	0.00	9.23	21.23	0.00	0.00	0.00	0.00	0.00
Cluster-12504.1	1164	0.487113402061855660.00	0.00	0.00	55.53	18.77	66.30	0.00	1.30	0.00	10.30	0.00	6.77	2.77	0.00	0.00	0.00	0.00	0.00
Cluster-12505.0	648	0.52777777777777780.00	0.00	0.00	0.00	0.00	6.00	0.00	0.00	0.00	6.09	0.00	1.00	0.00	0.00	0.00	0.00	0.00	6.00
Cluster-12505.1	207	0.49275362318840580.00	0.00	0.00	0.00	0.00	0.00	0.00	0.00	0.00	0.00	0.00	0.00	1.00	1.00	0.00	0.00	0.00	0.00
Cluster-12505.2	621	0.52012882447665050.00	0.00	0.00	0.00	0.00	0.00	0.00	0.00	0.00	3.91	2.00	0.00	2.00	2.00	0.00	1.00	2.00	0.00
Cluster-12506.0	510	0.55098039215686280.00	0.00	0.00	122.06	49.00	72.33	45.00	1.00	0.00	0.00	0.00	0.00	0.00	0.00	0.00	0.00	0.00	0.00
Cluster-12510.0	216	0.66666666666666660.00	0.00	36.00	0.00	0.00	0.00	0.00	0.00	0.00	0.00	0.00	0.00	0.00	0.00	0.00	0.00	0.00	0.00
Cluster-12511.0	426	0.6877934272300470.00	0.00	0.00	5.00	0.00	5.00	0.00	0.00	0.00	0.00	0.00	0.00	0.00	5.00	0.00	0.00	0.00	0.00
Cluster-12512.0	174	0.52873563218390810.00	13.00	0.00	0.00	0.00	0.00	0.00	0.00	0.00	0.00	0.00	0.00	0.00	0.00	0.00	0.00	0.00	0.00
Cluster-12516.0	366	0.4672131147540984104.00	71.00	48.00	182.00	210.00	150.00	43.91	34.00	11.00	13.00	24.00	4.00	12.00	15.00	0.00	19.83	22.00	8.08
Cluster-12518.0	315	0.67936507936507940.00	5.00	48.00	0.00	0.00	0.00	0.00	0.00	0.00	0.00	1.00	0.00	0.00	0.00	0.00	0.00	0.00	0.00
Cluster-12519.0	1191	0.409739714525608768.51	0.00	0.00	0.00	0.00	0.00	0.00	0.00	0.00	0.00	0.00	0.00	0.00	0.00	0.00	0.00	0.00	0.00
Cluster-1252.0	330	0.406060606060606070.00	0.00	0.00	0.00	0.00	0.00	0.00	0.00	0.00	0.00	0.00	0.00	9.71	0.00	7.00	0.00	0.00	0.00
Cluster-12525.0	345	0.48115942028985510.00	0.00	0.00	0.00	0.00	0.00	0.00	0.00	8.00	0.00	0.00	0.00	0.00	0.00	0.00	0.00	0.00	0.00
Cluster-12526.0	171	0.4561403508771929633.00	56.00	38.00	8.93	5.00	8.50	1.00	4.00	0.00	0.00	0.00	0.00	0.00	2.99	0.00	5.00	0.00	0.00
Cluster-12528.0	327	0.455657492354740070.00	0.00	0.00	0.00	0.00	1.00	0.00	2.04	0.00	0.00	0.00	1.87	2.00	3.04	0.00	1.11	0.00	5.94
Cluster-12531.0	129	0.465116279069767440.00	0.00	0.00	0.00	0.00	0.00	0.00	0.00	0.00	1.00	0.00	0.00	0.00	0.00	0.00	0.00	0.00	1.02
Cluster-12535.0	303	0.6369636963696370.00	17.00	0.00	0.00	0.00	0.00	0.00	0.00	0.00	0.00	0.00	5.00	0.00	0.00	0.00	0.00	0.00	0.00
Cluster-12536.0	138	0.47826086956521740.00	0.00	0.00	0.00	0.00	0.00	0.00	0.00	0.00	0.00	0.00	0.00	3.00	0.00	0.00	0.00	1.00	0.00
Cluster-12538.0	906	0.466887417218543040.00	0.00	0.00	0.00	0.00	0.00	0.00	1.46	0.00	2.66	0.00	7.66	1.46	1.33	0.00	0.00	0.00	3.72
Cluster-12539.0	219	0.34703196347031960.00	0.00	0.00	0.00	0.00	0.00	0.00	17.00	0.00	2.84	0.00	2.46	6.10	6.00	0.00	0.00	0.00	0.00
Cluster-12541.0	393	0.45292620865139950.00	0.00	0.00	0.00	0.00	0.00	0.00	0.00	0.00	0.00	0.00	4.00	1.00	0.00	0.00	0.00	0.00	0.00
Cluster-12543.0	843	0.52669039145907470.00	12.00	0.00	0.00	2.00	0.00	0.00	0.00	25.00	0.00	4.00	0.00	0.00	0.00	5.00	0.00	5.00	0.00
Cluster-12544.0	153	0.653594771241830114.00	0.00	0.00	0.00	0.00	0.00	0.00	0.00	0.00	0.00	0.00	0.00	0.00	0.00	0.00	0.00	0.00	0.00
Cluster-12551.0	138	0.44202898550724640.00	0.00	0.00	2.00	0.00	0.00	0.00	0.00	0.00	4.72	0.00	3.00	0.00	1.61	0.00	0.00	0.00	2.26
Cluster-12553.0	378	0.423280423280423260.00	0.00	0.00	0.00	5.00	3.82	0.00	0.00	0.00	0.00	0.00	0.00	0.00	0.00	0.00	0.00	0.00	0.00
Cluster-12554.0	873	0.46391752577319590.00	13.00	0.00	0.00	11.00	1.00	9.00	3.00	0.00	14.00	14.00	9.00	14.81	0.00	0.00	4.00	12.00	0.00
Cluster-12555.0	606	0.64026402640264020.00	15.00	36.00	0.00	1.00	0.00	2.00	0.00	0.00	0.00	0.00	7.00	0.00	0.00	0.00	0.00	4.00	0.00
Cluster-12556.0	495	0.414141414141414140.00	0.00	0.00	0.00	0.00	0.00	0.00	0.00	0.00	3.57	0.00	0.00	0.00	3.35	0.00	0.00	0.00	0.00
Cluster-1256.0	360	0.46666666666666670.00	0.00	0.00	0.00	0.00	0.00	0.00	0.00	0.00	0.00	0.00	0.00	0.00	0.00	0.00	3.00	0.00	4.00
Cluster-12564.0	318	0.67295597484276736.00	0.00	0.00	0.00	0.00	0.00	0.00	0.00	0.00	0.00	0.00	0.00	0.00	0.00	0.00	0.00	0.00	0.00
Cluster-12565.0	309	0.60194174757281550.00	2.00	0.00	0.00	0.00	0.00	1.00	0.00	0.00	0.00	5.00	0.00	0.00	0.00	0.00	0.00	0.00	0.00
Cluster-12566.0	270	0.566666666666666710.53	0.00	0.00	0.00	5.00	0.00	0.00	0.00	0.00	0.00	6.82	0.00	0.00	0.00	0.00	0.00	0.00	2.21
Cluster-12571.0	102	0.51960784313725490.00	0.00	0.00	0.00	0.00	0.00	0.00	14.20	0.00	0.00	0.00	0.00	0.00	0.00	0.00	0.00	0.00	0.00
Cluster-12572.0	927	0.4660194174757281721.00	0.00	0.00	0.00	0.00	0.00	8.14	1.25	0.00	0.00	3.68	0.00	0.00	0.00	0.00	0.00	0.00	0.00
Cluster-12574.0	165	0.60.00	0.00	0.00	0.00	0.00	0.00	0.00	0.00	0.00	0.00	2.00	0.00	0.00	0.00	5.00	0.00	0.00	0.00
Cluster-12575.0	261	0.63218390804597734.00	14.00	0.00	3.00	0.00	0.00	2.00	0.00	0.00	0.00	0.00	1.00	0.00	0.00	0.00	0.00	0.00	0.00
Cluster-12578.0	150	0.480.00	0.00	0.00	11.00	0.00	6.29	0.00	1.00	0.00	0.00	0.00	0.00	0.00	0.00	0.00	0.00	0.00	0.00
Cluster-12579.0	510	0.47450980392156860.00	0.00	0.00	0.00	0.00	1.00	0.00	0.00	0.00	4.86	0.00	0.00	1.24	0.00	0.00	0.00	0.00	1.16
Cluster-1258.0	270	0.625925925925925924.00	0.00	0.00	0.00	0.00	0.00	0.00	0.00	0.00	0.00	0.00	0.00	0.00	0.00	0.00	0.00	0.00	0.00
Cluster-12581.0	423	0.57446808510638320.00	0.00	112.00	3.00	9.00	0.00	0.00	0.00	8.00	0.00	1.00	0.00	4.00	3.00	0.00	2.00	0.00	0.00
Cluster-12582.0	408	0.394607843137254914.00	0.00	0.00	1.00	3.00	0.00	0.00	0.00	0.00	0.00	0.00	0.00	0.00	0.00	0.00	0.00	0.00	1.00
Cluster-12583.0	1221	0.46928746928746930.00	0.00	0.00	0.00	0.00	0.00	0.00	2.25	0.00	6.90	0.00	4.12	0.00	0.00	0.00	0.00	0.00	0.00
Cluster-12584.0	678	0.426253687315634230.00	0.00	0.00	0.00	0.00	1.00	1.00	1.00	0.00	2.00	1.00	0.00	1.00	4.00	0.00	0.00	0.00	10.00
Cluster-12586.0	276	0.48913043478260870.00	0.00	0.00	0.00	0.00	0.00	0.00	7.00	0.00	0.00	0.00	0.00	1.00	0.00	0.00	0.00	7.00	6.00
Cluster-12588.0	306	0.58169934640522880.00	8.05	29.00	0.00	8.00	0.00	0.00	0.00	0.00	0.00	1.43	0.00	0.00	0.00	0.00	0.00	0.00	0.00
Cluster-12589.0	165	0.6969696969696970.00	19.00	0.00	0.00	0.00	0.00	0.00	0.00	0.00	0.00	0.00	0.00	0.00	0.00	0.00	0.00	0.00	0.00
Cluster-12590.0	660	0.43030303030303030.00	0.00	0.00	0.00	0.00	2.07	0.00	2.34	0.00	7.72	0.00	4.17	0.00	0.00	0.00	0.00	0.00	6.71
Cluster-12592.4	126	0.476190476190476160.00	0.00	0.00	5.00	5.00	2.00	1.00	4.00	0.00	1.00	3.00	7.00	0.00	5.00	3.00	5.00	3.00	3.00
Cluster-12594.0	387	0.52196382428940570.00	0.00	0.00	0.00	0.00	0.00	0.00	1.11	11.00	6.45	0.00	9.73	1.22	4.45	0.00	0.00	0.00	0.00
Cluster-12595.0	375	0.46666666666666670.00	0.00	0.00	0.00	0.00	0.00	0.00	0.00	14.00	0.00	0.00	0.00	0.00	0.00	0.00	0.00	0.00	0.00
Cluster-12596.0	150	0.53333333333333330.00	12.00	0.00	0.00	0.00	0.00	0.00	0.00	0.00	0.00	0.00	0.00	0.00	0.00	0.00	0.00	0.00	0.00
Cluster-12599.0	345	0.40289855072463770.00	0.00	0.00	5.66	6.66	5.00	0.00	0.00	0.00	9.91	11.01	3.00	2.87	27.02	23.00	3.92	0.00	20.92
Cluster-1260.0	153	0.470588235294117640.00	0.00	0.00	0.00	0.00	0.00	0.00	0.00	0.00	10.02	4.00	1.72	10.76	6.00	0.00	4.32	0.00	1.14
Cluster-12601.0	267	0.66666666666666660.00	0.00	51.00	0.00	0.00	0.00	0.00	0.00	0.00	0.00	0.00	0.00	0.00	0.00	0.00	0.00	0.00	0.00
Cluster-1261.0	567	0.439153439153439130.00	0.00	0.00	7.15	5.32	20.07	0.00	0.00	0.00	0.00	4.87	0.00	0.00	0.00	0.00	0.00	0.00	0.01
Cluster-12610.0	438	0.43150684931506850.00	0.00	0.00	0.00	0.00	0.00	0.00	2.00	0.00	0.00	0.00	0.00	1.00	3.00	0.00	0.00	0.00	0.00
Cluster-12611.0	537	0.41713221601489760.00	0.00	0.00	0.00	0.00	0.00	8.00	0.00	0.00	1.00	0.00	1.00	0.00	3.00	1.00	0.00	0.00	0.00
Cluster-12612.0	258	0.461240310077519370.00	0.00	0.00	10.00	0.00	0.00	0.00	0.00	0.00	0.00	0.00	0.00	0.00	0.00	0.00	0.00	0.00	0.00
Cluster-12616.0	111	0.39639639639639640.00	0.00	0.00	0.00	0.00	0.00	0.00	0.00	0.00	3.77	0.00	0.00	6.64	8.75	3.02	3.18	0.00	10.03
Cluster-12617.0	231	0.441558441558441540.00	0.00	0.00	0.00	0.00	0.00	0.00	0.00	0.00	0.00	0.00	0.00	0.43	6.50	0.00	0.00	0.00	0.00
Cluster-12619.0	633	0.52448657187993690.00	0.00	0.00	0.00	0.00	2.00	0.00	0.00	0.00	1.00	6.00	8.00	7.00	35.00	14.00	0.00	0.00	30.00
Cluster-12619.1	315	0.52380952380952380.00	0.00	0.00	0.00	0.00	0.00	0.00	0.00	0.00	4.00	0.00	1.00	2.00	17.00	21.00	2.00	0.00	15.00
Cluster-1262.0	495	0.48888888888888890.00	0.00	0.00	0.00	0.00	0.00	0.00	0.00	0.00	13.00	0.00	14.00	11.00	2.00	0.00	8.00	7.00	17.00
Cluster-12620.0	300	0.470.00	0.00	0.00	0.00	0.00	3.00	0.00	8.00	7.00	0.00	0.00	0.00	0.00	0.00	0.00	0.00	0.00	0.00
Cluster-12621.0	648	0.427469135802469150.00	0.00	0.00	2.00	6.00	0.00	3.00	2.00	0.00	0.00	21.00	27.00	4.22	0.00	9.00	2.00	0.00	4.00
Cluster-12624.0	585	0.55213675213675220.00	0.00	0.00	0.00	0.00	0.00	0.00	0.00	0.00	0.00	0.00	0.00	2.52	0.00	0.00	14.73	0.00	0.00
Cluster-12626.0	285	0.44561403508771930.00	0.00	0.00	0.00	0.00	0.00	15.00	0.00	0.00	0.00	0.00	0.00	0.00	0.00	0.00	0.00	0.00	0.00
Cluster-12628.0	177	0.53107344632768360.00	13.00	0.00	0.00	0.00	1.00	2.00	1.00	0.00	0.00	0.00	0.00	5.52	0.00	0.00	0.14	0.00	0.00
Cluster-12629.0	507	0.45562130177514790.00	0.00	0.00	0.00	0.00	0.00	0.00	0.00	0.00	1.00	0.00	0.00	0.00	4.00	3.00	1.00	0.00	6.00
Cluster-1263.0	261	0.45210727969348660.00	0.00	0.00	0.00	0.00	0.00	1.00	0.00	0.00	0.00	0.00	4.00	6.00	14.00	8.00	0.00	0.00	0.00
Cluster-12632.0	246	0.451219512195121960.00	0.00	14.00	0.00	0.00	0.00	0.00	0.00	0.00	0.00	0.00	0.00	0.00	0.00	0.00	0.00	0.00	0.00
Cluster-12634.0	117	0.572649572649572615.00	0.00	0.00	0.00	0.00	0.00	0.00	0.00	0.00	0.00	0.00	0.00	0.00	0.00	0.00	0.00	0.00	0.00
Cluster-12635.0	414	0.38888888888888890.00	0.00	0.00	0.00	0.00	1.00	15.39	0.00	36.82	0.00	0.00	0.00	0.00	0.00	0.00	0.00	0.00	0.00
Cluster-12636.0	291	0.54295532646048110.00	0.00	0.00	0.00	0.00	0.00	0.00	0.00	4.00	0.00	0.00	0.00	0.00	0.00	0.00	0.00	0.00	0.00
Cluster-12637.0	174	0.48850574712643680.00	0.00	0.00	0.00	0.00	0.00	0.00	0.00	0.00	4.00	7.00	13.00	0.00	2.27	4.64	9.00	0.00	7.00
Cluster-12638.0	456	0.484649122807017550.00	0.00	0.00	0.00	0.00	0.00	0.00	40.00	0.00	0.00	0.00	0.00	0.00	0.00	0.00	0.00	0.00	0.00
Cluster-12639.0	189	0.65079365079365080.00	0.00	19.00	0.00	0.00	0.00	0.00	0.00	0.00	0.00	0.00	0.00	0.00	0.00	0.00	0.00	0.00	0.00
Cluster-12640.0	396	0.439393939393939424.00	10.00	0.00	1.00	0.00	2.00	0.00	11.00	0.00	0.00	0.00	0.00	0.00	0.00	0.00	0.00	0.00	0.00
Cluster-12641.1	126	0.428571428571428550.00	0.00	0.00	0.00	0.00	0.00	0.00	1.24	0.00	0.00	0.00	0.00	0.00	0.00	0.00	0.00	2.00	0.00
Cluster-12642.0	117	0.427350427350427330.00	0.00	0.00	1.00	0.00	3.00	0.00	8.76	0.00	0.00	0.00	0.00	0.00	0.00	0.00	0.00	0.00	0.00
Cluster-12642.2	189	0.423280423280423260.00	0.00	0.00	0.00	0.00	0.00	0.00	35.00	0.00	0.00	0.00	0.00	0.00	0.00	0.00	1.00	0.00	0.00
Cluster-12647.0	228	0.64473684210526320.00	0.00	18.00	0.00	3.00	0.00	0.00	0.00	0.00	0.00	0.00	0.00	0.00	0.00	0.00	0.00	0.00	0.00
Cluster-12648.0	468	0.44444444444444440.00	0.00	0.00	0.00	0.00	0.00	0.00	0.00	0.00	0.00	0.00	0.00	10.00	0.00	0.00	0.00	0.00	0.00
Cluster-12648.1	501	0.44311377245508980.00	0.00	0.00	0.00	0.00	0.00	0.00	0.00	0.00	3.00	0.00	0.00	0.00	0.00	10.00	0.00	2.00	1.00
Cluster-12648.2	186	0.39784946236559140.00	0.00	0.00	0.00	0.00	0.00	0.00	0.00	0.00	0.00	0.00	0.00	0.00	0.00	0.00	0.00	4.00	0.00
Cluster-1265.0	156	0.50641025641025640.00	0.00	0.00	0.00	0.00	0.00	0.00	0.00	0.00	0.00	0.00	0.00	0.00	3.00	0.00	0.00	0.00	1.55
Cluster-12650.0	318	0.490566037735849060.00	0.00	0.00	0.00	0.00	0.00	0.00	0.00	9.62	7.34	17.93	0.00	0.00	1.33	6.53	0.00	3.00	4.21
Cluster-12651.0	411	0.5839416058394160.00	0.00	0.00	0.00	0.00	0.00	0.74	0.00	0.00	3.90	11.77	3.40	0.00	6.38	5.00	4.73	18.80	28.94
Cluster-12653.0	1713	0.457676590776415650.00	0.00	155.00	7.10	90.00	0.00	3.00	0.00	0.00	0.00	6.00	0.00	0.00	0.00	0.00	0.00	0.00	0.00
Cluster-12656.0	309	0.663430420711974129.00	0.00	0.00	0.00	0.00	0.00	0.00	0.00	0.00	0.00	0.00	0.00	8.00	0.00	0.00	0.00	0.00	0.00
Cluster-12657.0	171	0.5438596491228070.00	0.00	0.00	0.00	0.00	0.00	0.00	0.00	11.00	0.00	0.00	0.00	0.00	0.00	0.00	0.00	0.00	0.00
Cluster-12658.0	1287	0.406371406371406423.00	36.00	62.00	4.00	0.00	0.00	0.00	0.00	0.00	0.00	0.00	0.00	7.24	0.00	0.00	0.00	0.00	12.10
Cluster-12659.0	279	0.440860215053763440.00	0.00	0.00	0.00	0.00	0.00	0.00	0.00	0.00	0.00	0.00	0.00	0.00	1.00	0.00	0.00	0.00	0.00
Cluster-1266.0	384	0.41406250.00	0.00	0.00	0.00	0.00	0.00	0.00	0.00	0.00	3.97	8.00	22.03	1.00	0.00	0.00	0.00	0.00	0.00
Cluster-12660.0	387	0.53488372093023250.00	8.45	0.00	0.00	0.00	0.00	0.00	0.00	11.03	0.00	0.00	0.00	1.82	0.00	0.00	0.00	0.00	8.73
Cluster-12661.0	261	0.49425287356321840.00	0.00	26.00	0.00	0.00	0.00	0.00	1.81	0.00	17.78	8.51	8.16	17.00	0.00	4.00	4.95	0.00	3.00
Cluster-12663.0	201	0.616915422885572129.00	0.00	0.00	0.00	0.00	0.00	0.00	0.00	0.00	0.00	0.00	0.00	0.00	0.00	0.00	0.00	0.00	0.00
Cluster-12665.0	483	0.41614906832298140.00	0.00	0.00	5.00	0.00	0.00	9.00	17.00	0.00	0.00	0.00	0.00	0.00	0.00	4.00	0.00	0.00	0.00
Cluster-12666.0	393	0.63358778625954190.00	0.00	0.00	3.00	4.00	0.00	2.00	0.00	0.00	0.00	0.00	0.00	0.00	0.00	6.00	0.00	4.00	0.00
Cluster-12668.0	363	0.49035812672176310.00	18.00	38.00	0.00	0.00	0.00	0.00	0.00	0.00	0.00	0.00	0.00	0.00	0.00	0.00	0.00	0.00	0.00
Cluster-12669.0	420	0.51666666666666670.00	0.00	0.00	0.00	0.00	1.00	6.00	33.00	9.00	35.00	6.00	8.00	10.00	22.00	0.00	25.00	14.00	33.00
Cluster-12670.0	1287	0.44832944832944830.00	0.00	0.00	4.00	9.00	22.00	1.00	6.00	0.00	0.00	0.00	0.00	2.00	0.00	0.00	16.00	7.00	11.00
Cluster-12671.0	387	0.65374677002583980.00	0.00	109.00	0.00	0.00	0.00	0.00	1.00	0.00	0.00	0.00	0.00	0.00	0.00	0.00	0.00	0.00	0.00
Cluster-12672.0	252	0.55555555555555560.00	0.00	17.00	0.00	0.00	0.00	0.00	0.00	0.00	0.00	0.00	0.00	0.00	0.00	0.00	0.00	0.00	0.00
Cluster-12673.0	972	0.51337448559670780.00	0.00	0.00	0.00	0.00	1.77	7.00	7.00	0.00	9.00	0.00	14.53	8.64	0.00	0.00	0.07	0.00	0.00
Cluster-12674.0	498	0.423694779116465860.00	0.00	0.00	0.00	0.00	2.00	0.00	4.00	13.00	0.00	0.00	4.99	12.06	0.00	0.00	0.00	5.00	4.30
Cluster-12676.0	270	0.629629629629629724.00	14.00	0.00	0.00	0.00	0.00	0.00	0.00	0.00	0.00	0.00	0.00	0.00	0.00	0.00	0.00	4.00	0.00
Cluster-12677.0	693	0.389610389610389630.00	0.00	0.00	0.00	0.00	0.00	9.46	0.00	9.07	0.00	0.00	0.00	0.00	0.00	0.00	0.00	4.00	0.00
Cluster-12678.0	402	0.393034825870646750.00	0.00	0.00	23.41	39.96	4.22	0.00	16.02	0.00	0.00	0.00	0.00	0.00	0.00	0.00	0.00	0.00	0.00
Cluster-12680.0	201	0.467661691542288540.00	0.00	11.00	0.00	0.00	0.00	0.00	0.00	0.00	0.00	0.00	0.00	0.00	0.00	0.00	0.00	0.00	0.00
Cluster-12681.0	222	0.468468468468468460.00	0.00	0.00	0.00	0.00	0.00	5.75	0.00	0.00	0.00	0.00	0.00	0.00	0.00	0.00	0.00	0.00	0.00
Cluster-12683.0	246	0.57317073170731746.00	0.00	0.00	0.00	0.00	0.00	0.00	5.00	4.00	0.00	0.00	0.00	0.00	0.00	0.00	0.00	0.00	0.00
Cluster-12685.0	588	0.42006802721088442.00	1.00	0.00	0.00	0.00	0.00	0.00	0.00	0.00	17.97	2.00	10.01	9.00	8.09	3.69	10.00	7.66	7.87
Cluster-12688.0	846	0.47163120567375890.00	0.00	36.00	0.00	8.00	0.00	70.74	161.35	26.00	59.00	40.91	123.72	50.88	3.00	13.00	8.00	6.00	184.00
Cluster-12690.0	345	0.66666666666666660.00	12.00	49.00	0.00	0.00	0.00	0.00	0.00	0.00	0.00	0.00	0.00	0.00	0.00	0.00	0.00	14.00	1.00
Cluster-12691.0	129	0.651162790697674519.00	0.00	0.00	0.00	0.00	0.00	0.00	0.00	0.00	0.00	0.00	0.00	0.00	0.00	0.00	0.00	0.00	0.00
Cluster-12695.0	372	0.663978494623655928.00	31.00	0.00	0.00	7.00	0.00	0.00	0.00	13.00	0.00	0.00	0.00	0.00	3.00	0.00	0.00	6.00	0.00
Cluster-127.0	222	0.70270270270270270.00	0.00	0.00	0.00	6.00	0.00	0.00	3.00	0.00	0.00	0.00	0.00	0.00	0.00	0.00	0.00	9.00	0.00
Cluster-1270.0	399	0.398496240601503740.00	0.00	0.00	0.00	0.00	0.00	0.00	2.38	0.00	20.80	0.00	0.00	10.70	0.00	0.00	0.00	20.26	5.65
Cluster-12701.0	1146	0.467713787085514844.89	29.88	0.00	17.40	32.84	35.55	30.90	122.00	29.35	85.06	57.56	109.93	93.26	58.37	62.44	107.29	118.62	66.24
Cluster-12701.1	1146	0.467713787085514857.11	43.12	38.00	46.60	56.16	62.45	102.10	0.00	36.65	156.94	112.44	231.07	186.74	105.63	89.56	179.71	142.38	192.76
Cluster-12702.0	267	0.56179775280898880.00	0.00	16.00	0.00	0.00	0.00	0.00	0.00	0.00	0.00	0.00	0.00	0.00	0.00	0.00	0.00	0.00	0.00
Cluster-12705.0	255	0.41176470588235290.00	0.00	0.00	0.00	0.00	0.00	0.00	0.00	0.00	0.00	0.00	3.00	2.72	5.27	5.00	0.00	0.00	0.00
Cluster-12708.0	1407	0.406538734896943870.00	0.00	0.00	0.00	0.00	0.00	1.80	0.00	29.00	16.29	1.82	0.00	10.73	0.00	15.41	0.00	0.00	1.68
Cluster-1271.0	219	0.31050228310502280.00	0.00	8.00	0.00	0.00	5.00	2.23	1.35	0.00	0.00	0.00	0.00	0.00	0.00	0.00	1.58	0.00	0.00
Cluster-12710.0	144	0.50.00	0.00	0.00	0.00	0.00	0.00	0.00	0.00	0.00	6.41	55.07	26.53	15.82	23.89	4.56	33.00	5.31	6.97
Cluster-12711.0	168	0.61904761904761910.00	0.00	31.00	0.00	0.00	0.00	0.00	0.00	0.00	0.00	0.00	0.00	0.00	0.00	0.00	0.00	0.00	0.00
Cluster-12712.0	285	0.456140350877192960.00	0.00	0.00	0.00	9.00	0.00	0.00	1.00	0.00	0.00	0.00	0.00	0.00	0.00	0.00	0.00	0.00	3.00
Cluster-12713.0	204	0.63235294117647060.00	0.00	19.00	0.00	0.00	0.00	0.00	0.00	0.00	0.00	0.00	0.00	0.00	0.00	0.00	0.00	0.00	0.00
Cluster-12714.0	303	0.491749174917491760.00	0.00	0.00	0.00	0.00	3.00	2.00	1.00	0.00	3.00	0.00	17.00	6.00	0.00	0.00	0.00	6.00	1.00
Cluster-12717.0	351	0.487179487179487170.00	0.00	0.00	12.00	0.00	3.00	0.00	0.00	0.00	0.00	0.00	0.00	0.00	0.00	0.00	0.00	0.00	0.00
Cluster-12719.0	198	0.479797979797979813.00	0.00	0.00	0.00	0.00	0.00	0.00	0.00	0.00	0.00	0.00	0.00	0.00	0.00	0.00	0.00	0.00	0.00
Cluster-12720.0	120	0.40833333333333330.00	0.00	0.00	0.00	0.00	0.00	0.00	6.00	0.00	0.00	0.00	0.00	0.00	0.00	0.00	0.00	0.00	0.00
Cluster-12721.0	399	0.416040100250626540.00	0.00	0.00	0.00	0.00	0.00	4.00	0.00	0.00	0.00	0.00	0.00	0.00	0.00	0.00	0.00	0.00	0.00
Cluster-12725.0	312	0.490384615384615360.00	0.00	0.00	0.00	0.00	0.00	0.00	0.00	0.00	0.00	0.00	0.00	0.00	7.08	5.69	0.00	0.00	0.00
Cluster-12727.0	288	0.43402777777777780.00	0.00	0.00	0.00	0.00	0.00	1.00	8.00	0.00	6.00	2.00	0.00	0.00	0.00	0.00	0.00	1.00	0.00
Cluster-12728.0	420	0.371428571428571440.00	0.00	0.00	1.00	2.00	0.00	0.00	0.00	0.00	1.00	0.00	0.00	0.00	4.00	3.00	0.00	0.00	3.00
Cluster-12729.0	216	0.51388888888888880.00	0.00	0.00	0.00	0.00	0.00	0.00	0.00	0.00	0.00	0.00	0.00	1.00	2.00	0.00	0.00	0.00	0.00
Cluster-12731.0	366	0.459016393442622960.00	0.00	0.00	0.00	0.00	0.00	1.00	5.00	13.00	5.00	2.00	7.00	0.00	0.00	0.00	2.00	8.00	12.00
Cluster-12732.0	996	0.43674698795180720.00	0.00	0.00	0.00	0.00	0.00	66.29	11.00	0.00	1.00	0.00	0.00	0.00	0.00	0.00	0.00	0.00	1.00
Cluster-12733.0	294	0.65986394557823120.00	0.00	0.00	0.00	0.00	0.00	0.00	0.00	0.00	0.00	0.00	0.00	0.00	0.00	0.00	0.00	5.00	0.00
Cluster-12737.0	192	0.47916666666666670.00	9.00	0.00	0.00	0.00	0.00	0.00	0.00	0.00	0.00	0.00	0.00	0.00	0.00	3.00	0.00	0.00	0.00
Cluster-12739.0	144	0.465277777777777817.00	0.00	0.00	0.00	0.00	0.00	0.00	0.00	0.00	0.00	0.00	0.00	0.00	0.00	0.00	0.00	0.00	0.00
Cluster-1274.0	261	0.429118773946360170.00	0.00	34.00	0.00	6.00	0.00	0.00	4.00	0.00	0.00	0.00	0.00	0.00	0.00	0.00	0.00	0.00	0.00
Cluster-12741.0	1161	0.483204134366925050.00	0.00	0.00	0.00	0.00	0.00	3.00	0.00	25.00	41.00	2.00	14.00	7.03	3.00	8.58	0.00	14.00	108.59
Cluster-12744.0	258	0.51937984496124030.00	0.00	0.00	0.00	8.00	0.00	0.00	0.00	0.00	0.00	0.00	0.00	0.00	0.00	0.00	0.00	0.00	0.00
Cluster-12745.0	225	0.595555555555555518.00	0.00	0.00	0.00	0.00	0.00	0.00	0.00	0.00	0.00	0.00	0.00	0.00	0.00	0.00	0.00	0.00	0.00
Cluster-12746.0	459	0.44444444444444440.00	0.00	0.00	0.00	0.00	0.00	1.00	0.00	0.00	4.00	0.00	6.00	4.00	0.00	3.00	2.00	0.00	0.00
Cluster-12746.1	1290	0.465116279069767440.00	0.00	0.00	3.00	0.00	0.00	8.00	7.00	3.00	18.00	19.00	11.21	14.61	8.00	15.52	0.00	0.00	12.00
Cluster-12746.2	1218	0.46387520525451560.00	0.00	0.00	0.00	0.00	0.00	0.00	0.00	0.00	0.00	0.00	6.79	9.39	0.00	0.00	2.00	3.00	0.00
Cluster-12746.3	1008	0.456349206349206340.00	0.00	0.00	0.00	0.00	0.00	0.00	0.00	0.00	0.00	6.00	0.00	0.00	0.00	4.48	0.00	0.00	0.00
Cluster-12749.0	231	0.463203463203463230.00	0.00	0.00	0.00	0.00	0.00	0.00	0.00	12.00	0.00	0.00	0.00	0.00	0.00	0.00	0.00	0.00	0.00
Cluster-1275.0	588	0.435374149659863930.00	0.00	0.00	0.00	0.00	0.00	0.00	0.00	0.00	6.44	0.00	0.00	4.92	1.00	0.00	0.00	3.00	4.15
Cluster-12752.0	117	0.470085470085470122.00	0.00	0.00	0.00	0.00	0.00	0.00	0.00	0.00	8.00	1.00	2.00	6.00	2.00	3.00	5.00	6.00	4.00
Cluster-12752.1	273	0.41391941391941390.00	0.00	0.00	11.33	0.00	12.03	0.00	1.59	0.00	33.85	35.07	12.76	10.45	21.77	5.36	36.68	53.38	28.32
Cluster-12752.2	252	0.41269841269841270.00	0.00	0.00	5.77	3.46	0.00	0.00	0.00	0.00	0.00	0.00	0.00	2.09	0.00	0.00	14.22	8.86	0.00
Cluster-12752.3	201	0.432835820895522360.00	0.00	0.00	0.00	0.00	0.00	0.00	7.75	0.00	20.10	29.36	17.08	16.66	39.39	10.87	15.78	6.45	34.56
Cluster-12752.4	231	0.432900432900432994.00	90.00	23.00	13.89	26.54	15.97	15.00	9.66	25.00	122.05	66.57	161.16	109.80	70.84	98.77	90.32	63.31	121.13
Cluster-12759.0	225	0.51111111111111110.00	0.00	0.00	1.00	0.00	0.00	0.00	0.00	0.00	0.00	0.00	0.00	0.00	0.00	0.00	0.00	0.00	2.00
Cluster-1276.0	435	0.44367816091954020.00	0.00	0.00	0.00	0.00	0.00	0.00	0.00	0.00	1.00	0.00	3.00	3.00	0.00	0.00	6.00	14.00	0.00
Cluster-12761.0	225	0.43111111111111110.00	18.00	0.00	0.00	0.00	0.00	0.00	0.00	0.00	5.00	0.00	11.00	1.00	1.00	0.00	0.00	0.00	1.00
Cluster-12765.0	261	0.60153256704980840.00	0.00	21.00	0.00	0.00	0.00	0.00	0.00	0.00	0.00	0.00	0.00	0.00	0.00	0.00	0.00	0.00	0.00
Cluster-12767.0	1269	0.420015760441292350.00	0.00	0.00	0.00	0.00	0.00	0.00	3.70	0.00	0.00	12.36	0.00	0.00	8.00	12.00	0.00	0.00	0.00
Cluster-12768.0	198	0.38383838383838380.00	0.00	0.00	0.00	0.00	4.00	18.00	0.00	0.00	2.00	1.00	30.00	1.00	2.00	0.00	6.00	0.00	0.00
Cluster-12769.0	249	0.66265060240963860.00	0.00	29.00	0.00	9.00	0.00	0.00	0.00	0.00	0.00	0.00	0.00	0.00	0.00	0.00	0.00	0.00	0.00
Cluster-12772.0	720	0.440277777777777770.00	0.00	0.00	0.00	1.11	0.00	8.00	6.00	0.00	4.24	0.00	0.00	0.00	8.00	0.00	8.98	18.00	8.91
Cluster-12776.0	417	0.69304556354916070.00	14.00	0.00	0.00	0.00	5.00	0.00	0.00	0.00	0.00	0.00	0.00	0.00	3.00	0.00	0.00	0.00	0.00
Cluster-12777.0	222	0.653153153153153119.00	0.00	0.00	0.00	0.00	0.00	0.00	0.00	0.00	0.00	0.00	0.00	0.00	0.00	0.00	0.00	0.00	0.00
Cluster-1278.0	246	0.447154471544715440.00	0.00	0.00	0.00	0.00	0.00	0.00	0.00	0.00	1.00	0.00	0.00	6.00	0.00	0.00	0.00	5.00	5.00
Cluster-12782.0	897	0.489409141583054650.00	0.00	0.00	0.00	0.00	0.00	0.00	0.00	0.00	0.00	4.54	3.17	0.00	2.80	0.00	0.00	0.00	0.00
Cluster-12783.0	240	0.441666666666666650.00	0.00	0.00	0.00	0.00	0.00	0.00	0.00	0.00	1.87	9.17	1.00	6.68	0.00	0.00	0.00	0.00	2.43
Cluster-12785.0	261	0.59770114942528740.00	0.00	44.00	0.00	0.00	0.00	0.00	0.00	0.00	0.00	0.00	0.00	0.00	0.00	0.00	0.00	0.00	0.00
Cluster-12787.0	1569	0.40599107711918420.00	0.00	0.00	0.00	0.00	0.00	181.00	5.00	27.00	0.00	0.00	0.00	0.00	0.00	0.00	0.00	0.00	1.00
Cluster-12787.1	426	0.457746478873239440.00	0.00	0.00	0.00	0.00	0.00	243.00	1.00	70.00	0.00	0.00	0.00	0.00	0.00	0.00	0.00	0.00	0.00
Cluster-12787.2	417	0.426858513189448450.00	0.00	0.00	0.00	0.00	0.00	39.00	4.00	0.00	0.00	0.00	0.00	0.00	0.00	0.00	0.00	0.00	0.00
Cluster-12788.0	183	0.51366120218579240.00	0.00	0.00	0.00	0.00	2.00	0.00	1.00	0.00	1.00	0.00	0.00	1.83	0.00	0.50	1.00	4.00	5.00
Cluster-12789.0	138	0.608695652173913114.00	0.00	0.00	0.00	0.00	0.00	0.00	0.00	0.00	0.00	0.00	0.00	0.00	0.00	0.00	0.00	0.00	0.00
Cluster-1279.0	165	0.39393939393939390.00	0.00	0.00	0.00	0.00	0.00	0.00	0.00	0.00	2.00	0.00	7.00	0.00	0.00	0.00	1.00	0.00	0.00
Cluster-12790.0	105	0.66666666666666660.00	0.00	0.00	0.00	0.00	0.00	3.00	0.00	0.00	8.00	3.00	11.00	15.00	0.00	0.00	0.00	0.00	0.00
Cluster-12791.0	402	0.49751243781094530.00	0.00	0.00	0.00	0.00	0.00	0.00	0.00	0.00	0.00	0.00	0.00	4.00	0.00	0.00	0.00	3.00	0.00
Cluster-12792.0	369	0.37940379403794040.00	0.00	0.00	0.00	0.00	0.00	0.00	0.00	0.00	0.00	3.00	1.00	0.00	0.00	0.00	0.00	0.00	3.00
Cluster-12793.0	489	0.4355828220858895520.00	11.00	0.00	0.00	21.00	1.00	15.00	7.00	8.00	6.00	55.00	8.00	8.00	9.00	28.00	2.00	7.00	6.00
Cluster-12795.0	156	0.461538461538461560.00	0.00	0.00	0.00	0.00	2.07	0.00	0.00	0.00	2.32	13.16	24.00	11.82	7.03	3.39	0.00	0.00	0.00
Cluster-12799.1	1182	0.50676818950930620.00	0.00	0.00	0.00	0.00	0.00	0.00	0.00	0.00	4.95	0.00	13.50	0.00	0.00	0.00	0.00	0.00	0.00
Cluster-12799.2	894	0.5290827740492170.00	0.00	0.00	17.81	0.00	0.00	0.00	0.00	0.00	3.75	0.00	0.00	0.00	0.00	10.60	0.00	37.00	6.13
Cluster-12799.3	1110	0.518018018018018132.70	18.53	0.00	4.22	14.41	9.59	27.93	0.00	0.00	29.19	0.00	19.26	28.41	56.78	23.79	91.03	0.00	3.01
Cluster-12799.4	486	0.46090534979423872.30	10.41	0.00	27.32	14.59	22.63	0.00	0.00	0.00	33.11	1.00	21.24	8.59	6.22	12.61	15.97	35.00	8.86
Cluster-12799.5	1110	0.51981981981981980.00	18.06	0.00	11.64	9.00	31.78	121.07	58.00	35.00	0.00	0.00	0.00	0.00	0.00	0.00	0.00	0.00	0.00
Cluster-12799.6	501	0.433133732534930150.00	0.00	0.00	2.00	4.00	5.00	22.00	17.00	5.00	4.00	3.00	3.00	1.00	4.00	2.00	0.00	0.00	5.00
Cluster-12803.0	297	0.430976430976430960.00	0.00	16.00	0.00	0.00	0.00	0.00	0.00	0.00	4.00	0.00	0.00	0.00	0.00	0.00	0.00	0.00	0.00
Cluster-12804.0	687	0.44978165938864630.00	0.00	0.00	0.00	2.11	0.00	0.00	0.00	0.00	0.00	0.00	0.00	3.00	0.00	0.00	10.27	0.00	0.00
Cluster-12806.0	288	0.69097222222222220.00	17.00	0.00	0.00	0.00	0.00	0.00	1.00	0.00	0.00	0.00	0.00	0.00	0.00	0.00	0.00	0.00	0.00
Cluster-12807.0	180	0.43888888888888890.00	0.00	0.00	0.00	0.00	5.00	0.00	0.00	0.00	0.00	0.00	0.00	0.00	0.00	0.00	0.00	0.00	0.00
Cluster-1281.0	507	0.449704142011834340.00	0.00	0.00	0.00	0.00	0.00	0.00	0.00	0.00	0.00	0.00	35.04	0.19	9.93	16.27	0.00	0.00	0.00
Cluster-12810.0	111	0.41441441441441440.00	0.00	0.00	0.00	0.00	0.00	0.00	0.00	9.00	0.00	0.00	0.00	0.00	0.00	0.00	1.00	0.00	0.00
Cluster-12816.1	321	0.433021806853582550.00	0.00	0.00	11.10	20.22	13.37	0.00	0.00	0.00	0.00	0.00	0.00	0.00	0.00	0.00	0.00	0.00	0.00
Cluster-12818.0	231	0.50216450216450210.00	0.00	0.00	0.00	0.00	5.00	1.00	5.00	0.00	0.00	0.00	1.00	0.00	0.00	0.00	2.00	0.00	0.00
Cluster-1282.0	204	0.558823529411764715.00	0.00	0.00	0.00	0.00	0.00	0.00	0.00	0.00	0.00	0.00	0.00	0.00	0.00	0.00	0.00	0.00	0.00
Cluster-12823.0	276	0.518115942028985518.00	2.00	33.00	4.06	0.00	12.48	14.00	32.32	0.00	57.00	36.00	61.44	25.06	41.00	20.00	60.00	57.82	25.00
Cluster-12825.0	636	0.457547169811320760.00	0.00	0.00	0.00	0.00	0.00	1.81	0.00	0.00	15.04	4.73	20.10	24.12	19.64	43.49	2.64	11.73	9.33
Cluster-12826.0	657	0.4566210045662170.17	8.00	0.00	0.00	15.25	12.72	90.07	129.30	592.24	80.64	6.37	29.10	93.01	0.00	10.18	0.00	0.00	13.80
Cluster-12826.1	642	0.44548286604361370.00	0.00	0.00	0.00	24.55	0.00	0.00	16.67	0.00	0.00	0.00	0.00	19.92	0.00	0.00	0.00	0.00	4.08
Cluster-12826.2	621	0.4508856682769726321.83	35.00	0.00	10.96	98.02	22.04	57.20	93.26	132.67	153.25	9.33	106.14	241.94	5.00	32.51	1.00	2.64	48.98
Cluster-12826.3	648	0.45679012345679010.00	0.00	0.00	0.00	0.00	0.00	0.00	0.00	0.00	5.39	0.00	7.89	12.77	0.00	0.00	0.00	0.00	6.04
Cluster-12826.4	651	0.44700460829493090.00	0.00	0.00	13.39	53.94	15.56	6.37	1.52	385.08	18.52	0.00	43.60	32.50	0.00	0.00	4.51	0.00	11.57
Cluster-12826.5	423	0.453900709219858150.00	0.00	0.00	0.00	9.15	4.68	5.36	21.49	0.00	16.19	3.30	7.27	11.86	0.00	2.13	0.00	0.00	1.53
Cluster-12826.6	657	0.456621004566210.00	0.00	0.00	3.65	25.09	0.00	0.00	61.76	0.00	0.00	0.00	0.00	0.00	0.00	2.18	1.49	3.36	0.00
Cluster-12827.0	222	0.52252252252252250.00	0.00	0.00	0.00	0.00	0.00	0.00	0.00	13.00	0.00	0.00	0.00	0.00	0.00	0.00	0.00	0.00	0.00
Cluster-12828.0	267	0.393258426966292150.00	0.00	0.00	0.00	0.00	0.00	0.00	0.00	11.00	0.00	0.00	0.00	0.00	0.00	0.00	0.00	0.00	0.00
Cluster-12829.0	363	0.443526170798898060.00	15.00	0.00	0.00	0.00	0.00	0.00	0.00	0.00	0.00	0.00	0.00	0.00	0.00	0.00	0.00	2.49	0.00
Cluster-12831.0	633	0.442338072669826221.00	0.00	22.00	11.03	9.73	4.67	9.28	4.06	3.00	18.75	0.00	19.07	10.48	20.16	3.93	0.00	18.40	0.00
Cluster-12832.0	735	0.52244897959183680.00	0.00	0.00	0.00	0.00	0.00	0.00	1.00	0.00	2.00	0.00	3.00	1.00	0.00	0.00	13.00	5.00	23.00
Cluster-12833.0	702	0.490028490028490.00	0.00	0.00	0.00	0.00	0.00	0.00	8.77	4.00	0.00	0.00	0.00	0.00	0.00	8.93	0.00	0.00	0.00
Cluster-12834.0	681	0.425844346549192340.00	0.00	0.00	0.00	0.00	0.00	1.12	0.00	0.00	0.00	0.00	0.00	0.00	11.32	0.00	31.71	2.22	6.19
Cluster-12836.0	483	0.4327122153209110.00	0.00	0.00	0.00	0.00	1.00	0.00	0.00	0.00	0.00	0.00	0.00	3.00	0.00	11.00	0.00	0.00	2.00
Cluster-12839.0	597	0.41038525963149080.00	0.00	0.00	3.00	29.00	2.58	2.00	6.00	0.00	2.28	0.00	0.00	2.00	0.00	0.00	5.00	0.00	5.00
Cluster-1284.0	309	0.485436893203883523.30	42.00	0.00	0.00	0.00	0.00	0.00	0.00	12.07	2.98	2.00	2.30	4.97	1.22	2.91	0.97	0.00	0.95
Cluster-12842.0	645	0.471317829457364330.00	0.00	0.00	0.00	0.00	0.00	0.00	0.00	0.00	0.00	0.00	0.00	0.00	0.00	0.00	0.00	1.09	3.47
Cluster-12843.0	183	0.540983606557377116.13	0.00	0.00	3.05	0.00	4.57	6.78	3.62	0.00	12.30	1.08	15.94	8.44	0.00	0.00	2.31	4.63	2.43
Cluster-12846.0	486	0.390946502057613170.00	0.00	0.00	0.00	0.00	0.00	0.00	0.00	0.00	0.00	0.00	4.00	0.00	0.00	0.00	5.00	0.00	0.00
Cluster-12848.0	204	0.612745098039215718.00	0.00	0.00	8.00	0.00	0.00	0.00	0.00	0.00	0.00	0.00	0.00	0.00	0.00	0.00	0.00	0.00	0.00
Cluster-12849.0	111	0.441441441441441430.00	0.00	0.00	0.00	0.00	0.00	0.00	0.00	0.00	0.00	0.00	0.00	0.00	0.00	0.00	0.00	2.12	6.19
Cluster-1285.0	171	0.66666666666666660.00	0.00	40.00	0.00	0.00	0.00	0.00	0.00	0.00	0.00	0.00	0.00	0.00	0.00	0.00	0.00	0.00	0.00
Cluster-12850.0	462	0.437229437229437250.00	14.00	0.00	4.00	0.00	1.00	3.00	0.00	0.00	0.00	0.00	2.00	0.00	0.00	0.00	0.00	0.00	0.00
Cluster-12851.0	609	0.57471264367816090.00	0.00	0.00	0.00	6.00	0.00	0.00	0.00	0.00	2.00	26.00	9.00	4.00	8.00	11.00	13.00	0.00	22.00
Cluster-12852.0	315	0.61904761904761910.00	0.00	19.00	2.00	0.00	0.00	0.00	0.00	0.00	0.00	0.00	0.00	0.00	0.00	0.00	0.00	0.00	0.00
Cluster-12852.1	288	0.635416666666666612.00	0.00	0.00	0.00	0.00	0.00	0.00	0.00	0.00	0.00	0.00	0.00	0.00	0.00	0.00	0.00	0.00	0.00
Cluster-12853.0	294	0.4795918367346938514.00	28.00	0.00	0.00	3.00	0.00	3.00	0.00	11.00	0.00	0.00	0.00	0.00	0.00	0.00	0.00	0.00	1.00
Cluster-12855.0	651	0.48233486943164360.00	0.00	0.00	0.00	0.00	0.00	0.00	9.00	0.00	20.39	7.03	8.42	15.60	7.68	0.00	10.06	13.50	32.43
Cluster-12856.0	315	0.431746031746031770.00	0.00	0.00	0.00	0.00	0.00	2.00	0.00	0.00	1.00	0.00	0.00	0.00	8.00	0.00	0.00	0.00	0.00
Cluster-12857.0	129	0.658914728682170516.00	0.00	0.00	1.00	0.00	0.00	4.00	0.00	0.00	0.00	7.00	0.00	0.00	0.00	5.00	0.00	0.00	0.00
Cluster-12858.0	627	0.42583732057416270.00	0.00	0.00	0.00	0.00	0.00	0.00	6.15	0.00	0.00	0.00	0.00	1.14	4.00	0.00	0.00	0.00	0.00
Cluster-12859.0	201	0.432835820895522360.00	0.00	0.00	0.00	0.00	0.00	1.00	6.00	0.00	0.00	0.00	0.00	0.00	4.00	0.00	5.00	0.00	0.00
Cluster-12865.0	204	0.5539215686274510.00	0.00	30.00	0.00	0.00	0.00	0.00	0.00	0.00	0.00	0.00	0.00	0.00	0.00	0.00	0.00	0.00	0.00
Cluster-1287.0	1596	0.489974937343358428.00	7.00	37.00	54.00	9.00	10.00	0.00	33.00	0.00	69.00	12.00	157.00	118.00	22.00	57.00	23.00	28.00	101.00
Cluster-12870.0	216	0.69907407407407410.00	0.00	29.00	0.00	0.00	0.00	0.00	0.00	0.00	0.00	0.00	0.00	0.00	0.00	0.00	0.00	4.00	0.00
Cluster-12872.0	228	0.44736842105263160.00	0.00	0.00	0.00	0.00	0.00	0.00	0.00	12.00	0.00	0.00	0.00	0.00	0.00	0.00	0.00	0.00	0.00
Cluster-12874.0	426	0.48122065727699530.00	0.00	0.00	0.00	0.00	0.00	0.00	0.00	0.00	0.00	0.00	0.00	0.00	1.80	0.00	0.00	3.01	0.00
Cluster-12876.0	516	0.50581395348837210.00	0.00	0.00	0.00	0.00	2.00	2.93	0.00	7.00	0.00	4.38	3.24	6.03	6.91	0.00	0.00	0.00	1.27
Cluster-12880.0	135	0.39259259259259260.00	10.00	0.00	0.00	0.00	0.00	0.00	0.00	0.00	0.00	0.00	0.00	0.00	0.00	0.00	0.00	0.00	0.00
Cluster-12885.0	333	0.41441441441441440.00	0.00	0.00	0.00	0.00	8.38	0.00	0.00	0.00	0.00	0.00	0.00	0.00	0.00	0.00	0.00	0.00	0.00
Cluster-12887.0	171	0.37426900584795320.00	0.00	0.00	0.00	0.00	0.00	0.00	0.00	0.00	0.00	0.00	0.56	93.36	17.14	50.96	5.94	1.25	101.21
Cluster-12888.0	594	0.65319865319865320.00	0.00	18.00	4.00	14.00	0.00	0.00	2.00	0.00	0.00	0.00	0.00	0.00	0.00	0.00	3.00	0.00	1.00
Cluster-12890.0	126	0.595238095238095211.00	0.00	0.00	0.00	0.00	0.00	0.00	0.00	0.00	0.00	0.00	0.00	0.00	0.00	0.00	0.00	0.00	0.00
Cluster-12891.0	402	0.40796019900497510.00	0.00	0.00	0.00	0.00	0.00	0.00	6.92	0.00	9.42	30.00	0.00	34.30	1.45	4.91	7.60	0.00	22.65
Cluster-12892.0	213	0.58685446009389670.00	0.00	0.00	0.00	0.00	0.00	0.00	0.00	12.00	0.00	0.00	0.00	0.00	0.00	0.00	0.00	0.00	0.00
Cluster-12893.0	765	0.44967320261437919.00	0.00	20.00	0.00	0.00	1.00	8.00	9.00	0.00	25.00	42.79	10.00	21.00	15.00	18.00	10.00	6.00	5.00
Cluster-12896.0	588	0.52210884353741490.00	0.00	0.00	0.00	0.00	0.00	0.00	14.00	0.00	10.00	4.00	0.00	2.00	0.00	4.00	3.00	0.00	5.00
Cluster-12898.0	513	0.43274853801169590.00	0.00	0.00	0.00	0.00	0.00	0.00	0.00	0.00	0.00	0.00	2.60	0.00	0.00	0.00	0.00	0.00	3.65
Cluster-129.0	282	0.39716312056737590.00	0.00	0.00	13.00	10.12	2.86	6.01	0.00	0.00	0.00	0.00	3.62	0.00	0.00	0.00	0.00	0.00	0.00
Cluster-12900.0	450	0.404444444444444440.00	0.00	0.00	0.00	0.00	0.00	0.00	4.00	0.00	0.00	2.00	0.00	0.00	0.00	0.00	0.00	0.00	2.00
Cluster-12902.0	171	0.42690058479532160.00	0.00	0.00	0.00	0.00	2.00	0.00	6.00	10.00	0.00	0.00	0.00	0.00	0.00	0.00	0.00	0.00	0.00
Cluster-12905.0	408	0.50980392156862740.00	0.00	0.00	0.00	4.44	13.00	0.00	0.00	0.00	5.14	8.00	8.38	5.99	4.28	0.00	18.80	0.00	0.00
Cluster-12906.0	777	0.453024453024453049.00	17.00	0.00	0.00	0.00	0.00	0.00	0.00	0.00	0.00	9.00	0.00	0.00	11.00	15.00	0.00	0.00	0.00
Cluster-12908.0	393	0.42239185750636130.00	0.00	0.00	1.00	11.00	0.00	0.00	3.00	0.00	0.00	0.00	0.00	2.00	1.00	1.00	1.00	0.00	0.00
Cluster-12909.0	159	0.62893081761006290.00	0.00	20.00	5.00	0.00	0.00	0.00	0.00	0.00	0.00	0.00	0.00	0.00	1.00	0.00	0.00	0.00	0.00
Cluster-1291.0	228	0.47807017543859650.00	0.00	0.00	0.00	0.00	0.00	0.00	6.00	5.00	0.00	0.00	2.00	0.00	1.00	0.00	12.00	0.00	2.00
Cluster-12910.0	255	0.4039215686274510.00	0.00	0.00	0.00	0.00	0.00	0.00	0.00	0.00	0.00	0.00	0.00	0.00	21.06	0.00	0.00	0.00	0.00
Cluster-12911.0	345	0.472463768115942040.00	0.00	0.00	0.00	0.00	0.00	0.00	0.00	0.00	4.52	10.53	0.00	2.79	0.00	0.00	0.00	3.00	4.00
Cluster-12912.0	273	0.454212454212454210.00	15.00	0.00	3.00	15.00	0.00	0.00	5.00	0.00	4.00	9.00	3.00	6.00	0.00	0.00	1.00	0.00	0.00
Cluster-12916.0	156	0.51282051282051280.00	0.00	0.00	0.00	0.00	0.00	0.00	0.00	0.00	0.89	0.00	3.00	0.00	0.00	0.00	0.00	0.00	0.00
Cluster-12917.0	660	0.462121212121212119.00	0.00	0.00	2.00	4.00	2.00	8.00	0.00	0.00	6.00	29.00	12.00	8.00	40.00	67.00	32.00	11.00	25.00
Cluster-12919.0	168	0.428571428571428550.00	0.00	0.00	0.00	0.00	0.00	0.00	0.00	0.00	0.00	0.00	2.54	0.00	0.00	0.00	0.00	0.00	0.00
Cluster-1292.0	552	0.54347826086956520.00	0.00	0.00	0.00	0.00	0.00	0.00	0.00	0.00	14.00	0.00	0.00	2.00	0.00	0.00	0.00	0.00	0.00
Cluster-12920.0	225	0.662222222222222326.00	0.00	40.00	0.00	0.00	0.00	0.00	0.00	0.00	0.00	0.00	0.00	0.00	0.00	0.00	0.00	5.00	0.00
Cluster-12924.0	264	0.60606060606060610.00	0.00	0.00	0.00	0.00	0.00	0.00	0.00	0.00	0.00	0.00	0.00	0.00	0.00	0.00	5.00	0.00	0.00
Cluster-12926.0	1281	0.51288056206088990.00	0.00	0.00	0.00	0.00	0.00	3.97	0.00	0.00	7.85	2.00	3.74	0.00	3.00	0.00	12.28	25.91	15.47
Cluster-12927.0	207	0.49758454106280190.00	0.00	0.00	0.00	0.00	0.00	0.00	0.00	0.00	0.00	0.00	0.00	1.00	0.00	0.00	0.00	2.19	3.05
Cluster-12928.0	147	0.414965986394557840.00	0.00	0.00	0.00	5.00	0.00	0.00	0.00	0.00	136.59	0.00	41.30	15.36	0.00	0.00	0.00	0.00	0.00
Cluster-1293.0	492	0.5081300813008130.00	0.00	0.00	0.00	0.00	0.00	0.00	0.00	0.00	10.00	0.00	0.00	0.00	0.00	0.00	0.00	0.00	0.00
Cluster-12932.0	471	0.69851380042462840.00	73.00	0.00	0.00	0.00	0.00	0.00	0.00	0.00	0.00	0.00	0.00	0.00	0.00	0.00	0.00	0.00	0.00
Cluster-12934.0	405	0.471604938271604930.00	0.00	0.00	0.00	0.00	0.00	0.00	11.00	0.00	0.00	0.00	0.00	0.00	0.00	0.00	5.00	0.00	6.00
Cluster-12936.0	144	0.50.00	0.00	37.00	0.00	0.00	0.00	0.00	0.00	0.00	0.00	0.00	0.00	0.00	0.00	0.00	0.00	0.00	0.00
Cluster-12939.0	270	0.51851851851851850.00	0.00	23.00	0.00	0.00	0.00	0.00	0.00	0.00	0.00	0.00	0.00	0.00	0.00	0.00	0.00	0.00	0.00
Cluster-1294.0	459	0.627450980392156930.00	0.00	0.00	0.00	3.00	0.00	0.00	0.00	0.00	0.00	0.00	0.00	0.00	0.00	0.00	0.00	0.00	0.00
Cluster-12940.0	1017	0.492625368731563430.00	0.00	0.00	0.00	0.00	0.00	0.00	0.00	104.98	0.00	0.00	0.00	0.00	0.00	0.00	0.00	0.00	0.00
Cluster-12944.0	111	0.441441441441441430.00	7.00	0.00	0.00	0.00	0.00	0.00	0.00	0.00	0.00	1.00	4.00	0.00	0.00	0.00	0.00	0.00	0.00
Cluster-12945.0	375	0.39733333333333330.00	0.00	0.00	0.00	0.00	0.00	0.00	0.00	0.00	4.32	1.65	0.00	0.00	0.00	0.00	0.00	0.00	0.00
Cluster-12946.0	234	0.585470085470085525.00	0.00	0.00	0.00	0.00	0.00	0.00	0.00	0.00	0.00	0.00	0.00	0.00	0.00	0.00	0.00	0.00	0.00
Cluster-12947.0	198	0.43939393939393940.00	0.00	0.00	0.00	0.00	0.00	0.00	3.00	0.00	0.00	3.00	0.00	3.00	0.00	0.00	0.00	0.00	0.00
Cluster-12955.0	393	0.442748091603053450.00	0.00	0.00	0.00	0.00	2.00	1.00	17.00	0.00	0.00	0.00	0.00	0.00	0.00	0.00	0.00	0.00	0.00
Cluster-12956.0	567	0.64902998236331570.00	0.00	0.00	0.00	0.00	4.00	1.00	0.00	11.00	0.00	0.00	9.00	0.00	0.00	3.00	0.00	0.00	0.00
Cluster-12960.0	390	0.50.00	0.00	0.00	0.00	0.00	0.00	5.00	0.00	11.00	14.00	5.00	6.00	4.00	0.00	0.00	0.00	0.00	6.00
Cluster-12961.0	222	0.61711711711711710.00	0.00	47.00	0.00	0.00	0.00	0.00	0.00	0.00	0.00	0.00	0.00	0.00	0.00	0.00	0.00	0.00	0.00
Cluster-12962.0	162	0.413580246913580250.00	0.00	0.00	0.00	0.00	5.00	0.00	0.00	0.00	0.00	0.00	5.00	5.00	0.00	0.00	0.00	0.00	0.00
Cluster-12965.1	126	0.43650793650793650.00	0.00	0.00	0.00	0.00	0.00	0.00	0.00	0.00	0.00	0.00	2.00	0.00	0.00	0.00	0.00	0.00	0.00
Cluster-12967.0	111	0.405405405405405430.00	13.00	0.00	0.00	0.00	0.00	0.00	0.00	0.00	0.00	0.00	0.00	0.00	0.00	0.00	0.00	0.00	0.00
Cluster-12968.0	1329	0.453724604966140.00	7.00	0.00	36.00	34.00	61.00	21.00	61.00	13.00	42.00	1.00	55.00	60.00	9.00	18.00	155.00	60.00	69.00
Cluster-12971.0	159	0.584905660377358512.00	0.00	0.00	0.00	0.00	0.00	0.00	0.00	0.00	0.00	0.00	0.00	0.00	0.00	0.00	0.00	0.00	0.00
Cluster-12972.0	285	0.63508771929824560.00	34.00	48.00	1.00	0.00	0.00	2.00	0.00	0.00	0.00	0.00	0.00	0.00	0.00	0.00	0.00	0.00	0.00
Cluster-12973.0	825	0.488484848484848470.00	0.00	36.00	10.00	0.00	1.00	0.00	7.00	0.00	3.00	0.00	3.00	7.00	0.00	0.00	6.00	2.00	3.00
Cluster-12973.1	462	0.38744588744588740.00	0.00	0.00	0.00	0.00	0.00	0.00	0.00	0.00	0.00	0.00	0.00	4.00	0.00	2.00	0.00	0.00	0.00
Cluster-12973.2	762	0.4107611548556430.00	0.00	0.00	24.00	0.00	13.76	21.00	58.00	0.00	15.24	0.00	51.63	55.36	0.00	0.00	13.27	0.00	30.81
Cluster-12973.3	702	0.41310541310541310.00	0.00	0.00	0.00	38.00	3.24	0.00	0.00	13.00	11.51	1.00	0.00	0.00	21.91	12.00	9.73	18.34	0.00
Cluster-12973.4	708	0.41242937853107340.00	0.00	0.00	0.00	0.00	0.00	0.00	0.00	0.00	2.25	0.00	1.81	2.64	0.00	0.00	0.00	0.00	7.34
Cluster-12975.0	354	0.40677966101694920.00	0.00	0.00	6.00	5.00	2.00	0.00	13.98	0.00	3.00	8.00	3.00	13.99	0.00	0.00	11.00	9.00	3.00
Cluster-12977.0	471	0.4479830148619957721.00	0.00	0.00	10.00	4.00	3.00	5.00	2.00	4.00	4.00	89.00	37.00	35.00	1.00	1.00	42.00	12.00	32.00
Cluster-12978.0	435	0.46666666666666670.00	0.00	10.00	4.00	0.00	11.00	0.00	1.00	0.00	0.00	0.00	0.00	0.00	0.00	0.00	0.00	0.00	0.00
Cluster-12979.0	336	0.419642857142857150.00	0.00	0.00	0.00	0.00	0.00	0.00	0.00	0.00	1.21	0.00	0.00	9.44	0.00	0.00	0.00	0.00	0.00
Cluster-1298.0	204	0.470588235294117640.00	0.00	0.00	0.00	0.00	0.00	0.00	0.00	0.00	0.00	0.00	7.00	0.00	0.00	0.00	0.00	0.00	6.00
Cluster-12980.0	177	0.45762711864406780.00	0.00	0.00	0.00	0.00	0.00	0.00	5.00	0.00	0.00	0.00	0.00	0.00	0.00	0.00	0.00	7.00	0.00
Cluster-12983.0	129	0.527131782945736510.00	0.00	0.00	0.00	0.00	0.00	0.00	0.00	0.00	0.00	0.00	0.00	0.00	0.00	0.00	0.00	0.00	0.00
Cluster-12985.0	108	0.51851851851851850.00	0.00	0.00	6.00	16.00	19.00	0.00	0.00	0.00	0.00	0.00	0.00	0.00	0.00	0.00	0.00	0.00	0.00
Cluster-12988.0	327	0.467889908256880760.00	0.00	0.00	0.00	0.00	0.00	0.00	0.00	0.00	2.00	0.00	2.00	0.00	0.00	0.00	1.00	0.00	1.00
Cluster-12989.0	237	0.413502109704641350.00	37.00	20.00	0.00	0.00	0.00	0.00	0.00	0.00	0.00	0.00	0.00	0.00	0.00	0.00	0.00	0.00	0.00
Cluster-1299.0	531	0.467043314500941665.80	47.66	0.00	13.08	2.43	10.81	4.88	21.86	14.04	5.23	0.00	8.48	3.33	4.34	0.00	4.36	0.00	8.34
Cluster-12990.0	294	0.442176870748299346.00	1.51	0.00	0.00	16.97	15.80	0.00	0.00	34.00	0.00	0.00	0.00	0.00	0.00	0.00	0.00	0.00	0.00
Cluster-12992.0	390	0.52051282051282060.00	0.00	0.00	0.00	0.00	0.00	0.00	0.00	0.00	0.00	6.39	0.00	2.18	4.55	7.24	0.00	0.00	1.00
Cluster-12994.0	255	0.654901960784313722.00	0.00	0.00	0.00	0.00	0.00	0.00	0.00	0.00	0.00	0.00	0.00	0.00	0.00	0.00	0.00	0.00	0.00
Cluster-12996.0	591	0.44162436548223350.00	0.00	0.00	10.00	11.00	4.00	19.00	8.00	0.00	5.00	10.00	4.00	9.00	5.00	5.00	2.00	3.00	45.00
Cluster-12998.0	213	0.46948356807511740.00	0.00	0.00	10.77	12.12	0.00	0.00	0.00	0.00	0.00	0.00	0.00	0.00	0.00	0.00	0.00	0.00	0.00
Cluster-12999.0	123	0.617886178861788622.00	0.00	0.00	0.00	0.00	0.00	0.00	0.00	0.00	0.00	0.00	0.00	0.00	0.00	0.00	0.00	0.00	0.00
Cluster-130.0	294	0.59183673469387750.00	16.00	0.00	0.00	1.00	0.00	0.00	0.00	0.00	0.00	0.00	0.00	0.00	0.00	0.00	0.00	0.00	0.00
Cluster-13001.0	261	0.643678160919540220.00	0.00	0.00	0.00	0.00	0.00	0.00	0.00	0.00	0.00	0.00	0.00	0.00	0.00	0.00	0.00	0.00	0.00
Cluster-13002.0	867	0.470588235294117640.00	0.00	0.00	27.00	39.00	48.00	0.00	28.00	0.00	0.00	0.00	0.00	0.00	0.00	0.00	0.00	0.00	0.00
Cluster-13007.0	423	0.4586288416075650.00	23.00	0.00	1.02	6.00	9.07	14.39	16.29	0.00	5.03	0.00	7.14	15.68	7.12	1.01	13.25	9.13	7.14
Cluster-13008.0	102	0.460784313725490170.00	0.00	0.00	0.00	0.00	3.00	0.00	0.00	0.00	0.00	11.00	0.00	0.00	0.00	4.00	0.00	0.00	0.00
Cluster-13009.0	174	0.64942528735632190.00	21.00	0.00	0.00	0.00	0.00	0.00	0.00	0.00	0.00	0.00	0.00	0.00	0.00	0.00	0.00	0.00	0.00
Cluster-13010.0	225	0.395555555555555550.00	0.00	25.00	0.00	0.00	0.00	0.00	0.00	0.00	0.00	0.00	0.00	0.00	0.00	0.00	0.00	0.00	0.00
Cluster-13012.0	297	0.45117845117845120.00	0.00	0.00	0.00	0.00	0.00	0.00	3.00	0.00	3.00	0.00	0.00	0.00	0.00	0.00	0.00	0.00	0.00
Cluster-13013.0	696	0.47701149425287354149.00	50.00	143.00	44.00	42.00	136.00	23.00	2.00	0.00	6.00	24.00	1.00	12.00	5.00	22.00	33.00	2.00	5.00
Cluster-13014.0	138	0.47826086956521740.00	0.00	0.00	0.00	0.00	2.00	13.00	14.64	9.01	3.00	0.00	1.00	1.27	1.00	0.00	0.00	0.00	5.75
Cluster-13015.0	357	0.50140056022408960.00	0.00	0.00	0.00	8.00	0.00	0.00	3.00	0.00	0.00	4.00	3.00	0.00	0.00	3.00	0.00	0.00	0.00
Cluster-13017.0	273	0.6300366300366312.00	0.00	0.00	0.00	0.00	0.00	0.00	0.00	0.00	0.00	0.00	0.00	0.00	0.00	0.00	0.00	0.00	0.00
Cluster-13018.0	489	0.627811860940695321.25	19.90	0.00	0.00	7.00	0.00	0.00	0.00	0.00	0.00	3.00	1.41	0.00	0.00	0.00	0.00	5.00	0.00
Cluster-13019.0	126	0.50.00	22.00	0.00	0.00	0.00	0.00	0.00	0.00	0.00	0.00	0.00	0.00	0.00	0.00	0.00	0.00	0.00	0.00
Cluster-1302.0	1860	0.472580645161290340.00	0.00	0.00	24.00	0.00	12.98	25.00	109.00	23.00	27.00	20.00	34.00	41.34	16.00	9.38	37.00	25.00	36.00
Cluster-13020.0	345	0.53333333333333330.00	0.00	0.00	0.00	0.00	0.00	0.00	0.00	0.00	5.26	0.00	1.09	3.19	2.05	6.52	0.00	0.00	0.00
Cluster-13021.0	1179	0.443596268023748960.00	0.00	0.00	0.00	0.00	3.00	1.00	0.00	0.00	15.78	0.00	0.00	0.00	0.00	0.00	0.00	0.00	5.87
Cluster-13021.1	792	0.47348484848484850.00	0.00	0.00	0.00	0.00	0.00	0.00	0.00	0.00	17.94	20.04	38.38	0.00	0.00	0.00	0.00	1.95	0.00
Cluster-13021.2	1428	0.459383753501400540.00	0.00	0.00	0.00	0.00	0.00	0.00	4.21	0.00	162.38	64.96	135.87	115.84	0.00	37.10	21.30	40.05	30.13
Cluster-13021.3	792	0.47348484848484850.00	0.00	0.00	0.00	0.00	0.00	0.00	0.00	0.00	0.02	0.00	0.00	0.00	6.46	0.00	0.00	0.00	0.00
Cluster-13021.4	705	0.441134751773049670.00	0.00	0.00	0.00	0.00	0.00	0.00	0.00	0.00	7.19	0.00	0.00	52.23	0.00	0.00	0.00	0.00	0.00
Cluster-13021.5	792	0.47348484848484850.00	0.00	0.00	0.00	0.00	0.00	0.00	6.21	0.00	20.57	0.00	10.47	64.39	0.00	0.00	0.00	0.00	0.00
Cluster-13021.6	792	0.47348484848484850.00	0.00	0.00	0.00	0.00	0.00	0.00	11.58	0.00	28.87	0.00	42.28	0.00	0.00	0.00	0.00	0.00	0.00
Cluster-13021.7	1428	0.45868347338935570.00	0.00	0.00	0.00	0.00	0.00	0.00	0.00	0.00	48.25	0.00	0.00	14.53	8.54	1.90	2.70	0.00	0.00
Cluster-13022.0	1089	0.648301193755739265.00	12.00	32.00	0.00	6.00	1.00	0.00	1.00	18.00	0.00	2.00	0.00	0.00	0.00	2.00	0.00	0.00	2.00
[truncated: 191,914 more rows]
