# Supplementary material for: Transcriptomics Integrated with Metabolomics Unveil Carotenoids Accumulation and Correlated Gene Regulation in White and Yellow-Fleshed Turnip (Brassica rapa ssp. rapa)
Source: Genes (Basel). 2022 May 26;13(6):953. doi: 10.3390/genes13060953 (PMC9222417; doi:10.3390/genes13060953)
Supplement: Supplementary file 1 [file genes-13-00953-s001.zip › ╕╜═╝▒φ/Table S5.xlsx]

## Sheet: Sheet1
ID	KEGG	NR	Swissprot	Tremble	KOG	GO	Pfam
Cluster-0.0	--	--	--	--	--	--	--
Cluster-1.0	--	--	--	--	--	--	--
Cluster-10.0	K22804 structural maintenance of chromosomes protein 6 | (RefSeq) structural maintenance of chromosomes protein 6B-like (A)	uncharacterized protein LOC106363371 [Brassica napus]	--	SubName: Full=Uncharacterized protein {ECO:0000313|EMBL:JAU56819.1}; Flags: Fragment;	FOG: Reverse transcriptase	--	--
Cluster-100.0	--	conserved hypothetical protein [Ricinus communis]	--	SubName: Full=Uncharacterized protein {ECO:0000313|EMBL:EEF25162.1};	--	GO:0016021,integral component of membrane; GO:0005622,intracellular; GO:0000155,phosphorelay sensor kinase activity; GO:0046983,protein dimerization activity	Histidine kinase
Cluster-10000.0	--	--	--	SubName: Full=Uncharacterized protein {ECO:0000313|EnsemblPlants:Bra018352.1-P};	--	--	--
Cluster-10001.0	K23222 nuclease HARBI1 [EC:3.1.-.-] | (RefSeq) uncharacterized LOC103842099 (A)	uncharacterized protein LOC106351901 [Brassica napus]	--	SubName: Full=Uncharacterized protein {ECO:0000313|EnsemblPlants:Bo6g094750.1};	Predicted transposase	--	Myb/SANT-like DNA-binding domain
Cluster-10001.1	--	--	--	--	--	--	--
Cluster-10002.0	--	--	--	--	--	--	--
Cluster-10003.0	--	--	--	--	--	--	--
Cluster-10004.0	K02047 sulfate transport system permease protein | (RefSeq) Sulfate transport system permease protein CysW (A)	unknown (mitochondrion) [Cucumis sativus]	RecName: Full=Sulfate permease 2, chloroplastic; Flags: Precursor;	SubName: Full=Uncharacterized protein {ECO:0000313|EMBL:AAG41903.1};	--	GO:0031969,chloroplast membrane; GO:0016021,integral component of membrane; GO:0015419,ATPase-coupled sulfate transmembrane transporter activity	Binding-protein-dependent transport system inner membrane component
Cluster-10005.0	--	--	--	--	--	--	--
Cluster-10006.0	K11000 callose synthase [EC:2.4.1.-] | (RefSeq) callose synthase 3 isoform X2 (A)	callose synthase 3 isoform X2 [Brassica napus]	RecName: Full=Callose synthase 3; EC=2.4.1.34; AltName: Full=1,3-beta-glucan synthase; AltName: Full=Protein GLUCAN SYNTHASE-LIKE 12;	SubName: Full=Uncharacterized protein {ECO:0000313|EnsemblPlants:Bra023386.1-P};	1,3-beta-glucan synthase/callose synthase catalytic subunit	GO:0000148,1,3-beta-D-glucan synthase complex; GO:0016021,integral component of membrane; GO:0005886,plasma membrane; GO:0003843,1,3-beta-D-glucan synthase activity; GO:0006075,(1->3)-beta-D-glucan biosynthetic process; GO:0071555,cell wall organization; GO:0008360,regulation of cell shape	1,3-beta-glucan synthase component
Cluster-10007.0	K08675 ATP-dependent Lon protease [EC:3.4.21.53] | (RefSeq) ATP-dependent protease La (A)	hypothetical protein F511_08077 [Dorcoceras hygrometricum]	RecName: Full=Lon protease homolog, mitochondrial {ECO:0000255|HAMAP-Rule:MF_03120}; EC=3.4.21.53 {ECO:0000255|HAMAP-Rule:MF_03120}; Flags: Precursor;	RecName: Full=Lon protease homolog {ECO:0000256|PIRNR:PIRNR001174}; EC=3.4.21.- {ECO:0000256|PIRNR:PIRNR001174};	Mitochondrial ATP-dependent protease PIM1/LON	GO:0005759,mitochondrial matrix; GO:0005524,ATP binding; GO:0004176,ATP-dependent peptidase activity; GO:0003677,DNA binding; GO:0004252,serine-type endopeptidase activity; GO:0006515,protein quality control for misfolded or incompletely synthesized proteins	--
Cluster-10008.0	--	--	--	--	--	--	--
Cluster-1001.0	--	Nodulation protein nolR, putative [Ricinus communis]	--	SubName: Full=Nodulation protein nolR, putative {ECO:0000313|EMBL:EEF23945.1};	--	GO:0003700,DNA-binding transcription factor activity	Crp-like helix-turn-helix domain
Cluster-10010.0	K02858 3,4-dihydroxy 2-butanone 4-phosphate synthase [EC:4.1.99.12] | (RefSeq) 3,4-dihydroxy-2-butanone 4-phosphate synthase-like (A)	3,4-dihydroxy-2-butanone 4-phosphate synthase [Quercus suber]	RecName: Full=Probable bifunctional riboflavin biosynthesis protein RIBA 2, chloroplastic; Short=OsRIBA2; Includes: RecName: Full=3,4-dihydroxy-2-butanone 4-phosphate synthase; Short=DHBP synthase; EC=4.1.99.12; Includes: RecName: Full=GTP cyclohydrolase-2; EC=3.5.4.25; AltName: Full=GTP cyclohydrolase II; Flags: Precursor;	SubName: Full=Bifunctional GTP cyclohydrolase II/3,4-dihydroxy-2butanone-4-phosphate synthase {ECO:0000313|EMBL:PIN14713.1}; EC=3.5.4.25 {ECO:0000313|EMBL:PIN14713.1};	Bifunctional GTP cyclohydrolase II/3,4-dihydroxy-2butanone-4-phosphate synthase	GO:0009507,chloroplast; GO:0008686,3,4-dihydroxy-2-butanone-4-phosphate synthase activity; GO:0005525,GTP binding; GO:0003935,GTP cyclohydrolase II activity; GO:0046872,metal ion binding; GO:0009231,riboflavin biosynthetic process	3,4-dihydroxy-2-butanone 4-phosphate synthase
Cluster-10011.0	K15192 TATA-binding protein-associated factor [EC:3.6.4.-] | (RefSeq) TATA-binding protein-associated factor BTAF1-like (A)	BnaC04g26400D [Brassica napus]	RecName: Full=TATA-binding protein-associated factor BTAF1; Short=AtBTAF1; EC=3.6.4.-; AltName: Full=Protein BTAF1 homolog; AltName: Full=Protein ROOT GROWTH DEFECTIVE 3;	SubName: Full=Uncharacterized protein {ECO:0000313|EnsemblPlants:Bra014825.1-P};	SNF2 family DNA-dependent ATPase domain-containing protein	GO:0005634,nucleus; GO:0005524,ATP binding; GO:0003677,DNA binding; GO:0004386,helicase activity; GO:1902185,positive regulation of shoot apical meristem development	HEAT repeat
Cluster-10012.0	--	--	--	--	--	--	--
Cluster-10013.0	--	PREDICTED: uncharacterized protein LOC106330130 [Brassica oleracea var. oleracea]	--	--	--	--	--
Cluster-10014.0	--	--	--	--	--	--	--
Cluster-10015.0	K00020 3-hydroxyisobutyrate dehydrogenase [EC:1.1.1.31] | (RefSeq) probable 3-hydroxyisobutyrate dehydrogenase-like 3, mitochondrial (A)	unnamed protein product, partial [Vitis vinifera]	RecName: Full=Probable 3-hydroxyisobutyrate dehydrogenase-like 3, mitochondrial; Short=HIBADH-like; EC=1.1.1.31;	SubName: Full=6-phosphogluconate dehydrogenase, NADP-binding protein {ECO:0000313|EMBL:OMO74266.1};	Predicted dehydrogenase	GO:0005739,mitochondrion; GO:0008442,3-hydroxyisobutyrate dehydrogenase activity; GO:0051287,NAD binding; GO:0004616,phosphogluconate dehydrogenase (decarboxylating) activity; GO:0006574,valine catabolic process	Ketopantoate reductase PanE/ApbA
Cluster-10017.0	--	uncharacterized protein LOC106369875 [Brassica napus]	--	SubName: Full=Uncharacterized protein {ECO:0000313|EnsemblPlants:Bra030479.1-P};	--	--	--
Cluster-10017.1	--	uncharacterized protein LOC106369875 [Brassica napus]	--	SubName: Full=Uncharacterized protein {ECO:0000313|EnsemblPlants:Bra030479.1-P};	--	--	--
Cluster-10017.2	K10406 kinesin family member C2/C3 | (RefSeq) kinesin KP1-like (A)	uncharacterized protein LOC106372785 [Brassica napus]	RecName: Full=Uncharacterized protein At4g02000;	SubName: Full=BnaC09g14680D protein {ECO:0000313|EMBL:CDY47219.1};	FOG: Reverse transcriptase	--	Zinc knuckle
Cluster-10018.0	K21867 potassium channel | (RefSeq) potassium channel SKOR isoform X1 (A)	hypothetical protein MIMGU_mgv1a0217651mg, partial [Erythranthe guttata]	RecName: Full=Potassium channel SKOR; AltName: Full=Stelar K(+) outward rectifying channel;	SubName: Full=Uncharacterized protein {ECO:0000313|EMBL:EYU24487.1}; Flags: Fragment;	K+-channel ERG and related proteins, contain PAS/PAC sensor domain	GO:0005887,integral component of plasma membrane; GO:0015271,outward rectifier potassium channel activity; GO:0055075,potassium ion homeostasis; GO:0006813,potassium ion transport; GO:0034765,regulation of ion transmembrane transport; GO:0042391,regulation of membrane potential	Ankyrin repeat
Cluster-10019.0	K22588 acetylserotonin O-methyltransferase, plant [EC:2.1.1.4] | (RefSeq) (R,S)-reticuline 7-O-methyltransferase-like (A)	BnaA03g59130D [Brassica napus]	RecName: Full=Acetylserotonin O-methyltransferase {ECO:0000305}; EC=2.1.1.4 {ECO:0000269|PubMed:26484897}; AltName: Full=N-acetylserotonin O-methyltransferase {ECO:0000303|PubMed:26484897}; Short=AtASMT {ECO:0000303|PubMed:26484897};	SubName: Full=BnaA03g59130D protein {ECO:0000313|EMBL:CDY67664.1};	Hydroxyindole-O-methyltransferase and related SAM-dependent methyltransferases	GO:0005737,cytoplasm; GO:0017096,acetylserotonin O-methyltransferase activity; GO:0046983,protein dimerization activity; GO:0030187,melatonin biosynthetic process	Transcriptional regulator
Cluster-1002.0	--	--	--	--	--	--	--
Cluster-10020.0	--	--	--	--	--	--	--
Cluster-10021.0	--	--	--	--	--	--	--
Cluster-10022.0	K12135 zinc finger protein CONSTANS | (RefSeq) hypothetical protein (A)	PREDICTED: zinc finger protein CONSTANS-LIKE 1 [Brassica rapa]	RecName: Full=Zinc finger protein CONSTANS-LIKE 1;	SubName: Full=Uncharacterized protein {ECO:0000313|EnsemblPlants:Bra008668.1-P};	GATA-4/5/6 transcription factors	GO:0005634,nucleus; GO:0003677,DNA binding; GO:0003700,DNA-binding transcription factor activity; GO:0042802,identical protein binding; GO:0008270,zinc ion binding; GO:0009909,regulation of flower development; GO:0009416,response to light stimulus; GO:0006351,transcription, DNA-templated	Cytoplasmic polyadenylation element-binding protein ZZ domain
Cluster-10023.0	K15382 solute carrier family 50 (sugar transporter) | (RefSeq) bidirectional sugar transporter SWEET7 (A)	bidirectional sugar transporter SWEET7 [Brassica napus]	RecName: Full=Bidirectional sugar transporter SWEET7 {ECO:0000303|PubMed:21107422}; Short=AtSWEET7 {ECO:0000303|PubMed:21107422}; AltName: Full=Protein SUGARS WILL EVENTUALLY BE EXPORTED TRANSPORTERS 7 {ECO:0000303|PubMed:21107422};	RecName: Full=Bidirectional sugar transporter SWEET {ECO:0000256|RuleBase:RU910715};	Multitransmembrane protein	GO:0016021,integral component of membrane; GO:0005887,integral component of plasma membrane; GO:0051119,sugar transmembrane transporter activity; GO:0008643,carbohydrate transport	Sugar efflux transporter for intercellular exchange
Cluster-10024.0	--	--	--	--	--	--	--
Cluster-10025.0	K00381 sulfite reductase (NADPH) hemoprotein beta-component [EC:1.8.1.2] | (RefSeq) sulfite reductase [NADPH] subunit beta-like (A)	hypothetical protein OsI_17244 [Oryza sativa Indica Group]	RecName: Full=Assimilatory sulfite reductase (ferredoxin), chloroplastic; Short=AtSiR; EC=1.8.7.1 {ECO:0000269|PubMed:9661674}; AltName: Full=Sulfite reductase (ferredoxin); Flags: Precursor;	SubName: Full=Uncharacterized protein {ECO:0000313|EMBL:EAY95405.1};	Sulfite reductase (ferredoxin)	GO:0048046,apoplast; GO:0009507,chloroplast; GO:0009941,chloroplast envelope; GO:0042644,chloroplast nucleoid; GO:0009570,chloroplast stroma; GO:0016020,membrane; GO:0009536,plastid; GO:0010319,stromule; GO:0051539,4 iron, 4 sulfur cluster binding; GO:0005507,copper ion binding; GO:0003677,DNA binding; GO:0020037,heme binding; GO:0050311,sulfite reductase (ferredoxin) activity; GO:0016002,sulfite…	Nitrite/Sulfite reductase ferredoxin-like half domain
Cluster-10026.0	--	MFS transporter, partial [Medicago truncatula]	--	SubName: Full=Uncharacterized protein {ECO:0000313|EnsemblPlants:KEH15218};	--	GO:0016021,integral component of membrane; GO:0055085,transmembrane transport	Major Facilitator Superfamily
Cluster-10027.0	--	hypothetical protein MNEG_7783 [Monoraphidium neglectum]	--	SubName: Full=Uncharacterized protein {ECO:0000313|EMBL:KIZ00178.1};	--	--	Glutathione S-transferase, N-terminal domain
Cluster-10028.0	--	--	--	--	--	--	--
Cluster-10029.0	--	--	--	--	--	--	--
Cluster-1003.0	K15032 mTERF domain-containing protein, mitochondrial | (RefSeq) uncharacterized LOC103838423 (A)	PREDICTED: uncharacterized protein LOC103838423 [Brassica rapa]	RecName: Full=Transcription termination factor MTERF6, chloroplastic/mitochondrial {ECO:0000305}; AltName: Full=Mitochondrial transcription termination factor 6 {ECO:0000303|PubMed:23087700}; AltName: Full=Protein PIGMENT DEFECTIVE 191 {ECO:0000305}; Flags: Precursor;	SubName: Full=BnaA09g13520D protein {ECO:0000313|EMBL:CDY12922.1};	Mitochondrial transcription termination factor, mTERF	GO:0009507,chloroplast; GO:0005739,mitochondrion; GO:0003690,double-stranded DNA binding; GO:0003723,RNA binding; GO:0006353,DNA-templated transcription, termination; GO:0006355,regulation of transcription, DNA-templated; GO:0008033,tRNA processing	mTERF
Cluster-10030.0	--	--	--	--	--	--	--
Cluster-10031.0	--	--	--	--	--	--	--
Cluster-10032.0	K14491 two-component response regulator ARR-B family | (RefSeq) two-component response regulator ARR14-like (A)	hypothetical protein CEUSTIGMA_g6283.t1 [Chlamydomonas eustigma]	RecName: Full=Probable transcriptional regulator ycf27; AltName: Full=OmpR-like protein;	SubName: Full=Uncharacterized protein {ECO:0000313|EMBL:EKX46590.1, ECO:0000313|EnsemblProtists:EKX46590}; Flags: Fragment;	Sensory transduction histidine kinase	GO:0009507,chloroplast; GO:0003677,DNA binding; GO:0000160,phosphorelay signal transduction system; GO:0006355,regulation of transcription, DNA-templated; GO:0006351,transcription, DNA-templated	Response regulator receiver domain
Cluster-10033.0	--	--	--	--	--	--	--
Cluster-10034.0	K21484 benzoate/salicylate 1-O-methyltransferase [EC:2.1.1.273 2.1.1.274] | (RefSeq) uncharacterized protein LOC106315356 (A)	uncharacterized protein LOC111199011 [Brassica napus]	--	SubName: Full=Uncharacterized protein {ECO:0000313|EnsemblPlants:Bra040556.1-P};	FOG: Reverse transcriptase	GO:0003676,nucleic acid binding; GO:0004523,RNA-DNA hybrid ribonuclease activity	--
Cluster-10035.0	K13148 integrator complex subunit 11 [EC:3.1.27.-] | (RefSeq) LOW QUALITY PROTEIN: cleavage and polyadenylation specificity factor subunit 3-II (A)	e3 ubiquitin protein ligase rie1 [Quercus suber]	RecName: Full=E3 ubiquitin protein ligase RIE1; EC=2.3.2.27; AltName: Full=Protein RING-FINGER FOR EMBRYOGENESIS 1; AltName: Full=RING-type E3 ubiquitin transferase RIE1 {ECO:0000305};	SubName: Full=Beta-Casp domain-containing protein {ECO:0000313|EMBL:KVH96201.1};	FOG: Predicted E3 ubiquitin ligase	GO:0016021,integral component of membrane; GO:0046872,metal ion binding; GO:0061630,ubiquitin protein ligase activity; GO:0009793,embryo development ending in seed dormancy; GO:0043161,proteasome-mediated ubiquitin-dependent protein catabolic process	--
Cluster-10036.0	--	--	--	--	--	--	--
Cluster-10037.0	--	putative phosphoglucomutase/phosphomannomutase [Ostreococcus tauri]	--	SubName: Full=Putative phosphoglucomutase/phosphomannomutase {ECO:0000313|EMBL:OUS44512.1};	--	GO:0016868,intramolecular transferase activity, phosphotransferases; GO:0005975,carbohydrate metabolic process	Phosphoglucomutase/phosphomannomutase, alpha/beta/alpha domain II
Cluster-10038.0	K02527 3-deoxy-D-manno-octulosonic-acid transferase [EC:2.4.99.12 2.4.99.13 2.4.99.14 2.4.99.15] | (RefSeq) probable 3-deoxy-D-manno-octulosonic acid transferase, mitochondrial isoform X1 (A)	hypothetical protein F511_15571 [Dorcoceras hygrometricum]	RecName: Full=Probable 3-deoxy-D-manno-octulosonic acid transferase, mitochondrial; Short=AtKdtA; Short=Kdo transferase A; EC=2.4.99.12; EC=2.4.99.13; AltName: Full=Bifunctional Kdo transferase; AltName: Full=Kdo-lipid IV(A) 3-deoxy-D-manno-octulosonic acid transferase; AltName: Full=Lipid IV(A) 3-deoxy-D-manno-octulosonic acid transferase; Flags: Precursor;	SubName: Full=3-deoxy-d-manno-octulosonic-acid transferase, putative {ECO:0000313|EMBL:EEF24919.1};	--	GO:0005739,mitochondrion; GO:0016757,transferase activity, transferring glycosyl groups; GO:0036104,Kdo2-lipid A biosynthetic process; GO:0009245,lipid A biosynthetic process	Glycosyl transferases group 1
Cluster-10039.0	K14209 solute carrier family 36 (proton-coupled amino acid transporter) | (RefSeq) probable amino acid permease 7 (A)	putative amino acid permease 7 [Quercus suber]	RecName: Full=Probable amino acid permease 7; AltName: Full=Amino acid transporter AAP7;	SubName: Full=Uncharacterized protein {ECO:0000313|EMBL:ONH99493.1};	Amino acid transporters	GO:0016021,integral component of membrane; GO:0016020,membrane; GO:0005886,plasma membrane; GO:0015293,symporter activity; GO:0003333,amino acid transmembrane transport; GO:0006865,amino acid transport	Transmembrane amino acid transporter protein
Cluster-1004.0	K11649 SWI/SNF related-matrix-associated actin-dependent regulator of chromatin subfamily C | (RefSeq) SWI/SNF complex subunit SWI3D (A)	copia-like retroelement pol polyprotein [Arabidopsis thaliana]	RecName: Full=Retrovirus-related Pol polyprotein from transposon TNT 1-94; Includes: RecName: Full=Protease; EC=3.4.23.-; Includes: RecName: Full=Reverse transcriptase; EC=2.7.7.49; Includes: RecName: Full=Endonuclease;	SubName: Full=Retrovirus-related Pol polyprotein from transposon TNT 1-94 {ECO:0000313|EMBL:JAU09405.1};	FOG: Transposon-encoded proteins with TYA, reverse transcriptase, integrase domains in various combinations	GO:0004190,aspartic-type endopeptidase activity; GO:0004519,endonuclease activity; GO:0003676,nucleic acid binding; GO:0003964,RNA-directed DNA polymerase activity; GO:0008270,zinc ion binding; GO:0015074,DNA integration	Zinc knuckle
Cluster-10040.0	--	uncharacterized protein LOC106369640 [Brassica napus]	--	SubName: Full=Uncharacterized protein {ECO:0000313|EnsemblPlants:Bra040556.1-P};	--	GO:0003676,nucleic acid binding; GO:0004523,RNA-DNA hybrid ribonuclease activity	Reverse transcriptase-like
Cluster-10042.0	--	--	--	--	--	--	--
Cluster-10043.0	K15271 ATP-dependent DNA helicase HFM1/MER3 [EC:3.6.4.12] | (RefSeq) LOW QUALITY PROTEIN: DExH-box ATP-dependent RNA helicase DExH17 (A)	PREDICTED: pentatricopeptide repeat-containing protein At5g42450, mitochondrial [Brassica oleracea var. oleracea]	RecName: Full=Pentatricopeptide repeat-containing protein At5g42450, mitochondrial; Flags: Precursor;	SubName: Full=Uncharacterized protein {ECO:0000313|EnsemblPlants:Bo2g116610.1};	FOG: PPR repeat	GO:0043231,intracellular membrane-bounded organelle; GO:0005739,mitochondrion; GO:0004519,endonuclease activity; GO:0003723,RNA binding; GO:0009451,RNA modification	Tetratricopeptide repeat
Cluster-10044.0	K00430 peroxidase [EC:1.11.1.7] | (RefSeq) peroxidase N-like (A)	PREDICTED: uncharacterized protein LOC108869886 [Brassica rapa]	--	SubName: Full=BnaC02g22580D protein {ECO:0000313|EMBL:CDY45862.1};	FOG: Reverse transcriptase	GO:0003676,nucleic acid binding; GO:0004523,RNA-DNA hybrid ribonuclease activity	RNase H
Cluster-10045.0	--	--	--	--	--	--	--
Cluster-10046.0	--	--	--	--	--	--	--
Cluster-10047.0	--	--	--	--	--	--	--
Cluster-10048.0	K01176 alpha-amylase [EC:3.2.1.1] | (RefSeq) LOW QUALITY PROTEIN: alpha-amylase (A)	hypothetical protein CEUSTIGMA_g9303.t1 [Chlamydomonas eustigma]	--	SubName: Full=Uncharacterized protein {ECO:0000313|EMBL:ETW07565.1};	2-enoyl-CoA hydratase/3-hydroxyacyl-CoA dehydrogenase/Peroxisomal 3-ketoacyl-CoA-thiolase, sterol-binding domain and related enzymes	--	Sterol carrier protein domain
Cluster-10049.0	K08486 syntaxin 1B/2/3 | (RefSeq) syntaxin-132-like (A)	BnaA09g18550D [Brassica napus]	RecName: Full=Putative syntaxin-131; Short=AtSYP131;	SubName: Full=Uncharacterized protein {ECO:0000313|EnsemblPlants:Bra017458.1-P};	SNARE protein Syntaxin 1 and related proteins	GO:0012505,endomembrane system; GO:0016021,integral component of membrane; GO:0005886,plasma membrane; GO:0031201,SNARE complex; GO:0005484,SNAP receptor activity; GO:0000149,SNARE binding; GO:0006887,exocytosis; GO:0006886,intracellular protein transport; GO:0048278,vesicle docking; GO:0006906,vesicle fusion	--
Cluster-10049.1	K08486 syntaxin 1B/2/3 | (RefSeq) putative syntaxin-131 (A)	BnaA09g18550D [Brassica napus]	RecName: Full=Putative syntaxin-131; Short=AtSYP131;	SubName: Full=BnaA09g18550D protein {ECO:0000313|EMBL:CDY41076.1};	SNARE protein Syntaxin 1 and related proteins	GO:0012505,endomembrane system; GO:0016021,integral component of membrane; GO:0005886,plasma membrane; GO:0031201,SNARE complex; GO:0005484,SNAP receptor activity; GO:0000149,SNARE binding; GO:0006887,exocytosis; GO:0006886,intracellular protein transport; GO:0048278,vesicle docking; GO:0006906,vesicle fusion	--
Cluster-10049.2	K08486 syntaxin 1B/2/3 | (RefSeq) hypothetical protein (A)	BnaA09g18550D [Brassica napus]	RecName: Full=Putative syntaxin-131; Short=AtSYP131;	SubName: Full=Uncharacterized protein {ECO:0000313|EnsemblPlants:Bra017458.1-P};	SNARE protein Syntaxin 1 and related proteins	GO:0012505,endomembrane system; GO:0016021,integral component of membrane; GO:0005886,plasma membrane; GO:0031201,SNARE complex; GO:0005484,SNAP receptor activity; GO:0000149,SNARE binding; GO:0006887,exocytosis; GO:0006886,intracellular protein transport; GO:0048278,vesicle docking; GO:0006906,vesicle fusion	--
Cluster-10049.3	K01188 beta-glucosidase [EC:3.2.1.21] | (RefSeq) beta-glucosidase 11 isoform X1 (A)	PREDICTED: beta-glucosidase 11 isoform X2 [Brassica oleracea var. oleracea]	RecName: Full=Beta-glucosidase 11; Short=AtBGLU11; EC=3.2.1.21; Flags: Precursor;	SubName: Full=Uncharacterized protein {ECO:0000313|EnsemblPlants:Bo5g003420.1};	Beta-glucosidase, lactase phlorizinhydrolase, and related proteins	GO:0008422,beta-glucosidase activity; GO:0102483,scopolin beta-glucosidase activity; GO:0005975,carbohydrate metabolic process; GO:1901657,glycosyl compound metabolic process	Glycosyl hydrolase family 1
Cluster-10049.4	K08486 syntaxin 1B/2/3 | (RefSeq) syntaxin-132-like (A)	BnaA09g18550D [Brassica napus]	RecName: Full=Putative syntaxin-131; Short=AtSYP131;	SubName: Full=Uncharacterized protein {ECO:0000313|EnsemblPlants:Bra017458.1-P};	SNARE protein Syntaxin 1 and related proteins	GO:0012505,endomembrane system; GO:0016021,integral component of membrane; GO:0005886,plasma membrane; GO:0031201,SNARE complex; GO:0005484,SNAP receptor activity; GO:0000149,SNARE binding; GO:0006887,exocytosis; GO:0006886,intracellular protein transport; GO:0048278,vesicle docking; GO:0006906,vesicle fusion	--
Cluster-10049.5	K08486 syntaxin 1B/2/3 | (RefSeq) syntaxin-132-like (A)	BnaA09g18550D [Brassica napus]	RecName: Full=Putative syntaxin-131; Short=AtSYP131;	SubName: Full=Uncharacterized protein {ECO:0000313|EnsemblPlants:Bra017458.1-P};	SNARE protein Syntaxin 1 and related proteins	GO:0012505,endomembrane system; GO:0016021,integral component of membrane; GO:0005886,plasma membrane; GO:0031201,SNARE complex; GO:0005484,SNAP receptor activity; GO:0000149,SNARE binding; GO:0006887,exocytosis; GO:0006886,intracellular protein transport; GO:0048278,vesicle docking; GO:0006906,vesicle fusion	--
Cluster-10049.6	--	BnaA09g18550D [Brassica napus]	--	SubName: Full=BnaA09g18550D protein {ECO:0000313|EMBL:CDY41076.1};	--	--	--
Cluster-1005.0	--	PREDICTED: pyridine nucleotide-disulfide oxidoreductase domain-containing protein 2-like [Nicotiana tabacum]	--	SubName: Full=pyridine nucleotide-disulfide oxidoreductase domain-containing protein 2-like {ECO:0000313|RefSeq:XP_016486638.1};	Phytoene desaturase	--	--
Cluster-10050.0	K07418 cytochrome P450 family 2 subfamily J [EC:1.14.14.1 1.14.14.73 1.14.14.74 1.14.14.75] | (RefSeq) cytochrome P450 705A22 (A)	BnaA04g14180D [Brassica napus]	RecName: Full=Cytochrome P450 705A22 {ECO:0000303|PubMed:23284057}; EC=1.14.-.- {ECO:0000305}; AltName: Full=Protein GRAVITY PERSISTENCE SIGNAL 1 {ECO:0000303|PubMed:23284057};	SubName: Full=BnaA04g14180D protein {ECO:0000313|EMBL:CDY46130.1};	Cytochrome P450 CYP2 subfamily	GO:0012505,endomembrane system; GO:0016021,integral component of membrane; GO:0016020,membrane; GO:0020037,heme binding; GO:0005506,iron ion binding; GO:0016709,oxidoreductase activity, acting on paired donors, with incorporation or reduction of molecular oxygen, NAD(P)H as one donor, and incorporation of one atom of oxygen; GO:0009630,gravitropism; GO:0009958,positive gravitropism; GO:0044550,se…	Cytochrome P450
Cluster-10051.0	--	--	--	--	--	--	--
Cluster-10052.0	--	--	--	--	--	--	--
Cluster-10053.0	--	--	--	--	--	--	--
Cluster-10054.0	--	--	--	--	--	--	--
Cluster-10055.0	K03046 DNA-directed RNA polymerase subunit beta' [EC:2.7.7.6] | (RefSeq) [pt] DNA-directed RNA polymerase subunit (A)	--	RecName: Full=DNA-directed RNA polymerase subunit beta'' {ECO:0000255|HAMAP-Rule:MF_01324}; EC=2.7.7.6 {ECO:0000255|HAMAP-Rule:MF_01324}; AltName: Full=PEP {ECO:0000255|HAMAP-Rule:MF_01324}; AltName: Full=Plastid-encoded RNA polymerase subunit beta'' {ECO:0000255|HAMAP-Rule:MF_01324}; Short=RNA polymerase subunit beta'' {ECO:0000255|HAMAP-Rule:MF_01324};	RecName: Full=DNA-directed RNA polymerase subunit beta'' {ECO:0000256|HAMAP-Rule:MF_01324}; EC=2.7.7.6 {ECO:0000256|HAMAP-Rule:MF_01324}; AltName: Full=PEP {ECO:0000256|HAMAP-Rule:MF_01324}; AltName: Full=Plastid-encoded RNA polymerase subunit beta'' {ECO:0000256|HAMAP-Rule:MF_01324}; Short=RNA polymerase subunit beta'' {ECO:0000256|HAMAP-Rule:MF_01324};	--	GO:0009507,chloroplast; GO:0003677,DNA binding; GO:0003899,DNA-directed 5'-3' RNA polymerase activity; GO:0006351,transcription, DNA-templated	Biotin-lipoyl like
Cluster-10056.0	K21027 tRNA-5-taurinomethyluridine 2-sulfurtransferase [EC:2.8.1.14] | (RefSeq) 5-methylaminomethyl-2-thiouridylate-methyltransferase (A)	tRNA (5-methylaminomethyl-2-thiouridylate)-methyltransferase, putative, partial [Ricinus communis]	--	SubName: Full=tRNA (5-methylaminomethyl-2-thiouridylate)-methyltransferase, putative {ECO:0000313|EMBL:EEF26602.1}; EC=2.1.1.61 {ECO:0000313|EMBL:EEF26602.1}; Flags: Fragment;	tRNA (5-methylaminomethyl-2-thiouridylate)-methyltransferase	GO:0004808,tRNA (5-methylaminomethyl-2-thiouridylate)-methyltransferase activity	Thiamine biosynthesis protein (ThiI)
Cluster-10057.0	--	--	--	--	--	--	--
Cluster-10058.0	--	--	--	--	--	--	--
Cluster-10059.0	--	--	--	--	--	--	--
Cluster-1006.0	--	--	--	--	--	--	--
Cluster-10061.0	--	--	--	--	--	--	--
Cluster-10062.0	K07213 copper chaperone | (RefSeq) copper transport protein CCH-like (A)	PREDICTED: copper transport protein CCH-like isoform X1 [Brassica rapa]	RecName: Full=Copper transport protein CCH; AltName: Full=Copper chaperone CCH;	SubName: Full=Uncharacterized protein {ECO:0000313|EnsemblPlants:Bra014702.1-P};	Copper chaperone	GO:0048046,apoplast; GO:0009507,chloroplast; GO:0016531,copper chaperone activity; GO:0019904,protein domain specific binding; GO:0046914,transition metal ion binding; GO:0006878,cellular copper ion homeostasis; GO:0006825,copper ion transport; GO:0046686,response to cadmium ion; GO:0009651,response to salt stress	Heavy-metal-associated domain
Cluster-10062.1	K07213 copper chaperone | (RefSeq) copper transport protein CCH-like (A)	PREDICTED: copper transport protein CCH-like isoform X1 [Brassica rapa]	RecName: Full=Copper transport protein CCH; AltName: Full=Copper chaperone CCH;	SubName: Full=Uncharacterized protein {ECO:0000313|EnsemblPlants:Bra014702.1-P};	Copper chaperone	GO:0048046,apoplast; GO:0009507,chloroplast; GO:0016531,copper chaperone activity; GO:0019904,protein domain specific binding; GO:0046914,transition metal ion binding; GO:0006878,cellular copper ion homeostasis; GO:0006825,copper ion transport; GO:0046686,response to cadmium ion; GO:0009651,response to salt stress	Heavy-metal-associated domain
Cluster-10062.2	K07213 copper chaperone | (RefSeq) copper transport protein CCH-like (A)	BnaC04g25100D [Brassica napus]	RecName: Full=Copper transport protein CCH; AltName: Full=Copper chaperone CCH;	SubName: Full=Uncharacterized protein {ECO:0000313|EnsemblPlants:Bra014702.1-P};	Copper chaperone	GO:0048046,apoplast; GO:0009507,chloroplast; GO:0016531,copper chaperone activity; GO:0019904,protein domain specific binding; GO:0046914,transition metal ion binding; GO:0006878,cellular copper ion homeostasis; GO:0006825,copper ion transport; GO:0046686,response to cadmium ion; GO:0009651,response to salt stress	Heavy-metal-associated domain
Cluster-10063.0	--	--	--	--	--	--	--
Cluster-10064.0	--	putative F-box protein At5g55150 isoform X2 [Brassica napus]	RecName: Full=Putative F-box protein At5g55150;	SubName: Full=BnaA02g09220D protein {ECO:0000313|EMBL:CDY20782.1};	--	--	Protein of unknown function (DUF295)
Cluster-10065.0	K14209 solute carrier family 36 (proton-coupled amino acid transporter) | (RefSeq) uncharacterized protein LOC109773794 (A)	At1g74460 [Arabidopsis thaliana]	RecName: Full=GDSL esterase/lipase At1g74460; EC=3.1.1.-; AltName: Full=Extracellular lipase At1g74460; Flags: Precursor;	SubName: Full=Uncharacterized protein {ECO:0000313|EMBL:EOA35322.1};	--	GO:0005576,extracellular region; GO:0016788,hydrolase activity, acting on ester bonds; GO:0016042,lipid catabolic process	--
Cluster-10066.0	--	--	--	--	--	--	--
Cluster-10067.0	K00218 protochlorophyllide reductase [EC:1.3.1.33] | (RefSeq) protochlorophyllide reductase C, chloroplastic (A)	PREDICTED: protochlorophyllide reductase C, chloroplastic [Brassica rapa]	RecName: Full=Protochlorophyllide reductase C, chloroplastic; Short=PCR C; EC=1.3.1.33; AltName: Full=NADPH-protochlorophyllide oxidoreductase C; Short=POR C; Flags: Precursor;	RecName: Full=NADPH-protochlorophyllide oxidoreductase {ECO:0000256|RuleBase:RU365001}; EC=1.3.1.33 {ECO:0000256|RuleBase:RU365001}; Flags: Fragment;	Dehydrogenases with different specificities (related to short-chain alcohol dehydrogenases)	GO:0009507,chloroplast; GO:0009941,chloroplast envelope; GO:0031969,chloroplast membrane; GO:0009534,chloroplast thylakoid; GO:0009535,chloroplast thylakoid membrane; GO:0003959,NADPH dehydrogenase activity; GO:0016630,protochlorophyllide reductase activity; GO:0015995,chlorophyll biosynthetic process; GO:0015979,photosynthesis	KR domain
Cluster-10068.0	--	--	--	--	--	--	--
Cluster-10069.0	K20884 riboflavin kinase / FMN hydrolase [EC:2.7.1.26 3.1.3.102] | (RefSeq) Pseudouridine-5'-monophosphatase (A)	AT1G56500 [Arabidopsis thaliana]	RecName: Full=Protein SUPPRESSOR OF QUENCHING 1, chloroplastic {ECO:0000303|PubMed:23818601}; EC=3.1.3.- {ECO:0000250|UniProtKB:P95649}; Flags: Precursor;	SubName: Full=SOQ1 {ECO:0000313|EMBL:OAP16111.1};	Predicted haloacid-halidohydrolase and related hydrolases	GO:0009507,chloroplast; GO:0009570,chloroplast stroma; GO:0009534,chloroplast thylakoid; GO:0009535,chloroplast thylakoid membrane; GO:0016021,integral component of membrane; GO:0042651,thylakoid membrane; GO:0016787,hydrolase activity; GO:0046872,metal ion binding; GO:0045454,cell redox homeostasis; GO:0008152,metabolic process; GO:0010196,nonphotochemical quenching	haloacid dehalogenase-like hydrolase
Cluster-10069.1	K20884 riboflavin kinase / FMN hydrolase [EC:2.7.1.26 3.1.3.102] | (RefSeq) bifunctional riboflavin kinase/FMN phosphatase-like (A)	PREDICTED: NHL repeat-containing protein 2 isoform X2 [Brassica rapa]	RecName: Full=Protein SUPPRESSOR OF QUENCHING 1, chloroplastic {ECO:0000303|PubMed:23818601}; EC=3.1.3.- {ECO:0000250|UniProtKB:P95649}; Flags: Precursor;	SubName: Full=Uncharacterized protein {ECO:0000313|EnsemblPlants:Bra027932.1-P};	Predicted haloacid-halidohydrolase and related hydrolases	GO:0009507,chloroplast; GO:0009570,chloroplast stroma; GO:0009534,chloroplast thylakoid; GO:0009535,chloroplast thylakoid membrane; GO:0016021,integral component of membrane; GO:0042651,thylakoid membrane; GO:0016787,hydrolase activity; GO:0046872,metal ion binding; GO:0045454,cell redox homeostasis; GO:0008152,metabolic process; GO:0010196,nonphotochemical quenching	haloacid dehalogenase-like hydrolase
Cluster-1007.0	--	--	--	--	--	--	--
Cluster-10070.0	--	BnaCnng30710D [Brassica napus]	--	SubName: Full=Uncharacterized protein {ECO:0000313|EnsemblPlants:Bo4g052160.1};	--	--	--
Cluster-10070.1	--	BnaCnng30710D [Brassica napus]	--	SubName: Full=Uncharacterized protein {ECO:0000313|EnsemblPlants:Bo01175s020.1};	--	--	--
Cluster-10070.2	--	BnaCnng30710D [Brassica napus]	--	SubName: Full=Uncharacterized protein {ECO:0000313|EnsemblPlants:Bo01175s020.1};	--	--	--
Cluster-10070.3	--	BnaCnng30710D [Brassica napus]	RecName: Full=DEAD-box ATP-dependent RNA helicase 53, mitochondrial; EC=3.6.4.13; Flags: Precursor;	SubName: Full=Uncharacterized protein {ECO:0000313|EnsemblPlants:Bra028951.1-P};	ATP-dependent RNA helicase	GO:0005618,cell wall; GO:0005739,mitochondrion; GO:0005730,nucleolus; GO:0043234,NA; GO:0005524,ATP binding; GO:0004004,ATP-dependent RNA helicase activity; GO:0003723,RNA binding; GO:0000373,Group II intron splicing; GO:0009409,response to cold; GO:0010501,RNA secondary structure unwinding	--
Cluster-10070.4	K04498 E1A/CREB-binding protein [EC:2.3.1.48] | (RefSeq) HAC1; histone acetyltransferase of the CBP family 1 (A)	BnaCnng30710D [Brassica napus]	RecName: Full=Histone acetyltransferase HAC1; EC=2.3.1.48 {ECO:0000269|PubMed:11160878};	SubName: Full=Uncharacterized protein {ECO:0000313|EnsemblPlants:Bra028951.1-P};	CREB binding protein/P300 and related TAZ Zn-finger proteins	GO:0005634,nucleus; GO:0004402,histone acetyltransferase activity; GO:0003712,transcription coregulator activity; GO:0008270,zinc ion binding; GO:0006355,regulation of transcription, DNA-templated; GO:0006351,transcription, DNA-templated	--
Cluster-10070.5	--	BnaCnng30710D [Brassica napus]	--	SubName: Full=Uncharacterized protein {ECO:0000313|EnsemblPlants:Bo01175s020.1};	--	--	--
Cluster-10070.6	--	BnaCnng30710D [Brassica napus]	RecName: Full=DEAD-box ATP-dependent RNA helicase 53, mitochondrial; EC=3.6.4.13; Flags: Precursor;	SubName: Full=Uncharacterized protein {ECO:0000313|EnsemblPlants:Bra028951.1-P};	ATP-dependent RNA helicase	GO:0005618,cell wall; GO:0005739,mitochondrion; GO:0005730,nucleolus; GO:0043234,NA; GO:0005524,ATP binding; GO:0004004,ATP-dependent RNA helicase activity; GO:0003723,RNA binding; GO:0000373,Group II intron splicing; GO:0009409,response to cold; GO:0010501,RNA secondary structure unwinding	--
Cluster-10070.7	K07466 replication factor A1 | (RefSeq) uncharacterized protein LOC106302349 (A)	uncharacterized protein LOC106364873 [Brassica napus]	RecName: Full=DEAD-box ATP-dependent RNA helicase 53, mitochondrial; EC=3.6.4.13; Flags: Precursor;	SubName: Full=BnaA09g11000D protein {ECO:0000313|EMBL:CDY34358.1};	ATP-dependent RNA helicase	GO:0005618,cell wall; GO:0005739,mitochondrion; GO:0005730,nucleolus; GO:0043234,NA; GO:0005524,ATP binding; GO:0004004,ATP-dependent RNA helicase activity; GO:0003723,RNA binding; GO:0000373,Group II intron splicing; GO:0009409,response to cold; GO:0010501,RNA secondary structure unwinding	--
Cluster-10070.8	K07466 replication factor A1 | (RefSeq) uncharacterized protein LOC106302349 (A)	uncharacterized protein LOC106371438 isoform X1 [Brassica napus]	RecName: Full=DEAD-box ATP-dependent RNA helicase 53, mitochondrial; EC=3.6.4.13; Flags: Precursor;	SubName: Full=BnaAnng07200D protein {ECO:0000313|EMBL:CDY43448.1};	ATP-dependent RNA helicase	GO:0005618,cell wall; GO:0005739,mitochondrion; GO:0005730,nucleolus; GO:0043234,NA; GO:0005524,ATP binding; GO:0004004,ATP-dependent RNA helicase activity; GO:0003723,RNA binding; GO:0000373,Group II intron splicing; GO:0009409,response to cold; GO:0010501,RNA secondary structure unwinding	--
Cluster-10070.9	K10591 E3 ubiquitin-protein ligase NEDD4 [EC:2.3.2.26] | (RefSeq) E3 ubiquitin-protein ligase UPL5 (A)	PREDICTED: E3 ubiquitin-protein ligase UPL5-like [Raphanus sativus]	RecName: Full=Histone acetyltransferase HAC1; EC=2.3.1.48 {ECO:0000269|PubMed:11160878};	SubName: Full=Uncharacterized protein {ECO:0000313|EnsemblPlants:Bra028951.1-P};	CREB binding protein/P300 and related TAZ Zn-finger proteins	GO:0005634,nucleus; GO:0004402,histone acetyltransferase activity; GO:0003712,transcription coregulator activity; GO:0008270,zinc ion binding; GO:0006355,regulation of transcription, DNA-templated; GO:0006351,transcription, DNA-templated	--
Cluster-10071.0	--	--	--	--	--	--	--
Cluster-10072.0	K07466 replication factor A1 | (RefSeq) replication protein A 70 kDa DNA-binding subunit B-like (A)	PREDICTED: uncharacterized protein LOC108821355 [Raphanus sativus]	RecName: Full=Replication protein A 70 kDa DNA-binding subunit B; Short=AtRPA70B; AltName: Full=AtRPA1-5; AltName: Full=Replication factor A protein 1B; AltName: Full=Replication protein A 1B; Short=AtRPA1B;	SubName: Full=BnaAnng28000D protein {ECO:0000313|EMBL:CDY68673.1};	DNA helicase PIF1/RRM3	GO:0005634,nucleus; GO:0003677,DNA binding; GO:0046872,metal ion binding; GO:0006310,DNA recombination; GO:0006281,DNA repair; GO:0006260,DNA replication; GO:0010224,response to UV-B	Replication factor-A C terminal domain
Cluster-10072.1	--	--	--	--	--	--	--
Cluster-10072.2	K07466 replication factor A1 | (RefSeq) replication protein A 70 kDa DNA-binding subunit B-like (A)	PREDICTED: uncharacterized protein LOC108821355 [Raphanus sativus]	--	SubName: Full=BnaAnng28000D protein {ECO:0000313|EMBL:CDY68673.1};	DNA helicase PIF1/RRM3	--	Replication factor-A C terminal domain
Cluster-10072.3	K07466 replication factor A1 | (RefSeq) replication protein A 70 kDa DNA-binding subunit B-like (A)	BnaC01g41600D [Brassica napus]	--	SubName: Full=BnaC01g41600D protein {ECO:0000313|EMBL:CDY57703.1};	--	--	--
Cluster-10072.4	K07466 replication factor A1 | (RefSeq) replication protein A 70 kDa DNA-binding subunit A-like isoform X1 (A)	BnaC01g41600D [Brassica napus]	--	SubName: Full=BnaC01g41600D protein {ECO:0000313|EMBL:CDY57703.1};	DNA helicase PIF1/RRM3	--	--
Cluster-10073.0	K07466 replication factor A1 | (RefSeq) replication protein A 70 kDa DNA-binding subunit A-like (A)	BnaAnng41410D, partial [Brassica napus]	--	SubName: Full=Uncharacterized protein {ECO:0000313|EnsemblPlants:Bra011502.1-P};	--	--	--
Cluster-10074.0	K07466 replication factor A1 | (RefSeq) probable replication factor A 73 kDa subunit (A)	probable replication factor A 73 kDa subunit [Brassica napus]	--	SubName: Full=Uncharacterized protein {ECO:0000313|EnsemblPlants:Bra036894.1-P};	DNA helicase PIF1/RRM3	--	--
Cluster-10075.0	--	glycerol-3-phosphate acyltransferase [Klebsormidium nitens]	--	SubName: Full=Glycerol-3-phosphate acyltransferase {ECO:0000313|EMBL:GAQ77623.1};	Acyl-CoA:dihydroxyactetone-phosphate acyltransferase DHAPAT	GO:0008374,O-acyltransferase activity; GO:0044255,cellular lipid metabolic process	Acyltransferase
Cluster-10076.0	K12447 UDP-sugar pyrophosphorylase [EC:2.7.7.64] | (RefSeq) uncharacterized protein LOC104808371 (A)	uncharacterized protein LOC106374166 [Brassica napus]	RecName: Full=Retrovirus-related Pol polyprotein from transposon RE1; AltName: Full=Retro element 1 {ECO:0000303|PubMed:10689195}; Short=AtRE1 {ECO:0000303|PubMed:10689195}; Includes: RecName: Full=Protease RE1; EC=3.4.23.-; Includes: RecName: Full=Reverse transcriptase RE1; EC=2.7.7.49; Includes: RecName: Full=Endonuclease RE1;	SubName: Full=Retrovirus-related Pol polyprotein from transposon TNT 1-94 {ECO:0000313|EMBL:JAU81578.1};	FOG: Transposon-encoded proteins with TYA, reverse transcriptase, integrase domains in various combinations	GO:0004190,aspartic-type endopeptidase activity; GO:0004519,endonuclease activity; GO:0046872,metal ion binding; GO:0003676,nucleic acid binding; GO:0003964,RNA-directed DNA polymerase activity; GO:0015074,DNA integration; GO:0006310,DNA recombination	Integrase core domain
Cluster-10077.0	--	--	--	--	--	--	--
Cluster-10078.0	K03327 multidrug resistance protein, MATE family | (RefSeq) protein DETOXIFICATION 29 (A)	BnaA06g32800D [Brassica napus]	RecName: Full=Protein DETOXIFICATION 29 {ECO:0000303|PubMed:11739388}; Short=AtDTX29 {ECO:0000303|PubMed:11739388}; AltName: Full=Multidrug and toxic compound extrusion protein 29 {ECO:0000305}; Short=MATE protein 29 {ECO:0000305};	SubName: Full=Uncharacterized protein {ECO:0000313|EnsemblPlants:Bra025214.1-P};	Uncharacterized membrane protein, predicted efflux pump	GO:0016021,integral component of membrane; GO:0005774,vacuolar membrane; GO:0005773,vacuole; GO:0015297,antiporter activity; GO:0015238,drug transmembrane transporter activity; GO:0006855,drug transmembrane transport	MatE
Cluster-10079.0	K07466 replication factor A1 | (RefSeq) uncharacterized protein LOC106452310 (A)	PREDICTED: uncharacterized protein LOC103861076 [Brassica rapa]	--	SubName: Full=Uncharacterized protein {ECO:0000313|EnsemblPlants:Bo2g089970.1};	Single-stranded DNA-binding replication protein A (RPA), large (70 kD) subunit and related ssDNA-binding proteins	--	Replication factor-A C terminal domain
Cluster-10079.1	K07466 replication factor A1 | (RefSeq) uncharacterized protein LOC106452310 (A)	PREDICTED: uncharacterized protein LOC106325735 [Brassica oleracea var. oleracea]	--	SubName: Full=Uncharacterized protein {ECO:0000313|EnsemblPlants:Bo2g089970.1};	DNA helicase PIF1/RRM3	--	--
Cluster-1008.0	K00924 kinase [EC:2.7.1.-] | (RefSeq) CDPK-related kinase 5 (A)	PREDICTED: CDPK-related kinase 5 [Camelina sativa]	RecName: Full=CDPK-related kinase 5; Short=AtCRK5; EC=2.7.11.1; AltName: Full=Calcium/calmodulin-dependent protein kinase 1;	SubName: Full=Uncharacterized protein {ECO:0000313|EMBL:EOA23664.1};	Ca2+/calmodulin-dependent protein kinase, EF-Hand protein superfamily	GO:0005737,cytoplasm; GO:0005634,nucleus; GO:0005886,plasma membrane; GO:0005524,ATP binding; GO:0009931,calcium-dependent protein serine/threonine kinase activity; GO:0005516,calmodulin binding; GO:0004683,calmodulin-dependent protein kinase activity; GO:0046872,metal ion binding; GO:0009738,abscisic acid-activated signaling pathway; GO:0035556,intracellular signal transduction; GO:0018105,pepti…	--
Cluster-10080.0	--	uncharacterized protein LOC106438531 [Brassica napus]	--	SubName: Full=Uncharacterized protein {ECO:0000313|EnsemblPlants:Bra011443.1-P};	--	--	--
Cluster-10081.0	--	--	--	--	--	--	--
Cluster-10082.0	K11593 eukaryotic translation initiation factor 2C | (RefSeq) protein argonaute 1A-like (A)	hypothetical protein AALP_AA1G346500, partial [Arabis alpina]	RecName: Full=Retrovirus-related Pol polyprotein from transposon RE2; AltName: Full=Retro element 2 {ECO:0000303|PubMed:10689195}; Short=AtRE2 {ECO:0000303|PubMed:10689195}; Includes: RecName: Full=Protease RE2; EC=3.4.23.-; Includes: RecName: Full=Reverse transcriptase RE2; EC=2.7.7.49; Includes: RecName: Full=Endonuclease RE2;	SubName: Full=Uncharacterized protein {ECO:0000313|EnsemblPlants:Bra015746.1-P};	FOG: Transposon-encoded proteins with TYA, reverse transcriptase, integrase domains in various combinations	GO:0004190,aspartic-type endopeptidase activity; GO:0004519,endonuclease activity; GO:0046872,metal ion binding; GO:0003676,nucleic acid binding; GO:0003964,RNA-directed DNA polymerase activity; GO:0015074,DNA integration; GO:0006310,DNA recombination	Zinc knuckle
Cluster-10083.0	K11593 eukaryotic translation initiation factor 2C | (RefSeq) protein argonaute 1A-like (A)	hypothetical protein AALP_AA1G346500, partial [Arabis alpina]	RecName: Full=Retrovirus-related Pol polyprotein from transposon RE2; AltName: Full=Retro element 2 {ECO:0000303|PubMed:10689195}; Short=AtRE2 {ECO:0000303|PubMed:10689195}; Includes: RecName: Full=Protease RE2; EC=3.4.23.-; Includes: RecName: Full=Reverse transcriptase RE2; EC=2.7.7.49; Includes: RecName: Full=Endonuclease RE2;	SubName: Full=Uncharacterized protein {ECO:0000313|EnsemblPlants:Bra015746.1-P};	FOG: Transposon-encoded proteins with TYA, reverse transcriptase, integrase domains in various combinations	GO:0004190,aspartic-type endopeptidase activity; GO:0004519,endonuclease activity; GO:0046872,metal ion binding; GO:0003676,nucleic acid binding; GO:0003964,RNA-directed DNA polymerase activity; GO:0015074,DNA integration; GO:0006310,DNA recombination	Zinc knuckle
Cluster-10084.0	--	--	--	--	--	--	--
Cluster-10085.0	--	--	--	--	--	--	--
Cluster-10086.0	--	BnaC08g47090D [Brassica napus]	--	SubName: Full=BnaC08g47090D protein {ECO:0000313|EMBL:CDY52001.1};	--	--	--
Cluster-10087.0	--	PREDICTED: uncharacterized protein LOC106328303 isoform X1 [Brassica oleracea var. oleracea]	--	SubName: Full=Uncharacterized protein {ECO:0000313|EnsemblPlants:Bo3g042320.1};	--	--	--
Cluster-10088.0	--	BnaC02g25190D [Brassica napus]	--	SubName: Full=BnaC02g25190D protein {ECO:0000313|EMBL:CDY14594.1};	--	GO:0016746,transferase activity, transferring acyl groups; GO:0006644,phospholipid metabolic process	--
Cluster-10089.0	--	BnaC02g25190D [Brassica napus]	--	SubName: Full=BnaC02g25190D protein {ECO:0000313|EMBL:CDY14594.1};	--	GO:0016746,transferase activity, transferring acyl groups; GO:0006644,phospholipid metabolic process	--
Cluster-10090.0	--	PREDICTED: E3 ubiquitin-protein ligase MBR2-like [Brassica rapa]	--	SubName: Full=Uncharacterized protein {ECO:0000313|EnsemblPlants:Bra023101.1-P};	--	GO:0008270,zinc ion binding	--
Cluster-10091.0	--	--	--	--	--	--	--
Cluster-10092.0	K22950 acylphloroglucinol glucosyltransferase [EC:2.4.1.358] | (RefSeq) anthocyanidin 3-O-glucosyltransferase 2-like (A)	PREDICTED: UDP-glycosyltransferase 71B1-like [Brassica rapa]	RecName: Full=UDP-glycosyltransferase 71B1; EC=2.4.1.-; AltName: Full=Flavonol 3-O-glucosyltransferase UGT71B1; EC=2.4.1.91;	RecName: Full=Glycosyltransferase {ECO:0000256|RuleBase:RU362057}; EC=2.4.1.- {ECO:0000256|RuleBase:RU362057};	UDP-glucuronosyl and UDP-glucosyl transferase	GO:0005829,cytosol; GO:0043231,intracellular membrane-bounded organelle; GO:0102360,daphnetin 3-O-glucosyltransferase activity; GO:0047893,flavonol 3-O-glucosyltransferase activity; GO:0102425,myricetin 3-O-glucosyltransferase activity; GO:0080043,quercetin 3-O-glucosyltransferase activity; GO:0080044,quercetin 7-O-glucosyltransferase activity; GO:0035251,UDP-glucosyltransferase activity; GO:0008…	--
Cluster-10093.0	K03238 translation initiation factor 2 subunit 2 | (RefSeq) uncharacterized protein LOC106302895 (A)	uncharacterized protein LOC106378019 [Brassica napus]	RecName: Full=Putative ribonuclease H protein At1g65750; EC=3.1.26.4;	SubName: Full=RNA-directed DNA polymerase (Reverse transcriptase)-related family protein {ECO:0000313|EMBL:ANM65688.1};	FOG: Reverse transcriptase	GO:0046872,metal ion binding; GO:0003676,nucleic acid binding; GO:0004523,RNA-DNA hybrid ribonuclease activity	zinc-binding in reverse transcriptase
Cluster-10094.0	--	--	--	--	--	--	--
Cluster-10095.0	K11296 high mobility group protein B3 | (RefSeq) high mobility group B protein 3 (A)	high mobility group B protein 7-like [Brassica napus]	RecName: Full=F-box/LRR-repeat protein At3g60040;	SubName: Full=Uncharacterized protein {ECO:0000313|EnsemblPlants:Bra009104.1-P};	--	--	--
Cluster-10096.0	--	--	--	--	--	--	--
Cluster-10097.0	--	PREDICTED: uncharacterized protein LOC103838614 [Brassica rapa]	RecName: Full=Protein JINGUBANG {ECO:0000303|PubMed:27468890};	SubName: Full=Uncharacterized protein {ECO:0000313|EnsemblPlants:Bra011525.1-P};	FOG: WD40 repeat	GO:0005737,cytoplasm; GO:0005634,nucleus; GO:0009846,pollen germination	--
Cluster-10098.0	K00432 glutathione peroxidase [EC:1.11.1.9] | (RefSeq) probable glutathione peroxidase 5 (A)	PREDICTED: probable glutathione peroxidase 5 [Brassica rapa]	RecName: Full=Probable glutathione peroxidase 5; EC=1.11.1.9;	RecName: Full=Glutathione peroxidase {ECO:0000256|RuleBase:RU000499};	Glutathione peroxidase	GO:0012505,endomembrane system; GO:0005783,endoplasmic reticulum; GO:0005886,plasma membrane; GO:0004602,glutathione peroxidase activity; GO:0009793,embryo development ending in seed dormancy; GO:0006979,response to oxidative stress	AhpC/TSA family
Cluster-10099.0	--	--	--	--	--	--	--
Cluster-101.0	K06620 transcription factor E2F3 | (RefSeq) transcription factor E2FA-like isoform X1 (A)	PREDICTED: transcription factor E2FA [Brassica rapa]	RecName: Full=Transcription factor E2FA; AltName: Full=E2F transcription factor-3; Short=AtE2F3;	SubName: Full=BnaAnng07700D protein {ECO:0000313|EMBL:CDY43755.1};	Transcription factor E2F/dimerization partner (TDP)	GO:0005737,cytoplasm; GO:0005634,nucleus; GO:0005667,transcription factor complex; GO:0003677,DNA binding; GO:0003700,DNA-binding transcription factor activity; GO:0046983,protein dimerization activity; GO:0007049,cell cycle; GO:0051446,positive regulation of meiotic cell cycle; GO:0045893,positive regulation of transcription, DNA-templated; GO:0006351,transcription, DNA-templated	E2F/DP family winged-helix DNA-binding domain
Cluster-1010.0	--	--	--	--	--	--	--
Cluster-10100.0	--	--	--	--	--	--	--
Cluster-10101.0	--	--	--	--	--	--	--
Cluster-10102.0	K20628 expansin | (RefSeq) expansin-A8-like (A)	PREDICTED: putative expansin-A17 [Brassica rapa]	RecName: Full=Putative expansin-A17; Short=AtEXPA17; AltName: Full=Alpha-expansin-17; Short=At-EXP17; Short=AtEx17; AltName: Full=Ath-ExpAlpha-1.13; Flags: Precursor;	SubName: Full=Uncharacterized protein {ECO:0000313|EnsemblPlants:Bra030499.1-P};	--	GO:0005618,cell wall; GO:0005576,extracellular region; GO:0016020,membrane; GO:0010311,lateral root formation; GO:0009828,plant-type cell wall loosening	Carbohydrate binding domain (family 19)
Cluster-10103.0	K21776 protein lin-54 | (RefSeq) uncharacterized protein LOC106333301 (A)	PREDICTED: uncharacterized protein LOC106333301 [Brassica oleracea var. oleracea]	RecName: Full=Protein tesmin/TSO1-like CXC 2; Short=AtTCX2; AltName: Full=Protein TSO1-like 2; Short=Protein SOL2;	SubName: Full=Uncharacterized protein {ECO:0000313|EnsemblPlants:Bo3g026940.1};	Metallothionein-like protein	GO:0005634,nucleus; GO:0003700,DNA-binding transcription factor activity; GO:0046872,metal ion binding; GO:0043565,sequence-specific DNA binding; GO:0007275,multicellular organism development; GO:0006355,regulation of transcription, DNA-templated	Tesmin/TSO1-like CXC domain, cysteine-rich domain
Cluster-10104.0	K21776 protein lin-54 | (RefSeq) uncharacterized protein LOC106333301 (A)	PREDICTED: uncharacterized protein LOC106333301 [Brassica oleracea var. oleracea]	RecName: Full=Protein tesmin/TSO1-like CXC 2; Short=AtTCX2; AltName: Full=Protein TSO1-like 2; Short=Protein SOL2;	SubName: Full=Uncharacterized protein {ECO:0000313|EnsemblPlants:Bo3g026940.1};	Metallothionein-like protein	GO:0005634,nucleus; GO:0003700,DNA-binding transcription factor activity; GO:0046872,metal ion binding; GO:0043565,sequence-specific DNA binding; GO:0007275,multicellular organism development; GO:0006355,regulation of transcription, DNA-templated	Tesmin/TSO1-like CXC domain, cysteine-rich domain
Cluster-10105.0	--	--	--	--	--	--	--
Cluster-10106.0	--	--	--	--	--	--	--
Cluster-10107.0	--	--	--	--	--	--	--
Cluster-10108.0	--	--	--	SubName: Full=Uncharacterized protein {ECO:0000313|EnsemblPlants:Bo3g167480.1};	--	--	--
Cluster-10109.0	--	--	--	--	--	--	--
Cluster-1011.0	K02922 large subunit ribosomal protein L37e | (RefSeq) ribosomal protein L37 component of cytosolic 80S ribosome and 60S large subunit (A)	ribosomal protein L37 component of cytosolic 80S ribosome and 60S large subunit [Coccomyxa subellipsoidea C-169]	RecName: Full=60S ribosomal protein L37-3;	RecName: Full=Ribosomal protein L37 {ECO:0000256|RuleBase:RU000576}; Flags: Fragment;	60S ribosomal protein L37	GO:0022625,cytosolic large ribosomal subunit; GO:0046872,metal ion binding; GO:0003723,RNA binding; GO:0019843,rRNA binding; GO:0003735,structural constituent of ribosome; GO:0006412,translation	Double zinc ribbon
Cluster-10110.0	--	PREDICTED: uncharacterized protein LOC108869701 [Brassica rapa]	--	SubName: Full=Uncharacterized protein {ECO:0000313|EnsemblPlants:Bo3g031340.1};	--	GO:0003676,nucleic acid binding	--
Cluster-10111.0	--	PREDICTED: protein POLYCHOME [Brassica rapa]	RecName: Full=Protein POLYCHOME; AltName: Full=Protein UV-B-INSENSITIVE 4;	SubName: Full=Uncharacterized protein {ECO:0000313|EnsemblPlants:Bra004677.1-P};	--	GO:0005634,nucleus; GO:0051301,cell division; GO:0006952,defense response; GO:0042023,DNA endoreduplication; GO:0009960,endosperm development; GO:0009561,megagametogenesis; GO:1904667,negative regulation of ubiquitin protein ligase activity; GO:1900426,positive regulation of defense response to bacterium; GO:0051783,regulation of nuclear division; GO:0010224,response to UV-B; GO:0010091,trichome …	--
Cluster-10112.0	--	--	--	--	--	--	--
Cluster-10113.0	--	PREDICTED: uncharacterized protein LOC103846549 [Brassica rapa]	--	SubName: Full=Uncharacterized protein {ECO:0000313|EnsemblPlants:Bra008808.1-P};	--	GO:0016021,integral component of membrane	Uncharacterized protein family, UPF0114
Cluster-10114.0	K13217 pre-mRNA-processing factor 39 | (RefSeq) hypothetical protein (A)	PREDICTED: uncharacterized protein LOC103848966 [Brassica rapa]	--	SubName: Full=Uncharacterized protein {ECO:0000313|EnsemblPlants:Bra040551.1-P};	--	--	Vacuolar protein sorting-associated protein 62
Cluster-10115.0	--	--	--	--	--	--	--
Cluster-10116.0	--	--	--	--	--	--	--
Cluster-10117.0	--	PREDICTED: uncharacterized protein LOC103838535 [Brassica rapa]	--	SubName: Full=Uncharacterized protein {ECO:0000313|EnsemblPlants:Bra027075.1-P};	--	--	--
Cluster-10118.0	--	--	--	--	--	--	--
Cluster-10119.0	--	uncharacterized protein LOC106445667 isoform X2 [Brassica napus]	--	SubName: Full=Uncharacterized protein {ECO:0000313|EnsemblPlants:Bra033457.1-P};	--	--	--
Cluster-1012.0	--	PREDICTED: blue-light-activated protein-like, partial [Ziziphus jujuba]	--	SubName: Full=Two component histidine kinase, putative {ECO:0000313|EMBL:EEF27375.1}; EC=2.7.13.3 {ECO:0000313|EMBL:EEF27375.1};	--	GO:0005622,intracellular; GO:0000155,phosphorelay sensor kinase activity	His Kinase A (phospho-acceptor) domain
Cluster-10120.0	K14845 RAT1-interacting protein | (RefSeq) hypothetical protein (A)	PREDICTED: pentatricopeptide repeat-containing protein At4g17616 [Brassica rapa]	RecName: Full=Pentatricopeptide repeat-containing protein At4g17616;	SubName: Full=Uncharacterized protein {ECO:0000313|EnsemblPlants:Bra012654.1-P};	--	GO:0043231,intracellular membrane-bounded organelle; GO:0004519,endonuclease activity; GO:0003723,RNA binding; GO:0009451,RNA modification	PPR repeat
Cluster-10122.0	K12447 UDP-sugar pyrophosphorylase [EC:2.7.7.64] | (RefSeq) uncharacterized protein LOC104808371 (A)	Putative retroelement polyprotein [Arabidopsis thaliana]	RecName: Full=Retrovirus-related Pol polyprotein from transposon RE1; AltName: Full=Retro element 1 {ECO:0000303|PubMed:10689195}; Short=AtRE1 {ECO:0000303|PubMed:10689195}; Includes: RecName: Full=Protease RE1; EC=3.4.23.-; Includes: RecName: Full=Reverse transcriptase RE1; EC=2.7.7.49; Includes: RecName: Full=Endonuclease RE1;	SubName: Full=Uncharacterized protein {ECO:0000313|EnsemblPlants:Bra008452.1-P};	FOG: Transposon-encoded proteins with TYA, reverse transcriptase, integrase domains in various combinations	GO:0004190,aspartic-type endopeptidase activity; GO:0004519,endonuclease activity; GO:0046872,metal ion binding; GO:0003676,nucleic acid binding; GO:0003964,RNA-directed DNA polymerase activity; GO:0015074,DNA integration; GO:0006310,DNA recombination	Reverse transcriptase (RNA-dependent DNA polymerase)
Cluster-10123.0	K02045 sulfate transport system ATP-binding protein [EC:3.6.3.25] | (RefSeq) sulfate transport system ATP-binding protein (A)	uncharacterized protein LOC109794457 [Cajanus cajan]	RecName: Full=Probable sulfate/thiosulfate import ATP-binding protein CysA; EC=3.6.3.25 {ECO:0000255|HAMAP-Rule:MF_01701}; AltName: Full=Sulfate-transporting ATPase {ECO:0000255|HAMAP-Rule:MF_01701};	SubName: Full=Uncharacterized protein {ECO:0000313|EMBL:OAO89092.1};	Peptide exporter, ABC superfamily	GO:0043190,ATP-binding cassette (ABC) transporter complex; GO:0009507,chloroplast; GO:0005524,ATP binding; GO:0015419,ATPase-coupled sulfate transmembrane transporter activity; GO:0102025,ATPase-coupled thiosulfate transmembrane transporter activity	Huntingtin protein region
Cluster-10124.0	--	PREDICTED: transcription factor bHLH36-like [Brassica rapa]	RecName: Full=Transcription factor bHLH162; AltName: Full=Basic helix-loop-helix protein 162; Short=AtbHLH162 {ECO:0000303|PubMed:14600211}; Short=bHLH 162; AltName: Full=bHLH transcription factor bHLH162;	SubName: Full=Uncharacterized protein {ECO:0000313|EnsemblPlants:Bra013486.1-P};	--	GO:0090575,RNA polymerase II transcription factor complex; GO:0003700,DNA-binding transcription factor activity; GO:0046983,protein dimerization activity; GO:0000977,RNA polymerase II regulatory region sequence-specific DNA binding; GO:0050832,defense response to fungus; GO:0006357,regulation of transcription by RNA polymerase II; GO:0006355,regulation of transcription, DNA-templated; GO:0006351,…	--
Cluster-10125.0	K23518 O-acetyl-ADP-ribose deacetylase [EC:3.1.1.106] | (RefSeq) hypothetical protein (A)	hypothetical protein F511_38580 [Dorcoceras hygrometricum]	RecName: Full=Transcription factor bHLH140; AltName: Full=Basic helix-loop-helix protein 140; Short=AtbHLH140; Short=bHLH 140; AltName: Full=Transcription factor EN 122; AltName: Full=bHLH transcription factor bHLH140;	SubName: Full=Uncharacterized protein {ECO:0000313|EMBL:EME28042.1};	Hismacro and SEC14 domain-containing proteins	GO:0005634,nucleus; GO:0047627,adenylylsulfatase activity; GO:0005524,ATP binding; GO:0003677,DNA binding; GO:0046872,metal ion binding; GO:0046983,protein dimerization activity; GO:0006260,DNA replication; GO:0009150,purine ribonucleotide metabolic process; GO:0006355,regulation of transcription, DNA-templated; GO:0006790,sulfur compound metabolic process; GO:0006351,transcription, DNA-templated	Macro domain
Cluster-10126.0	--	--	--	--	--	--	--
Cluster-10127.0	K00059 3-oxoacyl-[acyl-carrier protein] reductase [EC:1.1.1.100] | (RefSeq) predicted protein (A)	short chain dehydrogenase, putative [Ricinus communis]	RecName: Full=NADPH-dependent aldehyde reductase 1, chloroplastic {ECO:0000303|PubMed:21169366}; Short=AtChlADR1 {ECO:0000303|PubMed:21169366}; EC=1.1.1.- {ECO:0000269|PubMed:21169366}; AltName: Full=Glucose and ribitol dehydrogenase homolog 1; Flags: Precursor;	SubName: Full=Glucose 1-dehydrogenase {ECO:0000313|EMBL:EOD36474.1};	Reductases with broad range of substrate specificities	GO:0009507,chloroplast; GO:0008106,alcohol dehydrogenase (NADP+) activity; GO:0055114,oxidation-reduction process	Pyridoxal-phosphate dependent enzyme
Cluster-10128.0	--	agamous-like MADS-box protein AGL3 [Brassica napus]	RecName: Full=Agamous-like MADS-box protein AGL3; AltName: Full=Protein SEPALLATA 4 {ECO:0000303|PubMed:15530395};	SubName: Full=Uncharacterized protein {ECO:0000313|EnsemblPlants:Bra025126.1-P};	MADS box transcription factor	GO:0005634,nucleus; GO:0003700,DNA-binding transcription factor activity; GO:0046983,protein dimerization activity; GO:0000977,RNA polymerase II regulatory region sequence-specific DNA binding; GO:0048440,carpel development; GO:0030154,cell differentiation; GO:0010076,maintenance of floral meristem identity; GO:0048441,petal development; GO:0045944,positive regulation of transcription by RNA poly…	--
Cluster-10129.0	--	agamous-like MADS-box protein AGL3 [Brassica napus]	RecName: Full=Agamous-like MADS-box protein AGL3; AltName: Full=Protein SEPALLATA 4 {ECO:0000303|PubMed:15530395};	SubName: Full=Uncharacterized protein {ECO:0000313|EnsemblPlants:Bra025126.1-P};	MADS box transcription factor	GO:0005634,nucleus; GO:0003700,DNA-binding transcription factor activity; GO:0046983,protein dimerization activity; GO:0000977,RNA polymerase II regulatory region sequence-specific DNA binding; GO:0048440,carpel development; GO:0030154,cell differentiation; GO:0010076,maintenance of floral meristem identity; GO:0048441,petal development; GO:0045944,positive regulation of transcription by RNA poly…	--
Cluster-1013.0	K07904 Ras-related protein Rab-11A | (RefSeq) ras-related protein RABA5d-like (A)	BnaCnng48450D [Brassica napus]	RecName: Full=Ras-related protein RABA5d; Short=AtRABA5d;	SubName: Full=BnaCnng48450D protein {ECO:0000313|EMBL:CDY65720.1};	GTPase Rab11/YPT3, small G protein superfamily	GO:0005829,cytosol; GO:0005886,plasma membrane; GO:0005525,GTP binding; GO:0003924,GTPase activity; GO:0015031,protein transport	Ras family
Cluster-10130.0	--	--	--	--	--	--	--
Cluster-10131.0	K15186 ELL-associated factor | (RefSeq) hypothetical protein (A)	hypothetical protein EUTSA_v10018840mg [Eutrema salsugineum]	--	SubName: Full=Uncharacterized protein {ECO:0000313|EMBL:ESQ28094.1};	Protein associated with transcriptional elongation factor ELL	GO:0032783,ELL-EAF complex; GO:0006355,regulation of transcription, DNA-templated	--
Cluster-10132.0	--	--	--	--	--	--	--
Cluster-10133.0	--	PREDICTED: membrane protein of ER body 1 [Brassica rapa]	RecName: Full=Membrane protein of ER body 1;	SubName: Full=Uncharacterized protein {ECO:0000313|EnsemblPlants:Bra026303.1-P};	--	GO:0005783,endoplasmic reticulum; GO:0005789,endoplasmic reticulum membrane; GO:0010168,ER body; GO:0016021,integral component of membrane; GO:0016020,membrane; GO:0005381,iron ion transmembrane transporter activity; GO:0005384,manganese ion transmembrane transporter activity; GO:0030026,cellular manganese ion homeostasis; GO:0071281,cellular response to iron ion; GO:0006880,intracellular sequest…	--
Cluster-10134.0	--	--	--	--	--	--	--
Cluster-10135.0	--	--	--	--	--	--	--
Cluster-10136.0	K05605 3-hydroxyisobutyryl-CoA hydrolase [EC:3.1.2.4] | (RefSeq) probable 3-hydroxyisobutyryl-CoA hydrolase 3 (A)	enoyl-CoA hydratase, mitochondrial precursor [Dorcoceras hygrometricum]	--	SubName: Full=Enoyl-CoA hydratase {ECO:0000313|EMBL:ABD46640.1}; Flags: Fragment;	--	GO:0003824,catalytic activity; GO:0008152,metabolic process	Enoyl-CoA hydratase/isomerase
Cluster-10137.0	K13420 LRR receptor-like serine/threonine-protein kinase FLS2 [EC:2.7.11.1] | (RefSeq) DNA-damage-repair/toleration protein DRT100-like (A)	PREDICTED: leucine-rich repeat receptor protein kinase MSL1-like isoform X1 [Brassica rapa]	RecName: Full=Receptor-like protein 15 {ECO:0000303|PubMed:18434605}; Short=AtRLP15 {ECO:0000303|PubMed:18434605}; Flags: Precursor;	SubName: Full=Uncharacterized protein {ECO:0000313|EnsemblPlants:Bra025673.1-P};	FOG: Leucine rich repeat	GO:0016021,integral component of membrane	Leucine Rich Repeat
Cluster-10138.0	--	--	--	SubName: Full=Nad-utilizing dehydrogenase {ECO:0000313|EMBL:JAC69363.1};	--	--	--
Cluster-10139.0	--	--	--	--	--	--	--
Cluster-1014.0	--	--	--	--	--	--	--
Cluster-10140.0	--	--	--	--	--	--	--
Cluster-10141.0	--	--	--	--	--	--	--
Cluster-10142.0	--	PREDICTED: histone-lysine N-methyltransferase ATXR6 [Brassica rapa]	RecName: Full=Histone-lysine N-methyltransferase ATXR6; EC=2.1.1.43; AltName: Full=Protein SET DOMAIN GROUP 34; AltName: Full=Trithorax-related protein 6; Short=TRX-related protein 6;	SubName: Full=Uncharacterized protein {ECO:0000313|EnsemblPlants:Bra009752.1-P};	Putative transcription factor ASH1/LIN-59	GO:0005634,nucleus; GO:0046976,histone methyltransferase activity (H3-K27 specific); GO:0046872,metal ion binding; GO:0009901,anther dehiscence; GO:0070734,histone H3-K27 methylation; GO:0051726,regulation of cell cycle; GO:0006275,regulation of DNA replication	--
Cluster-10143.0	--	predicted protein [Physcomitrella patens]	--	SubName: Full=Predicted protein {ECO:0000313|EMBL:EDQ48327.1};	--	GO:0016021,integral component of membrane	Protein of unknown function (DUF421)
Cluster-10144.0	--	--	--	--	Adenylate cyclase-coupled calcitonin receptor	--	7 transmembrane receptor (Secretin family)
Cluster-10145.0	--	--	--	--	--	--	--
Cluster-10146.0	--	conserved hypothetical protein, partial [Ricinus communis]	--	SubName: Full=Uncharacterized protein {ECO:0000313|EMBL:EEF27574.1}; Flags: Fragment;	--	GO:0016021,integral component of membrane	--
Cluster-10147.0	--	PREDICTED: uncharacterized protein LOC103846269 [Brassica rapa]	--	SubName: Full=Uncharacterized protein {ECO:0000313|EnsemblPlants:Bo9g161580.1};	--	GO:0006950,response to stress	--
Cluster-10148.0	K01762 1-aminocyclopropane-1-carboxylate synthase [EC:4.4.1.14] | (RefSeq) 1-aminocyclopropane-1-carboxylate synthase 4 (A)	PREDICTED: 1-aminocyclopropane-1-carboxylate synthase 4 [Brassica rapa]	RecName: Full=1-aminocyclopropane-1-carboxylate synthase 4; Short=ACC synthase 4; EC=4.4.1.14; AltName: Full=S-adenosyl-L-methionine methylthioadenosine-lyase 4;	SubName: Full=Uncharacterized protein {ECO:0000313|EnsemblPlants:Bra030199.1-P};	1-aminocyclopropane-1-carboxylate synthase, and related proteins	GO:0016847,1-aminocyclopropane-1-carboxylate synthase activity; GO:0042802,identical protein binding; GO:0030170,pyridoxal phosphate binding; GO:0071281,cellular response to iron ion; GO:0009693,ethylene biosynthetic process; GO:0009835,fruit ripening	Aminotransferase class I and II
Cluster-10149.0	--	--	--	--	--	--	--
Cluster-1015.0	K09842 abscisic-aldehyde oxidase [EC:1.2.3.14] | (RefSeq) abscisic-aldehyde oxidase (A)	PREDICTED: abscisic-aldehyde oxidase [Brassica rapa]	RecName: Full=Abscisic-aldehyde oxidase; EC=1.2.3.14; AltName: Full=Aldehyde oxidase 3; Short=AO-3; Short=AtAO-3; Short=AtAO4; AltName: Full=Indole-3-acetaldehyde oxidase; Short=IAA oxidase; EC=1.2.3.7;	SubName: Full=BnaA04g15640D protein {ECO:0000313|EMBL:CDY48200.1};	Xanthine dehydrogenase	GO:0005829,cytosol; GO:0051537,2 iron, 2 sulfur cluster binding; GO:0010293,abscisic aldehyde oxidase activity; GO:0004031,aldehyde oxidase activity; GO:0009055,electron transfer activity; GO:0050660,flavin adenine dinucleotide binding; GO:0050302,indole-3-acetaldehyde oxidase activity; GO:0005506,iron ion binding; GO:0016614,oxidoreductase activity, acting on CH-OH group of donors; GO:0031625,ub…	2Fe-2S iron-sulfur cluster binding domain
Cluster-10150.0	--	transcription factor myb1r1 [Quercus suber]	RecName: Full=Transcription factor MYB1R1; AltName: Full=Myb-related protein R1 {ECO:0000303|PubMed:21030505}; Short=StMYB1R-1 {ECO:0000303|PubMed:21030505};	SubName: Full=Uncharacterized protein {ECO:0000313|EMBL:KOM33219.1};	--	GO:0005829,cytosol; GO:0005634,nucleus; GO:0003677,DNA binding; GO:0006355,regulation of transcription, DNA-templated; GO:0006351,transcription, DNA-templated	--
Cluster-10151.0	--	PREDICTED: uncharacterized protein LOC108866897 [Pyrus x bretschneideri]	RecName: Full=DNA-binding protein HU homolog; AltName: Full=Histone-like protein;	SubName: Full=Integration host factor beta-subunit, putative {ECO:0000313|EMBL:EEF26731.1};	--	GO:0009507,chloroplast; GO:0003677,DNA binding; GO:0030261,chromosome condensation	Bacterial DNA-binding protein
Cluster-10152.0	--	PREDICTED: uncharacterized protein LOC103834770 [Brassica rapa]	--	SubName: Full=Uncharacterized protein {ECO:0000313|EMBL:JAU75025.1};	--	--	--
Cluster-10153.0	--	--	--	--	--	--	--
Cluster-10154.0	--	--	--	--	--	--	--
Cluster-10155.0	K14441 ribosomal protein S12 methylthiotransferase [EC:2.8.4.4] | (RefSeq) hypothetical protein (A)	RNA modification enzyme, MiaB family [Ostreococcus tauri]	RecName: Full=CDK5RAP1-like protein;	SubName: Full=RNA modification enzyme, MiaB family {ECO:0000313|EMBL:OUS44572.1};	CDK5 activator-binding protein	GO:0005737,cytoplasm; GO:0051539,4 iron, 4 sulfur cluster binding; GO:0046872,metal ion binding; GO:0016740,transferase activity; GO:0000079,regulation of cyclin-dependent protein serine/threonine kinase activity; GO:0006400,tRNA modification	Radical SAM superfamily
Cluster-10156.0	--	--	--	--	--	--	--
Cluster-10156.1	--	--	--	--	--	--	--
Cluster-10157.0	K14490 histidine-containing phosphotransfer peotein | (RefSeq) histidine-containing phosphotransfer protein 4 (A)	PREDICTED: histidine-containing phosphotransfer protein 4 isoform X2 [Brassica rapa]	RecName: Full=Histidine-containing phosphotransfer protein 4;	SubName: Full=Uncharacterized protein {ECO:0000313|EnsemblPlants:Bo5g126170.1};	Two-component phosphorelay intermediate involved in MAP kinase cascade regulation	GO:0005737,cytoplasm; GO:0005829,cytosol; GO:0005634,nucleus; GO:0043424,protein histidine kinase binding; GO:0004871,NA; GO:0009736,cytokinin-activated signaling pathway; GO:0000160,phosphorelay signal transduction system	Hpt domain
Cluster-10158.0	K01647 citrate synthase [EC:2.3.3.1] | (RefSeq) citrate synthase, glyoxysomal (A)	citrate synthase [Dorcoceras hygrometricum]	RecName: Full=Citrate synthase 3, peroxisomal; EC=2.3.3.16; Flags: Precursor;	RecName: Full=Citrate synthase {ECO:0000256|RuleBase:RU000441};	Citrate synthase	GO:0005777,peroxisome; GO:0004108,citrate (Si)-synthase activity; GO:0006635,fatty acid beta-oxidation; GO:0006099,tricarboxylic acid cycle	Citrate synthase, C-terminal domain
Cluster-10159.0	--	--	--	--	--	--	--
Cluster-1016.0	--	--	--	--	--	--	--
Cluster-10160.0	--	--	--	--	--	--	--
Cluster-10161.0	K01255 leucyl aminopeptidase [EC:3.4.11.1] | (RefSeq) leucyl aminopeptidase (A)	PREDICTED: cyclin-P3-1-like isoform X1 [Brassica rapa]	RecName: Full=Cyclin-P3-1; Short=CycP3;1;	SubName: Full=BnaAnng02560D protein {ECO:0000313|EMBL:CDY18791.1};	Cyclin	GO:0019901,protein kinase binding; GO:0007049,cell cycle; GO:0051301,cell division; GO:0000079,regulation of cyclin-dependent protein serine/threonine kinase activity	Cyclin, N-terminal domain
Cluster-10162.0	--	BnaCnng38320D [Brassica napus]	--	SubName: Full=BnaCnng38320D protein {ECO:0000313|EMBL:CDY61696.1};	--	--	--
Cluster-10163.0	--	--	--	--	--	--	--
Cluster-10164.0	--	PREDICTED: leu/Ile/Val-binding protein homolog 3-like [Ziziphus jujuba]	--	--	--	--	Periplasmic binding protein
Cluster-10165.0	--	PREDICTED: uncharacterized protein At4g10930 [Brassica rapa]	RecName: Full=Uncharacterized protein At4g10930;	SubName: Full=Uncharacterized protein {ECO:0000313|EnsemblPlants:Bra000729.1-P};	--	--	--
Cluster-10166.0	--	--	--	--	--	--	--
Cluster-10167.0	--	cytochrome b561 and DOMON domain-containing protein At3g07570-like [Brassica napus]	RecName: Full=Cytochrome b561 and DOMON domain-containing protein At3g07570; AltName: Full=Protein b561A.tha11; Flags: Precursor;	SubName: Full=BnaC01g39800D protein {ECO:0000313|EMBL:CDY22121.1};	Predicted membrane protein, contains DoH and Cytochrome b-561/ferric reductase transmembrane domains	GO:0016021,integral component of membrane; GO:0046872,metal ion binding; GO:0055114,oxidation-reduction process	DOMON domain
Cluster-10168.0	--	--	--	--	--	--	--
Cluster-10169.0	--	--	--	--	--	--	--
Cluster-1017.0	--	BnaC05g08400D [Brassica napus]	RecName: Full=Pentatricopeptide repeat-containing protein At1g10910, chloroplastic; Flags: Precursor;	SubName: Full=BnaC05g08400D protein {ECO:0000313|EMBL:CDY19331.1};	FOG: PPR repeat	GO:0009507,chloroplast; GO:0043231,intracellular membrane-bounded organelle; GO:0004519,endonuclease activity; GO:0003723,RNA binding; GO:0009451,RNA modification	--
Cluster-10170.0	K17964 leucine-rich PPR motif-containing protein, mitochondrial | (RefSeq) pentatricopeptide repeat-containing protein At1g12300, mitochondrial (A)	hypothetical protein AXX17_AT1G56760 [Arabidopsis thaliana]	RecName: Full=Pentatricopeptide repeat-containing protein At1g63080, mitochondrial; Flags: Precursor;	RecName: Full=Sulfotransferase {ECO:0000256|RuleBase:RU361155}; EC=2.8.2.- {ECO:0000256|RuleBase:RU361155};	FOG: PPR repeat	GO:0005739,mitochondrion; GO:0004519,endonuclease activity; GO:0003723,RNA binding; GO:0080156,mitochondrial mRNA modification; GO:0006397,mRNA processing	Toxin with endonuclease activity, of toxin-antitoxin system
Cluster-10171.0	--	--	--	--	--	--	--
Cluster-10172.0	--	--	--	--	--	--	--
Cluster-10173.0	K14945 protein quaking | (RefSeq) KH domain-containing protein At1g09660/At1g09670 (A)	ESTs gb|H37208,gb|H36853 come from this gene [Arabidopsis thaliana]	RecName: Full=KH domain-containing protein At1g09660/At1g09670; AltName: Full=Quaking-like protein 5;	SubName: Full=Uncharacterized protein {ECO:0000313|EnsemblPlants:Bra012633.1-P};	RNA-binding protein Sam68 and related KH domain proteins	GO:0005634,nucleus; GO:0003723,RNA binding	--
Cluster-10174.0	K04733 interleukin-1 receptor-associated kinase 4 [EC:2.7.11.1] | (RefSeq) G-type lectin S-receptor-like serine/threonine-protein kinase LECRK4 (A)	PREDICTED: LOW QUALITY PROTEIN: G-type lectin S-receptor-like serine/threonine-protein kinase RLK1 [Brassica oleracea var. oleracea]	RecName: Full=G-type lectin S-receptor-like serine/threonine-protein kinase RLK1; EC=2.7.11.1; AltName: Full=Receptor-like protein kinase 1; Flags: Precursor;	SubName: Full=Uncharacterized protein {ECO:0000313|EnsemblPlants:Bo7g098130.1};	--	GO:0016021,integral component of membrane; GO:0005886,plasma membrane; GO:0005524,ATP binding; GO:0005516,calmodulin binding; GO:0030246,carbohydrate binding; GO:0004674,protein serine/threonine kinase activity; GO:0006468,protein phosphorylation	Phosphotransferase enzyme family
Cluster-10175.0	K10636 autocrine motility factor receptor [EC:2.3.2.27] | (RefSeq) E3 ubiquitin protein ligase RIN2 (A)	PREDICTED: E3 ubiquitin protein ligase RIN2 isoform X1 [Brassica rapa]	RecName: Full=E3 ubiquitin protein ligase RIN2; EC=2.3.2.27; AltName: Full=AMF receptor-like protein 1A; AltName: Full=RING-type E3 ubiquitin transferase RIN2 {ECO:0000305}; AltName: Full=RPM1-interacting protein 2;	SubName: Full=Uncharacterized protein {ECO:0000313|EnsemblPlants:Bra013876.1-P};	E3 ubiquitin ligase	GO:0016021,integral component of membrane; GO:0005886,plasma membrane; GO:0046872,metal ion binding; GO:0061630,ubiquitin protein ligase activity; GO:0004842,ubiquitin-protein transferase activity; GO:0009626,plant-type hypersensitive response; GO:0034052,positive regulation of plant-type hypersensitive response; GO:0043161,proteasome-mediated ubiquitin-dependent protein catabolic process; GO:000…	--
Cluster-10176.0	K14972 PAX-interacting protein 1 | (RefSeq) hypothetical protein (A)	PREDICTED: uncharacterized protein LOC103872373 isoform X4 [Brassica rapa]	RecName: Full=Mediator of RNA polymerase II transcription subunit 15a;	SubName: Full=Uncharacterized protein {ECO:0000313|EnsemblPlants:Bra026103.1-P};	--	GO:0016592,mediator complex; GO:0005634,nucleus; GO:0031490,chromatin DNA binding; GO:0003713,transcription coactivator activity; GO:0045723,positive regulation of fatty acid biosynthetic process; GO:0006355,regulation of transcription, DNA-templated; GO:0009751,response to salicylic acid; GO:0006351,transcription, DNA-templated	KIX domain
Cluster-10177.0	K22849 diacylglycerol O-acyltransferase 3, plant [EC:2.3.1.20] | (RefSeq) uncharacterized protein LOC106312528 (A)	PREDICTED: uncharacterized protein LOC106312528 [Brassica oleracea var. oleracea]	RecName: Full=Diacylglycerol O-acyltransferase 3, cytosolic {ECO:0000305}; Short=AtDGAT3 {ECO:0000303|PubMed:22760209}; EC=2.3.1.20 {ECO:0000305|PubMed:22760209};	SubName: Full=Uncharacterized protein {ECO:0000313|EnsemblPlants:Bo8g016200.1};	--	GO:0005829,cytosol; GO:0004144,diacylglycerol O-acyltransferase activity; GO:0006071,glycerol metabolic process; GO:0019432,triglyceride biosynthetic process	--
Cluster-10178.0	--	PREDICTED: protein furry homolog [Brassica rapa]	--	SubName: Full=Uncharacterized protein {ECO:0000313|EnsemblPlants:Bo2g012730.1};	Fry-like conserved proteins	--	Cell morphogenesis N-terminal
Cluster-10179.0	K01074 palmitoyl-protein thioesterase [EC:3.1.2.22] | (RefSeq) palmitoyl-protein thioesterase 1 (A)	palmitoyl-protein thioesterase 1 [Brassica napus]	--	SubName: Full=BnaA06g40130D protein {ECO:0000313|EMBL:CDY64683.1};	Palmitoyl protein thioesterase	GO:0098599,palmitoyl hydrolase activity	Palmitoyl protein thioesterase
Cluster-1018.0	--	BnaC05g08400D [Brassica napus]	RecName: Full=Pentatricopeptide repeat-containing protein At1g10910, chloroplastic; Flags: Precursor;	SubName: Full=BnaC05g08400D protein {ECO:0000313|EMBL:CDY19331.1};	FOG: PPR repeat	GO:0009507,chloroplast; GO:0043231,intracellular membrane-bounded organelle; GO:0004519,endonuclease activity; GO:0003723,RNA binding; GO:0009451,RNA modification	--
Cluster-10180.0	--	PREDICTED: uncharacterized protein LOC105118594, partial [Populus euphratica]	--	SubName: Full=protein translocase subunit SecF-like {ECO:0000313|RefSeq:XP_016734083.1};	--	GO:0016021,integral component of membrane	SecD/SecF GG Motif
Cluster-10181.0	--	PREDICTED: sensor histidine kinase LiaS [Ricinus communis]	--	SubName: Full=Sensory transduction histidine kinase, putative {ECO:0000313|EMBL:EEF26468.1}; Flags: Fragment;	--	GO:0016021,integral component of membrane; GO:0005622,intracellular; GO:0000155,phosphorelay sensor kinase activity; GO:0046983,protein dimerization activity	Histidine kinase
Cluster-10182.0	K00685 arginyl-tRNA---protein transferase [EC:2.3.2.8] | (RefSeq) arginyl-tRNA--protein transferase 2 (A)	PREDICTED: arginyl-tRNA--protein transferase 2 [Brassica rapa]	RecName: Full=Arginyl-tRNA--protein transferase 2 {ECO:0000305}; Short=Arginyltransferase 2 {ECO:0000305}; Short=R-transferase 2 {ECO:0000305}; EC=2.3.2.8 {ECO:0000305}; AltName: Full=Arginine-tRNA--protein transferase 2 {ECO:0000303|PubMed:19255443}; AltName: Full=AtATE2 {ECO:0000303|PubMed:19620738};	RecName: Full=Arginyl-tRNA--protein transferase {ECO:0000256|PIRNR:PIRNR037207}; EC=2.3.2.8 {ECO:0000256|PIRNR:PIRNR037207};	Arginyl-tRNA-protein transferase	GO:0005737,cytoplasm; GO:0004814,arginine-tRNA ligase activity; GO:0004057,arginyltransferase activity; GO:0005524,ATP binding; GO:0006420,arginyl-tRNA aminoacylation; GO:0016598,protein arginylation; GO:0050994,regulation of lipid catabolic process; GO:0010029,regulation of seed germination; GO:0009737,response to abscisic acid	--
Cluster-10183.0	--	--	--	--	--	--	--
Cluster-10184.0	K20769 fatty acid omega-hydroxylase [EC:1.14.-.-] | (RefSeq) cytochrome P450 94A2-like (A)	inhibitor of trypsin and hageman factor-like [Brassica napus]	RecName: Full=Glu S.griseus protease inhibitor; AltName: Full=BGIA;	SubName: Full=Uncharacterized protein {ECO:0000313|EnsemblPlants:Bo2g147850.1};	--	GO:0004867,serine-type endopeptidase inhibitor activity; GO:0009611,response to wounding	Potato inhibitor I family
Cluster-10185.0	K16261 yeast amino acid transporter | (RefSeq) proline-specific permease-like (A)	hypothetical protein F511_29956 [Dorcoceras hygrometricum]	--	SubName: Full=GABA permease {ECO:0000313|EMBL:KYP78876.1}; Flags: Fragment;	Amino acid transporters	GO:0016021,integral component of membrane; GO:0015171,amino acid transmembrane transporter activity	Amino acid permease
Cluster-10186.0	--	PREDICTED: blue-light-activated protein-like, partial [Ziziphus jujuba]	--	--	--	--	Histidine kinase-, DNA gyrase B-, and HSP90-like ATPase
Cluster-10187.0	--	MULTISPECIES: cyclic nucleotide-binding protein [Pseudomonas]	--	SubName: Full=Uncharacterized protein {ECO:0000313|EMBL:KNA25589.1};	--	--	Cyclic nucleotide-binding domain
Cluster-10188.0	--	--	--	--	--	--	--
Cluster-10189.0	--	--	--	--	--	--	--
Cluster-1019.0	--	PREDICTED: nucleolin-like [Brassica rapa]	--	SubName: Full=Uncharacterized protein {ECO:0000313|EnsemblPlants:Bra038609.1-P};	--	GO:0005680,anaphase-promoting complex; GO:0090266,regulation of mitotic cell cycle spindle assembly checkpoint	Anaphase-promoting complex subunit 15
Cluster-10190.0	--	--	--	--	--	--	--
Cluster-10191.0	--	--	--	--	--	--	--
Cluster-10192.0	--	--	--	--	--	--	--
Cluster-10193.0	--	BnaA02g16470D [Brassica napus]	RecName: Full=Lipid transfer-like protein VAS; Flags: Precursor;	SubName: Full=BnaA02g16470D protein {ECO:0000313|EMBL:CDY58317.1};	--	GO:0031225,anchored component of membrane; GO:0008289,lipid binding	Probable lipid transfer
Cluster-10194.0	--	BnaA02g16470D [Brassica napus]	RecName: Full=Lipid transfer-like protein VAS; Flags: Precursor;	SubName: Full=Uncharacterized protein {ECO:0000313|EnsemblPlants:Bo2g080630.1};	--	GO:0031225,anchored component of membrane; GO:0008289,lipid binding	Protease inhibitor/seed storage/LTP family
Cluster-10195.0	--	--	--	SubName: Full=Uncharacterized protein {ECO:0000313|EnsemblPlants:Bra025252.1-P};	--	--	--
Cluster-10196.0	K23047 E3 ubiquitin-protein ligase UNKL [EC:2.3.2.27] | (RefSeq) zinc finger CCCH domain-containing protein 30-like (A)	PREDICTED: AT-hook motif nuclear-localized protein 6-like [Brassica rapa]	RecName: Full=AT-hook motif nuclear-localized protein 6 {ECO:0000312|EMBL:FAA00277.1};	SubName: Full=Uncharacterized protein {ECO:0000313|EnsemblPlants:Bra035899.1-P};	--	GO:0005634,nucleus; GO:0003677,DNA binding; GO:0006355,regulation of transcription, DNA-templated; GO:0006351,transcription, DNA-templated	AT hook motif
Cluster-10197.0	--	--	--	SubName: Full=Predicted protein {ECO:0000313|EMBL:EEC51027.1};	--	GO:0008124,4-alpha-hydroxytetrahydrobiopterin dehydratase activity; GO:0016491,oxidoreductase activity; GO:0006729,tetrahydrobiopterin biosynthetic process	--
Cluster-10198.0	--	--	--	--	--	--	--
Cluster-10199.0	--	--	--	--	--	--	--
Cluster-102.0	--	--	--	--	--	--	--
Cluster-1020.0	--	--	--	--	--	--	--
Cluster-10200.0	--	--	--	--	--	--	--
Cluster-10201.0	--	--	--	--	--	--	--
Cluster-10202.0	K20027 palmitoyltransferase ZDHHC1/11 [EC:2.3.1.225] | (RefSeq) probable protein S-acyltransferase 22 (A)	uncharacterized protein LOC106440808 isoform X1 [Brassica napus]	RecName: Full=Probable protein S-acyltransferase 22; EC=2.3.1.225; AltName: Full=Probable palmitoyltransferase At1g69420; AltName: Full=Zinc finger DHHC domain-containing protein At1g69420;	SubName: Full=Uncharacterized protein {ECO:0000313|EnsemblPlants:Bra019236.1-P};	DHHC-type Zn-finger proteins	GO:0030659,cytoplasmic vesicle membrane; GO:0016021,integral component of membrane; GO:0005886,plasma membrane; GO:0019706,protein-cysteine S-palmitoyltransferase activity	--
Cluster-10202.1	--	Unknown protein [Arabidopsis thaliana]	RecName: Full=Protein LOW PSII ACCUMULATION 3, chloroplastic; Flags: Precursor;	SubName: Full=Uncharacterized protein {ECO:0000313|EnsemblPlants:Bra016020.1-P};	--	GO:0009507,chloroplast; GO:0009570,chloroplast stroma; GO:0009535,chloroplast thylakoid membrane; GO:0009735,response to cytokinin	--
Cluster-10203.0	--	hypothetical protein BrnapMp056 [Brassica napus]	--	SubName: Full=Orf101d {ECO:0000313|EMBL:AIC83271.1};	--	GO:0005739,mitochondrion	--
Cluster-10203.1	--	orf111 (mitochondrion) [Eruca vesicaria subsp. sativa]	--	SubName: Full=Orf111 {ECO:0000313|EMBL:AGY62766.1};	--	GO:0005739,mitochondrion	--
Cluster-10204.0	K00864 glycerol kinase [EC:2.7.1.30] | (RefSeq) Carbohydrate kinase, FGGY, C-terminal (A)	putative glycerol kinase [Ostreococcus tauri]	RecName: Full=Glycerol kinase; Short=Glycerokinase; EC=2.7.1.30; AltName: Full=ATP:glycerol 3-phosphotransferase; AltName: Full=Protein GLYCEROL INSENSITIVE 1; AltName: Full=Protein NONHOST RESISTANCE TO P. S. PHASEOLICOLA 1;	SubName: Full=Putative glycerol kinase {ECO:0000313|EMBL:OUS43730.1};	Ribulose kinase and related carbohydrate kinases	GO:0005829,cytosol; GO:0005739,mitochondrion; GO:0005524,ATP binding; GO:0004370,glycerol kinase activity; GO:0042742,defense response to bacterium; GO:0019563,glycerol catabolic process; GO:0046167,glycerol-3-phosphate biosynthetic process; GO:0009617,response to bacterium; GO:0080167,response to karrikin; GO:0010188,response to microbial phytotoxin; GO:0002237,response to molecule of bacterial …	FGGY family of carbohydrate kinases, C-terminal domain
Cluster-10205.0	--	--	--	--	--	--	--
Cluster-10206.0	--	uncharacterized protein LOC106353310 isoform X2 [Brassica napus]	--	--	--	--	--
Cluster-10207.0	--	glucose-repressible gene protein [Quercus suber]	--	SubName: Full=Glucose-repressible gene protein {ECO:0000313|EMBL:JAT62563.1}; Flags: Fragment;	--	--	Glucose-repressible protein Grg1
Cluster-10208.0	--	--	--	--	--	--	--
Cluster-10209.0	--	uncharacterized protein LOC106435956 [Brassica napus]	--	SubName: Full=Uncharacterized protein {ECO:0000313|EnsemblPlants:Bo5g122680.1};	Dual-specificity tyrosine-phosphorylation regulated kinase	--	--
Cluster-1021.0	K03260 translation initiation factor 4G | (RefSeq) uncharacterized LOC107844414 (A)	PREDICTED: uncharacterized protein LOC103872916 [Brassica rapa]	--	SubName: Full=Uncharacterized protein {ECO:0000313|EnsemblPlants:Bo5g034180.1};	--	--	Retrotransposon gag protein
Cluster-10210.0	K08726 soluble epoxide hydrolase / lipid-phosphate phosphatase [EC:3.3.2.10 3.1.3.76] | (RefSeq) bifunctional epoxide hydrolase 2-like (A)	PREDICTED: uncharacterized hydrolase YNR064C-like, partial [Ziziphus jujuba]	--	SubName: Full=Uncharacterized protein {ECO:0000313|EMBL:EDQ83793.1};	Soluble epoxide hydrolase	GO:0004301,epoxide hydrolase activity	Serine aminopeptidase, S33
Cluster-10211.0	--	PREDICTED: uncharacterized protein LOC103829214 [Brassica rapa]	--	SubName: Full=Uncharacterized protein {ECO:0000313|EnsemblPlants:Bra012432.1-P};	--	--	Domain of unknown function (DUF1338)
Cluster-10212.0	--	--	--	--	--	--	--
Cluster-10213.0	--	--	--	--	--	--	--
Cluster-10214.0	--	--	--	--	--	--	--
Cluster-10215.0	--	--	--	--	--	--	--
Cluster-10216.0	K18195 rhamnogalacturonan endolyase [EC:4.2.2.23] | (RefSeq) uncharacterized protein LOC104807150 isoform X1 (A)	uncharacterized protein LOC106421282 [Brassica napus]	--	SubName: Full=Uncharacterized protein {ECO:0000313|EnsemblPlants:Bo12283s010.1};	FOG: Reverse transcriptase	--	zinc-binding in reverse transcriptase
Cluster-10217.0	K14497 protein phosphatase 2C [EC:3.1.3.16] | (RefSeq) uncharacterized protein LOC106307581 (A)	PREDICTED: TMV resistance protein N-like [Brassica rapa]	RecName: Full=Disease resistance protein CHS1 {ECO:0000303|PubMed:16667557}; AltName: Full=Protein CHILLING SENSITIVE 1 {ECO:0000303|PubMed:16667557};	SubName: Full=Uncharacterized protein {ECO:0000313|EnsemblPlants:Bra016028.1-P};	--	GO:0005737,cytoplasm; GO:0005634,nucleus; GO:0043531,ADP binding; GO:0046713,borate transport; GO:0006952,defense response; GO:0007165,signal transduction	NB-ARC domain
Cluster-10218.0	--	--	--	--	--	--	--
Cluster-10219.0	--	--	--	--	--	--	--
Cluster-1022.0	K14847 ribosome production factor 2 | (RefSeq) ribosome production factor 2 homolog (A)	PREDICTED: ribosome production factor 2 homolog [Raphanus sativus]	RecName: Full=Ribosome production factor 2 homolog; AltName: Full=Brix domain-containing protein 1 homolog; AltName: Full=Ribosome biogenesis protein RPF2 homolog;	SubName: Full=Uncharacterized protein {ECO:0000313|EnsemblPlants:Bo4g122710.1};	--	GO:0005730,nucleolus; GO:0019843,rRNA binding; GO:0000463,maturation of LSU-rRNA from tricistronic rRNA transcript (SSU-rRNA, 5.8S rRNA, LSU-rRNA); GO:0000027,ribosomal large subunit assembly	--
Cluster-10220.0	K04077 chaperonin GroEL | (RefSeq) Chaperonin Cpn60 (A)	chaperonin GroEL [Dorcoceras hygrometricum]	RecName: Full=Chaperonin CPN60-2, mitochondrial; AltName: Full=HSP60-2; Flags: Precursor;	SubName: Full=Uncharacterized protein {ECO:0000313|EnsemblPlants:TRIUR3_34163-P1};	Mitochondrial chaperonin, Cpn60/Hsp60p	GO:0005739,mitochondrion; GO:0005524,ATP binding; GO:0042026,protein refolding	TCP-1/cpn60 chaperonin family
Cluster-10221.0	--	--	--	--	--	--	--
Cluster-10222.0	--	--	--	SubName: Full=Predicted protein {ECO:0000313|EMBL:EDQ48527.1}; Flags: Fragment;	--	--	--
Cluster-10223.0	--	AcrB/AcrD/AcrF family-domain-containing protein [Ostreococcus tauri]	--	SubName: Full=AcrB/AcrD/AcrF family-domain-containing protein {ECO:0000313|EMBL:OUS44593.1};	--	GO:0016021,integral component of membrane; GO:0015562,efflux transmembrane transporter activity; GO:0006855,drug transmembrane transport	AcrB/AcrD/AcrF family
Cluster-10224.0	--	--	--	--	--	--	--
Cluster-10225.0	--	--	--	--	--	--	--
Cluster-10226.0	--	--	--	--	--	--	--
Cluster-10227.0	--	--	--	--	--	--	--
Cluster-10228.0	K08900 mitochondrial chaperone BCS1 | (RefSeq) AAA-ATPase At4g25835-like (A)	AAA-ATPase At4g25835-like [Brassica napus]	RecName: Full=AAA-ATPase At4g25835; EC=3.6.1.3 {ECO:0000250|UniProtKB:Q9FLD5}; Flags: Precursor;	SubName: Full=Uncharacterized protein {ECO:0000313|EnsemblPlants:Bra013925.1-P};	AAA+-type ATPase	GO:0005524,ATP binding; GO:0016887,ATPase activity	P-loop containing region of AAA domain
Cluster-1023.0	K12818 ATP-dependent RNA helicase DHX8/PRP22 [EC:3.6.4.13] | (RefSeq) hypothetical protein (A)	PREDICTED: protein ZINC INDUCED FACILITATOR-LIKE 1-like isoform X1 [Brassica rapa]	RecName: Full=Protein ZINC INDUCED FACILITATOR-LIKE 1; AltName: Full=Protein ZIF-LIKE 1;	SubName: Full=Uncharacterized protein {ECO:0000313|EnsemblPlants:Bra008805.1-P};	Permease of the major facilitator superfamily	GO:0016021,integral component of membrane; GO:0009705,plant-type vacuole membrane; GO:0005886,plasma membrane; GO:0022821,potassium ion antiporter activity; GO:0010540,basipetal auxin transport; GO:0009630,gravitropism; GO:0090333,regulation of stomatal closure; GO:0080167,response to karrikin; GO:0009414,response to water deprivation; GO:0048364,root development	MFS_1 like family
Cluster-10230.0	--	--	--	--	--	--	--
Cluster-10231.0	--	--	--	--	--	--	--
Cluster-10232.0	K15397 3-ketoacyl-CoA synthase [EC:2.3.1.199] | (RefSeq) 3-ketoacyl-CoA synthase 1 (A)	PREDICTED: 3-ketoacyl-CoA synthase 1 [Brassica oleracea var. oleracea]	RecName: Full=3-ketoacyl-CoA synthase 1 {ECO:0000303|PubMed:10074711}; Short=KCS-1 {ECO:0000303|PubMed:10074711}; EC=2.3.1.199 {ECO:0000269|PubMed:10074711, ECO:0000269|PubMed:16765910}; AltName: Full=Very long-chain fatty acid condensing enzyme 1 {ECO:0000303|PubMed:10074711}; Short=VLCFA condensing enzyme 1 {ECO:0000303|PubMed:10074711};	RecName: Full=3-ketoacyl-CoA synthase {ECO:0000256|PIRNR:PIRNR036417}; EC=2.3.1.- {ECO:0000256|PIRNR:PIRNR036417};	--	GO:0022626,cytosolic ribosome; GO:0005783,endoplasmic reticulum; GO:0005789,endoplasmic reticulum membrane; GO:0016021,integral component of membrane; GO:0016020,membrane; GO:0102336,3-oxo-arachidoyl-CoA synthase activity; GO:0102337,3-oxo-cerotoyl-CoA synthase activity; GO:0102338,3-oxo-lignoceronyl-CoA synthase activity; GO:0009922,fatty acid elongase activity; GO:0102756,very-long-chain 3-keto…	Chalcone and stilbene synthases, C-terminal domain
Cluster-10233.0	K15397 3-ketoacyl-CoA synthase [EC:2.3.1.199] | (RefSeq) 3-ketoacyl-CoA synthase 1 (A)	PREDICTED: 3-ketoacyl-CoA synthase 1 [Brassica oleracea var. oleracea]	RecName: Full=3-ketoacyl-CoA synthase 1 {ECO:0000303|PubMed:10074711}; Short=KCS-1 {ECO:0000303|PubMed:10074711}; EC=2.3.1.199 {ECO:0000269|PubMed:10074711, ECO:0000269|PubMed:16765910}; AltName: Full=Very long-chain fatty acid condensing enzyme 1 {ECO:0000303|PubMed:10074711}; Short=VLCFA condensing enzyme 1 {ECO:0000303|PubMed:10074711};	RecName: Full=3-ketoacyl-CoA synthase {ECO:0000256|PIRNR:PIRNR036417}; EC=2.3.1.- {ECO:0000256|PIRNR:PIRNR036417};	--	GO:0022626,cytosolic ribosome; GO:0005783,endoplasmic reticulum; GO:0005789,endoplasmic reticulum membrane; GO:0016021,integral component of membrane; GO:0016020,membrane; GO:0102336,3-oxo-arachidoyl-CoA synthase activity; GO:0102337,3-oxo-cerotoyl-CoA synthase activity; GO:0102338,3-oxo-lignoceronyl-CoA synthase activity; GO:0009922,fatty acid elongase activity; GO:0102756,very-long-chain 3-keto…	Chalcone and stilbene synthases, C-terminal domain
Cluster-10234.0	K02938 large subunit ribosomal protein L8e | (RefSeq) LOW QUALITY PROTEIN: 60S ribosomal protein L8-3 (A)	LOW QUALITY PROTEIN: 60S ribosomal protein L8-3 [Brassica napus]	RecName: Full=60S ribosomal protein L8-1; AltName: Full=60S ribosomal protein L2; AltName: Full=Protein EMBRYO DEFECTIVE 2296;	SubName: Full=Uncharacterized protein {ECO:0000313|EMBL:PKI34641.1};	60s ribosomal protein L2/L8	GO:0009507,chloroplast; GO:0005829,cytosol; GO:0022625,cytosolic large ribosomal subunit; GO:0022626,cytosolic ribosome; GO:0005730,nucleolus; GO:0005886,plasma membrane; GO:0042788,polysomal ribosome; GO:0005774,vacuolar membrane; GO:0005773,vacuole; GO:0003729,mRNA binding; GO:0003735,structural constituent of ribosome; GO:0002181,cytoplasmic translation	--
Cluster-10235.0	--	uncharacterized protein LOC110224514 [Arabidopsis lyrata subsp. lyrata]	RecName: Full=Probable transposase-like protein At4g04430;	SubName: Full=Uncharacterized protein F14G24.12 {ECO:0000313|EMBL:AAG52274.1};	--	--	Plant transposase (Ptta/En/Spm family)
Cluster-10236.0	--	PREDICTED: HTH-type transcriptional regulator GntR-like [Ziziphus jujuba]	--	SubName: Full=HTH-type transcriptional repressor cytR, putative {ECO:0000313|EMBL:EEF26638.1};	--	--	Periplasmic binding protein domain
Cluster-10237.0	K12450 UDP-glucose 4,6-dehydratase [EC:4.2.1.76] | (RefSeq) trifunctional UDP-glucose 4,6-dehydratase/UDP-4-keto-6-deoxy-D-glucose 3,5-epimerase/UDP-4-keto-L-rhamnose-reductase RHM1 (A)	PREDICTED: trifunctional UDP-glucose 4,6-dehydratase/UDP-4-keto-6-deoxy-D-glucose 3,5-epimerase/UDP-4-keto-L-rhamnose-reductase RHM1 [Tarenaya hassleriana]	RecName: Full=Trifunctional UDP-glucose 4,6-dehydratase/UDP-4-keto-6-deoxy-D-glucose 3,5-epimerase/UDP-4-keto-L-rhamnose-reductase RHM1 {ECO:0000305|PubMed:17190829}; AltName: Full=Protein REPRESSOR OF LRX1 1 {ECO:0000303|PubMed:18567791}; AltName: Full=Rhamnose biosynthetic enzyme 1; Short=AtRHM1; Includes: RecName: Full=UDP-glucose 4,6-dehydratase {ECO:0000305|PubMed:17190829}; EC=4.2.1.76 {ECO…	SubName: Full=Uncharacterized protein {ECO:0000313|EMBL:KDO49287.1};	Putative NAD+-dependent epimerases	GO:0005829,cytosol; GO:0009506,plasmodesma; GO:0008460,dTDP-glucose 4,6-dehydratase activity; GO:0016853,isomerase activity; GO:0016491,oxidoreductase activity; GO:0050377,UDP-glucose 4,6-dehydratase activity; GO:0010280,UDP-L-rhamnose synthase activity; GO:0010315,auxin efflux; GO:0030154,cell differentiation; GO:0071555,cell wall organization; GO:0051555,flavonol biosynthetic process; GO:004212…	GDP-mannose 4,6 dehydratase
Cluster-10238.0	--	--	--	--	--	--	--
Cluster-10239.0	K20093 DNA excision repair protein ERCC-6-like [EC:3.6.4.12] | (RefSeq) SNF2 super family (A)	PREDICTED: uncharacterized protein LOC103851083 isoform X1 [Brassica rapa]	--	SubName: Full=Uncharacterized protein {ECO:0000313|EMBL:JAU99468.1};	--	GO:0016021,integral component of membrane; GO:0005506,iron ion binding	A2L zinc ribbon domain
Cluster-1024.0	--	--	--	--	--	--	--
Cluster-10240.0	K16297 serine carboxypeptidase-like clade II [EC:3.4.16.-] | (RefSeq) serine carboxypeptidase-like 35 (A)	serine carboxypeptidase-like 35 [Brassica napus]	RecName: Full=Serine carboxypeptidase-like 35; EC=3.4.16.-; Flags: Precursor;	SubName: Full=Uncharacterized protein {ECO:0000313|EnsemblPlants:Bo9g174580.1};	Serine carboxypeptidases (lysosomal cathepsin A)	GO:0005576,extracellular region; GO:0004185,serine-type carboxypeptidase activity; GO:0051603,proteolysis involved in cellular protein catabolic process	Serine carboxypeptidase
Cluster-10241.0	K15376 gephyrin [EC:2.10.1.1 2.7.7.75] | (RefSeq) molybdopterin biosynthesis protein CNX1 (A)	BnaA08g31680D [Brassica napus]	--	SubName: Full=BnaA08g31680D protein {ECO:0000313|EMBL:CDY63787.1};	--	GO:0016021,integral component of membrane	--
Cluster-10241.1	--	BnaA08g31680D [Brassica napus]	--	SubName: Full=BnaA08g31680D protein {ECO:0000313|EMBL:CDY63787.1};	--	GO:0016021,integral component of membrane	--
Cluster-10241.2	--	EST gb|AV534270 comes from this gene [Arabidopsis thaliana]	--	SubName: Full=Uncharacterized protein {ECO:0000313|EnsemblPlants:Bo8g005890.1};	--	GO:0016021,integral component of membrane	--
Cluster-10241.3	K15376 gephyrin [EC:2.10.1.1 2.7.7.75] | (RefSeq) molybdopterin biosynthesis protein CNX1 (A)	PREDICTED: uncharacterized protein LOC103836499 [Brassica rapa]	--	SubName: Full=Uncharacterized protein {ECO:0000313|EnsemblPlants:Bo8g005890.1};	--	GO:0016021,integral component of membrane	--
Cluster-10242.0	--	conserved hypothetical protein [Ricinus communis]	--	SubName: Full=Uncharacterized protein {ECO:0000313|EMBL:EEF22865.1};	--	--	PAS fold
Cluster-10243.0	K04646 clathrin heavy chain | (RefSeq) hypothetical protein (A)	PREDICTED: disease resistance-like protein CSA1 [Brassica oleracea var. oleracea]	RecName: Full=Disease resistance-like protein CSA1 {ECO:0000305}; AltName: Full=Protein CONSTITUTIVE SHADE-AVOIDANCE 1 {ECO:0000303|PubMed:17114357};	SubName: Full=Uncharacterized protein {ECO:0000313|EnsemblPlants:Bo2g014060.1};	--	GO:0043531,ADP binding; GO:0005524,ATP binding; GO:0042742,defense response to bacterium; GO:0007275,multicellular organism development; GO:0009416,response to light stimulus; GO:0010114,response to red light; GO:0007165,signal transduction	TIR domain
Cluster-10244.0	K00921 1-phosphatidylinositol-3-phosphate 5-kinase [EC:2.7.1.150] | (RefSeq) hypothetical protein (A)	PREDICTED: uncharacterized protein LOC103831755 [Brassica rapa]	RecName: Full=1-phosphatidylinositol-3-phosphate 5-kinase FAB1B; Short=Phosphatidylinositol 3-phosphate 5-kinase; EC=2.7.1.150; AltName: Full=FYVE finger-containing phosphoinositide kinase; AltName: Full=PIKfyve; AltName: Full=Phosphatidylinositol 3-phosphate 5-kinase type III; Short=PIPkin-III; Short=Type III PIP kinase; AltName: Full=Protein FORMS APLOID AND BINUCLEATE CELLS 1B;	SubName: Full=Uncharacterized protein {ECO:0000313|EnsemblPlants:Bra016054.1-P};	--	GO:0005829,cytosol; GO:0005768,endosome; GO:0010008,endosome membrane; GO:0005739,mitochondrion; GO:0000285,1-phosphatidylinositol-3-phosphate 5-kinase activity; GO:0005524,ATP binding; GO:0046872,metal ion binding; GO:0010256,endomembrane system organization; GO:0009555,pollen development; GO:0042147,retrograde transport, endosome to Golgi; GO:0090332,stomatal closure; GO:0007033,vacuole organiz…	--
Cluster-10245.0	--	--	--	--	--	--	--
Cluster-10246.0	--	PREDICTED: peptidyl-prolyl cis-trans isomerase FKBP19, chloroplastic isoform X2 [Brassica rapa]	RecName: Full=Peptidyl-prolyl cis-trans isomerase FKBP19, chloroplastic; Short=PPIase FKBP19; EC=5.2.1.8; AltName: Full=FK506-binding protein 19; Short=AtFKBP19; AltName: Full=Immunophilin FKBP19; AltName: Full=Rotamase; Flags: Precursor;	RecName: Full=Peptidylprolyl isomerase {ECO:0000256|PROSITE-ProRule:PRU00277}; EC=5.2.1.8 {ECO:0000256|PROSITE-ProRule:PRU00277};	FKBP-type peptidyl-prolyl cis-trans isomerase	GO:0009507,chloroplast; GO:0009543,chloroplast thylakoid lumen; GO:0009535,chloroplast thylakoid membrane; GO:0005737,cytoplasm; GO:0009579,thylakoid; GO:0031977,thylakoid lumen; GO:0005528,FK506 binding; GO:0003755,peptidyl-prolyl cis-trans isomerase activity; GO:0061077,chaperone-mediated protein folding	--
Cluster-10247.0	--	PREDICTED: chemotaxis protein CheW-like [Gossypium hirsutum]	--	SubName: Full=chemotaxis protein CheW-like {ECO:0000313|RefSeq:XP_016734220.1};	--	GO:0004871,NA; GO:0006935,chemotaxis	CheW-like domain
Cluster-10248.0	--	--	--	--	--	--	--
Cluster-10249.0	--	--	--	--	--	--	--
Cluster-10249.1	--	--	--	--	--	--	--
Cluster-1025.0	K01535 H+-transporting ATPase [EC:3.6.3.6] | (RefSeq) ATPase 2, plasma membrane-type-like (A)	01P13-1 [Brassica rapa subsp. pekinensis]	RecName: Full=Retrovirus-related Pol polyprotein from transposon RE2; AltName: Full=Retro element 2 {ECO:0000303|PubMed:10689195}; Short=AtRE2 {ECO:0000303|PubMed:10689195}; Includes: RecName: Full=Protease RE2; EC=3.4.23.-; Includes: RecName: Full=Reverse transcriptase RE2; EC=2.7.7.49; Includes: RecName: Full=Endonuclease RE2;	SubName: Full=01P13-1 {ECO:0000313|EMBL:AAZ41811.1};	FOG: Transposon-encoded proteins with TYA, reverse transcriptase, integrase domains in various combinations	GO:0004190,aspartic-type endopeptidase activity; GO:0004519,endonuclease activity; GO:0046872,metal ion binding; GO:0003676,nucleic acid binding; GO:0003964,RNA-directed DNA polymerase activity; GO:0015074,DNA integration; GO:0006310,DNA recombination	Reverse transcriptase (RNA-dependent DNA polymerase)
Cluster-10250.0	--	--	--	--	--	--	--
Cluster-10251.0	K03028 26S proteasome regulatory subunit N1 | (RefSeq) 26S proteasome non-ATPase regulatory subunit 2 homolog B-like (A)	PREDICTED: 26S proteasome non-ATPase regulatory subunit 2 homolog B-like [Brassica rapa]	RecName: Full=26S proteasome non-ATPase regulatory subunit 2 homolog B; AltName: Full=26S proteasome regulatory subunit RPN1b; Short=AtRPN1b; AltName: Full=26S proteasome regulatory subunit S2 homolog B;	SubName: Full=Uncharacterized protein {ECO:0000313|EnsemblPlants:Bra010366.1-P};	26S proteasome regulatory complex, subunit RPN1/PSMD2	GO:0005634,nucleus; GO:0000502,proteasome complex; GO:0008540,proteasome regulatory particle, base subcomplex; GO:0034515,proteasome storage granule; GO:0030234,enzyme regulator activity; GO:0043161,proteasome-mediated ubiquitin-dependent protein catabolic process; GO:0030163,protein catabolic process; GO:0042176,regulation of protein catabolic process	--
Cluster-10253.0	K00601 phosphoribosylglycinamide formyltransferase [EC:2.1.2.2] | (RefSeq) phosphoribosylglycinamide formyltransferase (A)	phosphoribosylglycinamide formyltransferase, partial [Chlamydomonas reinhardtii]	RecName: Full=Phosphoribosylglycinamide formyltransferase, chloroplastic; EC=2.1.2.2; AltName: Full=5'-phosphoribosylglycinamide transformylase; AltName: Full=GAR transformylase; Short=GART; Flags: Precursor;	SubName: Full=Phosphoribosylglycinamide formyltransferase 1 {ECO:0000313|EMBL:JAC81652.1};	5'-phosphoribosylglycinamide formyltransferase	GO:0009507,chloroplast; GO:0004644,phosphoribosylglycinamide formyltransferase activity; GO:0006189,'de novo' IMP biosynthetic process	Formyl transferase
Cluster-10254.0	--	--	--	--	--	--	--
Cluster-10255.0	--	PREDICTED: cysteine proteinase inhibitor 7 [Brassica rapa]	RecName: Full=Cysteine proteinase inhibitor 7; Short=AtCYS-7; Flags: Precursor;	RecName: Full=Cysteine proteinase inhibitor {ECO:0000256|RuleBase:RU362130};	--	GO:0005576,extracellular region; GO:0004869,cysteine-type endopeptidase inhibitor activity; GO:0002020,protease binding; GO:0006952,defense response; GO:2000117,negative regulation of cysteine-type endopeptidase activity	Cystatin domain
Cluster-10256.0	--	predicted protein [Micromonas commoda]	--	SubName: Full=Formamidase {ECO:0000313|EMBL:EEC48797.1};	--	GO:0004328,formamidase activity; GO:0006807,nitrogen compound metabolic process	--
Cluster-10257.0	K03327 multidrug resistance protein, MATE family | (RefSeq) protein DETOXIFICATION 24 isoform X1 (A)	protein DETOXIFICATION 24 isoform X1 [Brassica napus]	RecName: Full=Protein DETOXIFICATION 24 {ECO:0000303|PubMed:11739388}; Short=AtDTX24 {ECO:0000303|PubMed:11739388}; AltName: Full=Multidrug and toxic compound extrusion protein 24 {ECO:0000305}; Short=MATE protein 24 {ECO:0000305};	RecName: Full=Protein DETOXIFICATION {ECO:0000256|RuleBase:RU004914}; AltName: Full=Multidrug and toxic compound extrusion protein {ECO:0000256|RuleBase:RU004914};	Uncharacterized membrane protein, predicted efflux pump	GO:0016021,integral component of membrane; GO:0015297,antiporter activity; GO:0015238,drug transmembrane transporter activity; GO:0006855,drug transmembrane transport	MatE
Cluster-10258.0	--	--	--	--	--	--	--
Cluster-10259.0	--	hypothetical protein CHLNCDRAFT_52504 [Chlorella variabilis]	RecName: Full=Probable transcriptional regulatory protein At2g25830;	SubName: Full=Glucose-1-phosphate adenylyltransferase {ECO:0000313|EMBL:AFJ69672.1}; Flags: Fragment;	Uncharacterized conserved protein	GO:0009507,chloroplast	Transcriptional regulator
Cluster-1026.0	--	hypothetical protein CFP56_51940 [Quercus suber]	--	SubName: Full=Uncharacterized protein {ECO:0000313|EMBL:EMJ18218.1};	--	--	--
Cluster-10260.0	--	--	--	--	--	--	--
Cluster-10261.0	--	uncharacterized protein LOC106356696 [Brassica napus]	--	SubName: Full=Uncharacterized protein {ECO:0000313|EnsemblPlants:Bo4g021030.1};	--	GO:0016021,integral component of membrane	--
Cluster-10262.0	--	--	--	--	--	--	--
Cluster-10263.0	K03031 26S proteasome regulatory subunit N12 | (RefSeq) hypothetical protein (A)	hypothetical protein EUTSA_v10023640mg [Eutrema salsugineum]	RecName: Full=26S proteasome non-ATPase regulatory subunit 8 homolog A; AltName: Full=26S proteasome regulatory subunit RPN12a {ECO:0000303|PubMed:14623884}; Short=AtRPN12a {ECO:0000303|PubMed:14623884}; AltName: Full=26S proteasome regulatory subunit S14 homolog A;	SubName: Full=Uncharacterized protein {ECO:0000313|EMBL:ESQ28896.1};	26S proteasome regulatory complex, subunit RPN12/PSMD8	GO:0009941,chloroplast envelope; GO:0005829,cytosol; GO:0005634,nucleus; GO:0000502,proteasome complex; GO:0008541,proteasome regulatory particle, lid subcomplex; GO:0048825,cotyledon development; GO:0009736,cytokinin-activated signaling pathway; GO:0009908,flower development; GO:0048366,leaf development; GO:0048528,post-embryonic root development; GO:0043248,proteasome assembly; GO:0043161,prote…	--
Cluster-10264.0	K03031 26S proteasome regulatory subunit N12 | (RefSeq) hypothetical protein (A)	hypothetical protein EUTSA_v10023640mg [Eutrema salsugineum]	RecName: Full=26S proteasome non-ATPase regulatory subunit 8 homolog A; AltName: Full=26S proteasome regulatory subunit RPN12a {ECO:0000303|PubMed:14623884}; Short=AtRPN12a {ECO:0000303|PubMed:14623884}; AltName: Full=26S proteasome regulatory subunit S14 homolog A;	SubName: Full=Uncharacterized protein {ECO:0000313|EMBL:ESQ28896.1};	26S proteasome regulatory complex, subunit RPN12/PSMD8	GO:0009941,chloroplast envelope; GO:0005829,cytosol; GO:0005634,nucleus; GO:0000502,proteasome complex; GO:0008541,proteasome regulatory particle, lid subcomplex; GO:0048825,cotyledon development; GO:0009736,cytokinin-activated signaling pathway; GO:0009908,flower development; GO:0048366,leaf development; GO:0048528,post-embryonic root development; GO:0043248,proteasome assembly; GO:0043161,prote…	--
Cluster-10265.0	--	--	--	--	--	--	--
Cluster-10266.0	--	hypothetical protein COLO4_00908 [Corchorus olitorius]	--	SubName: Full=Uncharacterized protein {ECO:0000313|EMBL:OMP13808.1};	--	--	--
Cluster-10267.0	K02133 F-type H+-transporting ATPase subunit beta [EC:3.6.3.14] | (RefSeq) mitochondrial F-type ATPase F1 subunit beta, precursor (A)	ATP synthase beta subunit, partial (chloroplast) [Linum nodiflorum]	RecName: Full=ATP synthase subunit beta, cyanelle {ECO:0000255|HAMAP-Rule:MF_01347}; EC=3.6.3.14 {ECO:0000255|HAMAP-Rule:MF_01347}; AltName: Full=ATP synthase F1 sector subunit beta {ECO:0000255|HAMAP-Rule:MF_01347}; AltName: Full=F-ATPase subunit beta {ECO:0000255|HAMAP-Rule:MF_01347};	SubName: Full=ATP synthase beta subunit {ECO:0000313|EMBL:ANN24344.1}; Flags: Fragment;	F0F1-type ATP synthase, beta subunit	GO:0033115,cyanelle thylakoid membrane; GO:0045261,proton-transporting ATP synthase complex, catalytic core F(1); GO:0005524,ATP binding; GO:0046933,proton-transporting ATP synthase activity, rotational mechanism; GO:0015986,ATP synthesis coupled proton transport	ATP synthase alpha/beta family, nucleotide-binding domain
Cluster-10268.0	--	--	--	--	--	--	--
Cluster-10268.1	--	hypothetical protein PHAVU_011G134400g [Phaseolus vulgaris]	--	SubName: Full=Uncharacterized protein {ECO:0000313|EMBL:EOD22486.1, ECO:0000313|EnsemblProtists:EOD22486};	--	--	Protein of unknown function (DUF938)
Cluster-10269.0	K11498 centromeric protein E | (RefSeq) ATP binding microtubule motor family protein (A)	AT5g66310/K1L20_9, partial [Arabidopsis thaliana]	RecName: Full=Kinesin-like protein KIN-7G {ECO:0000305};	SubName: Full=Uncharacterized protein {ECO:0000313|EMBL:OAO94016.1};	Kinesin-like protein	GO:0005871,kinesin complex; GO:0005874,microtubule; GO:0005524,ATP binding; GO:0016887,ATPase activity; GO:0008017,microtubule binding; GO:0003777,microtubule motor activity; GO:0007018,microtubule-based movement	Microtubule binding
Cluster-1027.0	--	--	--	--	--	--	--
Cluster-10270.0	--	BnaC06g07670D [Brassica napus]	--	SubName: Full=BnaC06g07670D protein {ECO:0000313|EMBL:CDY15281.1};	FOG: Reverse transcriptase	GO:0003676,nucleic acid binding	Reverse transcriptase-like
Cluster-10271.0	--	--	--	--	--	--	--
Cluster-10272.0	K13248 pyridoxal phosphate phosphatase PHOSPHO2 [EC:3.1.3.74] | (RefSeq) inorganic pyrophosphatase 2-like (A)	inorganic pyrophosphatase 2-like [Brassica napus]	RecName: Full=Inorganic pyrophosphatase 2; Short=AtPPsPase2; Short=PPi phosphatase 2; Short=Pyrophosphate-specific phosphatase 2; EC=3.6.1.1;	SubName: Full=Uncharacterized protein {ECO:0000313|EnsemblPlants:Bra016591.1-P};	Predicted haloacid dehalogenase-like hydrolase	GO:0004427,inorganic diphosphatase activity; GO:0046872,metal ion binding; GO:0052731,phosphocholine phosphatase activity; GO:0052732,phosphoethanolamine phosphatase activity; GO:0051262,protein tetramerization	haloacid dehalogenase-like hydrolase
Cluster-10273.0	--	PREDICTED: arabinogalactan peptide 13 [Raphanus sativus]	RecName: Full=Arabinogalactan peptide 13; Short=AG-peptide 13; Flags: Precursor;	SubName: Full=Arabinogalactan peptide 14 {ECO:0000313|EMBL:JAU64020.1}; Flags: Fragment;	--	GO:0031225,anchored component of membrane; GO:0005886,plasma membrane	--
Cluster-10274.0	K21554 CREB3 regulatory factor | (RefSeq) B3 domain-containing transcription factor VRN1-like (A)	B3 domain-containing protein At1g16640-like [Brassica napus]	RecName: Full=B3 domain-containing protein At1g16640;	SubName: Full=Uncharacterized protein {ECO:0000313|EnsemblPlants:Bo5g022070.1};	--	GO:0005634,nucleus; GO:0003677,DNA binding; GO:0006355,regulation of transcription, DNA-templated; GO:0006351,transcription, DNA-templated	B3 DNA binding domain
Cluster-10275.0	--	--	--	--	--	--	--
Cluster-10276.0	K03259 translation initiation factor 4E | (RefSeq) eukaryotic translation initiation factor 4E-2 (A)	eukaryotic translation initiation factor 4E-2 [Brassica napus]	RecName: Full=Eukaryotic translation initiation factor 4E-3; AltName: Full=eIF-4E-3; AltName: Full=eIF4E-3; AltName: Full=mRNA cap-binding protein;	SubName: Full=BnaA09g26760D protein {ECO:0000313|EMBL:CDY48345.1};	Translation initiation factor 4F, cap-binding subunit (eIF-4E) and related cap-binding proteins	GO:0005737,cytoplasm; GO:0003743,translation initiation factor activity; GO:0006417,regulation of translation	--
Cluster-10276.1	K03259 translation initiation factor 4E | (RefSeq) eukaryotic translation initiation factor 4E-2-like (A)	PREDICTED: eukaryotic translation initiation factor 4E-2-like [Brassica rapa]	RecName: Full=Eukaryotic translation initiation factor 4E-2; AltName: Full=eIF-4E-2; AltName: Full=eIF4E-2; AltName: Full=mRNA cap-binding protein;	SubName: Full=Uncharacterized protein {ECO:0000313|EnsemblPlants:Bra032325.1-P};	Translation initiation factor 4F, cap-binding subunit (eIF-4E) and related cap-binding proteins	GO:0005737,cytoplasm; GO:0003743,translation initiation factor activity; GO:0006417,regulation of translation	Eukaryotic initiation factor 4E
Cluster-10277.0	--	PREDICTED: uncharacterized protein LOC103838610 isoform X1 [Brassica rapa]	--	SubName: Full=BnaA09g14630D protein {ECO:0000313|EMBL:CDY48850.1};	--	--	--
Cluster-10278.0	--	BnaC09g21620D [Brassica napus]	RecName: Full=Monocopper oxidase-like protein SKS1; Flags: Precursor;	SubName: Full=Uncharacterized protein {ECO:0000313|EnsemblPlants:Bo01146s010.1};	--	GO:0031225,anchored component of membrane; GO:0046658,anchored component of plasma membrane; GO:0005886,plasma membrane; GO:0009506,plasmodesma; GO:0005507,copper ion binding; GO:0016722,oxidoreductase activity, oxidizing metal ions	--
Cluster-10279.0	--	hypothetical protein AT3G09130 [Arabidopsis thaliana]	--	SubName: Full=MZB10.16 protein {ECO:0000313|EMBL:AAD56329.1};	--	--	--
Cluster-1028.0	K02154 V-type H+-transporting ATPase subunit a | (RefSeq) uncharacterized protein LOC110658595 (A)	BnaAnng25360D, partial [Brassica napus]	--	SubName: Full=BnaAnng25360D protein {ECO:0000313|EMBL:CDY67842.1}; Flags: Fragment;	Predicted lipase/calmodulin-binding heat-shock protein	GO:0016021,integral component of membrane	--
Cluster-10280.0	--	--	--	--	--	--	--
Cluster-10281.0	K11643 chromodomain-helicase-DNA-binding protein 4 [EC:3.6.4.12] | (RefSeq) CHD3-type chromatin-remodeling factor PICKLE-like (A)	PREDICTED: uncharacterized protein LOC103837948 [Brassica rapa]	RecName: Full=Uncharacterized mitochondrial protein AtMg00310; AltName: Full=ORF154;	SubName: Full=Uncharacterized protein {ECO:0000313|EnsemblPlants:Bo2g155290.1};	FOG: Reverse transcriptase	GO:0005739,mitochondrion	Reverse transcriptase-like
Cluster-10282.0	--	probable disease resistance protein RPP1 [Brassica napus]	RecName: Full=Probable disease resistance protein RPP1 {ECO:0000305}; AltName: Full=Protein RECOGNITION OF PERONOSPORA PARASITICA 1 {ECO:0000305};	SubName: Full=Uncharacterized protein {ECO:0000313|EnsemblPlants:Bo1g057070.1};	--	GO:0005789,endoplasmic reticulum membrane; GO:0000139,Golgi membrane; GO:0005886,plasma membrane; GO:0043531,ADP binding; GO:0005524,ATP binding; GO:0030275,LRR domain binding; GO:0006952,defense response; GO:0009817,defense response to fungus, incompatible interaction; GO:0002239,response to oomycetes; GO:0007165,signal transduction	--
Cluster-10283.0	K00010 myo-inositol 2-dehydrogenase / D-chiro-inositol 1-dehydrogenase [EC:1.1.1.18 1.1.1.369] | (RefSeq) probable inositol 2-dehydrogenase (A)	oxidoreductase, putative [Ricinus communis]	RecName: Full=Uncharacterized oxidoreductase At4g09670; EC=1.-.-.-;	SubName: Full=Myo-inositol 2-dehydrogenase {ECO:0000313|EMBL:EME30172.1}; EC=1.1.1.18 {ECO:0000313|EMBL:EME30172.1};	--	GO:0005829,cytosol; GO:0016491,oxidoreductase activity	Oxidoreductase family, NAD-binding Rossmann fold
Cluster-10284.0	K20628 expansin | (RefSeq) expansin-A1 (A)	PREDICTED: expansin-A5 [Brassica rapa]	RecName: Full=Expansin-A5; Short=AtEXPA5; AltName: Full=Alpha-expansin-5; Short=At-EXP5; Short=AtEx5; AltName: Full=Ath-ExpAlpha-1.4; Flags: Precursor;	SubName: Full=Uncharacterized protein {ECO:0000313|EnsemblPlants:Bra036225.1-P};	--	GO:0005618,cell wall; GO:0005576,extracellular region; GO:0016020,membrane; GO:0009664,plant-type cell wall organization; GO:0080022,primary root development; GO:0009826,unidimensional cell growth	Lytic transglycolase
Cluster-10285.0	--	--	--	--	--	--	--
Cluster-10286.0	K03542 photosystem II 22kDa protein | (RefSeq) photosystem II 22 kDa protein, chloroplastic (A)	PREDICTED: photosystem II 22 kDa protein, chloroplastic [Brassica oleracea var. oleracea]	RecName: Full=Photosystem II 22 kDa protein, chloroplastic {ECO:0000305}; AltName: Full=CP22 {ECO:0000303|PubMed:10366881}; AltName: Full=Protein NONPHOTOCHEMICAL QUENCHING 4 {ECO:0000303|PubMed:10667783}; AltName: Full=Protein PHOTOSYSTEM II SUBUNIT S {ECO:0000305}; Flags: Precursor;	SubName: Full=Uncharacterized protein {ECO:0000313|EnsemblPlants:Bo6g003410.1};	--	GO:0009507,chloroplast; GO:0009534,chloroplast thylakoid; GO:0009535,chloroplast thylakoid membrane; GO:0016021,integral component of membrane; GO:0016020,membrane; GO:0009523,photosystem II; GO:0009517,PSII associated light-harvesting complex II; GO:0009579,thylakoid; GO:0016168,chlorophyll binding; GO:0019904,protein domain specific binding; GO:0051738,xanthophyll binding; GO:0010196,nonphotoch…	Chlorophyll A-B binding protein
Cluster-10287.0	--	--	--	--	--	--	--
Cluster-10288.0	K18486 heart-and neural crest derivatives-expressed protein 2 | (RefSeq) transcription factor bHLH27-like (A)	PREDICTED: transcription factor bHLH61 [Brassica rapa]	RecName: Full=Transcription factor bHLH61; AltName: Full=Basic helix-loop-helix protein 61; Short=AtbHLH61; Short=bHLH 61; AltName: Full=Transcription factor EN 46; AltName: Full=bHLH transcription factor bHLH061;	SubName: Full=Uncharacterized protein {ECO:0000313|EnsemblPlants:Bra009022.1-P};	--	GO:0005634,nucleus; GO:0003677,DNA binding; GO:0003700,DNA-binding transcription factor activity; GO:0046983,protein dimerization activity; GO:0006355,regulation of transcription, DNA-templated; GO:0006351,transcription, DNA-templated	Helix-loop-helix DNA-binding domain
Cluster-10289.0	K10523 speckle-type POZ protein | (RefSeq) ubiquitin carboxyl-terminal hydrolase 12 (A)	PREDICTED: probable inactive serine/threonine-protein kinase fnkC [Brassica oleracea var. oleracea]	--	SubName: Full=Uncharacterized protein {ECO:0000313|EnsemblPlants:Bo6g087640.1};	Speckle-type POZ protein SPOP and related proteins with TRAF, MATH and BTB/POZ domains	GO:0016021,integral component of membrane	MATH domain
Cluster-1029.0	K12182 hepatocyte growth factor-regulated tyrosine kinase substrate | (RefSeq) TOM1-like protein 9 (A)	TOM1-like protein 7 [Brassica napus]	RecName: Full=TOM1-like protein 7 {ECO:0000305};	SubName: Full=BnaA03g00160D protein {ECO:0000313|EMBL:CDY11180.1};	Cytosolic sorting protein GGA2/TOM1	GO:0005622,intracellular; GO:0016020,membrane; GO:0006886,intracellular protein transport	GAT domain
Cluster-10290.0	--	--	--	--	--	--	--
Cluster-10291.0	K12733 peptidyl-prolyl cis-trans isomerase-like 1 [EC:5.2.1.8] | (RefSeq) peptidyl-prolyl cis-trans isomerase CYP18-2 (A)	BnaA02g07550D [Brassica napus]	RecName: Full=Peptidyl-prolyl cis-trans isomerase CYP18-2; Short=PPIase CYP18-2; EC=5.2.1.8; AltName: Full=Cyclophilin of 18 kDa 2; AltName: Full=Cyclophilin-18-2;	SubName: Full=BnaA02g07550D protein {ECO:0000313|EMBL:CDY32693.1};	Cyclophilin type peptidyl-prolyl cis-trans isomerase	GO:0005829,cytosol; GO:0003755,peptidyl-prolyl cis-trans isomerase activity; GO:0006457,protein folding	Cyclophilin type peptidyl-prolyl cis-trans isomerase/CLD
Cluster-10292.0	K12733 peptidyl-prolyl cis-trans isomerase-like 1 [EC:5.2.1.8] | (RefSeq) peptidyl-prolyl cis-trans isomerase CYP18-2 (A)	BnaA02g07550D [Brassica napus]	RecName: Full=Peptidyl-prolyl cis-trans isomerase CYP18-2; Short=PPIase CYP18-2; EC=5.2.1.8; AltName: Full=Cyclophilin of 18 kDa 2; AltName: Full=Cyclophilin-18-2;	SubName: Full=BnaA02g07550D protein {ECO:0000313|EMBL:CDY32693.1};	Cyclophilin type peptidyl-prolyl cis-trans isomerase	GO:0005829,cytosol; GO:0003755,peptidyl-prolyl cis-trans isomerase activity; GO:0006457,protein folding	Cyclophilin type peptidyl-prolyl cis-trans isomerase/CLD
Cluster-10293.0	--	--	--	--	--	--	--
Cluster-10294.0	--	--	--	--	--	--	--
Cluster-10296.0	--	hypothetical protein CFP56_04537 [Quercus suber]	--	SubName: Full=Uncharacterized protein {ECO:0000313|EMBL:OLQ00871.1};	--	--	--
Cluster-10297.0	--	F-box protein At5g65850-like [Brassica napus]	RecName: Full=F-box protein At1g53790;	SubName: Full=Uncharacterized protein {ECO:0000313|EnsemblPlants:Bra006548.1-P};	--	GO:0005618,cell wall	F-box associated
Cluster-10298.0	--	--	--	--	--	--	--
Cluster-10299.0	--	pentatricopeptide repeat-containing protein At2g42920, chloroplastic [Arabidopsis lyrata subsp. lyrata]	RecName: Full=Pentatricopeptide repeat-containing protein At2g42920, chloroplastic; Flags: Precursor;	SubName: Full=Pentatricopeptide repeat-containing protein {ECO:0000313|EMBL:EFH56271.1};	FOG: PPR repeat	GO:0009507,chloroplast; GO:0043231,intracellular membrane-bounded organelle; GO:0004519,endonuclease activity; GO:0003723,RNA binding; GO:0009451,RNA modification	--
Cluster-103.0	--	--	--	--	--	--	--
Cluster-1030.0	--	--	--	--	--	--	--
Cluster-10300.0	--	PREDICTED: pentatricopeptide repeat-containing protein At2g42920, chloroplastic [Brassica oleracea var. oleracea]	RecName: Full=Pentatricopeptide repeat-containing protein At2g42920, chloroplastic; Flags: Precursor;	SubName: Full=Uncharacterized protein {ECO:0000313|EnsemblPlants:Bo4g018440.1};	FOG: PPR repeat	GO:0009507,chloroplast; GO:0043231,intracellular membrane-bounded organelle; GO:0004519,endonuclease activity; GO:0003723,RNA binding; GO:0009451,RNA modification	--
Cluster-10301.0	K03046 DNA-directed RNA polymerase subunit beta' [EC:2.7.7.6] | (RefSeq) uncharacterized protein LOC109210741 (A)	RNA polymerase Rpb1 [Macleaya cordata]	RecName: Full=DNA-directed RNA polymerase subunit beta'' {ECO:0000255|HAMAP-Rule:MF_01324}; EC=2.7.7.6 {ECO:0000255|HAMAP-Rule:MF_01324}; AltName: Full=PEP {ECO:0000255|HAMAP-Rule:MF_01324}; AltName: Full=Plastid-encoded RNA polymerase subunit beta'' {ECO:0000255|HAMAP-Rule:MF_01324}; Short=RNA polymerase subunit beta'' {ECO:0000255|HAMAP-Rule:MF_01324};	SubName: Full=RNA polymerase Rpb1 {ECO:0000313|EMBL:OVA07986.1};	--	GO:0009536,plastid; GO:0003677,DNA binding; GO:0003899,DNA-directed 5'-3' RNA polymerase activity; GO:0006351,transcription, DNA-templated	RNA polymerase Rpb1, domain 4
Cluster-10302.0	K14488 SAUR family protein | (RefSeq) auxin-responsive protein SAUR21-like (A)	PREDICTED: auxin-responsive protein SAUR21-like [Brassica rapa]	RecName: Full=Auxin-responsive protein SAUR21 {ECO:0000305}; AltName: Full=Protein SMALL AUXIN UP RNA 21 {ECO:0000303|PubMed:12036261};	SubName: Full=Uncharacterized protein {ECO:0000313|EnsemblPlants:Bra002128.1-P};	--	GO:0005886,plasma membrane; GO:0009734,auxin-activated signaling pathway; GO:0007275,multicellular organism development; GO:0040008,regulation of growth	Auxin responsive protein
Cluster-10303.0	K14488 SAUR family protein | (RefSeq) auxin-responsive protein SAUR21 (A)	auxin-responsive protein SAUR21 [Brassica napus]	RecName: Full=Auxin-responsive protein SAUR21 {ECO:0000305}; AltName: Full=Protein SMALL AUXIN UP RNA 21 {ECO:0000303|PubMed:12036261};	SubName: Full=BnaA10g16770D protein {ECO:0000313|EMBL:CDY38481.1};	--	GO:0005886,plasma membrane; GO:0009734,auxin-activated signaling pathway; GO:0007275,multicellular organism development; GO:0040008,regulation of growth	Auxin responsive protein
Cluster-10304.0	--	--	--	--	--	--	--
Cluster-10305.0	K01955 carbamoyl-phosphate synthase large subunit [EC:6.3.5.5] | (RefSeq) LOW QUALITY PROTEIN: carbamoyl-phosphate synthase large chain, chloroplastic (A)	ADP-forming, carbamate-phosphorylating [Medicago sativa]	RecName: Full=Carbamoyl-phosphate synthase large chain, chloroplastic; EC=6.3.5.5; AltName: Full=Carbamoyl-phosphate synthetase ammonia chain; AltName: Full=Protein VENOSA 6; Flags: Precursor;	SubName: Full=ADP-forming, carbamate-phosphorylating {ECO:0000313|EMBL:AAF16526.1}; EC=6.3.5.5 {ECO:0000313|EMBL:AAF16526.1};	Multifunctional pyrimidine synthesis protein CAD (includes carbamoyl-phophate synthetase, aspartate transcarbamylase, and glutamine amidotransferase)	GO:0005951,carbamoyl-phosphate synthase complex; GO:0009507,chloroplast; GO:0009570,chloroplast stroma; GO:0016020,membrane; GO:0005524,ATP binding; GO:0004087,carbamoyl-phosphate synthase (ammonia) activity; GO:0004088,carbamoyl-phosphate synthase (glutamine-hydrolyzing) activity; GO:0046872,metal ion binding; GO:0044205,'de novo' UMP biosynthetic process; GO:0006526,arginine biosynthetic proces…	Carbamoyl-phosphate synthase L chain, ATP binding domain
Cluster-10307.0	K12355 coniferyl-aldehyde dehydrogenase [EC:1.2.1.68] | (RefSeq) aldehyde dehydrogenase family 2 member C4-like (A)	PREDICTED: NAD/NADP-dependent betaine aldehyde dehydrogenase-like [Ziziphus jujuba]	RecName: Full=Succinate-semialdehyde dehydrogenase, mitochondrial; EC=1.2.1.24; AltName: Full=Aldehyde dehydrogenase family 5 member F1; AltName: Full=NAD(+)-dependent succinic semialdehyde dehydrogenase; Flags: Precursor;	SubName: Full=Uncharacterized protein {ECO:0000313|EnsemblProtists:Phyra71985};	Aldehyde dehydrogenase	GO:0005759,mitochondrial matrix; GO:0005739,mitochondrion; GO:0051287,NAD binding; GO:0004777,succinate-semialdehyde dehydrogenase (NAD+) activity; GO:0009013,succinate-semialdehyde dehydrogenase [NAD(P)+] activity; GO:0009450,gamma-aminobutyric acid catabolic process; GO:0006540,glutamate decarboxylation to succinate	Aldehyde dehydrogenase family
Cluster-10308.0	--	PREDICTED: transcription factor bHLH150-like [Brassica oleracea var. oleracea]	RecName: Full=Transcription factor bHLH150; AltName: Full=ATBS1 interacting factor 1; AltName: Full=Basic helix-loop-helix protein 150; Short=AtbHLH150; Short=bHLH 150; AltName: Full=Transcription factor EN 145; AltName: Full=bHLH transcription factor bHLH150;	SubName: Full=Uncharacterized protein {ECO:0000313|EnsemblPlants:Bo5g145060.1};	--	GO:0005634,nucleus; GO:0003677,DNA binding; GO:0003700,DNA-binding transcription factor activity; GO:0046983,protein dimerization activity; GO:0006355,regulation of transcription, DNA-templated; GO:0006351,transcription, DNA-templated	C-terminal domain on Strawberry notch homologue
Cluster-10309.0	--	BnaA08g27800D [Brassica napus]	--	SubName: Full=BnaA08g27800D protein {ECO:0000313|EMBL:CDY15496.1};	--	GO:0016021,integral component of membrane	--
Cluster-1031.0	--	conserved hypothetical protein, partial [Ricinus communis]	--	SubName: Full=Uncharacterized protein {ECO:0000313|EMBL:EEF25920.1}; Flags: Fragment;	--	GO:0004471,malate dehydrogenase (decarboxylating) (NAD+) activity	Malic enzyme, N-terminal domain
Cluster-10310.0	K00799 glutathione S-transferase [EC:2.5.1.18] | (RefSeq) glutathione S-transferase U11-like (A)	PREDICTED: glutathione S-transferase U11-like [Brassica rapa]	RecName: Full=Glutathione S-transferase U11; Short=AtGSTU11; EC=2.5.1.18; AltName: Full=GST class-tau member 11;	SubName: Full=Uncharacterized protein {ECO:0000313|EnsemblPlants:Bra016250.1-P};	Glutathione S-transferase	GO:0005737,cytoplasm; GO:0005829,cytosol; GO:0004364,glutathione transferase activity; GO:0006749,glutathione metabolic process; GO:0009407,toxin catabolic process	Glutathione S-transferase, C-terminal domain
Cluster-10311.0	--	uncharacterized protein LOC106448185 [Brassica napus]	--	SubName: Full=Uncharacterized protein {ECO:0000313|EnsemblPlants:Bo9g118910.1};	--	--	--
Cluster-10312.0	--	--	--	--	--	--	--
Cluster-10313.0	--	--	--	--	--	--	--
Cluster-10314.0	K02183 calmodulin | (RefSeq) hypothetical protein (A)	BnaCnng11210D [Brassica napus]	RecName: Full=Disease resistance protein RML1A {ECO:0000305}; AltName: Full=Protein RESISTANCE TO LEPTOSPHAERIA MACULANS 1A {ECO:0000303|PubMed:16623885};	SubName: Full=BnaCnng11210D protein {ECO:0000313|EMBL:CDY44468.1};	--	GO:0043531,ADP binding; GO:0005524,ATP binding; GO:0050832,defense response to fungus; GO:0007165,signal transduction	TIR domain
Cluster-10315.0	--	BnaA05g34900D [Brassica napus]	RecName: Full=Zinc finger protein 10 {ECO:0000305}; Short=AtZFP10 {ECO:0000303|PubMed:12154136};	SubName: Full=BnaA05g34900D protein {ECO:0000313|EMBL:CDY64991.1};	--	GO:0005634,nucleus; GO:0003700,DNA-binding transcription factor activity; GO:0046872,metal ion binding; GO:0003676,nucleic acid binding; GO:0007275,multicellular organism development; GO:0040008,regulation of growth; GO:0006355,regulation of transcription, DNA-templated; GO:0006351,transcription, DNA-templated	--
Cluster-10316.0	--	BnaA06g38580D [Brassica napus]	--	SubName: Full=Uncharacterized protein {ECO:0000313|EnsemblPlants:Bra018139.1-P};	--	--	--
Cluster-10317.0	--	--	--	--	--	--	--
Cluster-10318.0	K22378 E3 ubiquitin-protein ligase RNF181 [EC:2.3.2.27] | (RefSeq) E3 ubiquitin-protein ligase SGR9, amyloplastic-like (A)	PREDICTED: E3 ubiquitin-protein ligase SGR9, amyloplastic-like [Brassica rapa]	RecName: Full=E3 ubiquitin-protein ligase SGR9, amyloplastic; EC=2.3.2.27; AltName: Full=Protein SHOOT GRAVITROPISM 9; AltName: Full=RING-type E3 ubiquitin transferase SGR9 {ECO:0000305}; Flags: Precursor;	SubName: Full=Uncharacterized protein {ECO:0000313|EnsemblPlants:Bo2g032640.1};	FOG: Predicted E3 ubiquitin ligase	GO:0009501,amyloplast; GO:0046872,metal ion binding; GO:0061630,ubiquitin protein ligase activity; GO:0004842,ubiquitin-protein transferase activity; GO:0009630,gravitropism; GO:0043161,proteasome-mediated ubiquitin-dependent protein catabolic process; GO:0000209,protein polyubiquitination; GO:0042787,NA	Anaphase-promoting complex subunit 11 RING-H2 finger
Cluster-10319.0	--	--	--	--	--	--	--
Cluster-1032.0	K17761 succinate-semialdehyde dehydrogenase, mitochondrial [EC:1.2.1.24] | (RefSeq) hypothetical protein (A)	predicted protein [Ostreococcus lucimarinus CCE9901]	RecName: Full=Succinate-semialdehyde dehydrogenase, mitochondrial; Short=At-SSADH1; EC=1.2.1.24; AltName: Full=Aldehyde dehydrogenase family 5 member F1; AltName: Full=NAD(+)-dependent succinic semialdehyde dehydrogenase; Flags: Precursor;	SubName: Full=Uncharacterized protein {ECO:0000313|EMBL:EKX41668.1, ECO:0000313|EnsemblProtists:EKX41668};	Aldehyde dehydrogenase	GO:0009507,chloroplast; GO:0009570,chloroplast stroma; GO:0005759,mitochondrial matrix; GO:0005739,mitochondrion; GO:0005507,copper ion binding; GO:0051287,NAD binding; GO:0004777,succinate-semialdehyde dehydrogenase (NAD+) activity; GO:0009013,succinate-semialdehyde dehydrogenase [NAD(P)+] activity; GO:0009450,gamma-aminobutyric acid catabolic process; GO:0006540,glutamate decarboxylation to suc…	Aldehyde dehydrogenase family
Cluster-10321.0	--	--	--	--	--	--	--
Cluster-10322.0	K14682 amino-acid N-acetyltransferase [EC:2.3.1.1] | (RefSeq) amino-acid N-acetyltransferase (A)	hypothetical protein CHLNCDRAFT_7287, partial [Chlorella variabilis]	RecName: Full=Probable amino-acid acetyltransferase NAGS2, chloroplastic; EC=2.3.1.1; AltName: Full=N-acetylglutamate synthase 2; Flags: Precursor;	SubName: Full=Amino-acid N-acetyltransferase {ECO:0000313|EMBL:EME32163.1}; EC=2.3.1.1 {ECO:0000313|EMBL:EME32163.1};	Acetylglutamate kinase/acetylglutamate synthase	GO:0009507,chloroplast; GO:0004042,acetyl-CoA:L-glutamate N-acetyltransferase activity; GO:0103045,methione N-acyltransferase activity; GO:0006526,arginine biosynthetic process	Amino acid kinase family
Cluster-10323.0	--	PREDICTED: uncharacterized protein LOC103827901 [Brassica rapa]	--	SubName: Full=Uncharacterized protein {ECO:0000313|EnsemblPlants:Bo4g139990.1};	--	--	--
Cluster-10324.0	--	--	--	--	--	--	--
Cluster-10325.0	K17686 Cu+-exporting ATPase [EC:3.6.3.54] | (RefSeq) copper-transporting ATPase RAN1 (A)	PREDICTED: uncharacterized protein LOC105037395 [Elaeis guineensis]	RecName: Full=Copper-transporting ATPase PAA2, chloroplastic; EC=3.6.3.4; AltName: Full=Protein HEAVY METAL ATPASE 8; Flags: Precursor;	SubName: Full=Copper-transporting ATPase {ECO:0000313|EMBL:GAQ84357.1};	Cation transport ATPase	GO:0009535,chloroplast thylakoid membrane; GO:0016021,integral component of membrane; GO:0005524,ATP binding; GO:0005375,copper ion transmembrane transporter activity; GO:0004008,copper-exporting ATPase activity; GO:0046872,metal ion binding; GO:0006825,copper ion transport	haloacid dehalogenase-like hydrolase
Cluster-10326.0	--	--	--	--	--	--	--
Cluster-10327.0	K20884 riboflavin kinase / FMN hydrolase [EC:2.7.1.26 3.1.3.102] | (RefSeq) bifunctional riboflavin kinase/FMN phosphatase (A)	haloacid dehalogenase-like hydrolase domain-containing protein Sgpp isoform X1 [Brassica napus]	RecName: Full=Haloacid dehalogenase-like hydrolase domain-containing protein Sgpp; EC=3.1.3.-; AltName: Full=Subclass I phosphosugar phosphatase; Short=AtSgpp;	SubName: Full=BnaA04g22170D protein {ECO:0000313|EMBL:CDY18370.1};	Predicted haloacid-halidohydrolase and related hydrolases	GO:0005829,cytosol; GO:0005886,plasma membrane; GO:0046872,metal ion binding; GO:0050308,sugar-phosphatase activity	Haloacid dehalogenase-like hydrolase
Cluster-10328.0	--	--	RecName: Full=Probable sulfate transport system permease protein cysT;	--	--	GO:0031969,chloroplast membrane; GO:0016021,integral component of membrane; GO:0015419,ATPase-coupled sulfate transmembrane transporter activity	--
Cluster-10329.0	K01952 phosphoribosylformylglycinamidine synthase [EC:6.3.5.3] | (RefSeq) probable phosphoribosylformylglycinamidine synthase, chloroplastic/mitochondrial (A)	PREDICTED: probable phosphoribosylformylglycinamidine synthase, chloroplastic/mitochondrial [Brachypodium distachyon]	--	SubName: Full=Uncharacterized protein {ECO:0000313|EMBL:KQJ83122.1, ECO:0000313|EnsemblPlants:BRADI5G13190.1};	Phosphoribosylformylglycinamidine synthase	GO:0005737,cytoplasm; GO:0004642,phosphoribosylformylglycinamidine synthase activity; GO:0006189,'de novo' IMP biosynthetic process	AIR synthase related protein, C-terminal domain
Cluster-1033.0	--	--	--	--	--	--	--
Cluster-10330.0	--	--	--	--	--	--	--
Cluster-10331.0	--	--	--	--	--	--	--
Cluster-10332.0	K09566 peptidyl-prolyl isomerase G (cyclophilin G) [EC:5.2.1.8] | (RefSeq) uncharacterized protein LOC103967073 (A)	uncharacterized protein LOC106375891 [Brassica napus]	--	SubName: Full=BnaA01g18040D protein {ECO:0000313|EMBL:CDY42950.1};	--	--	--
Cluster-10333.0	K01027 3-oxoacid CoA-transferase [EC:2.8.3.5] | (RefSeq) probable succinyl-CoA:3-ketoacid coenzyme A transferase, mitochondrial (A)	hypothetical protein OsI_02453 [Oryza sativa Indica Group]	--	SubName: Full=3-oxoacid transferase 1 {ECO:0000313|EMBL:EWM27362.1};	Succinyl-CoA:alpha-ketoacid-CoA transferase	GO:0008410,CoA-transferase activity; GO:0008152,metabolic process	Coenzyme A transferase
Cluster-10334.0	--	--	--	--	--	--	--
Cluster-10335.0	--	--	--	--	--	--	--
Cluster-10336.0	--	hypothetical protein SOVF_215350, partial [Spinacia oleracea]	--	RecName: Full=Aspartokinase {ECO:0000256|RuleBase:RU003448}; EC=2.7.2.4 {ECO:0000256|RuleBase:RU003448}; Flags: Fragment;	--	GO:0004072,aspartate kinase activity; GO:0009089,lysine biosynthetic process via diaminopimelate; GO:0009088,threonine biosynthetic process	ACT domain
Cluster-10337.0	K03424 TatD DNase family protein [EC:3.1.21.-] | (RefSeq) hypothetical protein (A)	PREDICTED: uncharacterized metal-dependent hydrolase YjjV [Ricinus communis]	--	SubName: Full=Deoxyribonuclease tatD, putative {ECO:0000313|EMBL:EEF24187.1};	--	GO:0016888,endodeoxyribonuclease activity, producing 5'-phosphomonoesters	TatD related DNase
Cluster-10338.0	--	--	--	--	--	--	--
Cluster-10339.0	--	PREDICTED: pentatricopeptide repeat-containing protein At3g61360-like [Raphanus sativus]	RecName: Full=Pentatricopeptide repeat-containing protein At3g61360;	SubName: Full=Uncharacterized protein {ECO:0000313|EnsemblPlants:Bo5g082590.1};	FOG: PPR repeat	GO:0005739,mitochondrion; GO:0004519,endonuclease activity; GO:0003723,RNA binding; GO:0000398,mRNA splicing, via spliceosome; GO:0009451,RNA modification	--
Cluster-1034.0	K21752 Dr1-associated corepressor | (RefSeq) dr1-associated corepressor-like (A)	dr1-associated corepressor-like [Brassica napus]	RecName: Full=Nuclear transcription factor Y subunit C-3; Short=AtNF-YC-3;	SubName: Full=Uncharacterized protein {ECO:0000313|EnsemblPlants:Bo2g018090.1};	Class 2 transcription repressor NC2, alpha subunit (DRAP1)	GO:0005634,nucleus; GO:0003677,DNA binding; GO:0003700,DNA-binding transcription factor activity; GO:0046982,protein heterodimerization activity; GO:0003712,transcription coregulator activity; GO:0009738,abscisic acid-activated signaling pathway; GO:0009740,gibberellic acid mediated signaling pathway; GO:0048574,long-day photoperiodism, flowering; GO:2000306,positive regulation of photomorphogene…	Core histone H2A/H2B/H3/H4
Cluster-10340.0	--	hypothetical protein F511_39384 [Dorcoceras hygrometricum]	--	--	--	--	Exopolysaccharide biosynthesis protein YbjH
Cluster-10341.0	--	--	--	--	--	--	--
Cluster-10342.0	K10395 kinesin family member 4/21/27 | (RefSeq) LOW QUALITY PROTEIN: kinesin-like protein KIN-4B (A)	PREDICTED: kinesin-like protein KIN-4B isoform X1 [Brassica rapa]	RecName: Full=Kinesin-like protein KIN-4B {ECO:0000305}; AltName: Full=AtKINESIN-4B {ECO:0000303|PubMed:25600279};	SubName: Full=Uncharacterized protein {ECO:0000313|EnsemblPlants:Bra036060.1-P};	Kinesin-like protein	GO:0005871,kinesin complex; GO:0005874,microtubule; GO:0005524,ATP binding; GO:0008574,ATP-dependent microtubule motor activity, plus-end-directed; GO:0008017,microtubule binding; GO:0071555,cell wall organization; GO:0007018,microtubule-based movement	--
Cluster-10342.1	K10395 kinesin family member 4/21/27 | (RefSeq) kinesin-like protein KIN-4B (A)	PREDICTED: kinesin-like protein KIN-4B isoform X1 [Brassica rapa]	RecName: Full=Kinesin-like protein KIN-4B {ECO:0000305}; AltName: Full=AtKINESIN-4B {ECO:0000303|PubMed:25600279};	SubName: Full=Uncharacterized protein {ECO:0000313|EnsemblPlants:Bra036060.1-P};	Kinesin-like protein	GO:0005871,kinesin complex; GO:0005874,microtubule; GO:0005524,ATP binding; GO:0008574,ATP-dependent microtubule motor activity, plus-end-directed; GO:0008017,microtubule binding; GO:0071555,cell wall organization; GO:0007018,microtubule-based movement	--
Cluster-10342.2	K10395 kinesin family member 4/21/27 | (RefSeq) kinesin-like protein KIN-4B (A)	PREDICTED: kinesin-like protein KIN-4B isoform X2 [Brassica rapa]	RecName: Full=Kinesin-like protein KIN-4B {ECO:0000305}; AltName: Full=AtKINESIN-4B {ECO:0000303|PubMed:25600279};	SubName: Full=Uncharacterized protein {ECO:0000313|EnsemblPlants:Bra036060.1-P};	Kinesin-like protein	GO:0005871,kinesin complex; GO:0005874,microtubule; GO:0005524,ATP binding; GO:0008574,ATP-dependent microtubule motor activity, plus-end-directed; GO:0008017,microtubule binding; GO:0071555,cell wall organization; GO:0007018,microtubule-based movement	--
Cluster-10342.3	K10395 kinesin family member 4/21/27 | (RefSeq) kinesin-like protein KIN-4B (A)	PREDICTED: kinesin-like protein KIN-4B isoform X2 [Brassica rapa]	RecName: Full=Kinesin-like protein KIN-4B {ECO:0000305}; AltName: Full=AtKINESIN-4B {ECO:0000303|PubMed:25600279};	SubName: Full=Uncharacterized protein {ECO:0000313|EnsemblPlants:Bra036060.1-P};	Kinesin-like protein	GO:0005871,kinesin complex; GO:0005874,microtubule; GO:0005524,ATP binding; GO:0008574,ATP-dependent microtubule motor activity, plus-end-directed; GO:0008017,microtubule binding; GO:0071555,cell wall organization; GO:0007018,microtubule-based movement	Kinesin motor domain
Cluster-10342.4	K10395 kinesin family member 4/21/27 | (RefSeq) kinesin-like protein KIN-4B (A)	BnaAnng03740D [Brassica napus]	RecName: Full=Kinesin-like protein KIN-4B {ECO:0000305}; AltName: Full=AtKINESIN-4B {ECO:0000303|PubMed:25600279};	SubName: Full=BnaAnng03740D protein {ECO:0000313|EMBL:CDY30599.1};	Kinesin-like protein	GO:0005871,kinesin complex; GO:0005874,microtubule; GO:0005524,ATP binding; GO:0008574,ATP-dependent microtubule motor activity, plus-end-directed; GO:0008017,microtubule binding; GO:0071555,cell wall organization; GO:0007018,microtubule-based movement	Kinesin motor domain
Cluster-10342.5	K10395 kinesin family member 4/21/27 | (RefSeq) kinesin-like protein KIN-4B (A)	PREDICTED: kinesin-like protein KIN-4B isoform X1 [Brassica rapa]	RecName: Full=Kinesin-like protein KIN-4B {ECO:0000305}; AltName: Full=AtKINESIN-4B {ECO:0000303|PubMed:25600279};	SubName: Full=Uncharacterized protein {ECO:0000313|EnsemblPlants:Bra036060.1-P};	Kinesin-like protein	GO:0005871,kinesin complex; GO:0005874,microtubule; GO:0005524,ATP binding; GO:0008574,ATP-dependent microtubule motor activity, plus-end-directed; GO:0008017,microtubule binding; GO:0071555,cell wall organization; GO:0007018,microtubule-based movement	Protein SOGA
Cluster-10342.6	K10395 kinesin family member 4/21/27 | (RefSeq) kinesin-like protein KIN-4B (A)	PREDICTED: kinesin-like protein KIN-4B isoform X1 [Brassica rapa]	RecName: Full=Kinesin-like protein KIN-4B {ECO:0000305}; AltName: Full=AtKINESIN-4B {ECO:0000303|PubMed:25600279};	SubName: Full=Uncharacterized protein {ECO:0000313|EnsemblPlants:Bra036060.1-P};	Kinesin-like protein	GO:0005871,kinesin complex; GO:0005874,microtubule; GO:0005524,ATP binding; GO:0008574,ATP-dependent microtubule motor activity, plus-end-directed; GO:0008017,microtubule binding; GO:0071555,cell wall organization; GO:0007018,microtubule-based movement	--
Cluster-10343.0	--	--	--	--	--	--	--
Cluster-10344.0	--	--	--	--	--	--	--
Cluster-10345.0	--	--	--	--	--	--	--
Cluster-10346.0	--	--	--	--	--	--	--
Cluster-10346.2	--	--	--	--	--	--	--
Cluster-10346.3	--	--	RecName: Full=14-3-3-like protein GF14 mu; AltName: Full=General regulatory factor 9;	--	--	GO:0005737,cytoplasm; GO:0005634,nucleus; GO:0019904,protein domain specific binding	--
Cluster-10347.0	K19366 spartin | (RefSeq) senescence/dehydration-associated protein At4g35985, chloroplastic (A)	PREDICTED: senescence/dehydration-associated protein At4g35985, chloroplastic-like [Camelina sativa]	RecName: Full=Senescence/dehydration-associated protein At4g35985, chloroplastic {ECO:0000305}; Flags: Precursor;	SubName: Full=Uncharacterized protein {ECO:0000313|EMBL:ESQ53489.1}; Flags: Fragment;	--	GO:0009507,chloroplast; GO:0009409,response to cold; GO:0002239,response to oomycetes; GO:0009651,response to salt stress	--
Cluster-10347.1	K19366 spartin | (RefSeq) hypothetical protein (A)	hypothetical protein EUTSA_v10027489mg, partial [Eutrema salsugineum]	RecName: Full=Senescence/dehydration-associated protein At4g35985, chloroplastic {ECO:0000305}; Flags: Precursor;	SubName: Full=Uncharacterized protein {ECO:0000313|EMBL:ESQ53489.1}; Flags: Fragment;	--	GO:0009507,chloroplast; GO:0009409,response to cold; GO:0002239,response to oomycetes; GO:0009651,response to salt stress	--
Cluster-10347.2	K19366 spartin | (RefSeq) senescence/dehydration-associated protein At4g35985, chloroplastic-like (A)	PREDICTED: senescence/dehydration-associated protein At3g51250-like [Raphanus sativus]	RecName: Full=Senescence/dehydration-associated protein At4g35985, chloroplastic {ECO:0000305}; Flags: Precursor;	SubName: Full=Uncharacterized protein {ECO:0000313|EnsemblPlants:Bo7g117720.1};	--	GO:0009507,chloroplast; GO:0009409,response to cold; GO:0002239,response to oomycetes; GO:0009651,response to salt stress	--
Cluster-10347.3	K19366 spartin | (RefSeq) hypothetical protein (A)	PREDICTED: senescence/dehydration-associated protein At3g51250-like [Raphanus sativus]	RecName: Full=Senescence/dehydration-associated protein At4g35985, chloroplastic {ECO:0000305}; Flags: Precursor;	SubName: Full=Uncharacterized protein {ECO:0000313|EMBL:ESQ53489.1}; Flags: Fragment;	--	GO:0009507,chloroplast; GO:0009409,response to cold; GO:0002239,response to oomycetes; GO:0009651,response to salt stress	--
Cluster-10347.4	K19366 spartin | (RefSeq) uncharacterized protein LOC106306104 (A)	PREDICTED: senescence/dehydration-associated protein At3g51250-like [Raphanus sativus]	RecName: Full=Senescence/dehydration-associated protein At4g35985, chloroplastic {ECO:0000305}; Flags: Precursor;	SubName: Full=Uncharacterized protein {ECO:0000313|EnsemblPlants:Bo7g117720.1};	--	GO:0009507,chloroplast; GO:0009409,response to cold; GO:0002239,response to oomycetes; GO:0009651,response to salt stress	--
Cluster-10347.5	K19366 spartin | (RefSeq) uncharacterized protein LOC106306104 (A)	PREDICTED: senescence/dehydration-associated protein At3g51250-like [Raphanus sativus]	RecName: Full=Senescence/dehydration-associated protein At4g35985, chloroplastic {ECO:0000305}; Flags: Precursor;	SubName: Full=Uncharacterized protein {ECO:0000313|EnsemblPlants:Bo7g117720.1};	--	GO:0009507,chloroplast; GO:0009409,response to cold; GO:0002239,response to oomycetes; GO:0009651,response to salt stress	--
Cluster-10347.6	--	--	--	--	--	--	--
Cluster-10348.0	--	--	--	--	--	--	--
Cluster-10349.0	--	hypothetical protein F511_08099 [Dorcoceras hygrometricum]	--	SubName: Full=Uncharacterized protein {ECO:0000313|EMBL:EJK60922.1}; Flags: Fragment;	--	GO:0003824,catalytic activity; GO:0008152,metabolic process	Protein of unknown function (DUF1501)
Cluster-1035.0	--	PREDICTED: uncharacterized protein LOC103866185 isoform X2 [Brassica rapa]	--	SubName: Full=Uncharacterized protein {ECO:0000313|EnsemblPlants:Bra040331.1-P};	--	--	--
Cluster-10350.0	--	--	--	--	--	--	--
Cluster-10353.0	K04733 interleukin-1 receptor-associated kinase 4 [EC:2.7.11.1] | (RefSeq) LOW QUALITY PROTEIN: L-type lectin-domain containing receptor kinase V.4-like (A)	PREDICTED: L-type lectin-domain containing receptor kinase V.5-like [Raphanus sativus]	RecName: Full=L-type lectin-domain containing receptor kinase V.5 {ECO:0000303|PubMed:19773388}; Short=Arabidopsis thaliana lectin-receptor kinase a1 {ECO:0000303|PubMed:19773388}; Short=Ath.lecRK1 {ECO:0000303|PubMed:19773388}; Short=AthlecRK-a1 {ECO:0000303|Ref.5}; Short=LecRK-V.5 {ECO:0000303|PubMed:19773388}; EC=2.7.11.1 {ECO:0000255|PROSITE-ProRule:PRU00159, ECO:0000269|PubMed:8637009}; Flag…	SubName: Full=Uncharacterized protein {ECO:0000313|EnsemblPlants:Bra014532.1-P};	--	GO:0016021,integral component of membrane; GO:0005886,plasma membrane; GO:0005524,ATP binding; GO:0030246,carbohydrate binding; GO:0004674,protein serine/threonine kinase activity; GO:0042742,defense response to bacterium; GO:0002229,defense response to oomycetes; GO:1900425,negative regulation of defense response to bacterium; GO:0046777,protein autophosphorylation; GO:0090333,regulation of stom…	Legume lectin domain
Cluster-10354.0	K12823 ATP-dependent RNA helicase DDX5/DBP2 [EC:3.6.4.13] | (RefSeq) DEAD-box ATP-dependent RNA helicase 40 (A)	PREDICTED: heavy metal-associated isoprenylated plant protein 3 [Brassica rapa]	RecName: Full=Heavy metal-associated isoprenylated plant protein 2 {ECO:0000303|PubMed:21072340, ECO:0000303|PubMed:23368984}; Short=AtHIP02 {ECO:0000303|PubMed:21072340, ECO:0000303|PubMed:23368984}; Flags: Precursor;	SubName: Full=Uncharacterized protein {ECO:0000313|EnsemblPlants:Bra020527.1-P};	Copper chaperone	GO:0005737,cytoplasm; GO:0046914,transition metal ion binding; GO:0046916,cellular transition metal ion homeostasis; GO:0030001,metal ion transport	DEAD_2
Cluster-10355.0	K15333 tRNA guanosine-2'-O-methyltransferase [EC:2.1.1.34] | (RefSeq) uncharacterized LOC105043884 (A)	subtilisin-like protease SBT3.11, partial [Brassica napus]	RecName: Full=Subtilisin-like protease SBT3.11 {ECO:0000303|PubMed:16193095}; EC=3.4.21.- {ECO:0000255|PROSITE-ProRule:PRU10082}; AltName: Full=Subtilase subfamily 3 member 11 {ECO:0000303|PubMed:16193095}; Short=AtSBT3.11 {ECO:0000303|PubMed:16193095}; Flags: Precursor;	SubName: Full=BnaAnng21170D protein {ECO:0000313|EMBL:CDY65868.1}; Flags: Fragment;	--	GO:0005576,extracellular region; GO:0004252,serine-type endopeptidase activity	Subtilase family
Cluster-10356.0	--	--	--	--	--	--	--
Cluster-10357.0	K15264 25S rRNA (cytosine2278-C5)-methyltransferase [EC:2.1.1.311] | (RefSeq) probable 28S rRNA (cytosine-C(5))-methyltransferase (A)	PREDICTED: probable 28S rRNA (cytosine-C(5))-methyltransferase [Raphanus sativus]	--	SubName: Full=BnaC02g40190D protein {ECO:0000313|EMBL:CDY24989.1};	Proliferation-associated nucleolar protein (NOL1)	GO:0008168,methyltransferase activity; GO:0003723,RNA binding	--
Cluster-10358.0	--	--	--	--	--	--	--
Cluster-10359.0	K16615 actin-related protein 7, plant | (RefSeq) hypothetical protein (A)	BnaA09g38930D [Brassica napus]	RecName: Full=Actin-related protein 7;	SubName: Full=BnaA09g38930D protein {ECO:0000313|EMBL:CDY52344.1};	Actin and related proteins	GO:0005737,cytoplasm; GO:0005634,nucleus; GO:0005200,structural constituent of cytoskeleton; GO:0009653,anatomical structure morphogenesis; GO:0006325,chromatin organization; GO:0016569,covalent chromatin modification; GO:0009793,embryo development ending in seed dormancy; GO:0010227,floral organ abscission	Actin
Cluster-1036.0	--	--	--	--	--	--	--
Cluster-10360.0	K01726 gamma-carbonic anhydrase [EC:4.2.1.-] | (RefSeq) hypothetical protein (A)	hypothetical protein CHLNCDRAFT_35390 [Chlorella variabilis]	RecName: Full=Gamma carbonic anhydrase 2, mitochondrial; Short=AtCA2; Short=GAMMA CA2; EC=4.2.1.-; AltName: Full=Transcription factor APFI; Flags: Precursor;	SubName: Full=Uncharacterized protein {ECO:0000313|EMBL:OQR84644.1};	--	GO:0009507,chloroplast; GO:0016020,membrane; GO:0031966,mitochondrial membrane; GO:0005747,mitochondrial respiratory chain complex I; GO:0005739,mitochondrion; GO:0045271,respiratory chain complex I; GO:0004089,carbonate dehydratase activity; GO:0042802,identical protein binding; GO:0046872,metal ion binding; GO:0009901,anther dehiscence; GO:0009853,photorespiration; GO:0070207,protein homotrimer…	Bacterial transferase hexapeptide (six repeats)
Cluster-10361.0	K19613 leucine-rich repeat protein SHOC2 | (RefSeq) disease resistance protein TAO1-like (A)	PREDICTED: disease resistance protein TAO1-like isoform X2 [Brassica rapa]	RecName: Full=Disease resistance protein TAO1 {ECO:0000305}; AltName: Full=Protein TARGET OF AVRB OPERATION 1 {ECO:0000303|PubMed:18424557};	SubName: Full=Uncharacterized protein {ECO:0000313|EnsemblPlants:Bra036799.1-P};	--	GO:0043531,ADP binding; GO:0005524,ATP binding; GO:0042742,defense response to bacterium; GO:0009816,defense response to bacterium, incompatible interaction; GO:0007165,signal transduction	Type III restriction enzyme, res subunit
Cluster-10361.1	K19613 leucine-rich repeat protein SHOC2 | (RefSeq) disease resistance protein TAO1-like (A)	PREDICTED: disease resistance protein TAO1-like isoform X1 [Brassica rapa]	RecName: Full=Disease resistance protein TAO1 {ECO:0000305}; AltName: Full=Protein TARGET OF AVRB OPERATION 1 {ECO:0000303|PubMed:18424557};	SubName: Full=Uncharacterized protein {ECO:0000313|EnsemblPlants:Bra036799.1-P};	--	GO:0043531,ADP binding; GO:0005524,ATP binding; GO:0042742,defense response to bacterium; GO:0009816,defense response to bacterium, incompatible interaction; GO:0007165,signal transduction	Type III restriction enzyme, res subunit
Cluster-10361.2	K19613 leucine-rich repeat protein SHOC2 | (RefSeq) disease resistance protein TAO1-like (A)	PREDICTED: disease resistance protein TAO1-like isoform X2 [Brassica rapa]	RecName: Full=Probable disease resistance protein RPP1 {ECO:0000305}; AltName: Full=Protein RECOGNITION OF PERONOSPORA PARASITICA 1 {ECO:0000305};	SubName: Full=Disease resistance protein {ECO:0000313|EMBL:ACP30569.1};	--	GO:0005789,endoplasmic reticulum membrane; GO:0000139,Golgi membrane; GO:0005886,plasma membrane; GO:0043531,ADP binding; GO:0005524,ATP binding; GO:0030275,LRR domain binding; GO:0006952,defense response; GO:0009817,defense response to fungus, incompatible interaction; GO:0002239,response to oomycetes; GO:0007165,signal transduction	Type III restriction enzyme, res subunit
Cluster-10361.3	K19613 leucine-rich repeat protein SHOC2 | (RefSeq) disease resistance protein TAO1-like (A)	disease resistance protein [Brassica rapa subsp. pekinensis]	RecName: Full=Disease resistance protein TAO1 {ECO:0000305}; AltName: Full=Protein TARGET OF AVRB OPERATION 1 {ECO:0000303|PubMed:18424557};	SubName: Full=Disease resistance protein {ECO:0000313|EMBL:ACP30569.1};	--	GO:0043531,ADP binding; GO:0005524,ATP binding; GO:0042742,defense response to bacterium; GO:0009816,defense response to bacterium, incompatible interaction; GO:0007165,signal transduction	Leucine rich repeat
Cluster-10362.0	--	--	--	--	--	--	--
Cluster-10363.0	--	--	--	--	--	--	--
Cluster-10364.0	K14416 elongation factor 1 alpha-like protein | (RefSeq) HBS1-like protein (A)	PREDICTED: HBS1-like protein [Brassica rapa]	RecName: Full=Elongation factor 1-alpha; Short=EF-1-alpha;	SubName: Full=Uncharacterized protein {ECO:0000313|EnsemblPlants:Bra006069.1-P};	Elongation factor 1 alpha	GO:0005737,cytoplasm; GO:0005525,GTP binding; GO:0003924,GTPase activity; GO:0003746,translation elongation factor activity	Elongation factor Tu domain 2
Cluster-10367.0	K11664 vacuolar protein sorting-associated protein 72 | (RefSeq) SWR1 complex subunit 2 (A)	SWR1 complex subunit 2 [Brassica napus]	--	--	--	--	--
Cluster-10368.0	--	--	--	--	--	--	--
Cluster-10369.0	--	conserved hypothetical protein [Ricinus communis]	--	SubName: Full=Uncharacterized protein {ECO:0000313|EMBL:EEF27908.1};	--	GO:0003677,DNA binding; GO:0015074,DNA integration; GO:0006310,DNA recombination	Phage integrase family
Cluster-1037.0	--	hypothetical protein EUTSA_v10017572mg [Eutrema salsugineum]	RecName: Full=Pentatricopeptide repeat-containing protein At2g42920, chloroplastic; Flags: Precursor;	SubName: Full=Uncharacterized protein {ECO:0000313|EnsemblPlants:Bra010063.1-P};	FOG: PPR repeat	GO:0009507,chloroplast; GO:0043231,intracellular membrane-bounded organelle; GO:0004519,endonuclease activity; GO:0003723,RNA binding; GO:0009451,RNA modification	--
Cluster-10370.0	K14815 mRNA turnover protein 4 | (RefSeq) mRNA turnover protein 4 homolog (A)	PREDICTED: protein MULTIPLE CHLOROPLAST DIVISION SITE 1-like [Raphanus sativus]	RecName: Full=Protein MULTIPLE CHLOROPLAST DIVISION SITE 1 {ECO:0000303|PubMed:19135368}; Flags: Precursor;	SubName: Full=Uncharacterized protein {ECO:0000313|EnsemblPlants:Bra008082.1-P};	--	GO:0009941,chloroplast envelope; GO:0009706,chloroplast inner membrane; GO:0016021,integral component of membrane; GO:0010020,chloroplast fission	--
Cluster-10371.0	K00799 glutathione S-transferase [EC:2.5.1.18] | (RefSeq) glutathione S-transferase U1-like (A)	glutathione S-transferase U1-like [Brassica napus]	RecName: Full=Glutathione S-transferase U1; Short=AtGSTU1; EC=2.5.1.18; AltName: Full=GST class-tau member 1; AltName: Full=Glutathione S-transferase 19;	SubName: Full=BnaA05g12550D protein {ECO:0000313|EMBL:CDY45446.1};	Glutathione S-transferase	GO:0005737,cytoplasm; GO:0005829,cytosol; GO:0004364,glutathione transferase activity; GO:0006749,glutathione metabolic process; GO:0009407,toxin catabolic process	Glutathione S-transferase, C-terminal domain
Cluster-10372.0	K14338 cytochrome P450 / NADPH-cytochrome P450 reductase [EC:1.14.14.1 1.6.2.4] | (RefSeq) bifunctional cytochrome P450/NADPH--P450 reductase-like (A)	predicted protein [Hordeum vulgare subsp. vulgare]	RecName: Full=NADPH-dependent diflavin oxidoreductase 1 {ECO:0000255|HAMAP-Rule:MF_03178}; EC=1.18.1.- {ECO:0000255|HAMAP-Rule:MF_03178}; AltName: Full=NADPH-dependent FMN and FAD-containing oxidoreductase {ECO:0000255|HAMAP-Rule:MF_03178};	SubName: Full=Predicted protein {ECO:0000313|EMBL:BAJ96920.1};	NADP-dependent flavoprotein reductase	GO:0005737,cytoplasm; GO:0005634,nucleus; GO:0010181,FMN binding; GO:0003958,NADPH-hemoprotein reductase activity; GO:0016651,oxidoreductase activity, acting on NAD(P)H; GO:0009793,embryo development ending in seed dormancy	Flavodoxin domain
Cluster-10373.0	--	PREDICTED: uncharacterized protein LOC103872014 [Brassica rapa]	--	SubName: Full=Uncharacterized protein {ECO:0000313|EnsemblPlants:Bra019758.1-P};	--	--	Protein of unknown function (DUF1442)
Cluster-10375.0	K08332 vacuolar protein 8 | (RefSeq) U-box domain-containing protein 38-like (A)	U-box domain-containing protein 41 isoform X1 [Brassica napus]	RecName: Full=U-box domain-containing protein 41; EC=2.3.2.27; AltName: Full=Plant U-box protein 41; AltName: Full=RING-type E3 ubiquitin transferase PUB41 {ECO:0000305};	RecName: Full=RING-type E3 ubiquitin transferase {ECO:0000256|SAAS:SAAS00702733}; EC=2.3.2.27 {ECO:0000256|SAAS:SAAS00702733};	--	GO:0005737,cytoplasm; GO:0005634,nucleus; GO:0004842,ubiquitin-protein transferase activity	U-box domain
Cluster-10376.0	--	--	--	--	--	--	--
Cluster-10377.0	--	--	--	--	--	--	--
Cluster-10378.0	--	PREDICTED: uncharacterized protein LOC108871686 [Brassica rapa]	--	SubName: Full=Uncharacterized protein {ECO:0000313|EnsemblPlants:Bra014844.1-P};	--	--	--
Cluster-10379.0	--	--	--	--	--	--	--
Cluster-1038.0	K07466 replication factor A1 | (RefSeq) uncharacterized protein LOC106302349 (A)	uncharacterized protein BNAA01G30200D isoform X1 [Brassica napus]	--	SubName: Full=Uncharacterized protein {ECO:0000313|EnsemblPlants:Bo8g033810.1};	--	--	--
Cluster-10380.0	--	PREDICTED: uncharacterized protein LOC106302540 [Brassica oleracea var. oleracea]	--	SubName: Full=Uncharacterized protein {ECO:0000313|EnsemblPlants:Bo2g120680.1};	--	--	TNP1/EN/SPM transposase
Cluster-10381.0	--	--	--	--	--	--	--
Cluster-10382.0	--	conserved hypothetical protein, partial [Ricinus communis]	--	SubName: Full=Uncharacterized protein {ECO:0000313|EMBL:EEF23683.1}; Flags: Fragment;	--	GO:0016021,integral component of membrane; GO:0005622,intracellular; GO:0000155,phosphorelay sensor kinase activity; GO:0046983,protein dimerization activity	Histidine kinase-, DNA gyrase B-, and HSP90-like ATPase
Cluster-10382.1	--	PREDICTED: oxygen sensor histidine kinase NreB, partial [Ricinus communis]	--	SubName: Full=Uncharacterized protein {ECO:0000313|EMBL:EEF23683.1}; Flags: Fragment;	--	GO:0016021,integral component of membrane; GO:0005622,intracellular; GO:0000155,phosphorelay sensor kinase activity; GO:0046983,protein dimerization activity	Histidine kinase
Cluster-10383.0	--	conserved hypothetical protein, partial [Ricinus communis]	--	SubName: Full=Uncharacterized protein {ECO:0000313|EMBL:EEF27595.1}; Flags: Fragment;	--	--	Protein of unknown function (DUF455)
Cluster-10384.0	--	PREDICTED: uncharacterized protein LOC106341978 isoform X2 [Brassica oleracea var. oleracea]	--	SubName: Full=Uncharacterized protein {ECO:0000313|EnsemblPlants:Bra021845.1-P};	--	--	--
Cluster-10385.0	K19613 leucine-rich repeat protein SHOC2 | (RefSeq) hypothetical protein (A)	PREDICTED: receptor-like protein 12 [Brassica rapa]	RecName: Full=Receptor-like protein 20 {ECO:0000303|PubMed:18434605}; Short=AtRLP20 {ECO:0000303|PubMed:18434605}; Flags: Precursor;	SubName: Full=Uncharacterized protein {ECO:0000313|EnsemblPlants:Bra005527.1-P};	FOG: Leucine rich repeat	GO:0016021,integral component of membrane	--
Cluster-10386.0	--	--	--	--	--	--	--
Cluster-10387.0	--	--	--	--	--	--	--
Cluster-10388.0	--	uncharacterized protein LOC106359680 [Brassica napus]	--	SubName: Full=Uncharacterized protein {ECO:0000313|EnsemblPlants:Bra037256.1-P};	--	--	--
Cluster-10389.0	--	--	--	--	--	--	--
Cluster-1039.0	--	--	--	--	--	--	--
Cluster-10390.0	--	--	--	--	--	--	--
Cluster-10391.0	--	--	--	--	--	--	--
Cluster-10392.0	K01188 beta-glucosidase [EC:3.2.1.21] | (RefSeq) beta-glucosidase 32 isoform X2 (A)	PREDICTED: beta-glucosidase 32-like [Brassica rapa]	RecName: Full=Beta-glucosidase 31; Short=AtBGLU31; EC=3.2.1.21; Flags: Precursor;	SubName: Full=Uncharacterized protein {ECO:0000313|EnsemblPlants:Bra037648.1-P};	Beta-glucosidase, lactase phlorizinhydrolase, and related proteins	GO:0008422,beta-glucosidase activity; GO:0102483,scopolin beta-glucosidase activity; GO:0005975,carbohydrate metabolic process; GO:1901657,glycosyl compound metabolic process; GO:0051707,response to other organism	Glycosyl hydrolase family 1
Cluster-10393.0	K01188 beta-glucosidase [EC:3.2.1.21] | (RefSeq) beta-glucosidase 32 isoform X2 (A)	PREDICTED: beta-glucosidase 32-like [Brassica rapa]	RecName: Full=Beta-glucosidase 31; Short=AtBGLU31; EC=3.2.1.21; Flags: Precursor;	SubName: Full=Uncharacterized protein {ECO:0000313|EnsemblPlants:Bra037648.1-P};	Beta-glucosidase, lactase phlorizinhydrolase, and related proteins	GO:0008422,beta-glucosidase activity; GO:0102483,scopolin beta-glucosidase activity; GO:0005975,carbohydrate metabolic process; GO:1901657,glycosyl compound metabolic process; GO:0051707,response to other organism	Glycosyl hydrolase family 1
Cluster-10395.0	K01188 beta-glucosidase [EC:3.2.1.21] | (RefSeq) beta-glucosidase 31 (A)	PREDICTED: beta-glucosidase 31-like [Brassica rapa]	RecName: Full=Beta-glucosidase 32; Short=AtBGLU32; EC=3.2.1.21; Flags: Precursor;	SubName: Full=Uncharacterized protein {ECO:0000313|EnsemblPlants:Bra004838.1-P};	Beta-glucosidase, lactase phlorizinhydrolase, and related proteins	GO:0008422,beta-glucosidase activity; GO:0102483,scopolin beta-glucosidase activity; GO:0005975,carbohydrate metabolic process; GO:1901657,glycosyl compound metabolic process; GO:0051707,response to other organism	Cellulase (glycosyl hydrolase family 5)
Cluster-10396.0	--	PREDICTED: uncharacterized protein LOC108845532 [Raphanus sativus]	--	SubName: Full=Transposon protein-like {ECO:0000313|EMBL:BAB09502.1};	--	--	Transposase-associated domain
Cluster-10397.0	--	--	--	--	--	--	--
Cluster-10398.0	--	BnaA08g20940D [Brassica napus]	--	SubName: Full=BnaA08g20940D protein {ECO:0000313|EMBL:CDY41492.1};	--	--	--
Cluster-10399.0	--	probable aspartic protease At2g35615 [Brassica napus]	--	SubName: Full=Uncharacterized protein {ECO:0000313|EnsemblPlants:Bra032134.1-P};	--	GO:0004190,aspartic-type endopeptidase activity	--
Cluster-104.0	--	protein COFACTOR ASSEMBLY OF COMPLEX C SUBUNIT B CCB4, chloroplastic-like isoform X3 [Brassica napus]	RecName: Full=Protein COFACTOR ASSEMBLY OF COMPLEX C SUBUNIT B CCB4, chloroplastic {ECO:0000305}; Flags: Precursor;	SubName: Full=Uncharacterized protein {ECO:0000313|EnsemblPlants:Bo1g090390.1};	--	GO:0009507,chloroplast; GO:0009535,chloroplast thylakoid membrane; GO:0016021,integral component of membrane; GO:0010190,cytochrome b6f complex assembly	Cofactor assembly of complex C subunit B, CCB2/CCB4
Cluster-1040.0	--	--	--	--	--	--	--
Cluster-10400.0	K17573 meiosis arrest female protein 1 | (RefSeq) uncharacterized protein LOC104231501 (A)	uncharacterized protein LOC106365537 [Brassica napus]	--	SubName: Full=Uncharacterized protein {ECO:0000313|EnsemblPlants:Bra023881.1-P};	--	GO:0005777,peroxisome; GO:0010468,regulation of gene expression	NYN domain
Cluster-10401.0	K06689 ubiquitin-conjugating enzyme E2 D [EC:2.3.2.23] | (RefSeq) ubiquitin-conjugating enzyme E2 28-like (A)	PREDICTED: ubiquitin-conjugating enzyme E2 28-like isoform X1 [Brassica rapa]	RecName: Full=Ubiquitin-conjugating enzyme E2 28; EC=2.3.2.23; AltName: Full=AtUBC9A {ECO:0000303|PubMed:12226665}; AltName: Full=E2 ubiquitin-conjugating enzyme 28; AltName: Full=Ubiquitin carrier protein 28;	SubName: Full=Uncharacterized protein {ECO:0000313|EnsemblPlants:Bra027749.1-P};	Ubiquitin-protein ligase	GO:0005524,ATP binding; GO:0016740,transferase activity; GO:0016567,protein ubiquitination	Ubiquitin-conjugating enzyme
Cluster-10402.0	--	--	--	--	--	--	--
Cluster-10403.0	--	--	--	--	--	--	--
Cluster-10404.0	K03364 cell division cycle 20-like protein 1, cofactor of APC complex | (RefSeq) hypothetical protein (A)	Protein FIZZY-RELATED 2 [Ananas comosus]	RecName: Full=Protein FIZZY-RELATED 2; AltName: Full=Cell cycle switch protein CCS52A1;	SubName: Full=Protein FIZZY-RELATED 2 {ECO:0000313|EMBL:OAY76829.1};	--	GO:0005634,nucleus; GO:0010997,anaphase-promoting complex binding; GO:0097027,ubiquitin-protein transferase activator activity; GO:0051301,cell division; GO:0042023,DNA endoreduplication; GO:0009825,multidimensional cell growth; GO:1904668,positive regulation of ubiquitin protein ligase activity; GO:0016567,protein ubiquitination; GO:0010091,trichome branching	--
Cluster-10405.0	--	BnaAnng34620D [Brassica napus]	--	SubName: Full=Uncharacterized protein {ECO:0000313|EnsemblPlants:Bra025893.1-P};	--	--	--
Cluster-10406.0	--	PREDICTED: uncharacterized protein LOC106315118 [Brassica oleracea var. oleracea]	--	--	--	--	--
Cluster-10407.0	--	--	--	--	--	--	--
Cluster-10408.0	--	--	--	--	--	--	--
Cluster-10409.0	K19613 leucine-rich repeat protein SHOC2 | (RefSeq) disease resistance protein TAO1-like (A)	PREDICTED: disease resistance protein TAO1-like [Brassica rapa]	RecName: Full=Disease resistance protein TAO1 {ECO:0000305}; AltName: Full=Protein TARGET OF AVRB OPERATION 1 {ECO:0000303|PubMed:18424557};	SubName: Full=Uncharacterized protein {ECO:0000313|EnsemblPlants:Bra036417.1-P};	--	GO:0043531,ADP binding; GO:0005524,ATP binding; GO:0042742,defense response to bacterium; GO:0009816,defense response to bacterium, incompatible interaction; GO:0007165,signal transduction	NB-ARC domain
Cluster-1041.0	--	--	--	--	--	--	--
Cluster-10410.0	--	PREDICTED: uncharacterized PKHD-type hydroxylase At1g22950 isoform X1 [Brassica rapa]	RecName: Full=Uncharacterized PKHD-type hydroxylase At1g22950; EC=1.14.11.-;	SubName: Full=Uncharacterized protein {ECO:0000313|EnsemblPlants:Bra022293.1-P};	Lysyl hydroxylase	GO:0051213,dioxygenase activity; GO:0005506,iron ion binding; GO:0031418,L-ascorbic acid binding; GO:0016705,oxidoreductase activity, acting on paired donors, with incorporation or reduction of molecular oxygen	--
Cluster-10411.0	K09285 AP2-like factor, ANT lineage | (RefSeq) AP2-like ethylene-responsive transcription factor At2g41710 isoform X1 (A)	PREDICTED: AP2-like ethylene-responsive transcription factor At2g41710 isoform X2 [Camelina sativa]	RecName: Full=AP2-like ethylene-responsive transcription factor At2g41710;	SubName: Full=BnaA03g19580D protein {ECO:0000313|EMBL:CDY35402.1};	--	GO:0005634,nucleus; GO:0003677,DNA binding; GO:0003700,DNA-binding transcription factor activity; GO:0009873,ethylene-activated signaling pathway; GO:0007275,multicellular organism development; GO:0006351,transcription, DNA-templated	--
Cluster-10412.0	--	--	--	--	--	--	--
Cluster-10413.0	--	--	--	--	--	--	--
Cluster-10414.0	K02153 V-type H+-transporting ATPase subunit e | (RefSeq) V-type proton ATPase subunit e1-like (A)	PREDICTED: V-type proton ATPase subunit e1-like [Brassica rapa]	RecName: Full=V-type proton ATPase subunit e1; Short=V-ATPase subunit e1; AltName: Full=Vacuolar H(+)-ATPase subunit e isoform 1; AltName: Full=Vacuolar proton pump subunit e1;	SubName: Full=BnaA03g11480D protein {ECO:0000313|EMBL:CDY36738.1};	Vacuolar H+-ATPase V0 sector, subunit M9.7 (M9.2)	GO:0005794,Golgi apparatus; GO:0016021,integral component of membrane; GO:0016020,membrane; GO:0033179,proton-transporting V-type ATPase, V0 domain; GO:0005773,vacuole; GO:0046961,proton-transporting ATPase activity, rotational mechanism; GO:0015991,ATP hydrolysis coupled proton transport	ATP synthase subunit H
Cluster-10416.0	K00915 inositol-polyphosphate multikinase [EC:2.7.1.140 2.7.1.151] | (RefSeq) inositol polyphosphate multikinase beta-like isoform X1 (A)	inositol polyphosphate multikinase beta-like isoform X2 [Brassica napus]	RecName: Full=Inositol polyphosphate multikinase beta; EC=2.7.1.140; EC=2.7.1.151; AltName: Full=Inositol polyphosphate 6-/3-/5-kinase beta; Short=AtIpk2-beta; Short=AtIpk2beta;	RecName: Full=Inositol polyphosphate multikinase {ECO:0000256|RuleBase:RU363090}; EC=2.7.1.140 {ECO:0000256|RuleBase:RU363090}; EC=2.7.1.151 {ECO:0000256|RuleBase:RU363090};	Inositol polyphosphate multikinase, component of the ARGR transcription regulatory complex	GO:0005634,nucleus; GO:0090406,pollen tube; GO:0005524,ATP binding; GO:0000824,inositol tetrakisphosphate 3-kinase activity; GO:0047326,inositol tetrakisphosphate 5-kinase activity; GO:0051765,inositol tetrakisphosphate kinase activity; GO:0051766,inositol trisphosphate kinase activity; GO:0052725,inositol-1,3,4-trisphosphate 6-kinase activity; GO:0000823,inositol-1,4,5-trisphosphate 6-kinase act…	Inositol polyphosphate kinase
Cluster-10417.0	--	--	--	--	--	--	--
Cluster-10418.0	--	BnaAnng17660D [Brassica napus]	--	SubName: Full=BnaAnng17660D protein {ECO:0000313|EMBL:CDY61764.1};	FOG: Zn-finger	GO:0003676,nucleic acid binding	--
Cluster-10419.0	K03238 translation initiation factor 2 subunit 2 | (RefSeq) uncharacterized protein LOC106302895 (A)	PREDICTED: uncharacterized protein LOC108832556 [Raphanus sativus]	--	SubName: Full=BnaA07g04090D protein {ECO:0000313|EMBL:CDY36648.1};	FOG: Reverse transcriptase	--	zinc-binding in reverse transcriptase
Cluster-1042.0	--	PREDICTED: pentatricopeptide repeat-containing protein At5g27460-like isoform X2 [Brassica rapa]	RecName: Full=Pentatricopeptide repeat-containing protein At5g27460;	SubName: Full=Uncharacterized protein {ECO:0000313|EnsemblPlants:Bo2g155300.1};	FOG: PPR repeat	GO:0043231,intracellular membrane-bounded organelle; GO:0004519,endonuclease activity; GO:0003723,RNA binding; GO:0009451,RNA modification	--
Cluster-10420.0	K07466 replication factor A1 | (RefSeq) uncharacterized protein LOC106302349 (A)	BnaC03g71130D [Brassica napus]	--	SubName: Full=Uncharacterized protein {ECO:0000313|EnsemblPlants:Bra029382.1-P};	--	--	--
Cluster-10421.0	K08193 MFS transporter, ACS family, solute carrier family 17 (sodium-dependent inorganic phosphate cotransporter), other | (RefSeq) probable anion transporter 3, chloroplastic (A)	hypothetical protein COLO4_01154 [Corchorus olitorius]	RecName: Full=Probable anion transporter 2, chloroplastic; AltName: Full=Phosphate transporter 4;2; Flags: Precursor;	SubName: Full=Uncharacterized protein {ECO:0000313|EMBL:OMP13683.1};	Permease of the major facilitator superfamily	GO:0031969,chloroplast membrane; GO:0016021,integral component of membrane; GO:0009536,plastid; GO:0005315,inorganic phosphate transmembrane transporter activity; GO:0098656,anion transmembrane transport	Major Facilitator Superfamily
Cluster-10422.0	K22312 hydroxyjasmonate sulfotransferase [EC:2.8.2.39] | (RefSeq) cytosolic sulfotransferase 11-like (A)	cytosolic sulfotransferase 11-like [Brassica napus]	RecName: Full=Cytosolic sulfotransferase 1; Short=AtSOT1; EC=2.8.2.-;	RecName: Full=Sulfotransferase {ECO:0000256|RuleBase:RU361155}; EC=2.8.2.- {ECO:0000256|RuleBase:RU361155};	Sulfotransferase	GO:0005737,cytoplasm; GO:0008146,sulfotransferase activity	Sulfotransferase family
Cluster-10423.0	--	--	--	--	--	--	--
Cluster-10424.0	K21026 acetylajmaline esterase [EC:3.1.1.80] | (RefSeq) GDSL esterase/lipase At5g45910-like isoform X1 (A)	PREDICTED: inactive GDSL esterase/lipase-like protein 23 [Brassica rapa]	RecName: Full=Inactive GDSL esterase/lipase-like protein 23; AltName: Full=GDSL-like lipase 23; AltName: Full=Probable myrosinase-associated protein GLL23; Flags: Precursor;	SubName: Full=Uncharacterized protein {ECO:0000313|EnsemblPlants:Bra014372.1-P};	--	GO:0005783,endoplasmic reticulum; GO:0016020,membrane; GO:0009506,plasmodesma; GO:0005774,vacuolar membrane; GO:0005773,vacuole; GO:0016788,hydrolase activity, acting on ester bonds	GDSL-like Lipase/Acylhydrolase
Cluster-10425.0	K15741 methylthioalkylmalate synthase 1 [EC:2.3.3.17] | (RefSeq) GSL-Elong; methylthioalkylmalate synthase 1, chloroplastic (A)	BnaAnng06570D [Brassica napus]	RecName: Full=Methylthioalkylmalate synthase 2, chloroplastic; EC=2.3.3.17 {ECO:0000250|UniProtKB:Q9FG67}; Flags: Precursor;	SubName: Full=BnaAnng06570D protein {ECO:0000313|EMBL:CDY42832.1};	Alpha-isopropylmalate synthase/homocitrate synthase	GO:0009507,chloroplast; GO:0046912,transferase activity, transferring acyl groups, acyl groups converted into alkyl on transfer; GO:0019752,carboxylic acid metabolic process	HMGL-like
Cluster-10426.0	--	WPP domain-associated protein [Brassica napus]	--	SubName: Full=Uncharacterized protein {ECO:0000313|EnsemblPlants:Bo2g012310.1};	--	--	--
Cluster-10428.0	--	PREDICTED: MAR-binding filament-like protein 1 [Brassica rapa]	RecName: Full=MAR-binding filament-like protein 1;	SubName: Full=Uncharacterized protein {ECO:0000313|EnsemblPlants:Bra001618.1-P};	--	GO:0009507,chloroplast; GO:0009534,chloroplast thylakoid; GO:0009535,chloroplast thylakoid membrane; GO:0016363,nuclear matrix; GO:0042646,plastid nucleoid; GO:0003677,DNA binding	--
Cluster-10429.0	K22418 11beta/17beta-hydroxysteroid dehydrogenase [EC:1.1.1.146 1.1.1.-] | (RefSeq) 11-beta-hydroxysteroid dehydrogenase-like 4A (A)	PREDICTED: uncharacterized oxidoreductase C977.08/C1348.09, partial [Ricinus communis]	RecName: Full=NADPH-dependent pterin aldehyde reductase {ECO:0000303|PubMed:17550420}; EC=1.1.1.- {ECO:0000305|PubMed:17550420};	SubName: Full=3-oxoacyl-[acyl-carrier-protein] reductase, putative {ECO:0000313|EMBL:EEF22581.1}; EC=1.1.1.62 {ECO:0000313|EMBL:EEF22581.1}; Flags: Fragment;	Predicted dehydrogenase	GO:0005829,cytosol; GO:0016616,oxidoreductase activity, acting on the CH-OH group of donors, NAD or NADP as acceptor; GO:0006760,folic acid-containing compound metabolic process	Enoyl-(Acyl carrier protein) reductase
Cluster-1043.0	--	--	--	--	--	--	--
Cluster-10430.0	--	--	--	SubName: Full=Uncharacterized protein {ECO:0000313|EnsemblPlants:Bo9g117240.1};	--	--	--
Cluster-10431.0	--	--	--	--	--	--	--
Cluster-10432.0	--	PREDICTED: mediator of RNA polymerase II transcription subunit 12-like isoform X1 [Brassica rapa]	--	SubName: Full=Uncharacterized protein {ECO:0000313|EnsemblPlants:Bo8g054230.1};	--	--	--
Cluster-10433.0	--	PREDICTED: uncharacterized protein LOC103843290 [Brassica rapa]	RecName: Full=Transcription factor bHLH167 {ECO:0000305}; AltName: Full=Basic helix-loop-helix protein 167 {ECO:0000305}; Short=AtbHLH167 {ECO:0000305}; Short=bHLH 167 {ECO:0000305}; AltName: Full=bHLH transcription factor bHLH167 {ECO:0000305};	SubName: Full=BnaA09g48070D protein {ECO:0000313|EMBL:CDY34881.1};	--	GO:0005737,cytoplasm; GO:0005634,nucleus; GO:0090575,RNA polymerase II transcription factor complex; GO:0003700,DNA-binding transcription factor activity; GO:0046983,protein dimerization activity; GO:0000977,RNA polymerase II regulatory region sequence-specific DNA binding; GO:0006357,regulation of transcription by RNA polymerase II; GO:0006355,regulation of transcription, DNA-templated; GO:00063…	--
Cluster-10434.0	K02863 large subunit ribosomal protein L1 | (RefSeq) ribosomal protein L1 (A)	50S ribosomal protein L1, partial [Cajanus cajan]	RecName: Full=50S ribosomal protein L1, chloroplastic;	SubName: Full=50S ribosomal protein L1 {ECO:0000313|EMBL:KYP78119.1}; Flags: Fragment;	50S ribosomal protein L1	GO:0009507,chloroplast; GO:0015934,large ribosomal subunit; GO:0019843,rRNA binding; GO:0003735,structural constituent of ribosome; GO:0006412,translation	Ribosomal protein L1p/L10e family
Cluster-10435.0	--	--	--	--	--	--	--
Cluster-10436.0	K13456 RPM1-interacting protein 4 | (RefSeq) RPM1-interacting protein 4 (A)	PREDICTED: RPM1-interacting protein 4-like [Brassica rapa]	RecName: Full=RPM1-interacting protein 4;	SubName: Full=Uncharacterized protein {ECO:0000313|EnsemblPlants:Bo9g024600.1};	--	GO:0012505,endomembrane system; GO:0019897,extrinsic component of plasma membrane; GO:0016020,membrane; GO:0005886,plasma membrane; GO:0010204,defense response signaling pathway, resistance gene-independent; GO:0009816,defense response to bacterium, incompatible interaction; GO:0034051,negative regulation of plant-type hypersensitive response; GO:0009626,plant-type hypersensitive response; GO:000…	Cleavage site for pathogenic type III effector avirulence factor Avr
Cluster-10437.0	--	--	--	--	--	--	--
Cluster-10438.0	--	PREDICTED: UPF0065 protein in tcbD-tcbE intergenic region-like [Ziziphus jujuba]	--	SubName: Full=Protein bugT, putative {ECO:0000313|EMBL:EEF27171.1}; Flags: Fragment;	--	--	Tripartite tricarboxylate transporter family receptor
Cluster-10439.0	--	--	--	--	--	--	--
Cluster-1044.0	--	BnaC05g19740D [Brassica napus]	--	SubName: Full=BnaC05g19740D protein {ECO:0000313|EMBL:CDY14717.1};	--	GO:0016021,integral component of membrane	--
Cluster-10440.0	K14018 phospholipase A-2-activating protein | (RefSeq) phospholipase A-2-activating protein (A)	phospholipase A-2-activating protein [Capsella rubella]	--	SubName: Full=Uncharacterized protein {ECO:0000313|EnsemblPlants:Bra001726.1-P};	Phospholipase A2-activating protein (contains WD40 repeats)	--	--
Cluster-10441.0	--	PREDICTED: uncharacterized protein LOC106310565 [Brassica oleracea var. oleracea]	--	SubName: Full=Uncharacterized protein {ECO:0000313|EnsemblPlants:Bo8g100320.1};	--	--	Domain of unknown function (DUF4228)
Cluster-10442.0	K13806 sn1-specific diacylglycerol lipase [EC:3.1.1.-] | (RefSeq) sn1-specific diacylglycerol lipase beta-like (A)	hypothetical protein AXX17_AT4G18820 [Arabidopsis thaliana]	--	SubName: Full=Uncharacterized protein {ECO:0000313|EMBL:OAO97614.1};	Predicted lipase/calmodulin-binding heat-shock protein	GO:0016787,hydrolase activity; GO:0016042,lipid catabolic process	Lipase (class 3)
Cluster-10443.0	--	predicted protein [Micromonas commoda]	--	SubName: Full=Endoribonuclease l-psp {ECO:0000313|EMBL:KOO22491.1};	--	--	Endoribonuclease L-PSP
Cluster-10444.0	--	--	--	--	--	--	--
Cluster-10445.0	--	--	--	--	--	--	--
Cluster-10447.0	--	--	--	--	--	--	--
Cluster-10448.0	--	polygalacturonase QRT3-like [Brassica napus]	RecName: Full=Polygalacturonase QRT3; Short=AtQRT3; Short=PG QRT3; EC=3.2.1.15; AltName: Full=Pectinase QRT3; AltName: Full=Protein QUARTET 3; Flags: Precursor;	SubName: Full=Uncharacterized protein {ECO:0000313|EnsemblPlants:Bra013441.1-P};	--	GO:0005618,cell wall; GO:0005576,extracellular region; GO:0004650,polygalacturonase activity; GO:0071555,cell wall organization; GO:0008152,metabolic process; GO:0009556,microsporogenesis; GO:0010584,pollen exine formation	Periplasmic copper-binding protein (NosD)
Cluster-10449.0	--	PREDICTED: uncharacterized protein LOC103874058 isoform X1 [Brassica rapa]	--	SubName: Full=Uncharacterized protein {ECO:0000313|EnsemblPlants:Bo3g096330.1};	--	--	FAM177 family
Cluster-1045.0	--	microtubule-associated protein 70-4 [Brassica napus]	RecName: Full=Microtubule-associated protein 70-4; Short=AtMAP70-4; AltName: Full=70 kDa microtubule-associated protein 4;	SubName: Full=Uncharacterized protein {ECO:0000313|EnsemblPlants:Bra025859.1-P};	--	GO:0005737,cytoplasm; GO:0005874,microtubule; GO:0005886,plasma membrane; GO:0008017,microtubule binding; GO:0007010,cytoskeleton organization	Microtubule-associated protein 70
Cluster-10450.0	--	--	--	SubName: Full=Uncharacterized protein {ECO:0000313|EnsemblPlants:Bra012930.1-P};	--	GO:0016021,integral component of membrane; GO:0005524,ATP binding; GO:0042626,ATPase activity, coupled to transmembrane movement of substances	--
Cluster-10451.0	K01873 valyl-tRNA synthetase [EC:6.1.1.9] | (RefSeq) valyl-tRNA synthetase (A)	hypothetical protein F511_09453 [Dorcoceras hygrometricum]	RecName: Full=Valine--tRNA ligase, mitochondrial 1 {ECO:0000305}; EC=6.1.1.9 {ECO:0000305}; AltName: Full=AtSYV1 {ECO:0000303|PubMed:10583378}; AltName: Full=Protein TWIN 2 {ECO:0000305}; AltName: Full=Valyl-tRNA synthetase {ECO:0000305}; Short=ValRS {ECO:0000305}; Flags: Precursor;	SubName: Full=Valyl-tRNA synthetase {ECO:0000313|EMBL:CCO66673.1};	Valyl-tRNA synthetase	GO:0009507,chloroplast; GO:0005829,cytosol; GO:0005739,mitochondrion; GO:0002161,aminoacyl-tRNA editing activity; GO:0005524,ATP binding; GO:0004832,valine-tRNA ligase activity; GO:0009793,embryo development ending in seed dormancy; GO:0006438,valyl-tRNA aminoacylation	Anticodon-binding domain of tRNA
Cluster-10452.0	K11310 general transcription factor 3C polypeptide 4 [EC:2.3.1.48] | (RefSeq) uncharacterized protein LOC112515069 (A)	uncharacterized protein LOC106360569 isoform X1 [Brassica napus]	--	SubName: Full=BnaAnng17840D protein {ECO:0000313|EMBL:CDY61852.1};	--	--	Transcription factor IIIC subunit delta N-term
Cluster-10453.0	--	predicted protein [Physcomitrella patens]	--	SubName: Full=Predicted protein {ECO:0000313|EMBL:EDQ48792.1};	--	GO:0003700,DNA-binding transcription factor activity; GO:0043565,sequence-specific DNA binding; GO:0006351,transcription, DNA-templated	Bacterial regulatory helix-turn-helix proteins, AraC family
Cluster-10454.0	--	--	--	--	--	--	--
Cluster-10455.0	--	--	--	--	--	--	--
Cluster-10456.0	K16578 CLIP-associating protein 1/2 | (RefSeq) CLIP-associated protein-like (A)	uncharacterized protein LOC106448012 [Brassica napus]	RecName: Full=Putative ribonuclease H protein At1g65750; EC=3.1.26.4;	SubName: Full=Putative non-LTR retrolelement reverse transcriptase {ECO:0000313|EMBL:AAD37021.1};	FOG: Reverse transcriptase	GO:0046872,metal ion binding; GO:0003676,nucleic acid binding; GO:0004523,RNA-DNA hybrid ribonuclease activity	--
Cluster-10457.0	--	--	--	--	--	--	--
Cluster-10458.0	--	--	--	--	--	--	--
Cluster-10459.0	--	--	--	--	--	--	--
Cluster-1046.0	K12864 beta-catenin-like protein 1 | (RefSeq) beta-catenin-like protein 1 (A)	PREDICTED: uncharacterized protein LOC101248959 [Solanum lycopersicum]	--	RecName: Full=5-demethoxyubiquinone hydroxylase, mitochondrial {ECO:0000256|HAMAP-Rule:MF_03194}; Short=DMQ hydroxylase {ECO:0000256|HAMAP-Rule:MF_03194}; EC=1.14.13.- {ECO:0000256|HAMAP-Rule:MF_03194}; AltName: Full=Ubiquinone biosynthesis monooxygenase COQ7 {ECO:0000256|HAMAP-Rule:MF_03194};	DMQ mono-oxygenase/Ubiquinone biosynthesis protein COQ7/CLK-1/CAT5	GO:0031314,extrinsic component of mitochondrial inner membrane; GO:0046872,metal ion binding; GO:0016709,oxidoreductase activity, acting on paired donors, with incorporation or reduction of molecular oxygen, NAD(P)H as one donor, and incorporation of one atom of oxygen; GO:0006744,ubiquinone biosynthetic process	Ferritin-like domain
Cluster-10460.0	--	--	--	--	--	--	--
Cluster-10461.0	--	--	--	--	--	--	--
Cluster-10462.0	--	cysteine-rich receptor-like protein kinase 3 [Brassica napus]	RecName: Full=Cysteine-rich receptor-like protein kinase 3; Short=Cysteine-rich RLK3; EC=2.7.11.-; Flags: Precursor;	SubName: Full=Uncharacterized protein {ECO:0000313|EnsemblPlants:Bra016206.1-P};	--	GO:0016021,integral component of membrane; GO:0005886,plasma membrane; GO:0005524,ATP binding; GO:0004674,protein serine/threonine kinase activity	--
Cluster-10463.0	--	PREDICTED: high-affinity nitrate transporter 3.2 [Brassica rapa]	RecName: Full=High-affinity nitrate transporter 3.2 {ECO:0000303|PubMed:16415212}; Flags: Precursor;	SubName: Full=Uncharacterized protein {ECO:0000313|EnsemblPlants:Bra013828.1-P};	--	GO:0016021,integral component of membrane; GO:0005886,plasma membrane; GO:0042128,nitrate assimilation; GO:0015706,nitrate transport; GO:0010167,response to nitrate	High-affinity nitrate transporter accessory
Cluster-10464.0	--	uncharacterized protein BNAA07G27450D isoform X1 [Brassica napus]	--	SubName: Full=Uncharacterized protein {ECO:0000313|EnsemblPlants:Bo6g108280.1};	--	GO:0016021,integral component of membrane	--
Cluster-10465.0	--	--	--	--	--	--	--
Cluster-10466.0	--	BnaCnng32050D [Brassica napus]	--	SubName: Full=BnaCnng32050D protein {ECO:0000313|EMBL:CDY57427.1};	--	GO:0016021,integral component of membrane	--
Cluster-10467.0	--	BnaA08g04240D [Brassica napus]	--	SubName: Full=Uncharacterized protein {ECO:0000313|EnsemblPlants:Bo7g113730.1};	--	GO:0003676,nucleic acid binding	--
Cluster-10468.0	--	BnaA04g19770D [Brassica napus]	RecName: Full=VQ motif-containing protein 4 {ECO:0000303|PubMed:22535423}; Short=AtVQ4 {ECO:0000303|PubMed:22535423}; AltName: Full=MPK3/6-targeted VQ-motif-containing protein 1 {ECO:0000303|PubMed:24750137};	SubName: Full=BnaA04g19770D protein {ECO:0000313|EMBL:CDY37691.1};	--	GO:0005634,nucleus; GO:0006952,defense response; GO:0051245,negative regulation of cellular defense response; GO:0043433,negative regulation of DNA-binding transcription factor activity	VQ motif
Cluster-10469.0	--	--	--	--	--	--	--
Cluster-1047.0	--	F-box protein DOR-like [Brassica napus]	RecName: Full=F-box protein DOR; AltName: Full=Protein DROUGHT TOLERANCE REPRESSOR;	SubName: Full=Uncharacterized protein {ECO:0000313|EnsemblPlants:Bra034016.1-P};	--	GO:0009738,abscisic acid-activated signaling pathway; GO:0042631,cellular response to water deprivation; GO:0009788,negative regulation of abscisic acid-activated signaling pathway; GO:0016567,protein ubiquitination; GO:0010119,regulation of stomatal movement; GO:0009737,response to abscisic acid; GO:0009414,response to water deprivation; GO:0010118,stomatal movement	F-box associated domain
Cluster-10470.0	--	hypothetical protein CHLPROCp009, partial [Auxenochlorella protothecoides]	--	SubName: Full=Putative ovule protein {ECO:0000313|EMBL:JAP28316.1};	--	--	--
Cluster-10471.0	K22377 E3 ubiquitin-protein ligase listerin [EC:2.3.2.27] | (RefSeq) E3 ubiquitin-protein ligase listerin-like (A)	E3 ubiquitin-protein ligase listerin-like [Brassica napus]	RecName: Full=E3 ubiquitin-protein ligase listerin; EC=2.3.2.27; AltName: Full=RING-type E3 ubiquitin transferase listerin {ECO:0000305};	SubName: Full=Uncharacterized protein {ECO:0000313|EnsemblPlants:Bra006768.1-P};	Predicted E3 ubiquitin ligase	GO:0005829,cytosol; GO:0016740,transferase activity; GO:0008270,zinc ion binding; GO:0016567,protein ubiquitination	--
Cluster-10472.0	K20115 [pyruvate, phosphate dikinase]-phosphate phosphotransferase / [pyruvate, phosphate dikinase] kinase [EC:2.7.4.27 2.7.11.32] | (RefSeq) probable pyruvate, phosphate dikinase regulatory protein, chloroplastic isoform X1 (A)	pyruvate orthophosphate dikinase regulatory protein [Kalanchoe fedtschenkoi]	RecName: Full=Pyruvate, phosphate dikinase regulatory protein 1, chloroplastic; EC=2.7.11.32 {ECO:0000269|PubMed:21883547}; EC=2.7.4.27 {ECO:0000269|PubMed:21883547}; AltName: Full=Bifunctional dikinase regulatory protein 1; Short=AtRP1; Short=BFRP1; AltName: Full=Pyruvate, Pi dikinase regulatory protein 1; Short=PPDK RP1; Short=PPDK regulatory protein 1; Flags: Precursor;	SubName: Full=Pyruvate orthophosphate dikinase regulatory protein {ECO:0000313|EMBL:AIR93789.1};	--	GO:0009507,chloroplast; GO:0009570,chloroplast stroma; GO:0005524,ATP binding; GO:0004721,phosphoprotein phosphatase activity; GO:0016776,phosphotransferase activity, phosphate group as acceptor; GO:0004672,protein kinase activity; GO:0004674,protein serine/threonine kinase activity	Kinase/pyrophosphorylase
Cluster-10473.0	--	--	--	--	--	--	--
Cluster-10474.0	--	Malate:quinone-oxidoreductase [Corchorus olitorius]	--	SubName: Full=Putative malate:quinone oxidoreductase {ECO:0000313|EMBL:OLP78362.1};	--	GO:0008924,malate dehydrogenase (quinone) activity; GO:0006099,tricarboxylic acid cycle	Malate:quinone oxidoreductase (Mqo)
Cluster-10475.0	K02946 small subunit ribosomal protein S10 | (RefSeq) 30S ribosomal protein S10, chloroplastic (A)	MULTISPECIES: 30S ribosomal protein S10 [Bacteria]	RecName: Full=30S ribosomal protein S10, chloroplastic {ECO:0000255|HAMAP-Rule:MF_00508};	SubName: Full=40S ribosomal protein S20 {ECO:0000313|EMBL:PIM96977.1};	40S ribosomal protein S20	GO:0009507,chloroplast; GO:0005840,ribosome; GO:0003723,RNA binding; GO:0003735,structural constituent of ribosome; GO:0006412,translation	Ribosomal protein S10p/S20e
Cluster-10476.0	--	--	--	--	--	--	--
Cluster-10477.0	K01601 ribulose-bisphosphate carboxylase large chain [EC:4.1.1.39] | (RefSeq) rbcL; ribulose 1,5-bisphosphate carboxylase/oxygenase large subunit (A)	ribulose-1,5-bisphosphate carboxylase/oxygenase large subunit, partial (chloroplast) [Memecylon edule]	RecName: Full=Ribulose bisphosphate carboxylase large chain {ECO:0000255|HAMAP-Rule:MF_01338}; Short=RuBisCO large subunit {ECO:0000255|HAMAP-Rule:MF_01338}; EC=4.1.1.39 {ECO:0000255|HAMAP-Rule:MF_01338};	SubName: Full=Ribulose-1,5-biphosphate carboxylase large subunit {ECO:0000313|EMBL:AAM08191.1}; Flags: Fragment;	--	GO:0009507,chloroplast; GO:0000287,magnesium ion binding; GO:0004497,monooxygenase activity; GO:0016984,ribulose-bisphosphate carboxylase activity; GO:0019253,reductive pentose-phosphate cycle	Ribulose bisphosphate carboxylase large chain, catalytic domain
Cluster-10478.0	--	sensory transduction histidine kinase [Dorcoceras hygrometricum]	--	--	--	--	His Kinase A (phospho-acceptor) domain
Cluster-10479.0	--	--	--	--	--	--	--
Cluster-1048.0	K22544 deoxynucleoside triphosphate triphosphohydrolase SAMHD1 [EC:3.1.5.-] | (RefSeq) SAM domain and HD domain-containing protein 1 (A)	SAM domain and HD domain-containing protein 1 [Monoraphidium neglectum]	--	SubName: Full=SAM domain and HD domain-containing protein 1 {ECO:0000313|EMBL:KIY92392.1};	Metal-dependent phosphohydrolase	--	--
Cluster-10480.0	--	ATP synthase subunits region ORF, putative [Ricinus communis]	--	SubName: Full=ATP synthase subunits region ORF, putative {ECO:0000313|EMBL:EEF22155.1};	--	GO:0016740,transferase activity	L,D-transpeptidase catalytic domain
Cluster-10481.0	--	--	--	SubName: Full=Uncharacterized protein {ECO:0000313|EnsemblPlants:Bo1g091540.1};	--	GO:0016021,integral component of membrane	--
Cluster-10482.0	--	--	--	--	--	--	--
Cluster-10483.0	--	--	--	--	--	--	--
Cluster-10485.0	K01251 adenosylhomocysteinase [EC:3.3.1.1] | (RefSeq) adenosylhomocysteinase 1 (A)	adenosylhomocysteinase [Hyphomonas sp. L-53-1-40]	RecName: Full=Adenosylhomocysteinase; Short=AdoHcyase; EC=3.3.1.1; AltName: Full=S-adenosyl-L-homocysteine hydrolase;	RecName: Full=Adenosylhomocysteinase {ECO:0000256|RuleBase:RU000548}; EC=3.3.1.1 {ECO:0000256|RuleBase:RU000548};	S-adenosylhomocysteine hydrolase	GO:0004013,adenosylhomocysteinase activity; GO:0051287,NAD binding; GO:0006730,one-carbon metabolic process; GO:0019510,S-adenosylhomocysteine catabolic process	S-adenosyl-L-homocysteine hydrolase
Cluster-10486.0	--	TOM1-like protein 7 [Brassica napus]	RecName: Full=TOM1-like protein 7 {ECO:0000305};	SubName: Full=BnaA03g00160D protein {ECO:0000313|EMBL:CDY11180.1};	Cytosolic sorting protein GGA2/TOM1	GO:0005622,intracellular; GO:0016020,membrane; GO:0006886,intracellular protein transport	GAT domain
Cluster-10487.0	--	conserved hypothetical protein [Ricinus communis]	--	SubName: Full=Uncharacterized protein {ECO:0000313|EMBL:EEF26160.1};	--	GO:0016021,integral component of membrane; GO:0022857,transmembrane transporter activity	MMPL family
Cluster-10488.0	K01076 abhydrolase domain-containing protein 17 [EC:3.1.2.22] | (RefSeq) hypothetical protein (A)	PREDICTED: protein ABHD17B isoform X2 [Ricinus communis]	--	SubName: Full=Uncharacterized protein {ECO:0000313|EMBL:KFK25678.1};	Predicted alpha/beta hydrolase	--	Chlamydia CHLPS protein (DUF818)
Cluster-10489.0	--	--	--	--	--	--	--
Cluster-1049.0	--	--	--	--	--	--	--
Cluster-10490.0	--	uncharacterized protein slp1-like [Brassica napus]	RecName: Full=SUN domain-containing protein 5 {ECO:0000305}; Short=AtSUN5 {ECO:0000303|PubMed:25217773};	SubName: Full=BnaA01g13570D protein {ECO:0000313|EMBL:CDY47608.1};	Uncharacterized conserved protein	GO:0046658,anchored component of plasma membrane; GO:0016021,integral component of membrane; GO:0043621,protein self-association	Muskelin N-terminus
Cluster-10491.0	--	--	--	--	--	--	--
Cluster-10492.0	K14442 ATP-dependent RNA helicase DHX36 [EC:3.6.4.13] | (RefSeq) DExH-box ATP-dependent RNA helicase DExH6-like isoform X1 (A)	uncharacterized protein LOC106412794 [Brassica napus]	--	SubName: Full=Uncharacterized protein T1O3.17 {ECO:0000313|EMBL:AAO11668.1};	FOG: Reverse transcriptase	GO:0003676,nucleic acid binding	Reverse transcriptase-like
Cluster-10493.0	K14376 poly(A) polymerase [EC:2.7.7.19] | (RefSeq) nuclear poly(A) polymerase 4-like isoform X1 (A)	isoform 3 of nuclear poly(a) polymerase 4 [Quercus suber]	RecName: Full=Nuclear poly(A) polymerase 4 {ECO:0000303|PubMed:18479511}; Short=AtPAP(IV) {ECO:0000303|PubMed:16282318}; Short=PAP(IV) {ECO:0000305}; Short=Poly(A) polymerase IV {ECO:0000305}; Short=nPAP {ECO:0000303|PubMed:16282318}; EC=2.7.7.19 {ECO:0000269|PubMed:15297145}; AltName: Full=Polynucleotide adenylyltransferase 4 {ECO:0000305};	SubName: Full=nuclear poly(A) polymerase 4-like isoform X2 {ECO:0000313|RefSeq:XP_018812747.1};	Poly(A) polymerase and related nucleotidyltransferases	GO:0005634,nucleus; GO:0005524,ATP binding; GO:0046872,metal ion binding; GO:0004652,polynucleotide adenylyltransferase activity; GO:0003723,RNA binding; GO:0006378,mRNA polyadenylation; GO:0043631,RNA polyadenylation	--
Cluster-10494.0	K01674 carbonic anhydrase [EC:4.2.1.1] | (RefSeq) alpha carbonic anhydrase 1, chloroplastic (A)	PREDICTED: alpha carbonic anhydrase 1, chloroplastic isoform X2 [Brassica rapa]	RecName: Full=Alpha carbonic anhydrase 1, chloroplastic; Short=AtaCA1; Short=AtalphaCA1; EC=4.2.1.1; AltName: Full=Alpha carbonate dehydratase 1; Flags: Precursor;	SubName: Full=Uncharacterized protein {ECO:0000313|EnsemblPlants:Bra006942.1-P};	Carbonic anhydrase	GO:0009570,chloroplast stroma; GO:0005783,endoplasmic reticulum; GO:0004089,carbonate dehydratase activity; GO:0008270,zinc ion binding; GO:0006730,one-carbon metabolic process	--
Cluster-10495.0	--	--	--	--	--	--	--
Cluster-10496.0	--	--	--	--	--	--	--
Cluster-10497.0	--	--	--	--	--	--	--
Cluster-10498.0	--	uncharacterized protein LOC106395240 [Brassica napus]	--	SubName: Full=BnaA05g34890D protein {ECO:0000313|EMBL:CDY64990.1}; SubName: Full=BnaAnng05740D protein {ECO:0000313|EMBL:CDY39443.1}; SubName: Full=BnaC04g53570D protein {ECO:0000313|EMBL:CDY57152.1}; SubName: Full=BnaC08g09450D protein {ECO:0000313|EMBL:CDY12456.1};	--	--	--
Cluster-10499.0	--	--	--	--	--	--	--
Cluster-105.0	--	--	RecName: Full=Protein COFACTOR ASSEMBLY OF COMPLEX C SUBUNIT B CCB4, chloroplastic {ECO:0000305}; Flags: Precursor;	SubName: Full=Uncharacterized protein {ECO:0000313|EnsemblPlants:Bo3g065370.1};	--	GO:0009507,chloroplast; GO:0009535,chloroplast thylakoid membrane; GO:0016021,integral component of membrane; GO:0010190,cytochrome b6f complex assembly	Cofactor assembly of complex C subunit B, CCB2/CCB4
Cluster-10500.0	--	--	--	--	--	--	--
Cluster-10501.0	--	--	--	--	--	--	--
Cluster-10503.0	--	receptor-like kinase tmk3 [Quercus suber]	--	--	--	--	--
Cluster-10504.0	--	--	--	--	--	--	--
Cluster-10505.0	K11978 E3 ubiquitin-protein ligase UBR3 [EC:2.3.2.27] | (RefSeq) E3 ubiquitin-protein ligase PRT6 (A)	E3 ubiquitin-protein ligase PRT6-like [Brassica napus]	RecName: Full=E3 ubiquitin-protein ligase PRT6 {ECO:0000305}; EC=2.3.2.27; AltName: Full=Protein PROTEOLYSIS 6 {ECO:0000303|PubMed:17572409}; AltName: Full=RING-type E3 ubiquitin transferase PRT6 {ECO:0000305};	SubName: Full=Uncharacterized protein {ECO:0000313|EnsemblPlants:Bra009598.1-P};	N-end rule pathway, recognition component UBR1	GO:0005737,cytoplasm; GO:0000151,ubiquitin ligase complex; GO:0061630,ubiquitin protein ligase activity; GO:0004842,ubiquitin-protein transferase activity; GO:0008270,zinc ion binding; GO:0050994,regulation of lipid catabolic process; GO:0010029,regulation of seed germination; GO:0009737,response to abscisic acid; GO:0006511,ubiquitin-dependent protein catabolic process; GO:0071596,ubiquitin-depe…	--
Cluster-10506.0	K16812 targeting protein for Xklp2 | (RefSeq) protein TPX2 (A)	protein TPX2 [Brassica napus]	RecName: Full=Protein TPX2; Short=AtTPX2; AltName: Full=Targeting protein for XKLP2;	SubName: Full=Uncharacterized protein {ECO:0000313|EnsemblPlants:Bra015263.1-P};	--	GO:0009941,chloroplast envelope; GO:0005874,microtubule; GO:0005654,nucleoplasm; GO:0005634,nucleus; GO:0009524,phragmoplast; GO:0005819,spindle; GO:0008017,microtubule binding; GO:0032147,activation of protein kinase activity; GO:0051301,cell division; GO:0000278,mitotic cell cycle; GO:0090307,mitotic spindle assembly; GO:0060236,regulation of mitotic spindle organization; GO:0051225,spindle ass…	--
Cluster-10507.0	--	--	--	--	--	--	--
Cluster-10508.0	--	flowering time control protein FPA-like isoform X1 [Brassica napus]	RecName: Full=Flowering time control protein FPA;	RecName: Full=Reticulon-like protein {ECO:0000256|RuleBase:RU363132};	--	GO:0000785,chromatin; GO:0005634,nucleus; GO:0003676,nucleic acid binding; GO:0003723,RNA binding; GO:0030154,cell differentiation; GO:0031048,chromatin silencing by small RNA; GO:0009553,embryo sac development; GO:0009908,flower development; GO:0006378,mRNA polyadenylation; GO:0000398,mRNA splicing, via spliceosome; GO:0009911,positive regulation of flower development; GO:0006351,transcription, …	--
Cluster-10509.0	--	PREDICTED: uncharacterized protein LOC103852500 [Brassica rapa]	RecName: Full=Protein HEAT-INDUCED TAS1 TARGET 1 {ECO:0000303|PubMed:24728648};	SubName: Full=Uncharacterized protein {ECO:0000313|EnsemblPlants:Bra011210.1-P};	--	GO:0005737,cytoplasm; GO:0005634,nucleus; GO:0010286,heat acclimation; GO:0009408,response to heat	--
Cluster-1051.0	--	--	--	--	--	--	--
Cluster-10511.0	--	--	--	--	--	--	--
Cluster-10512.0	--	--	--	--	--	--	--
Cluster-10513.0	--	--	--	--	--	--	--
Cluster-10514.0	K00051 malate dehydrogenase (NADP+) [EC:1.1.1.82] | (RefSeq) NADP-MDH; NADP-dependent malate dehydrogenase (A)	predicted protein [Hordeum vulgare subsp. vulgare]	RecName: Full=Malate dehydrogenase [NADP], chloroplastic; EC=1.1.1.82; AltName: Full=NADP-MDH; Flags: Precursor;	RecName: Full=Malate dehydrogenase {ECO:0000256|RuleBase:RU003405}; EC=1.1.1.37 {ECO:0000256|RuleBase:RU003405};	Malate dehydrogenase	GO:0009507,chloroplast; GO:0046554,malate dehydrogenase (NADP+) activity; GO:0005975,carbohydrate metabolic process; GO:0006108,malate metabolic process	lactate/malate dehydrogenase, NAD binding domain
Cluster-10515.0	--	BnaA01g14080D [Brassica napus]	RecName: Full=High-affinity nitrate transporter 3.2 {ECO:0000303|PubMed:16415212}; Flags: Precursor;	SubName: Full=BnaA01g14080D protein {ECO:0000313|EMBL:CDY34305.1};	--	GO:0016021,integral component of membrane; GO:0005886,plasma membrane; GO:0042128,nitrate assimilation; GO:0015706,nitrate transport; GO:0010167,response to nitrate	High-affinity nitrate transporter accessory
Cluster-10516.0	K16261 yeast amino acid transporter | (RefSeq) general amino-acid permease GAP2-like (A)	Aromatic amino acid transport protein aroP, partial [Cajanus cajan]	--	SubName: Full=Aromatic amino acid transport protein aroP {ECO:0000313|EMBL:KYP78998.1}; Flags: Fragment;	Amino acid transporters	GO:0016021,integral component of membrane; GO:0055085,transmembrane transport	Protein of unknown function (DUF996)
Cluster-10517.0	--	--	--	--	--	--	--
Cluster-10518.0	K03798 cell division protease FtsH [EC:3.4.24.-] | (RefSeq) ATP-dependent zinc metalloprotease FTSH 6, chloroplastic (A)	PREDICTED: ATP-dependent zinc metalloprotease FTSH 6, chloroplastic [Brassica rapa]	RecName: Full=ATP-dependent zinc metalloprotease FTSH 6, chloroplastic; Short=AtFTSH6; EC=3.4.24.-; Flags: Precursor;	SubName: Full=Uncharacterized protein {ECO:0000313|EnsemblPlants:Bra008711.1-P};	AAA+-type ATPase containing the peptidase M41 domain	GO:0009941,chloroplast envelope; GO:0009535,chloroplast thylakoid membrane; GO:0016021,integral component of membrane; GO:0005524,ATP binding; GO:0004176,ATP-dependent peptidase activity; GO:0004222,metalloendopeptidase activity; GO:0008237,metallopeptidase activity; GO:0008270,zinc ion binding; GO:0010205,photoinhibition; GO:0010206,photosystem II repair; GO:0010027,thylakoid membrane organizati…	Magnesium chelatase, subunit ChlI
Cluster-10519.0	--	--	--	--	--	--	--
Cluster-1052.0	--	subtilisin-like protease SBT4.6 [Brassica napus]	RecName: Full=Subtilisin-like protease SBT4.6 {ECO:0000303|PubMed:16193095}; EC=3.4.21.- {ECO:0000255|PROSITE-ProRule:PRU10082}; AltName: Full=Subtilase subfamily 4 member 6 {ECO:0000303|PubMed:16193095}; Short=AtSBT4.6 {ECO:0000303|PubMed:16193095}; Flags: Precursor;	SubName: Full=Uncharacterized protein {ECO:0000313|EnsemblPlants:Bra002585.1-P};	--	GO:0005576,extracellular region; GO:0004252,serine-type endopeptidase activity	Peptidase inhibitor I9
Cluster-10520.0	--	--	--	--	--	--	--
Cluster-10521.0	--	--	--	--	--	--	--
Cluster-10522.0	--	--	--	--	--	--	--
Cluster-10523.0	K07759 poly(ADP-ribose) glycohydrolase [EC:3.2.1.143] | (RefSeq) probable poly(ADP-ribose) glycohydrolase 2 (A)	BnaA04g18140D [Brassica napus]	RecName: Full=Probable poly(ADP-ribose) glycohydrolase 2; EC=3.2.1.143;	SubName: Full=BnaA04g18140D protein {ECO:0000313|EMBL:CDY19074.1};	--	GO:0004649,poly(ADP-ribose) glycohydrolase activity; GO:0005975,carbohydrate metabolic process; GO:0006974,cellular response to DNA damage stimulus; GO:0050832,defense response to fungus	--
Cluster-10524.0	K15406 wax-ester synthase / diacylglycerol O-acyltransferase [EC:2.3.1.75 2.3.1.20] | (RefSeq) O-acyltransferase WSD1 (A)	PREDICTED: O-acyltransferase WSD1 [Brassica rapa]	RecName: Full=O-acyltransferase WSD1; AltName: Full=Diacylglycerol O-acyltransferase; Short=DGAT; EC=2.3.1.20; AltName: Full=Long-chain-alcohol O-fatty-acyltransferase; EC=2.3.1.75; AltName: Full=Wax synthase; Short=WS;	SubName: Full=Uncharacterized protein {ECO:0000313|EnsemblPlants:Bra029938.1-P};	--	GO:0005783,endoplasmic reticulum; GO:0005789,endoplasmic reticulum membrane; GO:0016021,integral component of membrane; GO:0005886,plasma membrane; GO:0102966,arachidoyl-CoA:1-dodecanol O-acyltransferase activity; GO:0004144,diacylglycerol O-acyltransferase activity; GO:0047196,long-chain-alcohol O-fatty-acyltransferase activity; GO:0103095,wax ester synthase activity; GO:0019432,triglyceride bio…	Alcohol acetyltransferase
Cluster-10525.0	K00052 3-isopropylmalate dehydrogenase [EC:1.1.1.85] | (RefSeq) 3-isopropylmalate dehydrogenase, chloroplastic-like (A)	3-isopropylmalate dehydrogenase, chloroplastic-like [Brassica napus]	RecName: Full=3-isopropylmalate dehydrogenase, chloroplastic; Short=3-IPM-DH; Short=IMDH; EC=1.1.1.85; AltName: Full=Beta-IPM dehydrogenase; Flags: Precursor;	RecName: Full=3-isopropylmalate dehydrogenase {ECO:0000256|RuleBase:RU004445}; EC=1.1.1.85 {ECO:0000256|RuleBase:RU004445};	3-isopropylmalate dehydrogenase	GO:0009507,chloroplast; GO:0003862,3-isopropylmalate dehydrogenase activity; GO:0000287,magnesium ion binding; GO:0051287,NAD binding; GO:0009098,leucine biosynthetic process	Isocitrate/isopropylmalate dehydrogenase
Cluster-10526.0	--	BnaAnng27570D [Brassica napus]	--	SubName: Full=Uncharacterized protein {ECO:0000313|EnsemblPlants:Bra011915.1-P};	--	--	--
Cluster-10527.0	--	PREDICTED: myosin-14 [Brassica rapa]	--	SubName: Full=Uncharacterized protein {ECO:0000313|EnsemblPlants:Bra002593.1-P};	--	--	IncA protein
Cluster-10528.0	--	--	--	--	--	--	--
Cluster-10529.0	--	PREDICTED: transcription factor IBH1-like [Brassica rapa]	RecName: Full=Transcription factor IBH1; Short=AtIBH1; AltName: Full=BHLH transcription factor zeta; Short=bHLH zeta; AltName: Full=Basic helix-loop-helix protein 158; Short=AtbHLH158; Short=bHLH 158; AltName: Full=Protein ILI1-BINDING BHLH 1; AltName: Full=bHLH transcription factor bHLH158;	SubName: Full=Uncharacterized protein {ECO:0000313|EnsemblPlants:Bra037738.1-P};	--	GO:0005634,nucleus; GO:0003700,DNA-binding transcription factor activity; GO:0046983,protein dimerization activity; GO:0043565,sequence-specific DNA binding; GO:0009742,brassinosteroid mediated signaling pathway; GO:0009740,gibberellic acid mediated signaling pathway; GO:0040008,regulation of growth; GO:0006351,transcription, DNA-templated	--
Cluster-1053.0	--	--	--	--	--	--	--
Cluster-10531.0	K18885 gibberellin A9 O-methyltransferase [EC:2.1.1.275] | (RefSeq) gibberellic acid methyltransferase 1-like (A)	PREDICTED: gibberellic acid methyltransferase 1-like [Brassica rapa]	RecName: Full=Gibberellic acid methyltransferase 1; AltName: Full=Gibberellin A(9) O-methyltransferase; EC=2.1.1.275;	SubName: Full=Uncharacterized protein {ECO:0000313|EnsemblPlants:Bra010433.1-P};	--	GO:0102117,gibberellin A9 carboxyl methyltransferase activity; GO:0010341,gibberellin carboxyl-O-methyltransferase activity; GO:0046872,metal ion binding; GO:0008757,S-adenosylmethionine-dependent methyltransferase activity	SAM dependent carboxyl methyltransferase
Cluster-10532.0	--	--	--	--	--	--	--
Cluster-10533.0	--	--	--	--	--	--	--
Cluster-10534.0	--	--	--	--	Abl interactor ABI-1, contains SH3 domain	--	--
Cluster-10535.0	--	BnaA05g30040D [Brassica napus]	RecName: Full=Cytochrome b561 and DOMON domain-containing protein At3g07570; AltName: Full=Protein b561A.tha11; Flags: Precursor;	SubName: Full=BnaA05g30040D protein {ECO:0000313|EMBL:CDY35946.1};	Predicted membrane protein, contains DoH and Cytochrome b-561/ferric reductase transmembrane domains	GO:0016021,integral component of membrane; GO:0046872,metal ion binding; GO:0055114,oxidation-reduction process	Eukaryotic cytochrome b561
Cluster-10536.0	K12614 ATP-dependent RNA helicase DDX6/DHH1 [EC:3.6.4.13] | (RefSeq) protease Do-like 10, mitochondrial isoform X1 (A)	PREDICTED: protease Do-like 9 [Brassica rapa]	RecName: Full=Protease Do-like 9; EC=3.4.21.-;	SubName: Full=Uncharacterized protein {ECO:0000313|EnsemblPlants:Bra030339.1-P};	Serine protease	GO:0009507,chloroplast; GO:0005730,nucleolus; GO:0004252,serine-type endopeptidase activity	--
Cluster-10537.0	--	--	--	--	--	--	--
Cluster-10538.0	K13832 3-dehydroquinate dehydratase / shikimate dehydrogenase [EC:4.2.1.10 1.1.1.25] | (RefSeq) bifunctional 3-dehydroquinate dehydratase/shikimate dehydrogenase, chloroplastic-like isoform X1 (A)	PREDICTED: putative zinc finger CCCH domain-containing protein 9 isoform X3 [Brassica rapa]	RecName: Full=Zinc finger CCCH domain-containing protein 12; Short=OsC3H12; AltName: Full=Zinc finger CCCH domain-containing protein ZFN-like 2;	SubName: Full=Uncharacterized protein {ECO:0000313|EnsemblPlants:Bra030148.1-P};	CCCH-type Zn-finger protein	GO:0005634,nucleus; GO:0003677,DNA binding; GO:0046872,metal ion binding	Torus domain
Cluster-10539.0	--	PREDICTED: uncharacterized protein LOC103868859 [Brassica rapa]	--	SubName: Full=Uncharacterized protein {ECO:0000313|EnsemblPlants:Bra034452.1-P};	--	--	--
Cluster-10539.1	--	PREDICTED: uncharacterized protein LOC103868859 [Brassica rapa]	--	SubName: Full=Uncharacterized protein {ECO:0000313|EnsemblPlants:Bra034452.1-P};	--	--	--
Cluster-1054.0	--	--	--	--	--	--	--
Cluster-10540.0	--	--	--	--	--	--	--
Cluster-10541.0	--	hypothetical protein ARALYDRAFT_313365 [Arabidopsis lyrata subsp. lyrata]	--	SubName: Full=Uncharacterized protein {ECO:0000313|EMBL:EFH66934.1};	--	--	--
Cluster-10542.0	--	PREDICTED: uncharacterized protein LOC103840987 [Brassica rapa]	--	--	--	--	--
Cluster-10543.0	--	PREDICTED: protein PXR1 [Brassica rapa]	--	SubName: Full=Uncharacterized protein {ECO:0000313|EnsemblPlants:Bo3g107160.1};	--	--	--
Cluster-10544.0	K01869 leucyl-tRNA synthetase [EC:6.1.1.4] | (RefSeq) leucyl-tRNA synthetase (A)	leucyl-tRNA synthetase, putative [Ricinus communis]	--	SubName: Full=Leucyl-tRNA synthetase, putative {ECO:0000313|EMBL:EEF24475.1}; EC=6.1.1.4 {ECO:0000313|EMBL:EEF24475.1};	--	GO:0005524,ATP binding; GO:0004823,leucine-tRNA ligase activity; GO:0006429,leucyl-tRNA aminoacylation	Anticodon-binding domain of tRNA
Cluster-10545.0	K20890 xylan alpha-glucuronosyltransferase [EC:2.4.1.-] | (RefSeq) UDP-glucuronate:xylan alpha-glucuronosyltransferase 1 (A)	PREDICTED: UDP-glucuronate:xylan alpha-glucuronosyltransferase 1 [Citrus sinensis]	RecName: Full=UDP-glucuronate:xylan alpha-glucuronosyltransferase 1; Short=UDP-GlcA:xylan glucuronyltransferase 1; EC=2.4.1.-; AltName: Full=Glycogenin-like protein 1; AltName: Full=Plant glycogenin-like starch initiation protein 1; AltName: Full=Protein GLUCURONIC ACID SUBSTITUTION OF XYLAN 1; Short=AtGUX1;	SubName: Full=Uncharacterized protein {ECO:0000313|EMBL:GAY58466.1};	Glycosyl transferase, family 8 - glycogenin	GO:0005794,Golgi apparatus; GO:0000139,Golgi membrane; GO:0016021,integral component of membrane; GO:0015020,glucuronosyltransferase activity; GO:0080116,glucuronoxylan glucuronosyltransferase activity; GO:0046872,metal ion binding; GO:0071555,cell wall organization; GO:0010417,glucuronoxylan biosynthetic process; GO:0009834,plant-type secondary cell wall biogenesis; GO:0045492,xylan biosynthetic…	--
Cluster-10546.0	K03352 anaphase-promoting complex subunit 5 | (RefSeq) anaphase-promoting complex subunit 5 isoform X2 (A)	PREDICTED: anaphase-promoting complex subunit 5 [Brassica rapa]	RecName: Full=Anaphase-promoting complex subunit 5; AltName: Full=Cyclosome subunit 5;	SubName: Full=Uncharacterized protein {ECO:0000313|EnsemblPlants:Bra015512.1-P};	Anaphase-promoting complex (APC), subunit 5	GO:0005634,nucleus; GO:0007049,cell cycle; GO:0051301,cell division; GO:0016567,protein ubiquitination	--
Cluster-10547.0	K14686 solute carrier family 31 (copper transporter), member 1 | (RefSeq) copper transporter 3-like (A)	copper transporter 3-like [Brassica napus]	RecName: Full=Copper transporter 3; Short=AtCOPT3;	SubName: Full=BnaA02g07180D protein {ECO:0000313|EMBL:CDY32656.1};	Copper transporter	GO:0016021,integral component of membrane; GO:0005375,copper ion transmembrane transporter activity	Ctr copper transporter family
Cluster-10548.0	--	--	--	--	--	--	--
Cluster-10549.0	K00512 steroid 17alpha-monooxygenase / 17alpha-hydroxyprogesterone deacetylase [EC:1.14.14.19 1.14.14.32] | (RefSeq) cytochrome P450 705A5-like (A)	PREDICTED: LOW QUALITY PROTEIN: cytochrome P450 705A5-like [Brassica rapa]	RecName: Full=Cytochrome P450 705A5; EC=1.14.-.-; AltName: Full=Thalian-diol desaturase; Short=AtTHAD;	SubName: Full=Uncharacterized protein {ECO:0000313|EnsemblPlants:Bra001329.1-P};	Cytochrome P450 CYP2 subfamily	GO:0005783,endoplasmic reticulum; GO:0016021,integral component of membrane; GO:0016020,membrane; GO:0020037,heme binding; GO:0005506,iron ion binding; GO:0016709,oxidoreductase activity, acting on paired donors, with incorporation or reduction of molecular oxygen, NAD(P)H as one donor, and incorporation of one atom of oxygen; GO:0080004,thalian-diol desaturase activity; GO:0051554,flavonol metab…	Cytochrome P450
Cluster-10550.0	K03233 elongation factor 1-gamma | (RefSeq) probable elongation factor 1-gamma 2 (A)	PREDICTED: uncharacterized protein LOC108858647 [Raphanus sativus]	--	SubName: Full=Uncharacterized protein {ECO:0000313|EnsemblPlants:Bo6g008080.1};	FOG: Reverse transcriptase	--	--
Cluster-10551.0	K08065 nuclear transcription Y subunit beta | (RefSeq) nuclear transcription factor Y subunit B-4-like (A)	PREDICTED: nuclear transcription factor Y subunit B-4 [Brassica rapa]	RecName: Full=Nuclear transcription factor Y subunit B-4; Short=AtNF-YB-4; AltName: Full=Transcriptional activator HAP3D;	SubName: Full=Uncharacterized protein {ECO:0000313|EnsemblPlants:Bra018585.1-P};	CCAAT-binding factor, subunit A (HAP3)	GO:0005634,nucleus; GO:0003700,DNA-binding transcription factor activity; GO:0046982,protein heterodimerization activity; GO:0043565,sequence-specific DNA binding; GO:0006355,regulation of transcription, DNA-templated; GO:0006351,transcription, DNA-templated	Centromere kinetochore component CENP-T histone fold
Cluster-10552.0	--	PREDICTED: uncharacterized protein LOC103834282 [Brassica rapa]	--	SubName: Full=Uncharacterized protein {ECO:0000313|EnsemblPlants:Bra020818.1-P};	Galactosyltransferases	--	--
Cluster-10553.0	--	--	--	SubName: Full=Predicted protein {ECO:0000313|EMBL:EEC45129.1};	--	--	--
Cluster-10554.0	--	BnaCnng28680D [Brassica napus]	--	SubName: Full=BnaCnng28680D protein {ECO:0000313|EMBL:CDY55266.1};	--	--	--
Cluster-10554.1	--	--	--	--	--	--	--
Cluster-10555.0	K00020 3-hydroxyisobutyrate dehydrogenase [EC:1.1.1.31] | (RefSeq) probable 3-hydroxyisobutyrate dehydrogenase-like 1, mitochondrial (A)	probable 3-hydroxyisobutyrate dehydrogenase-like 1, mitochondrial, partial [Brassica napus]	RecName: Full=Probable 3-hydroxyisobutyrate dehydrogenase-like 1, mitochondrial; Short=HIBADH-like; EC=1.1.1.31; Flags: Precursor;	SubName: Full=Putative oxidoreductase YkwC {ECO:0000313|EMBL:KUF76557.1};	Predicted dehydrogenase	GO:0005829,cytosol; GO:0005739,mitochondrion; GO:0008442,3-hydroxyisobutyrate dehydrogenase activity; GO:0051287,NAD binding; GO:0004616,phosphogluconate dehydrogenase (decarboxylating) activity; GO:0006574,valine catabolic process	NAD-binding of NADP-dependent 3-hydroxyisobutyrate dehydrogenase
Cluster-10556.0	K01259 proline iminopeptidase [EC:3.4.11.5] | (RefSeq) predicted protein (A)	hypothetical protein SOVF_199050 [Spinacia oleracea]	RecName: Full=Proline iminopeptidase; Short=PIP; EC=3.4.11.5; AltName: Full=Prolyl aminopeptidase; Short=PAP;	RecName: Full=Proline iminopeptidase {ECO:0000256|RuleBase:RU003421}; EC=3.4.11.5 {ECO:0000256|RuleBase:RU003421};	--	GO:0009507,chloroplast; GO:0005829,cytosol; GO:0004177,aminopeptidase activity	alpha/beta hydrolase fold
Cluster-10557.0	--	--	--	--	--	--	--
Cluster-10558.0	K03648 uracil-DNA glycosylase [EC:3.2.2.27] | (RefSeq) predicted protein (A)	hypothetical protein H632_c416p1 [Helicosporidium sp. ATCC 50920]	RecName: Full=Uracil-DNA glycosylase, mitochondrial {ECO:0000303|PubMed:20056608}; Short=AtUNG {ECO:0000303|PubMed:20056608}; Short=UDG; EC=3.2.2.27 {ECO:0000269|PubMed:20056608}; Flags: Precursor;	RecName: Full=Uracil-DNA glycosylase {ECO:0000256|HAMAP-Rule:MF_03166}; Short=UDG {ECO:0000256|HAMAP-Rule:MF_03166}; EC=3.2.2.27 {ECO:0000256|HAMAP-Rule:MF_03166};	Uracil DNA glycosylase	GO:0005739,mitochondrion; GO:0004844,uracil DNA N-glycosylase activity; GO:0097510,base-excision repair, AP site formation via deaminated base removal	Uracil DNA glycosylase superfamily
Cluster-10559.0	K15014 solute carrier family 29 (equilibrative nucleoside transporter), member 1/2/3 | (RefSeq) equilibrative nucleotide transporter 8 (A)	PREDICTED: LOW QUALITY PROTEIN: equilibrative nucleotide transporter 8 [Brassica rapa]	RecName: Full=Equilibrative nucleotide transporter 8; Short=AtENT8; AltName: Full=Nucleoside transporter ENT8;	SubName: Full=Uncharacterized protein {ECO:0000313|EnsemblPlants:Bo8g001020.1};	Nucleoside transporter	GO:0016021,integral component of membrane; GO:0005886,plasma membrane; GO:0005337,nucleoside transmembrane transporter activity	Major Facilitator Superfamily
Cluster-1056.0	--	uncharacterized protein BNAA08G27180D isoform X3 [Brassica napus]	--	SubName: Full=BnaA08g27180D protein {ECO:0000313|EMBL:CDY15434.1};	Protein involved in mRNA turnover and stability	GO:0016021,integral component of membrane; GO:0008270,zinc ion binding	Ring finger domain
Cluster-10560.0	--	BnaA09g07870D [Brassica napus]	--	SubName: Full=BnaA09g07870D protein {ECO:0000313|EMBL:CDY18608.1};	--	GO:0016021,integral component of membrane	--
Cluster-10561.0	--	--	--	--	--	--	--
Cluster-10562.0	K00873 pyruvate kinase [EC:2.7.1.40] | (RefSeq) pyruvate kinase 1, cytosolic (A)	BnaC01g30390D [Brassica napus]	RecName: Full=Pyruvate kinase 2, cytosolic {ECO:0000305}; Short=OsPK2 {ECO:0000305}; EC=2.7.1.40 {ECO:0000305};	SubName: Full=BnaC01g30390D protein {ECO:0000313|EMBL:CDY45335.1};	Pyruvate kinase	GO:0005737,cytoplasm; GO:0005829,cytosol; GO:0005524,ATP binding; GO:0016301,kinase activity; GO:0000287,magnesium ion binding; GO:0030955,potassium ion binding; GO:0004743,pyruvate kinase activity; GO:0006096,glycolytic process	--
Cluster-10563.0	--	--	--	--	--	--	--
Cluster-10563.1	--	Trm112p-like protein [Arabidopsis thaliana]	--	SubName: Full=Uncharacterized protein {ECO:0000313|EMBL:OAO96866.1};	--	--	--
Cluster-10564.0	--	bark storage protein A-like [Brassica napus]	RecName: Full=Bark storage protein B; Flags: Precursor;	SubName: Full=Uncharacterized protein {ECO:0000313|EnsemblPlants:Bo7g113410.1};	--	GO:0003824,catalytic activity; GO:0045735,nutrient reservoir activity; GO:0009116,nucleoside metabolic process	Phosphorylase superfamily
Cluster-10565.0	--	--	--	--	--	--	--
Cluster-10566.0	K01950 NAD+ synthase (glutamine-hydrolysing) [EC:6.3.5.1] | (RefSeq) hypothetical protein (A)	hypothetical protein SELMODRAFT_166255 [Selaginella moellendorffii]	RecName: Full=Glutamine-dependent NAD(+) synthetase; EC=6.3.5.1; AltName: Full=NAD(+) synthase [glutamine-hydrolyzing]; AltName: Full=NAD(+) synthetase;	RecName: Full=Glutamine-dependent NAD(+) synthetase {ECO:0000256|PIRNR:PIRNR006630}; EC=6.3.5.1 {ECO:0000256|PIRNR:PIRNR006630}; AltName: Full=NAD(+) synthase [glutamine-hydrolyzing] {ECO:0000256|PIRNR:PIRNR006630};	Predicted NAD synthase, contains CN hydrolase domain	GO:0005737,cytoplasm; GO:0005829,cytosol; GO:0005524,ATP binding; GO:0004359,glutaminase activity; GO:0003952,NAD+ synthase (glutamine-hydrolyzing) activity; GO:0009435,NAD biosynthetic process	NAD synthase
Cluster-10568.0	--	--	--	SubName: Full=Uncharacterized protein {ECO:0000313|EnsemblPlants:Bo9g059740.1};	--	--	--
Cluster-10569.0	K04733 interleukin-1 receptor-associated kinase 4 [EC:2.7.11.1] | (RefSeq) L-type lectin-domain containing receptor kinase VI.2-like isoform X1 (A)	PREDICTED: mavicyanin-like [Brassica rapa]	RecName: Full=Uclacyanin 1 {ECO:0000303|PubMed:9761472}; Flags: Precursor;	SubName: Full=Uncharacterized protein {ECO:0000313|EnsemblPlants:Bra032987.1-P};	--	GO:0031225,anchored component of membrane; GO:0046658,anchored component of plasma membrane; GO:0009055,electron transfer activity; GO:0046872,metal ion binding	Copper binding proteins, plastocyanin/azurin family
Cluster-1057.0	--	--	--	--	--	--	--
Cluster-10570.0	--	PREDICTED: uncharacterized protein LOC103845917 isoform X1 [Brassica rapa]	--	SubName: Full=Uncharacterized protein {ECO:0000313|EnsemblPlants:Bo7g014020.1};	--	GO:0016021,integral component of membrane	--
Cluster-10571.0	--	--	--	--	--	--	--
Cluster-10572.0	--	--	--	--	--	--	--
Cluster-10573.0	--	--	--	--	--	--	--
Cluster-10574.0	--	--	--	--	--	--	--
Cluster-10575.0	K15168 mediator of RNA polymerase II transcription subunit 25 | (RefSeq) mediator of RNA polymerase II transcription subunit 25-like isoform X2 (A)	PREDICTED: mediator of RNA polymerase II transcription subunit 25 isoform X2 [Brassica rapa]	RecName: Full=Mediator of RNA polymerase II transcription subunit 25; Short=AtMED25; AltName: Full=Phytochrome and flowering time 1 protein; AltName: Full=Phytochrome and flowering time regulatory protein 1;	SubName: Full=Uncharacterized protein {ECO:0000313|EnsemblPlants:Bo3g138570.1};	--	GO:0016592,mediator complex; GO:0005634,nucleus; GO:0003677,DNA binding; GO:0003713,transcription coactivator activity; GO:0050832,defense response to fungus; GO:0009908,flower development; GO:0009867,jasmonic acid mediated signaling pathway; GO:0031349,positive regulation of defense response; GO:0009911,positive regulation of flower development; GO:0045893,positive regulation of transcription, D…	Mediator complex subunit 25 von Willebrand factor type A
Cluster-10576.0	K14489 arabidopsis histidine kinase 2/3/4 (cytokinin receptor) [EC:2.7.13.3] | (RefSeq) histidine kinase 3-like (A)	Os06g0654300 [Oryza sativa Japonica Group]	RecName: Full=Probable histidine kinase 1 {ECO:0000305}; Short=OsHK1 {ECO:0000303|PubMed:16891544}; EC=2.7.13.3 {ECO:0000305};	SubName: Full=Os06g0654300 protein {ECO:0000313|EMBL:BAS98929.1};	Sensory transduction histidine kinase	GO:0005622,intracellular; GO:0000155,phosphorelay sensor kinase activity; GO:0009736,cytokinin-activated signaling pathway	--
Cluster-10577.0	--	BnaC04g53770D [Brassica napus]	--	SubName: Full=BnaC04g53770D protein {ECO:0000313|EMBL:CDY51821.1};	--	--	--
Cluster-10577.1	--	BnaC04g53770D [Brassica napus]	--	SubName: Full=BnaC04g53770D protein {ECO:0000313|EMBL:CDY51821.1};	--	--	--
Cluster-10577.2	--	PREDICTED: uncharacterized protein LOC108831784 [Raphanus sativus]	--	SubName: Full=BnaC04g53770D protein {ECO:0000313|EMBL:CDY51821.1};	--	--	--
Cluster-10577.3	--	BnaC04g53770D [Brassica napus]	--	SubName: Full=BnaC04g53770D protein {ECO:0000313|EMBL:CDY51821.1};	--	--	--
Cluster-10578.0	--	--	--	--	--	--	--
Cluster-10579.0	--	PREDICTED: receptor-like protein 51 [Brassica rapa]	RecName: Full=Receptor-like protein 51 {ECO:0000303|PubMed:18434605}; Short=AtRLP51 {ECO:0000303|PubMed:18434605}; AltName: Full=Protein PUTATIVE DEVELOPMENTAL ORTHOLOG 1 {ECO:0000303|PubMed:15955925}; Short=AtPDO1 {ECO:0000303|PubMed:15955925}; AltName: Full=Protein SUPPRESSOR OF NPR1-1, CONSTITUTIVE 2 {ECO:0000303|PubMed:20841424}; Flags: Precursor;	SubName: Full=Uncharacterized protein {ECO:0000313|EnsemblPlants:Bra031099.1-P};	FOG: Leucine rich repeat	GO:0016021,integral component of membrane; GO:0005886,plasma membrane; GO:0006952,defense response; GO:1900426,positive regulation of defense response to bacterium; GO:1902290,positive regulation of defense response to oomycetes; GO:0031347,regulation of defense response; GO:0009617,response to bacterium	--
Cluster-10579.1	--	PREDICTED: receptor-like protein 51 [Brassica rapa]	RecName: Full=Receptor-like protein 51 {ECO:0000303|PubMed:18434605}; Short=AtRLP51 {ECO:0000303|PubMed:18434605}; AltName: Full=Protein PUTATIVE DEVELOPMENTAL ORTHOLOG 1 {ECO:0000303|PubMed:15955925}; Short=AtPDO1 {ECO:0000303|PubMed:15955925}; AltName: Full=Protein SUPPRESSOR OF NPR1-1, CONSTITUTIVE 2 {ECO:0000303|PubMed:20841424}; Flags: Precursor;	SubName: Full=Uncharacterized protein {ECO:0000313|EnsemblPlants:Bra031099.1-P};	FOG: Leucine rich repeat	GO:0016021,integral component of membrane; GO:0005886,plasma membrane; GO:0006952,defense response; GO:1900426,positive regulation of defense response to bacterium; GO:1902290,positive regulation of defense response to oomycetes; GO:0031347,regulation of defense response; GO:0009617,response to bacterium	--
Cluster-1058.0	--	uncharacterized protein BNAC04G25340D, partial [Brassica napus]	--	SubName: Full=Uncharacterized protein {ECO:0000313|EnsemblPlants:Bra014730.1-P};	--	--	--
Cluster-10580.0	K05387 glutamate receptor, ionotropic, plant | (RefSeq) glutamate receptor 3.7 (A)	PREDICTED: glutamate receptor 3.7 [Brassica rapa]	RecName: Full=Glutamate receptor 3.7; AltName: Full=Ionotropic glutamate receptor GLR5; AltName: Full=Ligand-gated ion channel 3.7; Flags: Precursor;	SubName: Full=Uncharacterized protein {ECO:0000313|EnsemblPlants:Bra022887.1-P};	Glutamate-gated kainate-type ion channel receptor subunit GluR5 and related subunits	GO:0016021,integral component of membrane; GO:0005622,intracellular; GO:0005886,plasma membrane; GO:0009506,plasmodesma; GO:0005262,calcium channel activity; GO:0008066,glutamate receptor activity; GO:0004970,ionotropic glutamate receptor activity; GO:0006816,calcium ion transport; GO:0019722,calcium-mediated signaling; GO:0071230,cellular response to amino acid stimulus	Receptor family ligand binding region
Cluster-10581.0	K14496 abscisic acid receptor PYR/PYL family | (RefSeq) abscisic acid receptor PYL4 (A)	PREDICTED: abscisic acid receptor PYL4 [Brassica rapa]	RecName: Full=Abscisic acid receptor PYL4; AltName: Full=ABI1-binding protein 2; AltName: Full=PYR1-like protein 4; AltName: Full=Regulatory components of ABA receptor 10;	SubName: Full=Uncharacterized protein {ECO:0000313|EnsemblPlants:Bra005115.1-P};	--	GO:0005737,cytoplasm; GO:0005634,nucleus; GO:0005886,plasma membrane; GO:0010427,abscisic acid binding; GO:0042803,protein homodimerization activity; GO:0004864,protein phosphatase inhibitor activity; GO:0004872,NA; GO:0009738,abscisic acid-activated signaling pathway	--
Cluster-10582.0	K00815 tyrosine aminotransferase [EC:2.6.1.5] | (RefSeq) probable aminotransferase TAT2 (A)	PREDICTED: uncharacterized protein LOC103978984 [Musa acuminata subsp. malaccensis]	--	SubName: Full=Uncharacterized protein {ECO:0000313|EMBL:KZM93729.1};	--	GO:0005524,ATP binding; GO:0004222,metalloendopeptidase activity	--
Cluster-10583.0	K14487 auxin responsive GH3 gene family | (RefSeq) indole-3-acetic acid-amido synthetase GH3.3 (A)	indole-3-acetic acid-amido synthetase GH3.3 [Brassica napus]	RecName: Full=Indole-3-acetic acid-amido synthetase GH3.3; EC=6.3.2.-; AltName: Full=Auxin-responsive GH3-like protein 3; Short=AtGH3-3;	SubName: Full=BnaA09g42140D protein {ECO:0000313|EMBL:CDY46090.1};	--	GO:0010279,indole-3-acetic acid amido synthetase activity; GO:0010252,auxin homeostasis	GH3 auxin-responsive promoter
Cluster-10584.0	K01537 Ca2+-transporting ATPase [EC:3.6.3.8] | (RefSeq) calcium-transporting ATPase 2, plasma membrane-type isoform X1 (A)	protein C2-DOMAIN ABA-RELATED 2-like [Brassica napus]	RecName: Full=Protein C2-DOMAIN ABA-RELATED 2 {ECO:0000303|PubMed:25465408};	SubName: Full=Uncharacterized protein {ECO:0000313|EnsemblPlants:Bra004161.1-P};	Predicted Ca2+-dependent phospholipid-binding protein	GO:0005634,nucleus; GO:0005886,plasma membrane; GO:0005096,GTPase activator activity; GO:0046872,metal ion binding; GO:0005543,phospholipid binding; GO:0009738,abscisic acid-activated signaling pathway; GO:0009789,positive regulation of abscisic acid-activated signaling pathway; GO:0043547,positive regulation of GTPase activity	--
Cluster-10585.0	K01537 Ca2+-transporting ATPase [EC:3.6.3.8] | (RefSeq) calcium-transporting ATPase 2, plasma membrane-type isoform X1 (A)	protein C2-DOMAIN ABA-RELATED 2-like [Brassica napus]	RecName: Full=Protein C2-DOMAIN ABA-RELATED 2 {ECO:0000303|PubMed:25465408};	SubName: Full=Uncharacterized protein {ECO:0000313|EnsemblPlants:Bra004161.1-P};	Predicted Ca2+-dependent phospholipid-binding protein	GO:0005634,nucleus; GO:0005886,plasma membrane; GO:0005096,GTPase activator activity; GO:0046872,metal ion binding; GO:0005543,phospholipid binding; GO:0009738,abscisic acid-activated signaling pathway; GO:0009789,positive regulation of abscisic acid-activated signaling pathway; GO:0043547,positive regulation of GTPase activity	--
Cluster-10586.0	--	--	--	--	--	--	--
Cluster-10588.0	K01940 argininosuccinate synthase [EC:6.3.4.5] | (RefSeq) argininosuccinate synthase (A)	argininosuccinate synthase, putative, partial [Ricinus communis]	--	SubName: Full=Predicted protein {ECO:0000313|EMBL:ACI65191.1};	Argininosuccinate synthase	GO:0004055,argininosuccinate synthase activity; GO:0005524,ATP binding; GO:0006526,arginine biosynthetic process	Queuosine biosynthesis protein QueC
Cluster-10589.0	K00847 fructokinase [EC:2.7.1.4] | (RefSeq) probable fructokinase-4 (A)	PREDICTED: probable fructokinase-4 [Brassica rapa]	RecName: Full=Probable fructokinase-4; EC=2.7.1.4;	SubName: Full=Uncharacterized protein {ECO:0000313|EnsemblPlants:Bra003378.1-P};	Ribokinase	GO:0005829,cytosol; GO:0005524,ATP binding; GO:0008865,fructokinase activity; GO:0006000,fructose metabolic process; GO:0019252,starch biosynthetic process	pfkB family carbohydrate kinase
Cluster-1059.0	--	--	--	--	--	--	--
Cluster-10590.0	--	--	--	--	--	--	--
Cluster-10591.0	K03671 thioredoxin 1 | (RefSeq) thioredoxin H8-like (A)	BnaA07g28400D [Brassica napus]	RecName: Full=Thioredoxin H8; Short=AtTrxh8;	SubName: Full=Thioredoxin H8 {ECO:0000313|EMBL:JAU66913.1};	Thioredoxin	GO:0005737,cytoplasm; GO:0016671,oxidoreductase activity, acting on a sulfur group of donors, disulfide as acceptor; GO:0015035,protein disulfide oxidoreductase activity; GO:0047134,protein-disulfide reductase activity; GO:0004791,thioredoxin-disulfide reductase activity; GO:0045454,cell redox homeostasis; GO:0034599,cellular response to oxidative stress; GO:0006662,glycerol ether metabolic proce…	Redoxin
Cluster-10592.0	K06670 cohesin complex subunit SCC1 | (RefSeq) sister chromatid cohesion 1 protein 2-like isoform X1 (A)	BnaA08g30430D [Brassica napus]	--	SubName: Full=BnaA08g30430D protein {ECO:0000313|EMBL:CDY54563.1};	--	--	--
Cluster-10593.0	--	--	--	--	--	--	--
Cluster-10594.0	K05894 12-oxophytodienoic acid reductase [EC:1.3.1.42] | (RefSeq) putative 12-oxophytodienoate reductase 11 (A)	uncharacterized protein LOC109794476, partial [Cajanus cajan]	RecName: Full=12-oxophytodienoate reductase 1; EC=1.3.1.42; AltName: Full=12-oxophytodienoate-10,11-reductase 1; Short=AtOPR1; Short=OPDA-reductase 1; AltName: Full=FS-AT-I;	SubName: Full=Uncharacterized protein ALNC14_081590 {ECO:0000313|EMBL:CCA22016.1};	NADH:flavin oxidoreductase/12-oxophytodienoate reductase	GO:0005737,cytoplasm; GO:0016629,12-oxophytodienoate reductase activity; GO:0010181,FMN binding; GO:0031408,oxylipin biosynthetic process	NADH:flavin oxidoreductase / NADH oxidase family
Cluster-10595.0	--	PREDICTED: transcription factor bHLH30 [Brassica rapa]	RecName: Full=Transcription factor bHLH30; AltName: Full=Basic helix-loop-helix protein 30; Short=AtbHLH30; Short=bHLH 30; AltName: Full=Transcription factor EN 53; AltName: Full=bHLH transcription factor bHLH030;	SubName: Full=Uncharacterized protein {ECO:0000313|EnsemblPlants:Bra004338.1-P};	--	GO:0005634,nucleus; GO:0003677,DNA binding; GO:0003700,DNA-binding transcription factor activity; GO:0046983,protein dimerization activity; GO:0006355,regulation of transcription, DNA-templated; GO:0006351,transcription, DNA-templated	--
Cluster-10596.0	K22484 transcriptional regulator CBF1 | (RefSeq) transcription factor bHLH106-like (A)	transcription factor bHLH30 [Brassica napus]	RecName: Full=Transcription factor bHLH30; AltName: Full=Basic helix-loop-helix protein 30; Short=AtbHLH30; Short=bHLH 30; AltName: Full=Transcription factor EN 53; AltName: Full=bHLH transcription factor bHLH030;	SubName: Full=Uncharacterized protein {ECO:0000313|EnsemblPlants:Bra004338.1-P};	--	GO:0005634,nucleus; GO:0003677,DNA binding; GO:0003700,DNA-binding transcription factor activity; GO:0046983,protein dimerization activity; GO:0006355,regulation of transcription, DNA-templated; GO:0006351,transcription, DNA-templated	--
Cluster-10597.0	--	--	--	--	--	--	--
Cluster-10598.0	K05663 mitochondrial ABC transporter ATM | (RefSeq) ABC transporter B family member 25, mitochondrial (A)	ABC transporter B family member 25, mitochondrial-like isoform X3 [Brassica napus]	RecName: Full=ABC transporter B family member 25, mitochondrial; Short=ABC transporter ABCB.25; Short=AtABCB25; AltName: Full=ABC transporter of the mitochondrion 3; Short=AtATM3; Short=Iron-sulfur clusters transporter ATM3; AltName: Full=Protein STARIK 1; Flags: Precursor;	SubName: Full=BnaC09g33710D protein {ECO:0000313|EMBL:CDY43872.1};	Mitochondrial Fe/S cluster exporter, ABC superfamily	GO:0009507,chloroplast; GO:0009941,chloroplast envelope; GO:0016021,integral component of membrane; GO:0005743,mitochondrial inner membrane; GO:0005739,mitochondrion; GO:0005524,ATP binding; GO:0042626,ATPase activity, coupled to transmembrane movement of substances; GO:0005215,transporter activity; GO:0006879,cellular iron ion homeostasis; GO:0009658,chloroplast organization; GO:0051276,chromoso…	ABC transporter transmembrane region
Cluster-10599.0	--	--	--	--	--	--	--
Cluster-106.0	--	--	--	--	--	--	--
Cluster-1060.0	--	--	--	--	--	--	--
Cluster-10600.0	--	uncharacterized protein LOC106360269 [Brassica napus]	--	SubName: Full=BnaAnng15460D protein {ECO:0000313|EMBL:CDY58828.1};	SAP family cell cycle dependent phosphatase-associated protein	GO:0005737,cytoplasm; GO:0005525,GTP binding; GO:0003924,GTPase activity; GO:0003746,translation elongation factor activity	--
Cluster-10601.0	--	PREDICTED: uncharacterized protein LOC103854736 isoform X1 [Brassica rapa]	--	SubName: Full=Uncharacterized protein {ECO:0000313|EnsemblPlants:Bo2g158490.1};	--	--	--
Cluster-10602.0	--	--	--	--	--	--	--
Cluster-10602.1	--	--	--	--	--	--	--
Cluster-10603.0	K10773 endonuclease III [EC:4.2.99.18] | (RefSeq) hypothetical protein (A)	hypothetical protein [Arabidopsis thaliana]	RecName: Full=Putative DNA glycosylase At3g47830 {ECO:0000305}; EC=3.2.2.- {ECO:0000305};	SubName: Full=Uncharacterized protein {ECO:0000313|EMBL:KFK34084.1};	--	GO:0016798,hydrolase activity, acting on glycosyl bonds; GO:0006284,base-excision repair	--
Cluster-10604.0	K16297 serine carboxypeptidase-like clade II [EC:3.4.16.-] | (RefSeq) serine carboxypeptidase 24 (A)	PREDICTED: serine carboxypeptidase 24 isoform X2 [Raphanus sativus]	RecName: Full=Serine carboxypeptidase 24; EC=3.4.16.6; AltName: Full=Bri1 suppressor 1; AltName: Full=Carboxypeptidase D; AltName: Full=Serine carboxypeptidase II; Contains: RecName: Full=Serine carboxypeptidase 24 chain A; AltName: Full=Serine carboxypeptidase II chain A; Contains: RecName: Full=Serine carboxypeptidase 24 chain B; AltName: Full=Serine carboxypeptidase II chain B; Flags: Precurso…	RecName: Full=Carboxypeptidase {ECO:0000256|RuleBase:RU361156}; EC=3.4.16.- {ECO:0000256|RuleBase:RU361156};	Serine carboxypeptidases (lysosomal cathepsin A)	GO:0005615,extracellular space; GO:0004185,serine-type carboxypeptidase activity; GO:0009742,brassinosteroid mediated signaling pathway; GO:0006508,proteolysis; GO:0051603,proteolysis involved in cellular protein catabolic process	Serine carboxypeptidase
Cluster-10605.0	--	--	--	--	--	--	--
Cluster-10606.0	K15777 4,5-DOPA dioxygenase extradiol [EC:1.13.11.-] | (RefSeq) uncharacterized protein LOC110630336 (A)	PREDICTED: mini zinc finger protein 3 [Brassica rapa]	RecName: Full=Mini zinc finger protein 3; Short=AtMIF3;	SubName: Full=Uncharacterized protein {ECO:0000313|EnsemblPlants:Bra031051.1-P};	--	GO:0005737,cytoplasm; GO:0005634,nucleus; GO:0046872,metal ion binding; GO:0042803,protein homodimerization activity; GO:0007275,multicellular organism development; GO:0048509,regulation of meristem development; GO:0006355,regulation of transcription, DNA-templated; GO:0006351,transcription, DNA-templated	ZF-HD protein dimerisation region
Cluster-10607.0	K16812 targeting protein for Xklp2 | (RefSeq) protein TPX2 (A)	PREDICTED: protein WVD2-like 4 [Brassica rapa]	RecName: Full=Protein TPX2; Short=AtTPX2; AltName: Full=Targeting protein for XKLP2;	SubName: Full=Uncharacterized protein {ECO:0000313|EnsemblPlants:Bra001027.1-P};	--	GO:0009941,chloroplast envelope; GO:0005874,microtubule; GO:0005654,nucleoplasm; GO:0005634,nucleus; GO:0009524,phragmoplast; GO:0005819,spindle; GO:0008017,microtubule binding; GO:0032147,activation of protein kinase activity; GO:0051301,cell division; GO:0000278,mitotic cell cycle; GO:0090307,mitotic spindle assembly; GO:0060236,regulation of mitotic spindle organization; GO:0051225,spindle ass…	Targeting protein for Xklp2 (TPX2)
Cluster-10608.0	--	transmembrane protein [Arabidopsis thaliana]	--	SubName: Full=Uncharacterized protein {ECO:0000313|EnsemblPlants:Bo3g097610.1};	--	--	--
Cluster-10609.0	K17604 zinc finger SWIM domain-containing protein 3 | (RefSeq) uncharacterized protein LOC111284411 (A)	PREDICTED: uncharacterized protein LOC103868715 [Brassica rapa]	--	SubName: Full=Uncharacterized protein {ECO:0000313|EnsemblPlants:Bo7g080770.1};	--	GO:0008270,zinc ion binding	SWIM zinc finger
Cluster-1061.0	--	--	--	--	--	--	--
Cluster-10610.0	K14794 ribosomal RNA-processing protein 12 | (RefSeq) hypothetical protein (A)	hypothetical protein [Arabidopsis thaliana]	--	SubName: Full=Uncharacterized protein At1g74780 {ECO:0000313|EMBL:BAD94935.1};	--	GO:0016021,integral component of membrane	Nodulin-like
Cluster-10611.0	--	--	--	--	--	--	--
Cluster-10612.0	K15382 solute carrier family 50 (sugar transporter) | (RefSeq) bidirectional sugar transporter SWEET4 (A)	PREDICTED: bidirectional sugar transporter SWEET4 isoform X2 [Brassica rapa]	RecName: Full=Bidirectional sugar transporter SWEET4 {ECO:0000303|PubMed:21107422}; Short=AtSWEET4 {ECO:0000303|PubMed:21107422}; AltName: Full=Protein SUGARS WILL EVENTUALLY BE EXPORTED TRANSPORTERS 4 {ECO:0000303|PubMed:21107422};	RecName: Full=Bidirectional sugar transporter SWEET {ECO:0000256|RuleBase:RU910715};	Multitransmembrane protein	GO:0016021,integral component of membrane; GO:0005887,integral component of plasma membrane; GO:0005886,plasma membrane; GO:0051119,sugar transmembrane transporter activity; GO:0008643,carbohydrate transport; GO:0051260,protein homooligomerization	Sugar efflux transporter for intercellular exchange
Cluster-10613.0	K17964 leucine-rich PPR motif-containing protein, mitochondrial | (RefSeq) pentatricopeptide repeat-containing protein At5g61990, mitochondrial-like (A)	BnaA03g00470D [Brassica napus]	RecName: Full=Pentatricopeptide repeat-containing protein At5g01110;	SubName: Full=BnaA03g00470D protein {ECO:0000313|EMBL:CDY11211.1};	FOG: PPR repeat	GO:0005739,mitochondrion; GO:0004519,endonuclease activity; GO:0003723,RNA binding; GO:0032543,mitochondrial translation; GO:0009451,RNA modification	Urocanase Rossmann-like domain
Cluster-10614.0	--	BnaA01g26390D [Brassica napus]	--	SubName: Full=BnaA01g26390D protein {ECO:0000313|EMBL:CDY18556.1};	--	--	--
Cluster-10615.0	--	--	--	--	--	--	--
Cluster-10616.0	--	--	--	--	--	--	--
Cluster-10617.0	K02133 F-type H+-transporting ATPase subunit beta [EC:3.6.3.14] | (RefSeq) atpB; ATP synthase beta chain, mitochondrial precursor (A)	ATP synthase beta subunit [Dictyosphaerium ehrenbergianum]	RecName: Full=ATP synthase subunit beta, mitochondrial; EC=3.6.3.14; Flags: Fragment;	RecName: Full=ATP synthase subunit beta {ECO:0000256|RuleBase:RU003553}; EC=3.6.3.14 {ECO:0000256|RuleBase:RU003553};	F0F1-type ATP synthase, beta subunit	GO:0005743,mitochondrial inner membrane; GO:0045261,proton-transporting ATP synthase complex, catalytic core F(1); GO:0005524,ATP binding; GO:0016787,hydrolase activity; GO:0006754,ATP biosynthetic process; GO:0015992,NA	--
Cluster-10618.0	--	--	--	--	--	--	--
Cluster-10619.0	K10706 senataxin [EC:3.6.4.-] | (RefSeq) hypothetical protein (A)	PREDICTED: uncharacterized protein LOC103836282, partial [Brassica rapa]	--	SubName: Full=Uncharacterized protein {ECO:0000313|EnsemblPlants:Bra016630.1-P};	--	--	--
Cluster-1062.0	--	--	--	--	--	--	--
Cluster-10620.0	K17911 beta-carotene isomerase [EC:5.2.1.14] | (RefSeq) beta-carotene isomerase D27, chloroplastic-like (A)	beta-carotene isomerase D27, chloroplastic-like [Brassica napus]	RecName: Full=Beta-carotene isomerase D27, chloroplastic; EC=5.2.1.14; AltName: Full=Protein DWARF-27 homolog; Short=AtD27; Flags: Precursor;	SubName: Full=Uncharacterized protein {ECO:0000313|EnsemblPlants:Bra032560.1-P};	--	GO:0009507,chloroplast; GO:0009536,plastid; GO:0016859,cis-trans isomerase activity; GO:0005506,iron ion binding; GO:0010223,secondary shoot formation; GO:1901601,strigolactone biosynthetic process	--
Cluster-10620.1	K17911 beta-carotene isomerase [EC:5.2.1.14] | (RefSeq) beta-carotene isomerase D27, chloroplastic (A)	BnaA09g51010D [Brassica napus]	RecName: Full=Beta-carotene isomerase D27, chloroplastic; EC=5.2.1.14; AltName: Full=Protein DWARF-27 homolog; Short=AtD27; Flags: Precursor;	SubName: Full=BnaA09g51010D protein {ECO:0000313|EMBL:CDY32495.1};	--	GO:0009507,chloroplast; GO:0009536,plastid; GO:0016859,cis-trans isomerase activity; GO:0005506,iron ion binding; GO:0010223,secondary shoot formation; GO:1901601,strigolactone biosynthetic process	Domain of unknown function (DUF4033)
Cluster-10621.0	K00927 phosphoglycerate kinase [EC:2.7.2.3] | (RefSeq) phosphoglycerate kinase, cytosolic (A)	hypothetical protein CEUSTIGMA_g423.t1 [Chlamydomonas eustigma]	RecName: Full=Phosphoglycerate kinase, chloroplastic; EC=2.7.2.3; Flags: Precursor;	RecName: Full=Phosphoglycerate kinase {ECO:0000256|RuleBase:RU000532}; EC=2.7.2.3 {ECO:0000256|RuleBase:RU000532};	3-phosphoglycerate kinase	GO:0009507,chloroplast; GO:0005524,ATP binding; GO:0004618,phosphoglycerate kinase activity; GO:0006096,glycolytic process; GO:0019253,reductive pentose-phosphate cycle	Phosphoglycerate kinase
Cluster-10622.0	--	--	--	--	--	--	--
Cluster-10623.0	--	PREDICTED: putative uncharacterized transketolase family protein y4mO [Ricinus communis]	--	SubName: Full=Transketolase, putative {ECO:0000313|EMBL:EEF22923.1}; EC=2.2.1.1 {ECO:0000313|EMBL:EEF22923.1};	Transketolase	GO:0004802,transketolase activity	Transketolase, thiamine diphosphate binding domain
Cluster-10624.0	--	--	--	--	--	--	--
Cluster-10625.0	--	--	--	--	--	--	--
Cluster-10626.0	--	--	--	--	--	--	--
Cluster-10627.0	K16279 E3 ubiquitin-protein ligase KEG [EC:2.7.11.1 2.3.2.27] | (RefSeq) E3 ubiquitin-protein ligase KEG isoform X1 (A)	E3 ubiquitin-protein ligase KEG isoform X2 [Brassica napus]	RecName: Full=E3 ubiquitin-protein ligase KEG; EC=2.3.2.27; EC=2.7.11.1; AltName: Full=Protein KEEP ON GOING; AltName: Full=RING finger protein KEG; AltName: Full=RING-type E3 ubiquitin transferase KEG {ECO:0000305};	SubName: Full=Uncharacterized protein {ECO:0000313|EnsemblPlants:Bra006205.1-P};	MEKK and related serine/threonine protein kinases	GO:0005769,early endosome; GO:0005802,trans-Golgi network; GO:0005524,ATP binding; GO:0046872,metal ion binding; GO:0004672,protein kinase activity; GO:0043621,protein self-association; GO:0004674,protein serine/threonine kinase activity; GO:0004842,ubiquitin-protein transferase activity; GO:0009738,abscisic acid-activated signaling pathway; GO:0006952,defense response; GO:0048589,developmental g…	Zinc finger, C3HC4 type (RING finger)
Cluster-10628.0	K06966 uncharacterized protein | (RefSeq) hypothetical protein (A)	ribokinase kinase [Micromonas commoda]	--	SubName: Full=Ribokinase kinase {ECO:0000313|EMBL:ACO61046.1};	--	GO:0016301,kinase activity; GO:0016773,phosphotransferase activity, alcohol group as acceptor	--
Cluster-10629.0	--	--	--	--	--	--	--
Cluster-1063.0	--	--	--	--	--	--	--
Cluster-10630.0	--	PREDICTED: uncharacterized protein LOC103828969 [Brassica rapa]	RecName: Full=Precursor of CEP14 {ECO:0000303|PubMed:24179096}; Short=PCEP14 {ECO:0000303|PubMed:24179096}; Contains: RecName: Full=C-terminally encoded peptide 14 {ECO:0000303|PubMed:24179096}; Short=CEP14 {ECO:0000303|PubMed:24179096}; Flags: Precursor;	SubName: Full=Uncharacterized protein {ECO:0000313|EnsemblPlants:Bra030133.1-P};	--	GO:0048046,apoplast; GO:0005179,hormone activity; GO:0007275,multicellular organism development; GO:1902025,nitrate import; GO:2000280,regulation of root development; GO:0010037,response to carbon dioxide; GO:0006970,response to osmotic stress	--
Cluster-10631.0	K06943 nucleolar GTP-binding protein | (RefSeq) nucleolar GTP-binding protein 1 (A)	PREDICTED: nucleolar GTP-binding protein 1 [Brassica rapa]	RecName: Full=Nucleolar GTP-binding protein 1;	SubName: Full=Uncharacterized protein {ECO:0000313|EnsemblPlants:Bra019947.1-P};	GTP-binding protein CRFG/NOG1 (ODN superfamily)	GO:0016020,membrane; GO:0005730,nucleolus; GO:0005525,GTP binding; GO:0042254,ribosome biogenesis	--
Cluster-10632.0	--	--	--	--	--	--	--
Cluster-10633.0	K22013 magnesium dechelatase [EC:4.99.1.10] | (RefSeq) protein STAY-GREEN 2, chloroplastic-like (A)	protein STAY-GREEN 2, chloroplastic-like [Brassica napus]	RecName: Full=Protein STAY-GREEN 2, chloroplastic; AltName: Full=Protein NON-YELLOWING 2; AltName: Full=Protein STAYGREEN 2; Flags: Precursor;	SubName: Full=Uncharacterized protein {ECO:0000313|EnsemblPlants:Bra000755.1-P};	--	GO:0009507,chloroplast; GO:0055035,plastid thylakoid membrane; GO:1903647,negative regulation of chlorophyll catabolic process	Staygreen protein
Cluster-10634.0	--	--	--	--	--	--	--
Cluster-10635.0	K04125 gibberellin 2-oxidase [EC:1.14.11.13] | (RefSeq) gibberellin 2-beta-dioxygenase 8 isoform X1 (A)	uncharacterized protein LOC106420935 isoform X1 [Brassica napus]	RecName: Full=Gibberellin 2-beta-dioxygenase 8; EC=1.14.11.13; AltName: Full=GA 2-oxidase 8; AltName: Full=Gibberellin 2-beta-hydroxylase 8; AltName: Full=Gibberellin 2-oxidase 8;	SubName: Full=GA2ox8-6 {ECO:0000313|EMBL:AKC91875.1};	Iron/ascorbate family oxidoreductases	GO:0052635,C-20 gibberellin 2-beta-dioxygenase activity; GO:0046872,metal ion binding; GO:0009686,gibberellin biosynthetic process; GO:0009685,gibberellin metabolic process	non-haem dioxygenase in morphine synthesis N-terminal
Cluster-10636.0	--	PREDICTED: FRIGIDA-like protein 5 [Raphanus sativus]	RecName: Full=FRIGIDA-like protein 5;	RecName: Full=FRIGIDA-like protein {ECO:0000256|RuleBase:RU364012};	--	GO:0030154,cell differentiation; GO:0009908,flower development	Frigida-like protein
Cluster-10637.0	--	--	--	--	--	--	--
Cluster-10638.0	K16222 Dof zinc finger protein DOF5.5 | (RefSeq) cyclic dof factor 1-like (A)	cyclic dof factor 1-like [Brassica napus]	RecName: Full=Cyclic dof factor 1; AltName: Full=Dof zinc finger protein DOF5.5; Short=AtDOF5.5;	SubName: Full=Uncharacterized protein {ECO:0000313|EnsemblPlants:Bo3g107650.1};	--	GO:0005634,nucleus; GO:0003677,DNA binding; GO:0003700,DNA-binding transcription factor activity; GO:0046872,metal ion binding; GO:0000978,RNA polymerase II proximal promoter sequence-specific DNA binding; GO:0001210,transcriptional repressor activity, metal ion regulated sequence-specific DNA binding; GO:0009658,chloroplast organization; GO:0009908,flower development; GO:0045892,negative regulat…	Dof domain, zinc finger
Cluster-10639.0	K03232 elongation factor 1-beta | (RefSeq) uncharacterized LOC103865769 (A)	PREDICTED: putative F-box/FBD/LRR-repeat protein At5g56810 [Brassica rapa]	RecName: Full=Putative FBD-associated F-box protein At5g56820;	SubName: Full=Uncharacterized protein {ECO:0000313|EnsemblPlants:Bra035631.1-P};	--	--	FBD
Cluster-1064.0	--	--	--	--	--	--	--
Cluster-10640.0	--	BnaA05g14920D [Brassica napus]	--	SubName: Full=BnaA05g14920D protein {ECO:0000313|EMBL:CDY49901.1};	--	--	--
Cluster-10641.0	K03239 translation initiation factor eIF-2B subunit alpha | (RefSeq) Eukaryotic translation initiation factor 2B (eIF-2B) family protein (A)	PREDICTED: protein LURP-one-related 4 [Brassica oleracea var. oleracea]	RecName: Full=Protein LURP-one-related 4;	SubName: Full=Uncharacterized protein {ECO:0000313|EnsemblPlants:Bo9g035550.1};	--	--	LURP-one-related
Cluster-10642.0	K03239 translation initiation factor eIF-2B subunit alpha | (RefSeq) methylthioribose-1-phosphate isomerase (A)	PREDICTED: protein LURP-one-related 4 [Brassica oleracea var. oleracea]	RecName: Full=Protein LURP-one-related 4;	SubName: Full=Uncharacterized protein {ECO:0000313|EnsemblPlants:Bo9g035550.1};	--	--	LURP-one-related
Cluster-10643.0	K03239 translation initiation factor eIF-2B subunit alpha | (RefSeq) Eukaryotic translation initiation factor 2B (eIF-2B) family protein (A)	PREDICTED: protein LURP-one-related 4 [Brassica oleracea var. oleracea]	RecName: Full=Protein LURP-one-related 4;	SubName: Full=Uncharacterized protein {ECO:0000313|EnsemblPlants:Bo9g035550.1};	--	--	LURP-one-related
Cluster-10644.0	K11420 euchromatic histone-lysine N-methyltransferase [EC:2.1.1.43] | (Kazusa) Lj2g3v1989040.2; - (A)	PREDICTED: YDG domain-containing protein At5g47150-like [Brassica rapa]	RecName: Full=YDG domain-containing protein At5g47150;	SubName: Full=Uncharacterized protein {ECO:0000313|EnsemblPlants:Bra024960.1-P};	--	GO:0005634,nucleus	SAD/SRA domain
Cluster-10645.0	--	PREDICTED: uncharacterized protein LOC103857796 isoform X1 [Brassica rapa]	--	SubName: Full=BnaA03g17940D protein {ECO:0000313|EMBL:CDY07717.1};	--	--	Neprosin
Cluster-10646.0	K00417 ubiquinol-cytochrome c reductase subunit 7 | (RefSeq) cytochrome b-c1 complex subunit 7-2 (A)	BnaAnng34010D [Brassica napus]	RecName: Full=Cytochrome b-c1 complex subunit 7-2; AltName: Full=Complex III subunit VII;	SubName: Full=BnaAnng34010D protein {ECO:0000313|EMBL:CDY70525.1};	Ubiquinol cytochrome c reductase, subunit QCR7	GO:0016020,membrane; GO:0005750,mitochondrial respiratory chain complex III; GO:0005739,mitochondrion; GO:0009060,aerobic respiration; GO:0006122,mitochondrial electron transport, ubiquinol to cytochrome c; GO:0034551,mitochondrial respiratory chain complex III assembly	Ubiquinol-cytochrome C reductase complex 14kD subunit
Cluster-10646.1	K00417 ubiquinol-cytochrome c reductase subunit 7 | (RefSeq) cytochrome b-c1 complex subunit 7-2 (A)	cytochrome b-c1 complex subunit 7-2 [Brassica napus]	RecName: Full=Cytochrome b-c1 complex subunit 7-2; AltName: Full=Complex III subunit VII;	RecName: Full=Cytochrome b-c1 complex subunit 7 {ECO:0000256|PIRNR:PIRNR000022};	Ubiquinol cytochrome c reductase, subunit QCR7	GO:0016020,membrane; GO:0005750,mitochondrial respiratory chain complex III; GO:0005739,mitochondrion; GO:0009060,aerobic respiration; GO:0006122,mitochondrial electron transport, ubiquinol to cytochrome c; GO:0034551,mitochondrial respiratory chain complex III assembly	Ubiquinol-cytochrome C reductase complex 14kD subunit
Cluster-10647.0	--	--	--	--	--	--	--
Cluster-10648.0	--	--	--	--	--	--	--
Cluster-10649.0	--	BnaA03g49080D [Brassica napus]	--	SubName: Full=BnaA03g49080D protein {ECO:0000313|EMBL:CDY29887.1};	--	--	--
Cluster-1065.0	--	pentatricopeptide repeat-containing protein At3g61360-like [Brassica napus]	RecName: Full=Pentatricopeptide repeat-containing protein At3g61360;	SubName: Full=BnaA09g39110D protein {ECO:0000313|EMBL:CDY48926.1};	FOG: PPR repeat	GO:0005739,mitochondrion; GO:0004519,endonuclease activity; GO:0003723,RNA binding; GO:0000398,mRNA splicing, via spliceosome; GO:0009451,RNA modification	--
Cluster-10650.0	--	--	--	SubName: Full=Uncharacterized protein {ECO:0000313|EMBL:EOD24061.1, ECO:0000313|EnsemblProtists:EOD24061}; Flags: Fragment;	Aromatic-L-amino-acid/L-histidine decarboxylase	GO:0016831,carboxy-lyase activity; GO:0030170,pyridoxal phosphate binding; GO:0019752,carboxylic acid metabolic process	Pyridoxal-dependent decarboxylase conserved domain
Cluster-10651.0	K11341 YEATS domain-containing protein 4 | (RefSeq) transcription initiation factor TFIID subunit 14 (A)	BnaA07g02150D [Brassica napus]	RecName: Full=Transcription initiation factor TFIID subunit 14 {ECO:0000303|PubMed:15527982}; AltName: Full=Protein AF-9 homolog b {ECO:0000303|PubMed:23017898}; AltName: Full=TBP-associated factor 14 {ECO:0000303|PubMed:15527982}; Short=AtTAF14 {ECO:0000303|PubMed:15527982};	SubName: Full=BnaA07g02150D protein {ECO:0000313|EMBL:CDY38168.1};	Transcription initiation factor IIF, auxiliary subunit	GO:0005737,cytoplasm; GO:0035267,NuA4 histone acetyltransferase complex; GO:0005634,nucleus; GO:0030154,cell differentiation; GO:0009908,flower development; GO:0043981,histone H4-K5 acetylation; GO:0009909,regulation of flower development; GO:2000028,regulation of photoperiodism, flowering; GO:0048510,regulation of timing of transition from vegetative to reproductive phase; GO:0006355,regulation …	YEATS family
Cluster-10652.0	--	PREDICTED: uncharacterized protein LOC103833800 isoform X2 [Brassica rapa]	--	SubName: Full=Uncharacterized protein {ECO:0000313|EnsemblPlants:Bra038434.1-P};	--	GO:0016021,integral component of membrane	Protein of unknown function (DUF1218)
Cluster-10653.0	K14504 xyloglucan:xyloglucosyl transferase TCH4 [EC:2.4.1.207] | (RefSeq) xyloglucan endotransglucosylase/hydrolase protein 22 (A)	xyloglucan endotransglucosylase/hydrolase protein 22 [Brassica napus]	RecName: Full=Xyloglucan endotransglucosylase/hydrolase protein 22; Short=At-XTH22; Short=XTH-22; EC=2.4.1.207; AltName: Full=Touch protein 4; Flags: Precursor;	RecName: Full=Xyloglucan endotransglucosylase/hydrolase {ECO:0000256|RuleBase:RU361120}; EC=2.4.1.207 {ECO:0000256|RuleBase:RU361120};	--	GO:0048046,apoplast; GO:0005618,cell wall; GO:0005794,Golgi apparatus; GO:0004553,hydrolase activity, hydrolyzing O-glycosyl compounds; GO:0016762,xyloglucan:xyloglucosyl transferase activity; GO:0042546,cell wall biogenesis; GO:0009664,plant-type cell wall organization; GO:0009733,response to auxin; GO:0009741,response to brassinosteroid; GO:0009409,response to cold; GO:0009408,response to heat;…	Xyloglucan endo-transglycosylase (XET) C-terminus
Cluster-10653.1	K14504 xyloglucan:xyloglucosyl transferase TCH4 [EC:2.4.1.207] | (RefSeq) xyloglucan endotransglucosylase/hydrolase protein 22 (A)	xyloglucan endotransglucosylase/hydrolase protein 22 [Brassica napus]	RecName: Full=Xyloglucan endotransglucosylase/hydrolase protein 22; Short=At-XTH22; Short=XTH-22; EC=2.4.1.207; AltName: Full=Touch protein 4; Flags: Precursor;	RecName: Full=Xyloglucan endotransglucosylase/hydrolase {ECO:0000256|RuleBase:RU361120}; EC=2.4.1.207 {ECO:0000256|RuleBase:RU361120};	--	GO:0048046,apoplast; GO:0005618,cell wall; GO:0005794,Golgi apparatus; GO:0004553,hydrolase activity, hydrolyzing O-glycosyl compounds; GO:0016762,xyloglucan:xyloglucosyl transferase activity; GO:0042546,cell wall biogenesis; GO:0009664,plant-type cell wall organization; GO:0009733,response to auxin; GO:0009741,response to brassinosteroid; GO:0009409,response to cold; GO:0009408,response to heat;…	Glycosyl hydrolases family 16
Cluster-10654.0	--	PREDICTED: protein UPSTREAM OF FLC isoform X1 [Brassica rapa]	RecName: Full=Protein UPSTREAM OF FLC;	SubName: Full=Uncharacterized protein {ECO:0000313|EnsemblPlants:Bra028598.1-P};	--	--	Domain of unknown function (DUF966)
Cluster-10655.0	--	--	--	--	--	--	--
Cluster-10656.0	--	--	--	--	--	--	--
Cluster-10657.0	--	PREDICTED: uncharacterized protein LOC103829214 [Brassica rapa]	--	SubName: Full=Uncharacterized protein {ECO:0000313|EnsemblPlants:Bra012432.1-P};	--	--	Domain of unknown function (DUF1338)
Cluster-10658.0	--	--	--	--	--	--	--
Cluster-10659.0	--	PREDICTED: mitochondrial amidoxime reducing component 2-like [Brassica rapa]	--	SubName: Full=Uncharacterized protein {ECO:0000313|EnsemblPlants:Bra027568.1-P};	Uncharacterized Fe-S protein	GO:0003824,catalytic activity; GO:0030151,molybdenum ion binding; GO:0030170,pyridoxal phosphate binding	MOSC domain
Cluster-1066.0	--	--	--	--	--	--	--
Cluster-10660.0	K03470 ribonuclease HII [EC:3.1.26.4] | (RefSeq) RNHB; ribonuclease HII (A)	hypothetical protein OsI_20541 [Oryza sativa Indica Group]	--	RecName: Full=Ribonuclease {ECO:0000256|RuleBase:RU003515}; EC=3.1.26.- {ECO:0000256|RuleBase:RU003515};	SpoU rRNA Methylase family protein	GO:0005739,mitochondrion; GO:0008915,lipid-A-disaccharide synthase activity; GO:0003676,nucleic acid binding; GO:0004523,RNA-DNA hybrid ribonuclease activity; GO:0009245,lipid A biosynthetic process; GO:2001289,lipid X metabolic process	Ribonuclease HII
Cluster-10661.0	K20393 PRA1 family protein 3 | (RefSeq) hypothetical protein (A)	BnaA04g10340D [Brassica napus]	--	SubName: Full=Uncharacterized protein {ECO:0000313|EnsemblPlants:Bra025569.1-P};	--	GO:0046872,metal ion binding	PHD-finger
Cluster-10662.0	K01513 ectonucleotide pyrophosphatase/phosphodiesterase family member 1/3 [EC:3.1.4.1 3.6.1.9] | (RefSeq) uncharacterized protein LOC109769794 (A)	PREDICTED: uncharacterized protein LOC103865874 [Brassica rapa]	--	SubName: Full=Uncharacterized protein {ECO:0000313|EnsemblPlants:Bra016942.1-P};	--	--	Plant protein 1589 of unknown function (A_thal_3526)
Cluster-10663.0	--	late embryogenesis abundant protein 76 [Brassica napus]	RecName: Full=Late embryogenesis abundant protein 76; Short=LEA 76;	SubName: Full=Group 3 late embryogenesis abundant protein {ECO:0000313|EMBL:CAD59387.1};	Uncharacterized conserved protein	--	--
Cluster-10664.0	--	--	--	--	--	--	--
Cluster-10665.0	K06911 uncharacterized protein | (RefSeq) F-box/LRR-repeat protein At3g59200-like isoform X1 (A)	PREDICTED: F-box/LRR-repeat protein At3g58930-like, partial [Brassica rapa]	RecName: Full=F-box/LRR-repeat protein At3g58940;	SubName: Full=BnaA08g30170D protein {ECO:0000313|EMBL:CDY53733.1};	--	--	F-box-like
Cluster-10666.0	K12309 beta-galactosidase [EC:3.2.1.23] | (RefSeq) AT3g52840/F8J2_10 (A)	PREDICTED: LOW QUALITY PROTEIN: beta-galactosidase 16 [Brassica oleracea var. oleracea]	RecName: Full=Beta-galactosidase 16; Short=Lactase 16; EC=3.2.1.23; Flags: Precursor;	SubName: Full=Uncharacterized protein {ECO:0000313|EnsemblPlants:Bo2g092520.1};	Beta-galactosidase	GO:0048046,apoplast; GO:0005618,cell wall; GO:0005773,vacuole; GO:0004565,beta-galactosidase activity; GO:0030246,carbohydrate binding; GO:0005975,carbohydrate metabolic process	Glycosyl hydrolases family 35
Cluster-10667.0	--	BnaA06g15230D [Brassica napus]	--	SubName: Full=Uncharacterized protein {ECO:0000313|EnsemblPlants:Bra017922.1-P};	--	--	--
Cluster-10668.0	K01742 thebaine synthase [EC:4.2.99.24] | (RefSeq) major latex protein 149-like (A)	PREDICTED: MLP-like protein 31 [Brassica rapa]	RecName: Full=MLP-like protein 31;	SubName: Full=Uncharacterized protein {ECO:0000313|EnsemblPlants:Bra012364.1-P};	--	GO:0006952,defense response; GO:0009607,response to biotic stimulus	Polyketide cyclase / dehydrase and lipid transport
Cluster-10668.1	--	PREDICTED: MLP-like protein 31 [Brassica rapa]	--	SubName: Full=Uncharacterized protein {ECO:0000313|EnsemblPlants:Bra012364.1-P};	--	GO:0006952,defense response; GO:0009607,response to biotic stimulus	--
Cluster-10669.0	K20887 xyloglucan glycosyltransferase 4 [EC:2.4.1.-] | (RefSeq) xyloglucan glycosyltransferase 4-like (A)	PREDICTED: gibberellin-regulated protein 14 isoform X2 [Brassica rapa]	RecName: Full=Gibberellin-regulated protein 14; AltName: Full=GAST1 protein homolog 14; Flags: Precursor;	SubName: Full=Uncharacterized protein {ECO:0000313|EnsemblPlants:Bo9g165550.1};	--	GO:0005576,extracellular region; GO:0005886,plasma membrane; GO:0009740,gibberellic acid mediated signaling pathway; GO:2000377,regulation of reactive oxygen species metabolic process; GO:0009737,response to abscisic acid; GO:0009739,response to gibberellin; GO:0009651,response to salt stress	Gibberellin regulated protein
Cluster-1067.0	--	--	--	--	--	--	--
Cluster-10670.0	--	--	--	--	--	--	--
Cluster-10671.0	--	uncharacterized protein LOC106400522 [Brassica napus]	--	SubName: Full=Uncharacterized protein {ECO:0000313|EnsemblPlants:Bo2g109150.1};	--	--	--
Cluster-10672.0	--	--	--	--	--	--	--
Cluster-10673.0	--	--	--	--	--	--	--
Cluster-10674.0	--	--	--	--	--	--	--
Cluster-10675.0	K03267 peptide chain release factor subunit 3 | (RefSeq) eukaryotic peptide chain release factor GTP-binding subunit ERF3A isoform X1 (A)	hypothetical protein BVRB_036950, partial [Beta vulgaris subsp. vulgaris]	--	SubName: Full=Uncharacterized protein {ECO:0000313|EMBL:KMS65343.1}; Flags: Fragment;	--	GO:0005525,GTP binding; GO:0003924,GTPase activity	Elongation factor Tu domain 2
Cluster-10676.0	--	--	--	--	--	--	--
Cluster-10676.1	--	--	--	--	--	--	--
Cluster-10677.0	K09571 FK506-binding protein 4/5 [EC:5.2.1.8] | (RefSeq) peptidyl-prolyl cis-trans isomerase FKBP62-like (A)	PREDICTED: uncharacterized protein LOC103848598 [Brassica rapa]	--	SubName: Full=Uncharacterized protein {ECO:0000313|EnsemblPlants:Bo6g008080.1};	FOG: Reverse transcriptase	--	--
Cluster-10678.0	--	--	--	--	--	--	--
Cluster-10679.0	--	--	--	--	--	--	--
Cluster-1068.0	--	--	--	--	--	--	--
Cluster-10680.0	K07425 long-chain fatty acid omega-monooxygenase [EC:1.14.14.80] | (RefSeq) cytochrome P450 CYP72A219-like (A)	PREDICTED: cytochrome P450 72A13 [Brassica rapa]	RecName: Full=Cytochrome P450 72A13; EC=1.14.-.-;	SubName: Full=Uncharacterized protein {ECO:0000313|EnsemblPlants:Bra027323.1-P};	Cytochrome P450 CYP4/CYP19/CYP26 subfamilies	GO:0016021,integral component of membrane; GO:0020037,heme binding; GO:0005506,iron ion binding; GO:0004497,monooxygenase activity; GO:0016705,oxidoreductase activity, acting on paired donors, with incorporation or reduction of molecular oxygen	--
Cluster-10681.0	--	--	--	--	--	--	--
Cluster-10682.0	--	--	--	--	--	--	--
Cluster-10683.0	--	--	--	--	--	--	--
Cluster-10684.0	K10206 LL-diaminopimelate aminotransferase [EC:2.6.1.83] | (RefSeq) LL-diaminopimelate aminotransferase, chloroplastic isoform X1 (A)	probable F-box protein At4g22165 [Brassica napus]	RecName: Full=Putative F-box protein At4g22180;	SubName: Full=Uncharacterized protein {ECO:0000313|EnsemblPlants:Bra023642.1-P};	--	--	F-box-like
Cluster-10685.0	--	--	--	--	--	--	--
Cluster-10686.0	K14963 COMPASS component SWD3 | (RefSeq) transcription factor bHLH18-like (A)	PREDICTED: transcription factor bHLH25-like [Brassica rapa]	RecName: Full=Transcription factor bHLH25; AltName: Full=Basic helix-loop-helix protein 25; Short=AtbHLH25; Short=bHLH 25; AltName: Full=Transcription factor EN 29; AltName: Full=bHLH transcription factor bHLH025;	SubName: Full=Uncharacterized protein {ECO:0000313|EnsemblPlants:Bra013128.1-P};	--	GO:0005634,nucleus; GO:0003677,DNA binding; GO:0003700,DNA-binding transcription factor activity; GO:0046983,protein dimerization activity; GO:0006355,regulation of transcription, DNA-templated; GO:0006351,transcription, DNA-templated	--
Cluster-10687.0	--	protein JAZ13-like [Brassica napus]	RecName: Full=Protein JAZ13 {ECO:0000303|PubMed:25846245}; AltName: Full=Jasmonate ZIM domain-containing protein 13 {ECO:0000303|PubMed:25846245};	SubName: Full=BnaC03g42730D protein {ECO:0000313|EMBL:CDY24300.1};	--	GO:0005634,nucleus; GO:0003714,transcription corepressor activity; GO:0006952,defense response; GO:0009867,jasmonic acid mediated signaling pathway; GO:0031347,regulation of defense response; GO:2000022,regulation of jasmonic acid mediated signaling pathway; GO:0006355,regulation of transcription, DNA-templated; GO:0009611,response to wounding; GO:0006351,transcription, DNA-templated	Divergent CCT motif
Cluster-10688.1	--	BnaC08g40460D [Brassica napus]	--	SubName: Full=Uncharacterized protein {ECO:0000313|EnsemblPlants:Bo4g107590.1};	--	--	--
Cluster-10689.0	--	PREDICTED: protein POLAR LOCALIZATION DURING ASYMMETRIC DIVISION AND REDISTRIBUTION [Raphanus sativus]	--	SubName: Full=Uncharacterized protein {ECO:0000313|EnsemblPlants:Bra031163.1-P};	--	--	--
Cluster-10689.1	--	hypothetical protein AXX17_AT5G10550 [Arabidopsis thaliana]	--	SubName: Full=Uncharacterized protein {ECO:0000313|EnsemblPlants:Bra031163.1-P};	--	--	--
Cluster-1069.0	--	--	--	--	--	--	--
Cluster-10690.0	K19891 glucan endo-1,3-beta-glucosidase 1/2/3 [EC:3.2.1.39] | (RefSeq) glucan endo-1,3-beta-glucosidase 1-like (A)	probable glucan endo-1,3-beta-glucosidase A6 [Brassica napus]	RecName: Full=Probable glucan endo-1,3-beta-glucosidase A6; EC=3.2.1.39; AltName: Full=(1->3)-beta-glucan endohydrolase; Short=(1->3)-beta-glucanase; AltName: Full=Anther-specific protein A6; AltName: Full=Beta-1,3-endoglucanase; AltName: Full=Protein MATERNAL EFFECT EMBRYO ARREST 48 {ECO:0000303|PubMed:15634699}; Flags: Precursor;	SubName: Full=Uncharacterized protein {ECO:0000313|EnsemblPlants:Bra032758.1-P};	--	GO:0046658,anchored component of plasma membrane; GO:0042973,glucan endo-1,3-beta-D-glucosidase activity; GO:0004553,hydrolase activity, hydrolyzing O-glycosyl compounds; GO:0030247,polysaccharide binding; GO:0005975,carbohydrate metabolic process; GO:0006952,defense response; GO:0009793,embryo development ending in seed dormancy; GO:0010584,pollen exine formation	X8 domain
Cluster-10691.0	--	--	--	--	--	--	--
Cluster-10692.0	--	hypothetical protein AT5G54970 [Arabidopsis thaliana]	--	SubName: Full=Uncharacterized protein {ECO:0000313|EMBL:OAO95709.1};	--	--	--
Cluster-10693.0	K05282 gibberellin 20-oxidase [EC:1.14.11.12] | (RefSeq) gibberellin 20 oxidase 2 (A)	gibberellin 20 oxidase 2 [Brassica napus]	RecName: Full=Gibberellin 20 oxidase 2; EC=1.14.11.-; AltName: Full=GA 20-oxidase 2; AltName: Full=Gibberellin C-20 oxidase 2;	SubName: Full=BnaA02g11210D protein {ECO:0000313|EMBL:CDY27101.1};	Iron/ascorbate family oxidoreductases	GO:0045544,gibberellin 20-oxidase activity; GO:0046872,metal ion binding; GO:0009908,flower development; GO:0009740,gibberellic acid mediated signaling pathway; GO:0009686,gibberellin biosynthetic process; GO:0009739,response to gibberellin; GO:0080167,response to karrikin; GO:0009639,response to red or far red light; GO:0009826,unidimensional cell growth	2OG-Fe(II) oxygenase superfamily
Cluster-10694.0	K17710 pentatricopeptide repeat domain-containing protein 1 | (RefSeq) pentatricopeptide repeat-containing protein At5g14770, mitochondrial (A)	pentatricopeptide repeat-containing protein At5g14770, mitochondrial-like [Brassica napus]	RecName: Full=Pentatricopeptide repeat-containing protein At5g14770, mitochondrial; Flags: Precursor;	SubName: Full=Uncharacterized protein {ECO:0000313|EnsemblPlants:Bra008738.1-P};	FOG: PPR repeat	GO:0043231,intracellular membrane-bounded organelle; GO:0005739,mitochondrion; GO:0004519,endonuclease activity; GO:0003723,RNA binding; GO:0009451,RNA modification	Evolutionarily conserved signalling intermediate in Toll pathway
Cluster-10695.0	K10523 speckle-type POZ protein | (RefSeq) MATH domain and coiled-coil domain-containing protein At3g58270-like (A)	PREDICTED: uncharacterized protein LOC103834883 [Brassica rapa]	RecName: Full=MATH domain and coiled-coil domain-containing protein At3g58250; AltName: Full=RTM3-like protein At3g58250;	SubName: Full=Uncharacterized protein {ECO:0000313|EnsemblPlants:Bra023852.1-P};	Speckle-type POZ protein SPOP and related proteins with TRAF, MATH and BTB/POZ domains	--	--
Cluster-10696.0	--	--	--	--	--	--	--
Cluster-10697.0	--	BnaA08g29380D [Brassica napus]	--	SubName: Full=Uncharacterized protein {ECO:0000313|EnsemblPlants:Bra026291.1-P};	--	--	--
Cluster-10698.0	--	protein IQ-DOMAIN 31 [Brassica napus]	--	SubName: Full=Protein IQ-DOMAIN 31 {ECO:0000313|EMBL:JAU70358.1}; Flags: Fragment;	--	GO:0016021,integral component of membrane	IQ calmodulin-binding motif
Cluster-10699.0	--	--	--	--	--	--	--
Cluster-107.0	K07466 replication factor A1 | (RefSeq) uncharacterized protein LOC106384720 (A)	BnaAnng22180D [Brassica napus]	--	SubName: Full=BnaAnng22180D protein {ECO:0000313|EMBL:CDY66397.1};	DNA helicase PIF1/RRM3	--	--
Cluster-1070.0	K03319 divalent anion:Na+ symporter, DASS family | (RefSeq) Sodium/sulfate symporter (A)	Sodium/sulfate symporter [Coccomyxa subellipsoidea C-169]	RecName: Full=Dicarboxylate transporter 1, chloroplastic; AltName: Full=2-oxoglutarate/malate translocator 1; Short=AtpOMT1; Flags: Precursor;	SubName: Full=Sodium/sulfate symporter {ECO:0000313|EMBL:EIE27528.1};	--	GO:0009507,chloroplast; GO:0009941,chloroplast envelope; GO:0009706,chloroplast inner membrane; GO:0009534,chloroplast thylakoid; GO:0016021,integral component of membrane; GO:0016020,membrane; GO:0005739,mitochondrion; GO:0009536,plastid; GO:0015139,alpha-ketoglutarate transmembrane transporter activity; GO:0015140,malate transmembrane transporter activity; GO:0015131,oxaloacetate transmembrane …	Sodium:sulfate symporter transmembrane region
Cluster-10700.0	K10666 E3 ubiquitin-protein ligase RNF5 [EC:2.3.2.27] | (RefSeq) E3 ubiquitin-protein ligase RMA3 (A)	PREDICTED: E3 ubiquitin-protein ligase RMA3 [Brassica rapa]	RecName: Full=E3 ubiquitin-protein ligase RMA1H1; EC=2.3.2.27; AltName: Full=Protein RING membrane-anchor 1 homolog 1; AltName: Full=RING-type E3 ubiquitin transferase RMA1H1 {ECO:0000305};	SubName: Full=Uncharacterized protein {ECO:0000313|EnsemblPlants:Bra015877.1-P};	Predicted E3 ubiquitin ligase	GO:0005789,endoplasmic reticulum membrane; GO:0016021,integral component of membrane; GO:0046872,metal ion binding; GO:0004842,ubiquitin-protein transferase activity; GO:0043161,proteasome-mediated ubiquitin-dependent protein catabolic process; GO:0016567,protein ubiquitination; GO:0009409,response to cold; GO:0009723,response to ethylene; GO:0006970,response to osmotic stress; GO:0009414,respons…	zf-RING of BARD1-type protein
Cluster-10701.0	K05909 laccase [EC:1.10.3.2] | (RefSeq) laccase-2 (A)	PREDICTED: laccase-2 [Brassica rapa]	RecName: Full=Laccase-2; EC=1.10.3.2; AltName: Full=Benzenediol:oxygen oxidoreductase 2; AltName: Full=Diphenol oxidase 2; AltName: Full=Urishiol oxidase 2; Flags: Precursor;	RecName: Full=Laccase {ECO:0000256|RuleBase:RU361119}; EC=1.10.3.2 {ECO:0000256|RuleBase:RU361119}; AltName: Full=Benzenediol:oxygen oxidoreductase {ECO:0000256|RuleBase:RU361119}; AltName: Full=Diphenol oxidase {ECO:0000256|RuleBase:RU361119}; AltName: Full=Urishiol oxidase {ECO:0000256|RuleBase:RU361119};	Multicopper oxidases	GO:0048046,apoplast; GO:0005507,copper ion binding; GO:0052716,hydroquinone:oxygen oxidoreductase activity; GO:0016722,oxidoreductase activity, oxidizing metal ions; GO:0046274,lignin catabolic process; GO:0009414,response to water deprivation	Multicopper oxidase
Cluster-10702.0	K12598 ATP-dependent RNA helicase DOB1 [EC:3.6.4.13] | (RefSeq) DExH-box ATP-dependent RNA helicase DExH9-like (A)	PREDICTED: verprolin-like, partial [Raphanus sativus]	--	SubName: Full=Uncharacterized protein {ECO:0000313|EnsemblPlants:Bo3g062680.1};	FOG: Reverse transcriptase	GO:0003676,nucleic acid binding; GO:0008270,zinc ion binding	Zinc knuckle
Cluster-10703.0	--	uncharacterized protein LOC111200943 [Brassica napus]	--	SubName: Full=Uncharacterized protein AT4g15600 {ECO:0000313|EMBL:CAB78602.1}; SubName: Full=Uncharacterized protein dl3840c {ECO:0000313|EMBL:CAB10338.1};	FOG: Reverse transcriptase	GO:0003676,nucleic acid binding; GO:0008270,zinc ion binding	Gp5 C-terminal repeat (3 copies)
Cluster-10704.0	--	uncharacterized protein BNAA09G20290D [Brassica napus]	--	SubName: Full=Uncharacterized protein {ECO:0000313|EnsemblPlants:Bra029514.1-P};	--	--	--
Cluster-10705.0	--	--	--	--	--	--	--
Cluster-10706.0	--	--	--	--	--	--	--
Cluster-10707.0	--	PREDICTED: LOW QUALITY PROTEIN: uncharacterized protein LOC108829808 [Raphanus sativus]	--	SubName: Full=Uncharacterized protein {ECO:0000313|EnsemblPlants:Bra022669.1-P};	--	--	--
Cluster-10708.0	--	uncharacterized protein LOC106408839 [Brassica napus]	--	SubName: Full=Uncharacterized protein {ECO:0000313|EnsemblPlants:Bra022669.1-P};	--	--	--
Cluster-10709.0	--	BnaA09g02340D [Brassica napus]	--	SubName: Full=BnaA09g02340D protein {ECO:0000313|EMBL:CDY20017.1};	--	--	--
Cluster-1071.0	--	agamous-like MADS-box protein AGL53 [Brassica napus]	--	SubName: Full=BnaA07g04800D protein {ECO:0000313|EMBL:CDY27890.1};	--	GO:0005634,nucleus; GO:0003677,DNA binding; GO:0046983,protein dimerization activity; GO:0006355,regulation of transcription, DNA-templated; GO:0006351,transcription, DNA-templated	--
Cluster-10710.0	K04460 serine/threonine-protein phosphatase 5 [EC:3.1.3.16] | (RefSeq) zinc finger BED domain-containing protein RICESLEEPER 2-like isoform X1 (A)	PREDICTED: zinc finger BED domain-containing protein RICESLEEPER 2-like [Raphanus sativus]	RecName: Full=Zinc finger BED domain-containing protein RICESLEEPER 2; AltName: Full=Transposase-like protein RICESLEEPER 2;	SubName: Full=Zinc finger BED domain-containing protein RICESLEEPER 2 {ECO:0000313|EMBL:JAU61898.1};	Tam3-transposase (Ac family)	GO:0005634,nucleus; GO:0003700,DNA-binding transcription factor activity; GO:0046872,metal ion binding; GO:0046983,protein dimerization activity; GO:0000977,RNA polymerase II regulatory region sequence-specific DNA binding; GO:0009791,post-embryonic development; GO:0006357,regulation of transcription by RNA polymerase II; GO:0006351,transcription, DNA-templated	hAT family C-terminal dimerisation region
Cluster-10711.0	K09286 EREBP-like factor | (RefSeq) ethylene-responsive transcription factor ERF023-like (A)	PREDICTED: ethylene-responsive transcription factor ERF023-like [Brassica rapa]	RecName: Full=Ethylene-responsive transcription factor ERF023;	SubName: Full=Uncharacterized protein {ECO:0000313|EnsemblPlants:Bra032630.1-P};	--	GO:0005634,nucleus; GO:0003677,DNA binding; GO:0003700,DNA-binding transcription factor activity; GO:0009873,ethylene-activated signaling pathway; GO:0006351,transcription, DNA-templated	AP2 domain
Cluster-10712.0	K09286 EREBP-like factor | (RefSeq) ethylene-responsive transcription factor ERF023 (A)	PREDICTED: ethylene-responsive transcription factor ERF023-like [Raphanus sativus]	RecName: Full=Ethylene-responsive transcription factor ERF023;	SubName: Full=Uncharacterized protein {ECO:0000313|EnsemblPlants:Bra033274.1-P};	--	GO:0005634,nucleus; GO:0003677,DNA binding; GO:0003700,DNA-binding transcription factor activity; GO:0009873,ethylene-activated signaling pathway; GO:0006351,transcription, DNA-templated	--
Cluster-10713.0	K07195 exocyst complex component 7 | (RefSeq) exocyst complex component EXO70B1-like (A)	PREDICTED: exocyst complex component EXO70B1-like [Brassica rapa]	RecName: Full=Exocyst complex component EXO70H1 {ECO:0000303|PubMed:16942608}; Short=AtExo70h1 {ECO:0000303|PubMed:16942608}; AltName: Full=Exocyst subunit Exo70 family protein H1 {ECO:0000303|PubMed:16942608};	SubName: Full=BnaC05g43410D protein {ECO:0000313|EMBL:CDY41604.1};	Exocyst component protein and related proteins	GO:0005829,cytosol; GO:0012505,endomembrane system; GO:0000145,exocyst; GO:0016020,membrane; GO:0005634,nucleus; GO:0045335,phagocytic vesicle; GO:0031982,vesicle; GO:0006952,defense response; GO:0006887,exocytosis; GO:1900426,positive regulation of defense response to bacterium; GO:0009617,response to bacterium; GO:0009620,response to fungus; GO:0002237,response to molecule of bacterial origin	Exo70 exocyst complex subunit
Cluster-10714.0	--	PREDICTED: uncharacterized protein LOC106328701 [Brassica oleracea var. oleracea]	--	SubName: Full=Uncharacterized protein {ECO:0000313|EnsemblPlants:Bo4g097110.1};	FOG: Reverse transcriptase	--	--
Cluster-10715.0	--	PREDICTED: uncharacterized protein LOC106328701 [Brassica oleracea var. oleracea]	--	SubName: Full=Uncharacterized protein {ECO:0000313|EnsemblPlants:Bo4g097110.1};	FOG: Reverse transcriptase	--	--
Cluster-10716.0	--	--	--	--	--	--	--
Cluster-10716.1	--	--	--	--	--	--	--
Cluster-10717.0	--	--	--	--	--	--	--
Cluster-10717.1	--	PREDICTED: LOW QUALITY PROTEIN: protein PNS1 [Brassica rapa]	--	SubName: Full=Uncharacterized protein {ECO:0000313|EnsemblPlants:Bra002109.1-P};	Choline transporter-like protein	GO:0016021,integral component of membrane	--
Cluster-10718.0	--	--	--	--	--	--	--
Cluster-10719.0	K01213 galacturan 1,4-alpha-galacturonidase [EC:3.2.1.67] | (RefSeq) polygalacturonase At1g48100-like (A)	polygalacturonase At1g48100-like [Brassica napus]	RecName: Full=Polygalacturonase At1g48100; Short=PG; EC=3.2.1.15; AltName: Full=Pectinase At1g48100; Flags: Precursor;	SubName: Full=BnaAnng37110D protein {ECO:0000313|EMBL:CDY71357.1};	--	GO:0005618,cell wall; GO:0005576,extracellular region; GO:0004650,polygalacturonase activity; GO:0005975,carbohydrate metabolic process; GO:0009831,plant-type cell wall modification involved in multidimensional cell growth	Right handed beta helix region
Cluster-1072.0	--	PREDICTED: uncharacterized protein LOC108871363 [Brassica rapa]	RecName: Full=AIG2-like protein A {ECO:0000305}; EC=2.3.2.- {ECO:0000305}; AltName: Full=AIG2-like protein {ECO:0000303|PubMed:16754964}; AltName: Full=Avirulence-induced gene 2-like protein {ECO:0000303|PubMed:16754964}; AltName: Full=Avirulence-induced gene 2-like protein A {ECO:0000305}; AltName: Full=Putative gamma-glutamylcyclotransferase {ECO:0000250|UniProtKB:O75223};	SubName: Full=Uncharacterized protein {ECO:0000313|EnsemblPlants:Bo4g139020.1};	--	GO:0016746,transferase activity, transferring acyl groups	--
Cluster-10720.0	K13963 serpin B | (RefSeq) serpin-Z1-like (A)	PREDICTED: serpin-Z1-like [Brassica rapa]	RecName: Full=Serpin-Z1; AltName: Full=ArathZ1;	SubName: Full=Uncharacterized protein {ECO:0000313|EnsemblPlants:Bra041039.1-P};	Serpin	GO:0005829,cytosol; GO:0005615,extracellular space; GO:0004867,serine-type endopeptidase inhibitor activity; GO:0006974,cellular response to DNA damage stimulus; GO:0006281,DNA repair	Serpin (serine protease inhibitor)
Cluster-10721.0	--	--	--	--	--	--	--
Cluster-10723.0	--	--	--	--	--	--	--
Cluster-10723.1	--	--	--	--	--	--	--
Cluster-10724.0	K01692 enoyl-CoA hydratase [EC:4.2.1.17] | (RefSeq) probable enoyl-CoA hydratase 1, peroxisomal (A)	PREDICTED: probable enoyl-CoA hydratase 1, peroxisomal [Gossypium hirsutum]	RecName: Full=Probable enoyl-CoA hydratase 1, peroxisomal {ECO:0000305}; EC=4.2.1.17 {ECO:0000305}; AltName: Full=Enoyl-CoA hydratase isoform A {ECO:0000303|PubMed:17951448};	SubName: Full=probable enoyl-CoA hydratase 1, peroxisomal {ECO:0000313|RefSeq:XP_016693505.1};	Enoyl-CoA isomerase	GO:0005777,peroxisome; GO:0004300,enoyl-CoA hydratase activity; GO:0006635,fatty acid beta-oxidation	Enoyl-CoA hydratase/isomerase
Cluster-10725.0	--	--	RecName: Full=Ent-kaurene oxidase, chloroplastic; Short=AtKO1; EC=1.14.13.78 {ECO:0000269|PubMed:20698828, ECO:0000269|PubMed:9952446}; AltName: Full=Cytochrome P450 701A3;	--	--	GO:0009707,chloroplast outer membrane; GO:0005783,endoplasmic reticulum; GO:0016021,integral component of membrane; GO:0052617,ent-kaur-16-en-19-al oxidase activity; GO:0052616,ent-kaur-16-en-19-ol oxidase activity; GO:0052615,ent-kaurene oxidase activity; GO:0020037,heme binding; GO:0005506,iron ion binding; GO:0010241,ent-kaurene oxidation to kaurenoic acid; GO:0009740,gibberellic acid mediated…	--
Cluster-10726.0	K15333 tRNA guanosine-2'-O-methyltransferase [EC:2.1.1.34] | (RefSeq) uncharacterized protein LOC104224633 (A)	PREDICTED: subtilisin-like protease SBT4.13 [Brassica rapa]	RecName: Full=Subtilisin-like protease SBT4.13 {ECO:0000303|PubMed:16193095}; EC=3.4.21.- {ECO:0000255|PROSITE-ProRule:PRU10082}; AltName: Full=Subtilase subfamily 4 member 13 {ECO:0000303|PubMed:16193095}; Short=AtSBT4.13 {ECO:0000303|PubMed:16193095}; Flags: Precursor;	SubName: Full=Uncharacterized protein {ECO:0000313|EnsemblPlants:Bra002586.1-P};	--	GO:0005576,extracellular region; GO:0004252,serine-type endopeptidase activity	PA domain
Cluster-10727.0	K21626 cyclin-D1-binding protein 1 | (RefSeq) uncharacterized LOC103831643 (A)	PREDICTED: uncharacterized protein LOC103831643 [Brassica rapa]	--	SubName: Full=Uncharacterized protein {ECO:0000313|EnsemblPlants:Bra016157.1-P};	--	GO:0051726,regulation of cell cycle	Grap2 and cyclin-D-interacting
Cluster-10728.0	--	--	--	--	--	--	--
Cluster-10729.0	--	--	--	--	--	--	--
Cluster-1073.0	--	--	--	--	--	--	--
Cluster-10730.0	K01637 isocitrate lyase [EC:4.1.3.1] | (RefSeq) isocitrate lyase (A)	PREDICTED: isocitrate lyase-like [Raphanus sativus]	RecName: Full=Isocitrate lyase {ECO:0000250|UniProtKB:P28297}; Short=ICL {ECO:0000250|UniProtKB:P28297}; EC=4.1.3.1 {ECO:0000250|UniProtKB:P28297}; AltName: Full=Isocitrase {ECO:0000250|UniProtKB:P28297}; AltName: Full=Isocitratsysase {ECO:0000250|UniProtKB:P28297};	RecName: Full=Isocitrate lyase {ECO:0000256|PIRNR:PIRNR001362};	Isocitrate lyase	GO:0009514,glyoxysome; GO:0004451,isocitrate lyase activity; GO:0046872,metal ion binding; GO:0006097,glyoxylate cycle; GO:0006099,tricarboxylic acid cycle	--
Cluster-10731.0	K03006 DNA-directed RNA polymerase II subunit RPB1 [EC:2.7.7.6] | (RefSeq) LOW QUALITY PROTEIN: DNA-directed RNA polymerase II subunit 1-like (A)	putative retroelement pol polyprotein [Arabidopsis thaliana]	RecName: Full=Retrovirus-related Pol polyprotein from transposon TNT 1-94; Includes: RecName: Full=Protease; EC=3.4.23.-; Includes: RecName: Full=Reverse transcriptase; EC=2.7.7.49; Includes: RecName: Full=Endonuclease;	SubName: Full=Uncharacterized protein {ECO:0000313|EnsemblPlants:Bo3g019830.1};	FOG: Transposon-encoded proteins with TYA, reverse transcriptase, integrase domains in various combinations	GO:0004190,aspartic-type endopeptidase activity; GO:0004519,endonuclease activity; GO:0003676,nucleic acid binding; GO:0003964,RNA-directed DNA polymerase activity; GO:0008270,zinc ion binding; GO:0015074,DNA integration	GAG-pre-integrase domain
Cluster-10732.0	K00521 ferric-chelate reductase [EC:1.16.1.7] | (RefSeq) ferric reduction oxidase 7, chloroplastic-like (A)	PREDICTED: NAC domain-containing protein 105 isoform X2 [Brassica rapa]	RecName: Full=NAC domain-containing protein 105 {ECO:0000303|PubMed:15029955}; Short=ANAC105 {ECO:0000303|PubMed:15029955}; AltName: Full=Protein VASCULAR RELATED NAC-DOMAIN 3 {ECO:0000303|PubMed:16103214};	SubName: Full=Uncharacterized protein {ECO:0000313|EnsemblPlants:Bra012065.1-P};	--	GO:0005634,nucleus; GO:0003700,DNA-binding transcription factor activity; GO:0043565,sequence-specific DNA binding; GO:0071555,cell wall organization; GO:0007275,multicellular organism development; GO:1901348,positive regulation of secondary cell wall biogenesis; GO:0006355,regulation of transcription, DNA-templated; GO:0006351,transcription, DNA-templated; GO:0048759,xylem vessel member cell dif…	No apical meristem (NAM) protein
Cluster-10733.0	K13264 isoflavone 7-O-glucoside-6''-O-malonyltransferase [EC:2.3.1.115] | (RefSeq) AT133, GmAT133; malonyl-CoA:isoflavone 7-O-glucoside-6''-O-malonyltransferase (A)	PREDICTED: malonyl-CoA:anthocyanidin 5-O-glucoside-6''-O-malonyltransferase [Brassica rapa]	RecName: Full=Malonyl-CoA:anthocyanidin 5-O-glucoside-6''-O-malonyltransferase; EC=2.3.1.-; AltName: Full=Anthocyanin 5-aromatic acyltransferase-like protein; Short=At5MAT;	SubName: Full=Uncharacterized protein {ECO:0000313|EnsemblPlants:Bra036208.1-P};	--	GO:0050736,O-malonyltransferase activity; GO:0009718,anthocyanin-containing compound biosynthetic process	Transferase family
Cluster-10734.0	--	PREDICTED: LOW QUALITY PROTEIN: U-box domain-containing protein 37 [Brassica oleracea var. oleracea]	--	SubName: Full=Uncharacterized protein {ECO:0000313|EnsemblPlants:Bo7g077880.1};	--	GO:0006950,response to stress	--
Cluster-10735.0	K07466 replication factor A1 | (RefSeq) uncharacterized protein LOC106302349 (A)	PREDICTED: uncharacterized protein LOC103845685 isoform X2 [Brassica rapa]	--	SubName: Full=Uncharacterized protein {ECO:0000313|EnsemblPlants:Bra010445.1-P};	--	--	--
Cluster-10736.0	--	--	--	--	--	--	--
Cluster-10737.0	--	--	--	--	--	--	--
Cluster-10738.0	--	BnaA08g12930D [Brassica napus]	RecName: Full=Protein HEAT-INDUCED TAS1 TARGET 2 {ECO:0000303|PubMed:24728648};	SubName: Full=BnaA08g12930D protein {ECO:0000313|EMBL:CDY23253.1};	--	GO:0005737,cytoplasm; GO:0005634,nucleus; GO:0010286,heat acclimation; GO:0009409,response to cold; GO:0009408,response to heat; GO:0006979,response to oxidative stress	--
Cluster-10739.0	--	--	--	--	--	--	--
Cluster-1074.0	--	--	--	--	--	--	--
Cluster-10740.0	--	--	--	--	--	--	--
Cluster-10741.0	K11262 acetyl-CoA carboxylase / biotin carboxylase 1 [EC:6.4.1.2 6.3.4.14 2.1.3.15] | (RefSeq) acetyl-CoA carboxylase 1-like (A)	subtilisin-like protease SBT1.3 [Brassica napus]	RecName: Full=Subtilisin-like protease SBT1.3 {ECO:0000303|PubMed:16193095}; EC=3.4.21.- {ECO:0000255|PROSITE-ProRule:PRU10082}; AltName: Full=Subtilase subfamily 1 member 3 {ECO:0000303|PubMed:16193095}; Short=AtSBT1.3 {ECO:0000303|PubMed:16193095}; Flags: Precursor;	SubName: Full=Uncharacterized protein {ECO:0000313|EnsemblPlants:Bra028274.1-P};	--	GO:0005576,extracellular region; GO:0004252,serine-type endopeptidase activity	PA domain
Cluster-10742.0	--	--	--	--	--	--	--
Cluster-10743.0	K16226 disease resistance protein RPS4 | (RefSeq) hypothetical protein (A)	PREDICTED: uncharacterized protein LOC104737097 [Camelina sativa]	RecName: Full=Disease resistance protein RPP5 {ECO:0000305}; AltName: Full=Protein RECOGNITION OF PERONOSPORA PARASITICA 5 {ECO:0000303|PubMed:9212464};	SubName: Full=Uncharacterized protein {ECO:0000313|EMBL:EFH52353.1};	--	GO:0043531,ADP binding; GO:0005524,ATP binding; GO:0000166,nucleotide binding; GO:0006952,defense response; GO:0009817,defense response to fungus, incompatible interaction; GO:0007165,signal transduction	TIR domain
Cluster-10744.0	--	conserved hypothetical protein [Ricinus communis]	--	SubName: Full=Uncharacterized protein {ECO:0000313|EMBL:EEF24131.1};	--	GO:0003700,DNA-binding transcription factor activity; GO:0043565,sequence-specific DNA binding; GO:0006351,transcription, DNA-templated	AraC-like ligand binding domain
Cluster-10745.0	--	PREDICTED: acyl-CoA--sterol O-acyltransferase 1-like [Brassica rapa]	RecName: Full=Acyl-CoA--sterol O-acyltransferase 1; EC=2.3.1.-; AltName: Full=Sterol O-acyltransferase 1;	SubName: Full=Uncharacterized protein {ECO:0000313|EnsemblPlants:Bra006888.1-P};	--	GO:0016021,integral component of membrane; GO:0008374,O-acyltransferase activity; GO:0016127,sterol catabolic process; GO:0034434,sterol esterification	--
Cluster-10746.0	--	PREDICTED: uncharacterized protein LOC106297197 isoform X3 [Brassica oleracea var. oleracea]	--	--	--	--	--
Cluster-10748.0	--	uncharacterized protein LOC106424784 [Brassica napus]	--	SubName: Full=Uncharacterized protein {ECO:0000313|EnsemblPlants:Bo5g131580.1};	--	--	--
Cluster-10749.0	--	--	--	--	--	--	--
Cluster-1075.0	--	--	--	--	--	--	--
Cluster-10750.0	--	PREDICTED: transcription factor MYB1R1 isoform X2 [Brassica rapa]	RecName: Full=Probable transcription factor At5g61620 {ECO:0000305}; AltName: Full=Myb-related protein At5g61620 {ECO:0000305};	SubName: Full=Uncharacterized protein {ECO:0000313|EnsemblPlants:Bra012936.1-P};	--	GO:0005634,nucleus; GO:0003677,DNA binding; GO:0003700,DNA-binding transcription factor activity; GO:0008270,zinc ion binding; GO:0006355,regulation of transcription, DNA-templated; GO:0006351,transcription, DNA-templated	--
Cluster-10751.0	K00430 peroxidase [EC:1.11.1.7] | (RefSeq) peroxidase 4 (A)	BnaA09g57020D [Brassica napus]	RecName: Full=Peroxidase 4; Short=Atperox P4; EC=1.11.1.7; AltName: Full=ATP46; Flags: Precursor;	SubName: Full=BnaA09g57020D protein {ECO:0000313|EMBL:CDY53543.1};	--	GO:0005576,extracellular region; GO:0020037,heme binding; GO:0046872,metal ion binding; GO:0004601,peroxidase activity; GO:0071456,cellular response to hypoxia; GO:0042744,hydrogen peroxide catabolic process; GO:0006979,response to oxidative stress	Peroxidase
Cluster-10752.0	--	--	--	--	--	--	--
Cluster-10753.0	K14015 nuclear protein localization protein 4 homolog | (RefSeq) NPL4-like protein 1 (A)	NPL4-like protein 1 [Capsella rubella]	RecName: Full=NPL4-like protein 1;	SubName: Full=Uncharacterized protein {ECO:0000313|EnsemblPlants:Bra003519.1-P};	Nuclear pore complex, rNpl4 component (sc Npl4)	GO:0005829,cytosol; GO:0005634,nucleus; GO:0043130,ubiquitin binding; GO:0031625,ubiquitin protein ligase binding; GO:0043161,proteasome-mediated ubiquitin-dependent protein catabolic process; GO:0006511,ubiquitin-dependent protein catabolic process	--
Cluster-10754.0	K08592 sentrin-specific protease 1 [EC:3.4.22.68] | (RefSeq) sentrin-specific protease 1-like (A)	uncharacterized protein LOC106431016 [Brassica napus]	--	SubName: Full=Uncharacterized protein {ECO:0000313|EnsemblPlants:Bo2g057930.1};	--	GO:0008234,cysteine-type peptidase activity	Adenovirus endoprotease
Cluster-10755.0	K19787 carnosine N-methyltransferase [EC:2.1.1.22] | (RefSeq) carnosine N-methyltransferase-like (A)	PREDICTED: uncharacterized protein LOC103844734 [Brassica rapa]	--	SubName: Full=Uncharacterized protein {ECO:0000313|EMBL:ABD65629.1};	FOG: Reverse transcriptase	--	--
Cluster-10756.0	K11600 exosome complex component RRP41 | (RefSeq) exosome complex component RRP41-like (A)	PREDICTED: uncharacterized protein LOC106338301 [Brassica oleracea var. oleracea]	--	SubName: Full=BnaC03g75060D protein {ECO:0000313|EMBL:CDY38067.1};	FOG: Reverse transcriptase	--	zinc-binding in reverse transcriptase
Cluster-10757.0	K10400 kinesin family member 15 | (RefSeq) kinesin-like protein KIN-12C (A)	PREDICTED: kinesin-like protein KIN-12C [Brassica rapa]	RecName: Full=Kinesin-like protein KIN-12C {ECO:0000305}; AltName: Full=Phragmoplast orienting kinesin 1 {ECO:0000303|PubMed:16682350};	SubName: Full=Uncharacterized protein {ECO:0000313|EnsemblPlants:Bra022212.1-P};	--	GO:0005871,kinesin complex; GO:0005874,microtubule; GO:0009524,phragmoplast; GO:0005524,ATP binding; GO:0016887,ATPase activity; GO:0008017,microtubule binding; GO:0003777,microtubule motor activity; GO:0000911,cytokinesis by cell plate formation; GO:0007018,microtubule-based movement; GO:0000281,mitotic cytokinesis	Microtubule binding
Cluster-10758.0	--	PREDICTED: F-box protein At5g65850-like [Brassica rapa]	RecName: Full=F-box protein At5g65850;	SubName: Full=Uncharacterized protein {ECO:0000313|EnsemblPlants:Bra005630.1-P};	--	--	F-box associated domain
Cluster-10759.0	--	PREDICTED: uncharacterized protein LOC103843736 [Brassica rapa]	--	SubName: Full=Uncharacterized protein {ECO:0000313|EnsemblPlants:Bra021399.1-P};	--	--	--
Cluster-1076.0	K06174 ATP-binding cassette, sub-family E, member 1 | (RefSeq) putative F-box protein At3g13624 (A)	PREDICTED: F-box/kelch-repeat protein At3g13680-like [Brassica rapa]	RecName: Full=F-box/kelch-repeat protein At3g13680;	SubName: Full=Uncharacterized protein {ECO:0000313|EnsemblPlants:Bra017247.1-P};	--	GO:0004842,ubiquitin-protein transferase activity; GO:0031146,SCF-dependent proteasomal ubiquitin-dependent protein catabolic process	F-box associated
Cluster-10760.0	--	--	--	--	--	--	--
Cluster-10761.0	K06700 proteasome inhibitor subunit 1 (PI31) | (RefSeq) probable proteasome inhibitor (A)	PREDICTED: probable proteasome inhibitor [Brassica rapa]	--	SubName: Full=Uncharacterized protein {ECO:0000313|EnsemblPlants:Bra007036.1-P};	--	--	--
Cluster-10762.0	--	--	--	--	--	--	--
Cluster-10763.0	--	--	--	--	--	--	--
Cluster-10764.0	--	uncharacterized protein LOC106442639 [Brassica napus]	--	SubName: Full=Uncharacterized protein {ECO:0000313|EnsemblPlants:Bra032789.1-P};	--	--	--
Cluster-10765.0	--	BnaA03g58740D [Brassica napus]	RecName: Full=Cation/H(+) antiporter 17; AltName: Full=Protein CATION/H+ EXCHANGER 17; Short=AtCHX17;	SubName: Full=BnaA03g58740D protein {ECO:0000313|EMBL:CDY67925.1};	Predicted K+/H+-antiporter	GO:0016021,integral component of membrane; GO:0005770,late endosome; GO:0015299,solute:proton antiporter activity; GO:0015672,monovalent inorganic cation transport; GO:0006813,potassium ion transport; GO:0006623,protein targeting to vacuole; GO:0006885,regulation of pH	Sodium/hydrogen exchanger family
Cluster-10766.0	--	hypothetical protein COLO4_01259, partial [Corchorus olitorius]	--	SubName: Full=Uncharacterized protein {ECO:0000313|EMBL:OMP13633.1}; Flags: Fragment;	--	--	--
Cluster-10766.1	--	hypothetical protein COLO4_01259, partial [Corchorus olitorius]	--	SubName: Full=Uncharacterized protein {ECO:0000313|EMBL:OMP13633.1}; Flags: Fragment;	--	--	--
Cluster-10767.0	--	--	--	--	--	--	--
Cluster-10768.0	K04733 interleukin-1 receptor-associated kinase 4 [EC:2.7.11.1] | (RefSeq) wall-associated receptor kinase-like 20 (A)	PREDICTED: wall-associated receptor kinase-like 20, partial [Raphanus sativus]	RecName: Full=Wall-associated receptor kinase-like 20; EC=2.7.11.-; Flags: Precursor;	SubName: Full=Uncharacterized protein {ECO:0000313|EnsemblPlants:Bra009616.1-P};	Serine/threonine protein kinase	GO:0016021,integral component of membrane; GO:0005886,plasma membrane; GO:0005524,ATP binding; GO:0030247,polysaccharide binding; GO:0004674,protein serine/threonine kinase activity; GO:0007166,cell surface receptor signaling pathway	Haspin like kinase domain
Cluster-10769.0	--	--	--	--	--	--	--
Cluster-1077.0	--	--	--	--	--	--	--
Cluster-10770.0	--	conserved hypothetical protein, partial [Ricinus communis]	--	SubName: Full=Uncharacterized protein {ECO:0000313|EMBL:EEF25475.1}; Flags: Fragment;	--	--	--
Cluster-10771.0	--	PREDICTED: cytochrome c-554(548)-like [Ziziphus jujuba]	--	--	--	--	--
Cluster-10772.0	K17545 serine/threonine-protein kinase ULK4 [EC:2.7.11.1] | (RefSeq) serine/threonine-protein kinase Nek3-like (A)	PREDICTED: uncharacterized protein LOC106323520 [Brassica oleracea var. oleracea]	--	SubName: Full=Uncharacterized protein {ECO:0000313|EMBL:KFK28310.1};	--	GO:0003676,nucleic acid binding; GO:0015074,DNA integration	gag-polyprotein putative aspartyl protease
Cluster-10773.0	--	--	--	--	--	--	--
Cluster-10774.0	--	--	--	--	--	--	--
Cluster-10775.0	K18195 rhamnogalacturonan endolyase [EC:4.2.2.23] | (RefSeq) probable rhamnogalacturonate lyase B (A)	probable rhamnogalacturonate lyase B [Brassica napus]	--	SubName: Full=Uncharacterized protein {ECO:0000313|EnsemblPlants:Bra019978.1-P};	--	GO:0030246,carbohydrate binding; GO:0003824,catalytic activity; GO:0005975,carbohydrate metabolic process	CarboxypepD_reg-like domain
Cluster-10776.0	--	--	--	--	--	--	--
Cluster-10777.0	--	--	RecName: Full=Metal tolerance protein A1; Short=AtMTP2; Short=AtMTPa1;	--	Zn2+ transporter	GO:0016021,integral component of membrane; GO:0016020,membrane; GO:0005774,vacuolar membrane; GO:0005773,vacuole; GO:0046872,metal ion binding; GO:0005385,zinc ion transmembrane transporter activity; GO:0061088,regulation of sequestering of zinc ion; GO:0010043,response to zinc ion	Cation efflux family
Cluster-10778.0	K18195 rhamnogalacturonan endolyase [EC:4.2.2.23] | (RefSeq) uncharacterized protein LOC104807150 isoform X1 (A)	uncharacterized protein LOC106355988 [Brassica napus]	--	SubName: Full=BnaA09g28790D protein {ECO:0000313|EMBL:CDY16145.1};	FOG: Reverse transcriptase	--	--
Cluster-10779.0	--	--	--	--	--	--	--
Cluster-1078.0	--	--	--	--	--	--	--
Cluster-10781.0	--	BnaC05g34920D [Brassica napus]	--	SubName: Full=Uncharacterized protein {ECO:0000313|EnsemblPlants:Bra026063.1-P};	--	--	--
Cluster-10782.0	--	--	--	--	--	--	--
Cluster-10783.0	--	uncharacterized protein LOC106449468 [Brassica napus]	--	SubName: Full=Uncharacterized protein {ECO:0000313|EnsemblPlants:Bra028169.1-P};	--	--	--
Cluster-10784.0	K13229 2,4-dihydroxy-1,4-benzoxazin-3-one-glucoside dioxygenase [EC:1.14.11.59] | (RefSeq) LOC109766943; DIBOA-glucoside dioxygenase BX6-like (A)	BnaC08g43890D [Brassica napus]	RecName: Full=1-aminocyclopropane-1-carboxylate oxidase homolog 7; EC=1.14.-.-;	SubName: Full=BnaC08g43890D protein {ECO:0000313|EMBL:CDY10062.1};	Iron/ascorbate family oxidoreductases	GO:0046872,metal ion binding; GO:0016491,oxidoreductase activity	2OG-Fe(II) oxygenase superfamily
Cluster-10785.0	--	--	--	--	--	--	--
Cluster-10786.0	K18195 rhamnogalacturonan endolyase [EC:4.2.2.23] | (RefSeq) uncharacterized protein LOC104807150 isoform X1 (A)	PREDICTED: uncharacterized protein LOC108837423, partial [Raphanus sativus]	--	SubName: Full=BnaC06g42260D protein {ECO:0000313|EMBL:CDY62068.1};	FOG: Reverse transcriptase	--	--
Cluster-10787.0	--	--	--	--	--	--	--
Cluster-10788.0	K18195 rhamnogalacturonan endolyase [EC:4.2.2.23] | (RefSeq) uncharacterized protein LOC104807150 isoform X1 (A)	PREDICTED: uncharacterized protein LOC106328701 [Brassica oleracea var. oleracea]	--	SubName: Full=BnaA03g10930D protein {ECO:0000313|EMBL:CDY36793.1};	FOG: Reverse transcriptase	--	--
Cluster-10789.0	--	PREDICTED: uncharacterized protein LOC108851219 [Raphanus sativus]	--	SubName: Full=BnaC03g57880D protein {ECO:0000313|EMBL:CDY11790.1};	--	--	Domain of unknown function (DUF1985)
Cluster-1079.0	--	--	--	--	--	--	--
Cluster-10790.0	--	--	--	--	--	--	--
Cluster-10791.0	K20043 clathrin coat assembly protein AP180 | (RefSeq) putative clathrin assembly protein At1g33340 (A)	PREDICTED: putative clathrin assembly protein At1g33340 [Brassica rapa]	RecName: Full=Putative clathrin assembly protein At1g33340;	SubName: Full=Uncharacterized protein {ECO:0000313|EnsemblPlants:Bra028000.1-P};	Clathrin assembly protein AP180 and related proteins, contain ENTH domain	GO:0005905,clathrin-coated pit; GO:0030136,clathrin-coated vesicle; GO:0005794,Golgi apparatus; GO:0005545,1-phosphatidylinositol binding; GO:0030276,clathrin binding; GO:0048268,clathrin coat assembly; GO:0006897,endocytosis	ANTH domain
Cluster-10792.0	K00787 farnesyl diphosphate synthase [EC:2.5.1.1 2.5.1.10] | (RefSeq) putative WEB family protein At4g17210 (A)	WEB family protein At1g12150-like [Brassica napus]	RecName: Full=WEB family protein At1g12150;	SubName: Full=BnaA09g47350D protein {ECO:0000313|EMBL:CDY26542.1};	--	GO:0005829,cytosol; GO:0009904,chloroplast accumulation movement; GO:0009903,chloroplast avoidance movement	Initiation control protein YabA
Cluster-10794.0	--	BnaA08g19520D [Brassica napus]	--	SubName: Full=BnaA08g19520D protein {ECO:0000313|EMBL:CDY36096.1};	--	--	Family of unknown function (DUF577)
Cluster-10795.0	K21626 cyclin-D1-binding protein 1 | (RefSeq) uncharacterized LOC103831643 (A)	PREDICTED: uncharacterized protein LOC103831643 [Brassica rapa]	--	SubName: Full=Uncharacterized protein {ECO:0000313|EnsemblPlants:Bra016157.1-P};	--	GO:0051726,regulation of cell cycle	Grap2 and cyclin-D-interacting
Cluster-10796.0	K01322 prolyl oligopeptidase [EC:3.4.21.26] | (RefSeq) putative F-box/LRR-repeat protein At3g18150 (A)	PREDICTED: F-box/LRR-repeat protein At5g02910-like isoform X2 [Brassica rapa]	RecName: Full=Probable F-box protein At1g60180;	SubName: Full=Uncharacterized protein {ECO:0000313|EnsemblPlants:Bra005746.1-P};	--	--	--
Cluster-10797.0	K07466 replication factor A1 | (RefSeq) replication protein A 70 kDa DNA-binding subunit B-like (A)	PREDICTED: uncharacterized protein LOC108870568 [Brassica rapa]	--	SubName: Full=BnaC06g02400D protein {ECO:0000313|EMBL:CDY51176.1};	Single-stranded DNA-binding replication protein A (RPA), large (70 kD) subunit and related ssDNA-binding proteins	--	--
Cluster-10798.0	K07033 uncharacterized protein | (RefSeq) ABCI8; ATP binding cassette protein 1 (A)	hypothetical protein CHLNCDRAFT_29265 [Chlorella variabilis]	RecName: Full=UPF0051 protein ycf24;	SubName: Full=Uncharacterized protein {ECO:0000313|EMBL:EFN60070.1};	--	GO:0009842,cyanelle; GO:0016226,iron-sulfur cluster assembly	--
Cluster-10799.0	--	PREDICTED: uncharacterized protein At2g34160-like isoform X1 [Brassica rapa]	RecName: Full=Uncharacterized protein At2g34160;	SubName: Full=Uncharacterized protein {ECO:0000313|EnsemblPlants:Bo7g093110.1};	--	GO:0005829,cytosol; GO:0003676,nucleic acid binding	Rpp20 subunit of nuclear RNase MRP and P
Cluster-108.0	--	--	--	--	--	--	--
Cluster-1080.0	--	--	--	--	--	--	--
Cluster-10800.0	--	PREDICTED: transcription factor PAR2-like [Brassica rapa]	RecName: Full=Transcription factor PAR2; AltName: Full=Basic helix-loop-helix protein 166; Short=AtbHLH166; Short=bHLH 166; AltName: Full=Protein HELIX-LOOP-HELIX 2; AltName: Full=Protein PHYTOCHROME RAPIDLY REGULATED 2; AltName: Full=bHLH transcription factor bHLH166;	SubName: Full=Uncharacterized protein {ECO:0000313|EnsemblPlants:Bra014551.1-P};	--	GO:0005634,nucleus; GO:0046983,protein dimerization activity; GO:0009742,brassinosteroid mediated signaling pathway; GO:0007623,circadian rhythm; GO:0032502,developmental process; GO:0040008,regulation of growth; GO:0006355,regulation of transcription, DNA-templated; GO:0009641,shade avoidance; GO:0006351,transcription, DNA-templated	--
Cluster-10801.0	--	--	--	--	--	--	--
Cluster-10802.0	--	--	--	--	--	--	--
Cluster-10803.0	--	--	--	--	--	--	--
Cluster-10804.0	--	--	--	--	--	--	--
Cluster-10805.0	--	PREDICTED: autophagy-related protein 11-like isoform X1 [Brassica rapa]	--	SubName: Full=Uncharacterized protein {ECO:0000313|EnsemblPlants:Bra019335.1-P};	--	GO:0016021,integral component of membrane	Putative inner membrane protein of Enterobacteriaceae
Cluster-10806.0	--	--	--	--	--	--	--
Cluster-10807.0	--	BnaCnng43770D, partial [Brassica napus]	--	SubName: Full=Uncharacterized protein {ECO:0000313|EnsemblPlants:Bo5g073030.1};	--	--	--
Cluster-10807.2	--	uncharacterized protein LOC110224514 [Arabidopsis lyrata subsp. lyrata]	RecName: Full=Probable transposase-like protein At4g04430;	SubName: Full=En/Spm-like transposon protein {ECO:0000313|EMBL:AAB67631.1};	--	--	Plant transposase (Ptta/En/Spm family)
Cluster-10808.0	K18195 rhamnogalacturonan endolyase [EC:4.2.2.23] | (RefSeq) uncharacterized protein LOC104807150 isoform X1 (A)	PREDICTED: uncharacterized protein LOC108845014 [Raphanus sativus]	--	SubName: Full=Uncharacterized protein {ECO:0000313|EnsemblPlants:Bo8g070600.1};	FOG: Reverse transcriptase	--	--
Cluster-10809.0	--	hypothetical protein EUTSA_v10001931mg [Eutrema salsugineum]	--	SubName: Full=Uncharacterized protein {ECO:0000313|EMBL:ESQ50062.1};	--	--	--
Cluster-1081.0	K10523 speckle-type POZ protein | (RefSeq) BTB/POZ and TAZ domain-containing protein 1-like (A)	PREDICTED: BTB/POZ and TAZ domain-containing protein 2 [Brassica rapa]	RecName: Full=BTB/POZ and TAZ domain-containing protein 2; AltName: Full=BTB and TAZ domain protein 2;	SubName: Full=Uncharacterized protein {ECO:0000313|EnsemblPlants:Bra018065.1-P};	CREB binding protein/P300 and related TAZ Zn-finger proteins	GO:0005737,cytoplasm; GO:0005634,nucleus; GO:0019005,SCF ubiquitin ligase complex; GO:0005516,calmodulin binding; GO:0004402,histone acetyltransferase activity; GO:0003712,transcription coregulator activity; GO:0031625,ubiquitin protein ligase binding; GO:0008270,zinc ion binding; GO:0009738,abscisic acid-activated signaling pathway; GO:0009734,auxin-activated signaling pathway; GO:0007623,circad…	TAZ zinc finger
Cluster-10811.0	--	--	--	--	--	--	--
Cluster-10812.0	--	PREDICTED: uncharacterized protein LOC103869238 [Brassica rapa]	--	SubName: Full=Uncharacterized protein {ECO:0000313|EnsemblPlants:Bra031355.1-P};	--	GO:0016021,integral component of membrane	--
Cluster-10813.0	K10393 kinesin family member 2/24 | (RefSeq) kinesin-13A-like (A)	PREDICTED: uncharacterized protein LOC108838990 [Raphanus sativus]	--	SubName: Full=Uncharacterized protein {ECO:0000313|EMBL:ABD65629.1};	FOG: Reverse transcriptase	--	zinc-binding in reverse transcriptase
Cluster-10814.0	--	--	--	--	--	--	--
Cluster-10815.0	K14857 AdoMet-dependent rRNA methyltransferase SPB1 [EC:2.1.1.-] | (RefSeq) putative rRNA methyltransferase (A)	uncharacterized protein LOC106430709 [Brassica napus]	--	SubName: Full=Reverse transcriptase {ECO:0000313|EMBL:AAA75254.1};	FOG: Reverse transcriptase	GO:0003676,nucleic acid binding; GO:0003964,RNA-directed DNA polymerase activity	Endonuclease/Exonuclease/phosphatase family
Cluster-10816.0	--	--	--	--	--	--	--
Cluster-10817.0	--	--	--	--	--	--	--
Cluster-10818.0	--	--	--	--	--	--	--
Cluster-10819.0	--	PREDICTED: RPW8-like protein 3 [Brassica rapa]	RecName: Full=RPW8-like protein 3 {ECO:0000303|PubMed:11141561}; Short=AtHR3 {ECO:0000303|PubMed:15155802};	SubName: Full=HRd {ECO:0000313|EMBL:AAP45323.1};	--	GO:0016021,integral component of membrane; GO:0009626,plant-type hypersensitive response; GO:0009620,response to fungus	Arabidopsis broad-spectrum mildew resistance protein RPW8
Cluster-1082.0	--	4-hydroxy-2-oxovalerate aldolase, putative [Ricinus communis]	--	SubName: Full=4-hydroxy-2-oxovalerate aldolase, putative {ECO:0000313|EMBL:EEF25272.1}; EC=2.3.3.14 {ECO:0000313|EMBL:EEF25272.1};	--	GO:0008701,4-hydroxy-2-oxovalerate aldolase activity; GO:0004410,homocitrate synthase activity; GO:0019439,aromatic compound catabolic process	HMGL-like
Cluster-10820.0	--	--	--	--	--	--	--
Cluster-10821.0	--	BnaA02g16140D [Brassica napus]	--	SubName: Full=Uncharacterized protein {ECO:0000313|EnsemblPlants:Bra008048.1-P};	Nuclear localization sequence binding protein	--	--
Cluster-10822.0	--	--	--	--	--	--	--
Cluster-10823.0	--	PREDICTED: uncharacterized protein LOC103847580 [Brassica rapa]	RecName: Full=Uncharacterized protein At4g02000;	SubName: Full=Uncharacterized protein {ECO:0000313|EMBL:OAO89343.1};	FOG: Reverse transcriptase	--	Zinc knuckle
Cluster-10824.0	--	--	--	--	--	--	--
Cluster-10825.0	--	--	--	--	--	--	--
Cluster-10826.0	--	PREDICTED: protein PHLOEM PROTEIN 2-LIKE A8-like [Brassica oleracea var. oleracea]	RecName: Full=Uncharacterized protein PHLOEM PROTEIN 2-LIKE A7; Short=AtPP2-A7;	SubName: Full=Uncharacterized protein {ECO:0000313|EnsemblPlants:Bo7g070010.1};	--	GO:0030246,carbohydrate binding; GO:0007165,signal transduction	Phloem protein 2
Cluster-10827.0	K03232 elongation factor 1-beta | (RefSeq) uncharacterized LOC103865769 (A)	uncharacterized protein LOC111203653 [Brassica napus]	--	SubName: Full=Uncharacterized protein {ECO:0000313|EnsemblPlants:Bo8g066400.1};	FOG: Reverse transcriptase	GO:0003676,nucleic acid binding	ESAG protein
Cluster-10828.0	K14491 two-component response regulator ARR-B family | (RefSeq) two-component response regulator ARR1-like (A)	PREDICTED: transcriptional activator protein CopR, partial [Ricinus communis]	RecName: Full=Probable transcriptional regulator ycf27; AltName: Full=OmpR-like protein;	SubName: Full=Predicted protein {ECO:0000313|EMBL:EDQ49152.1}; Flags: Fragment;	Sensory transduction histidine kinase	GO:0009507,chloroplast; GO:0003677,DNA binding; GO:0000160,phosphorelay signal transduction system; GO:0006355,regulation of transcription, DNA-templated; GO:0006351,transcription, DNA-templated	Response regulator receiver domain
Cluster-10829.0	K17294 tetraspanin-4 | (RefSeq) hypothetical protein (A)	BnaA02g33030D [Brassica napus]	RecName: Full=Tetraspanin-12;	SubName: Full=BnaA02g33030D protein {ECO:0000313|EMBL:CDY46943.1};	--	GO:0016021,integral component of membrane	Tetraspanin family
Cluster-1083.0	--	--	--	--	--	--	--
Cluster-10830.0	K23222 nuclease HARBI1 [EC:3.1.-.-] | (RefSeq) uncharacterized protein LOC106303263 (A)	uncharacterized protein At4g04775-like [Brassica napus]	RecName: Full=Uncharacterized protein At4g04775;	SubName: Full=Uncharacterized protein {ECO:0000313|EnsemblPlants:Bo6g098460.1};	--	GO:0016592,mediator complex; GO:0001104,NA	Protein of unknown function (DUF730)
Cluster-10831.0	K06640 serine/threonine-protein kinase ATR [EC:2.7.11.1] | (RefSeq) serine/threonine-protein kinase ATR-like (A)	serine/threonine-protein kinase ATR-like [Brassica napus]	RecName: Full=Serine/threonine-protein kinase ATR; Short=AtATR; EC=2.7.11.1; AltName: Full=Ataxia telangiectasia-mutated and Rad3-related homolog; AltName: Full=DNA repair protein ATR; AltName: Full=Rad3-like protein; Short=AtRAD3;	SubName: Full=Uncharacterized protein {ECO:0000313|EnsemblPlants:Bra030327.1-P};	Protein kinase of the PI-3 kinase family involved in mitotic growth, DNA repair and meiotic recombination	GO:0005634,nucleus; GO:0009506,plasmodesma; GO:0005524,ATP binding; GO:0016301,kinase activity; GO:0004674,protein serine/threonine kinase activity; GO:0006952,defense response; GO:0006281,DNA repair; GO:0006303,double-strand break repair via nonhomologous end joining; GO:0051321,meiotic cell cycle; GO:0032504,multicellular organism reproduction; GO:0033044,regulation of chromosome organization; …	--
Cluster-10832.0	K04733 interleukin-1 receptor-associated kinase 4 [EC:2.7.11.1] | (RefSeq) pollen receptor-like kinase 1 (A)	PREDICTED: probable LRR receptor-like serine/threonine-protein kinase At4g31250 [Brassica rapa]	RecName: Full=Probable LRR receptor-like serine/threonine-protein kinase At4g31250; EC=2.7.11.1; Flags: Precursor;	SubName: Full=Uncharacterized protein {ECO:0000313|EnsemblPlants:Bra011255.1-P};	--	GO:0016021,integral component of membrane; GO:0005524,ATP binding; GO:0004674,protein serine/threonine kinase activity	Protein kinase domain
Cluster-10833.0	--	--	--	--	--	--	--
Cluster-10834.0	--	PREDICTED: uncharacterized protein LOC103874981 [Brassica rapa]	--	SubName: Full=Uncharacterized protein {ECO:0000313|EnsemblPlants:Bo1g006350.1};	--	--	--
Cluster-10835.0	--	double-stranded RNA-binding protein 5-like [Brassica napus]	RecName: Full=Double-stranded RNA-binding protein 5; AltName: Full=dsRNA-binding protein 5; Short=AtDRB5;	SubName: Full=Uncharacterized protein {ECO:0000313|EnsemblPlants:Bra025523.1-P};	--	GO:0003725,double-stranded RNA binding	--
Cluster-10836.0	--	--	--	--	--	--	--
Cluster-10837.0	--	--	--	--	--	--	--
Cluster-10838.0	--	--	--	--	--	--	--
Cluster-10839.0	--	--	--	--	--	--	--
Cluster-1084.0	--	--	--	--	--	--	--
Cluster-10840.0	--	--	--	--	--	--	--
Cluster-10841.0	--	--	--	--	--	--	--
Cluster-10842.0	--	PREDICTED: uncharacterized protein LOC103848695 [Brassica rapa]	--	SubName: Full=Uncharacterized protein {ECO:0000313|EnsemblPlants:Bra040997.1-P};	--	--	Domain of unknown function (DUF4228)
Cluster-10843.0	--	--	--	--	--	--	--
Cluster-10844.0	--	--	--	--	--	--	--
Cluster-10845.0	K21484 benzoate/salicylate 1-O-methyltransferase [EC:2.1.1.273 2.1.1.274] | (RefSeq) uncharacterized protein LOC106315356 (A)	uncharacterized protein LOC106364721 [Brassica napus]	--	SubName: Full=BnaC01g38210D protein {ECO:0000313|EMBL:CDY24241.1};	FOG: Reverse transcriptase	--	Reverse transcriptase-like
Cluster-10846.0	--	--	--	--	--	--	--
Cluster-10847.0	K00521 ferric-chelate reductase [EC:1.16.1.7] | (RefSeq) ferric reduction oxidase 7, chloroplastic (A)	ferric reduction oxidase 7, chloroplastic [Brassica napus]	RecName: Full=Ferric reduction oxidase 7, chloroplastic; Short=AtFRO7; EC=1.16.1.7; AltName: Full=Ferric-chelate reductase 7; Flags: Precursor;	SubName: Full=Uncharacterized protein {ECO:0000313|EnsemblPlants:Bra037953.1-P};	Ferric reductase, NADH/NADPH oxidase and related proteins	GO:0009507,chloroplast; GO:0031969,chloroplast membrane; GO:0016021,integral component of membrane; GO:0000293,ferric-chelate reductase activity; GO:0046872,metal ion binding; GO:0006811,ion transport; GO:0009767,photosynthetic electron transport chain	--
Cluster-10848.0	--	PREDICTED: late embryogenesis abundant protein 49-like [Brassica rapa]	RecName: Full=Late embryogenesis abundant protein 50 {ECO:0000305}; Short=LEA 50 {ECO:0000305};	SubName: Full=Uncharacterized protein {ECO:0000313|EnsemblPlants:Bra022642.1-P};	--	GO:0005829,cytosol; GO:0005634,nucleus	Seed maturation protein
Cluster-10849.0	--	PREDICTED: uncharacterized protein LOC106320453 [Brassica oleracea var. oleracea]	--	--	--	--	--
Cluster-1085.0	K03695 ATP-dependent Clp protease ATP-binding subunit ClpB | (RefSeq) LOW QUALITY PROTEIN: chaperone protein ClpB3, chloroplastic-like (A)	PREDICTED: PYK10-binding protein 2-like [Brassica rapa]	RecName: Full=Jacalin-related lectin 33;	SubName: Full=Uncharacterized protein {ECO:0000313|EnsemblPlants:Bra001631.1-P};	--	GO:0005634,nucleus; GO:0009506,plasmodesma; GO:0030246,carbohydrate binding; GO:0009409,response to cold; GO:0010043,response to zinc ion	Jacalin-like lectin domain
Cluster-10850.0	K12130 pseudo-response regulator 5 | (RefSeq) two-component response regulator-like APRR9 (A)	zinc finger protein CONSTANS-LIKE 8-like [Brassica napus]	RecName: Full=Zinc finger protein CONSTANS-LIKE 8;	SubName: Full=Uncharacterized protein {ECO:0000313|EnsemblPlants:Bra032273.1-P};	GATA-4/5/6 transcription factors	GO:0005634,nucleus; GO:0008270,zinc ion binding	Divergent CCT motif
Cluster-10850.1	--	BnaA05g36570D [Brassica napus]	RecName: Full=Zinc finger protein CONSTANS-LIKE 8;	SubName: Full=Uncharacterized protein {ECO:0000313|EnsemblPlants:Bra032273.1-P};	GATA-4/5/6 transcription factors	GO:0005634,nucleus; GO:0008270,zinc ion binding	--
Cluster-10851.0	--	--	--	--	--	--	--
Cluster-10852.0	K13217 pre-mRNA-processing factor 39 | (RefSeq) hypothetical protein (A)	PREDICTED: uncharacterized protein LOC103866778 [Brassica rapa]	--	SubName: Full=Uncharacterized protein {ECO:0000313|EnsemblPlants:Bra004817.1-P};	--	--	Vacuolar protein sorting-associated protein 62
Cluster-10852.1	K13217 pre-mRNA-processing factor 39 | (RefSeq) hypothetical protein (A)	uncharacterized protein LOC106396764 [Brassica napus]	--	SubName: Full=Uncharacterized protein {ECO:0000313|EnsemblPlants:Bra004817.1-P};	--	--	Vacuolar protein sorting-associated protein 62
Cluster-10853.0	K09338 homeobox-leucine zipper protein | (RefSeq) homeobox-leucine zipper protein HDG4-like (A)	homeobox-leucine zipper protein HDG5 [Brassica napus]	RecName: Full=Homeobox-leucine zipper protein HDG5; AltName: Full=HD-ZIP protein HDG5; AltName: Full=Homeodomain GLABRA 2-like protein 5; AltName: Full=Homeodomain transcription factor HDG5; AltName: Full=Protein HOMEODOMAIN GLABROUS 5;	SubName: Full=Uncharacterized protein {ECO:0000313|EnsemblPlants:Bra017519.1-P};	--	GO:0005634,nucleus; GO:0003700,DNA-binding transcription factor activity; GO:0008289,lipid binding; GO:0043565,sequence-specific DNA binding; GO:0048497,maintenance of floral organ identity; GO:0006351,transcription, DNA-templated	--
Cluster-10854.0	--	--	--	--	--	--	--
Cluster-10855.0	--	--	--	--	--	--	--
Cluster-10856.0	--	--	--	--	--	--	--
Cluster-10857.0	K04733 interleukin-1 receptor-associated kinase 4 [EC:2.7.11.1] | (RefSeq) hypothetical protein (A)	PREDICTED: probable LRR receptor-like serine/threonine-protein kinase At5g59680 [Brassica rapa]	RecName: Full=Probable LRR receptor-like serine/threonine-protein kinase At5g59680; EC=2.7.11.1; Flags: Precursor;	SubName: Full=Uncharacterized protein {ECO:0000313|EnsemblPlants:Bra020299.1-P};	--	GO:0016021,integral component of membrane; GO:0005524,ATP binding; GO:0004674,protein serine/threonine kinase activity	Carbohydrate-binding protein of the ER
Cluster-10859.0	--	--	--	--	--	--	--
Cluster-1086.0	K18195 rhamnogalacturonan endolyase [EC:4.2.2.23] | (RefSeq) uncharacterized protein LOC104807150 isoform X1 (A)	PREDICTED: uncharacterized protein LOC106339050 [Brassica oleracea var. oleracea]	RecName: Full=Putative ribonuclease H protein At1g65750; EC=3.1.26.4;	SubName: Full=Uncharacterized protein F2J7.11 {ECO:0000313|EMBL:AAG50806.1};	FOG: Reverse transcriptase	GO:0046872,metal ion binding; GO:0003676,nucleic acid binding; GO:0004523,RNA-DNA hybrid ribonuclease activity	--
Cluster-10860.0	K21484 benzoate/salicylate 1-O-methyltransferase [EC:2.1.1.273 2.1.1.274] | (RefSeq) uncharacterized protein LOC106315356 (A)	uncharacterized protein LOC106412679 [Brassica napus]	--	SubName: Full=BnaC08g08270D protein {ECO:0000313|EMBL:CDY12378.1};	FOG: Reverse transcriptase	GO:0003676,nucleic acid binding; GO:0004523,RNA-DNA hybrid ribonuclease activity	--
Cluster-10861.0	K17604 zinc finger SWIM domain-containing protein 3 | (RefSeq) uncharacterized protein LOC111409841 (A)	uncharacterized protein LOC106453596 [Brassica napus]	--	SubName: Full=F9C16.9 {ECO:0000313|EMBL:AAF79687.1};	--	GO:0003677,DNA binding; GO:0004803,transposase activity; GO:0008270,zinc ion binding; GO:0006313,transposition, DNA-mediated	SWIM zinc finger
Cluster-10862.0	--	--	--	--	--	--	--
Cluster-10863.0	--	--	--	--	--	--	--
Cluster-10864.0	--	Flagellar basal-body rod protein flgG, putative [Ricinus communis]	--	SubName: Full=Flagellar basal-body rod protein flgG, putative {ECO:0000313|EMBL:EEF26735.1};	--	--	--
Cluster-10865.0	--	--	--	--	--	--	--
Cluster-10866.0	K01586 diaminopimelate decarboxylase [EC:4.1.1.20] | (RefSeq) diaminopimelate decarboxylase (A)	diaminopimelate decarboxylase [Klebsormidium nitens]	RecName: Full=Probable diaminopimelate decarboxylase, chloroplastic; Short=DAP decarboxylase; Short=DAPDC; EC=4.1.1.20; Flags: Precursor;	SubName: Full=Diaminopimelate decarboxylase {ECO:0000313|EMBL:GAQ86186.1};	Ornithine decarboxylase	GO:0009507,chloroplast; GO:0008836,diaminopimelate decarboxylase activity; GO:0009089,lysine biosynthetic process via diaminopimelate	Alanine racemase, N-terminal domain
Cluster-10867.0	--	BnaA05g16210D [Brassica napus]	--	SubName: Full=BnaA05g16210D protein {ECO:0000313|EMBL:CDY29354.1};	--	--	--
Cluster-10868.0	--	PREDICTED: uncharacterized protein LOC108808514 [Raphanus sativus]	--	--	--	--	--
Cluster-10869.0	--	--	--	--	--	--	--
Cluster-1087.0	K21359 3-isopropylmalate/methylthioalkylmalate dehydratase small subunit [EC:4.2.1.33 4.2.1.170] | (RefSeq) 3-isopropylmalate dehydratase small subunit 1 (A)	PREDICTED: 3-isopropylmalate dehydratase small subunit 1 [Raphanus sativus]	RecName: Full=3-isopropylmalate dehydratase small subunit 1; EC=4.2.1.33; AltName: Full=AtLEUD1; AltName: Full=Isopropylmalate isomerase small subunit 2; Flags: Precursor;	SubName: Full=Uncharacterized protein {ECO:0000313|EnsemblPlants:Bra004744.1-P};	3-isopropylmalate dehydratase (aconitase superfamily)	GO:0009570,chloroplast stroma; GO:0009536,plastid; GO:0003861,3-isopropylmalate dehydratase activity; GO:0019761,glucosinolate biosynthetic process; GO:0009098,leucine biosynthetic process	--
Cluster-10870.0	--	--	--	--	--	--	--
Cluster-10871.0	--	--	--	--	--	--	--
Cluster-10872.0	--	--	--	--	--	--	--
Cluster-10873.0	K12447 UDP-sugar pyrophosphorylase [EC:2.7.7.64] | (RefSeq) uncharacterized protein LOC104808371 (A)	PREDICTED: uncharacterized protein LOC103866013 [Brassica rapa]	--	SubName: Full=Uncharacterized protein {ECO:0000313|EnsemblPlants:Bo1g021590.1};	--	--	gag-polypeptide of LTR copia-type
Cluster-10874.0	--	--	--	--	--	--	--
Cluster-10875.0	--	--	--	--	--	--	--
Cluster-10876.0	--	--	--	--	--	--	--
Cluster-10877.0	K01265 methionyl aminopeptidase [EC:3.4.11.18] | (RefSeq) methionine aminopeptidase 1A (A)	methionine aminopeptidase 1A [Dorcoceras hygrometricum]	RecName: Full=Methionine aminopeptidase 1A {ECO:0000255|HAMAP-Rule:MF_03174}; Short=MAP 1A {ECO:0000255|HAMAP-Rule:MF_03174}; Short=MetAP 1A {ECO:0000255|HAMAP-Rule:MF_03174}; EC=3.4.11.18 {ECO:0000255|HAMAP-Rule:MF_03174}; AltName: Full=Peptidase M 1A {ECO:0000255|HAMAP-Rule:MF_03174};	RecName: Full=Methionine aminopeptidase {ECO:0000256|RuleBase:RU003653}; EC=3.4.11.18 {ECO:0000256|RuleBase:RU003653}; Flags: Fragment;	Putative methionine aminopeptidase	GO:0005737,cytoplasm; GO:0005829,cytosol; GO:0004177,aminopeptidase activity; GO:0046872,metal ion binding; GO:0008235,metalloexopeptidase activity; GO:0031365,N-terminal protein amino acid modification; GO:0016485,protein processing	Metallopeptidase family M24
Cluster-10878.0	--	--	--	--	--	--	--
Cluster-10879.0	--	BnaUnng04230D, partial [Brassica napus]	RecName: Full=FBD-associated F-box protein At5g56370;	SubName: Full=Uncharacterized protein {ECO:0000313|EnsemblPlants:Bo7g104620.1};	--	--	--
Cluster-1088.0	--	hypothetical protein CFP56_74469 [Quercus suber]	--	--	--	--	--
Cluster-10880.0	--	--	--	--	--	--	--
Cluster-10881.0	K10807 ribonucleoside-diphosphate reductase subunit M1 [EC:1.17.4.1] | (RefSeq) ribonucleoside-diphosphate reductase alpha chain (A)	ribonucleoside-diphosphate reductase large subunit [Dorcoceras hygrometricum]	RecName: Full=Ribonucleoside-diphosphate reductase large subunit {ECO:0000303|PubMed:10542051}; EC=1.17.4.1; AltName: Full=Protein DEFECTIVE IN POLLEN DNA DEGRADATION 2 {ECO:0000303|PubMed:22239102}; AltName: Full=Ribonucleoside-diphosphate reductase R1 subunit {ECO:0000303|PubMed:10542051}; Short=AtRNR1;	RecName: Full=Ribonucleoside-diphosphate reductase {ECO:0000256|RuleBase:RU003410}; EC=1.17.4.1 {ECO:0000256|RuleBase:RU003410};	Ribonucleotide reductase, alpha subunit	GO:0005737,cytoplasm; GO:0005524,ATP binding; GO:0004748,ribonucleoside-diphosphate reductase activity, thioredoxin disulfide as acceptor; GO:0009202,deoxyribonucleoside triphosphate biosynthetic process; GO:0009263,deoxyribonucleotide biosynthetic process; GO:0006260,DNA replication; GO:0046686,response to cadmium ion	Ribonucleotide reductase, barrel domain
Cluster-10882.0	--	--	--	--	--	--	--
Cluster-10883.0	--	hypothetical protein CARUB_v10015356mg, partial [Capsella rubella]	--	SubName: Full=Uncharacterized protein {ECO:0000313|EMBL:EOA32098.1}; Flags: Fragment;	--	--	Reverse transcriptase-like
Cluster-10884.0	--	uncharacterized protein LOC106383420 [Brassica napus]	--	SubName: Full=Uncharacterized protein {ECO:0000313|EnsemblPlants:Bo6g110370.1};	--	--	Domain of unknown function (DUF1985)
Cluster-10885.0	--	uncharacterized protein LOC106412679 [Brassica napus]	--	SubName: Full=BnaC08g08270D protein {ECO:0000313|EMBL:CDY12378.1};	--	GO:0003676,nucleic acid binding; GO:0004523,RNA-DNA hybrid ribonuclease activity	Reverse transcriptase-like
Cluster-10886.0	--	--	--	--	--	--	--
Cluster-10887.0	--	--	--	--	--	--	--
Cluster-10888.0	--	putative F-box/LRR-repeat protein At5g25860 [Arabidopsis lyrata subsp. lyrata]	--	--	--	--	--
Cluster-10889.0	--	--	--	--	--	--	--
Cluster-1089.0	--	--	--	--	--	--	--
Cluster-10890.0	--	--	--	--	--	--	--
Cluster-10891.0	K20069 adaptin ear-binding coat-associated protein 1/2 | (RefSeq) adaptin ear-binding coat-associated protein 1 (A)	hypothetical protein AALP_AA1G032700 [Arabis alpina]	RecName: Full=Uncharacterized protein At1g03900;	SubName: Full=Uncharacterized protein {ECO:0000313|EnsemblPlants:Bra010014.1-P};	Uncharacterized conserved protein	GO:0016020,membrane; GO:0042626,ATPase activity, coupled to transmembrane movement of substances; GO:0006897,endocytosis	Protein of unknown function (DUF1681)
Cluster-10892.0	--	--	--	--	--	--	--
Cluster-10893.0	--	2-nitropropane dioxygenase, NPD [Corchorus olitorius]	--	SubName: Full=2-nitropropane dioxygenase, NPD {ECO:0000313|EMBL:OMP13673.1};	--	GO:0051213,dioxygenase activity; GO:0018580,nitronate monooxygenase activity	IMP dehydrogenase / GMP reductase domain
Cluster-10894.0	--	--	--	--	--	--	--
Cluster-10895.0	--	PREDICTED: uncharacterized protein LOC105118895 [Populus euphratica]	--	SubName: Full=Putative acyl-CoA dehydrogenase AidB {ECO:0000313|EMBL:OLP95982.1};	Very-long-chain acyl-CoA dehydrogenase	GO:0016021,integral component of membrane; GO:0005509,calcium ion binding; GO:0005216,ion channel activity; GO:0016627,oxidoreductase activity, acting on the CH-CH group of donors	Acyl-CoA dehydrogenase, middle domain
Cluster-10896.0	K15803 (-)-germacrene D synthase [EC:4.2.3.75] | (RefSeq) terpenoid synthase 29 (A)	PREDICTED: LOW QUALITY PROTEIN: terpenoid synthase 18-like [Brassica rapa]	RecName: Full=Terpenoid synthase 18; Short=AtTPS18; EC=4.2.3.-;	SubName: Full=Uncharacterized protein {ECO:0000313|EnsemblPlants:Bo00842s010.1};	--	GO:0005737,cytoplasm; GO:0000287,magnesium ion binding; GO:0010333,terpene synthase activity; GO:0016114,terpenoid biosynthetic process	--
Cluster-10897.0	--	--	--	--	--	--	--
Cluster-10898.0	--	--	--	--	--	--	--
Cluster-10899.0	--	putative manganese transport protein mntH [Monoraphidium neglectum]	RecName: Full=Metal transporter Nramp6;	SubName: Full=Putative manganese transport protein mntH {ECO:0000313|EMBL:KIY97379.1};	--	GO:0016021,integral component of membrane; GO:0046873,metal ion transmembrane transporter activity; GO:0055072,iron ion homeostasis	Natural resistance-associated macrophage protein
Cluster-109.0	K02935 large subunit ribosomal protein L7/L12 | (RefSeq) 50S ribosomal protein L12-1, chloroplastic (A)	50S ribosomal protein L12-1, chloroplastic [Brassica napus]	RecName: Full=50S ribosomal protein L12-3, chloroplastic; AltName: Full=CL12-C; Flags: Precursor;	SubName: Full=Uncharacterized protein {ECO:0000313|EnsemblPlants:Bra025305.1-P};	Mitochondrial/chloroplast ribosomal protein L12	GO:0009507,chloroplast; GO:0009570,chloroplast stroma; GO:0009535,chloroplast thylakoid membrane; GO:0000311,plastid large ribosomal subunit; GO:0009579,thylakoid; GO:0003735,structural constituent of ribosome; GO:0042742,defense response to bacterium; GO:0009735,response to cytokinin; GO:0006412,translation	Ribosomal protein L7/L12 C-terminal domain
Cluster-1090.0	--	--	--	--	--	--	--
Cluster-10900.0	--	--	--	--	--	--	--
Cluster-10901.0	--	--	--	--	--	--	--
Cluster-10902.0	K05909 laccase [EC:1.10.3.2] | (RefSeq) laccase-12-like (A)	PREDICTED: laccase-12-like [Nicotiana sylvestris]	RecName: Full=Laccase-3; EC=1.10.3.2; AltName: Full=Benzenediol:oxygen oxidoreductase 3; AltName: Full=Diphenol oxidase 3; AltName: Full=Urishiol oxidase 3; Flags: Precursor;	SubName: Full=Predicted protein {ECO:0000313|EMBL:EDQ48417.1}; Flags: Fragment;	Multicopper oxidases	GO:0048046,apoplast; GO:0005507,copper ion binding; GO:0052716,hydroquinone:oxygen oxidoreductase activity; GO:0016722,oxidoreductase activity, oxidizing metal ions; GO:0046274,lignin catabolic process	Multicopper oxidase
Cluster-10903.0	--	BnaA09g09820D [Brassica napus]	--	SubName: Full=BnaA09g09820D protein {ECO:0000313|EMBL:CDY30295.1};	--	GO:0016021,integral component of membrane	Viral matrix protein
Cluster-10904.0	--	BnaA09g51120D [Brassica napus]	--	SubName: Full=BnaA09g51120D protein {ECO:0000313|EMBL:CDY32484.1};	--	--	--
Cluster-10905.0	--	--	--	--	--	--	--
Cluster-10906.0	K05909 laccase [EC:1.10.3.2] | (RefSeq) laccase-1 (A)	PREDICTED: laccase-1 [Brassica rapa]	RecName: Full=Laccase-1; EC=1.10.3.2; AltName: Full=Benzenediol:oxygen oxidoreductase 1; AltName: Full=Diphenol oxidase 1; AltName: Full=Urishiol oxidase 1; Flags: Precursor;	RecName: Full=Laccase {ECO:0000256|RuleBase:RU361119}; EC=1.10.3.2 {ECO:0000256|RuleBase:RU361119}; AltName: Full=Benzenediol:oxygen oxidoreductase {ECO:0000256|RuleBase:RU361119}; AltName: Full=Diphenol oxidase {ECO:0000256|RuleBase:RU361119}; AltName: Full=Urishiol oxidase {ECO:0000256|RuleBase:RU361119};	Multicopper oxidases	GO:0048046,apoplast; GO:0005507,copper ion binding; GO:0052716,hydroquinone:oxygen oxidoreductase activity; GO:0016722,oxidoreductase activity, oxidizing metal ions; GO:0046274,lignin catabolic process	Multicopper oxidase
Cluster-10907.0	K07071 uncharacterized protein | (RefSeq) epimerase family protein SDR39U1 homolog, chloroplastic-like isoform X1 (A)	hypothetical protein OsI_15255 [Oryza sativa Indica Group]	RecName: Full=Epimerase family protein SDR39U1 homolog, chloroplastic {ECO:0000305}; EC=1.1.1.-; AltName: Full=Protein GIANT CHLOROPLAST 1 {ECO:0000303|PubMed:15120068}; AltName: Full=Protein SulA homolog {ECO:0000303|PubMed:15208387}; Short=AtSulA {ECO:0000303|PubMed:15208387}; Flags: Precursor;	SubName: Full=Uncharacterized protein {ECO:0000313|EMBL:EEC76966.1};	Predicted nucleoside-diphosphate sugar epimerase	GO:0009507,chloroplast; GO:0009941,chloroplast envelope; GO:0009706,chloroplast inner membrane; GO:0009536,plastid; GO:0050662,coenzyme binding; GO:0016491,oxidoreductase activity; GO:0042803,protein homodimerization activity; GO:0010020,chloroplast fission	TrkA-N domain
Cluster-10908.0	--	hypothetical protein AXX17_ATUG04850 [Arabidopsis thaliana]	--	SubName: Full=Uncharacterized protein {ECO:0000313|EMBL:OAO89072.1};	--	GO:0005623,cell; GO:0016021,integral component of membrane; GO:0019829,cation-transporting ATPase activity; GO:0003677,DNA binding; GO:0046872,metal ion binding; GO:0008080,N-acetyltransferase activity; GO:0000166,nucleotide binding; GO:0016793,triphosphoric monoester hydrolase activity; GO:0045454,cell redox homeostasis; GO:0030001,metal ion transport; GO:0006355,regulation of transcription, DNA…	Metal-sensitive transcriptional repressor
Cluster-10909.0	--	--	--	--	--	--	--
Cluster-1091.0	K07424 cytochrome P450 family 3 subfamily A [EC:1.14.14.1] | (RefSeq) cytochrome P450 72A14-like (A)	cytochrome P450 72A13-like [Brassica napus]	RecName: Full=Cytochrome P450 72A13; EC=1.14.-.-;	SubName: Full=Uncharacterized protein {ECO:0000313|EnsemblPlants:Bra027323.1-P};	Cytochrome P450 CYP4/CYP19/CYP26 subfamilies	GO:0016021,integral component of membrane; GO:0020037,heme binding; GO:0005506,iron ion binding; GO:0004497,monooxygenase activity; GO:0016705,oxidoreductase activity, acting on paired donors, with incorporation or reduction of molecular oxygen	Cytochrome P450
Cluster-10910.0	--	--	--	--	--	--	--
Cluster-10911.0	K09338 homeobox-leucine zipper protein | (RefSeq) homeobox-leucine zipper protein MERISTEM L1-like (A)	homeobox-leucine zipper protein MERISTEM L1-like [Brassica napus]	RecName: Full=Homeobox-leucine zipper protein MERISTEM L1; AltName: Full=HD-ZIP protein ATML1; AltName: Full=Homeodomain transcription factor ATML1;	SubName: Full=ATML1 {ECO:0000313|EMBL:AEB36000.1}; Flags: Fragment;	--	GO:0005634,nucleus; GO:0003677,DNA binding; GO:0003700,DNA-binding transcription factor activity; GO:0008289,lipid binding; GO:0043565,sequence-specific DNA binding; GO:0048825,cotyledon development; GO:0090627,plant epidermal cell differentiation; GO:0009845,seed germination; GO:0006351,transcription, DNA-templated	--
Cluster-10912.0	K14652 3,4-dihydroxy 2-butanone 4-phosphate synthase / GTP cyclohydrolase II [EC:4.1.99.12 3.5.4.25] | (RefSeq) monofunctional riboflavin biosynthesis protein RIBA 2, chloroplastic (A)	BnaA09g42620D [Brassica napus]	RecName: Full=Monofunctional riboflavin biosynthesis protein RIBA 2, chloroplastic; Includes: RecName: Full=3,4-dihydroxy-2-butanone 4-phosphate synthase; Short=DHBP synthase; EC=4.1.99.12; Includes: RecName: Full=Inactive GTP cyclohydrolase-2; AltName: Full=GTP cyclohydrolase II; Flags: Precursor;	SubName: Full=Monofunctional riboflavin biosynthesis protein RIBA 2, chloroplastic {ECO:0000313|EMBL:JAU84917.1};	Bifunctional GTP cyclohydrolase II/3,4-dihydroxy-2butanone-4-phosphate synthase	GO:0009507,chloroplast; GO:0008686,3,4-dihydroxy-2-butanone-4-phosphate synthase activity; GO:0005525,GTP binding; GO:0016787,hydrolase activity; GO:0046872,metal ion binding; GO:0009231,riboflavin biosynthetic process	GTP cyclohydrolase II
Cluster-10913.0	K03798 cell division protease FtsH [EC:3.4.24.-] | (RefSeq) ATP-dependent zinc metalloprotease FTSH 7, chloroplastic isoform X1 (A)	--	RecName: Full=ATP-dependent zinc metalloprotease FTSH 7, chloroplastic; Short=AtFTSH7; EC=3.4.24.-; Flags: Precursor;	--	AAA+-type ATPase containing the peptidase M41 domain	GO:0009507,chloroplast; GO:0009941,chloroplast envelope; GO:0009535,chloroplast thylakoid membrane; GO:0016021,integral component of membrane; GO:0005739,mitochondrion; GO:0005524,ATP binding; GO:0004176,ATP-dependent peptidase activity; GO:0004222,metalloendopeptidase activity; GO:0008237,metallopeptidase activity; GO:0008270,zinc ion binding; GO:0006508,proteolysis	--
Cluster-10914.0	K20523 SH3 domain-containing YSC84-like protein 1 | (RefSeq) uncharacterized LOC18594280 (A)	PH, RCC1 and FYVE domains-containing protein 1-like [Brassica napus]	RecName: Full=PH, RCC1 and FYVE domains-containing protein 1 {ECO:0000303|PubMed:11563980}; AltName: Full=Protein Praf4 {ECO:0000303|PubMed:15358268};	SubName: Full=Uncharacterized protein {ECO:0000313|EnsemblPlants:Bo3g114930.1};	--	GO:0046872,metal ion binding; GO:0070300,phosphatidic acid binding; GO:0035091,phosphatidylinositol binding; GO:0017112,Rab guanyl-nucleotide exchange factor activity	Putative zinc finger motif, C2HC5-type
Cluster-10915.0	--	--	--	--	--	--	--
Cluster-10916.0	K02883 large subunit ribosomal protein L18e | (RefSeq) 60S ribosomal protein L18-B-like (A)	predicted protein [Hordeum vulgare subsp. vulgare]	RecName: Full=60S ribosomal protein L18-3;	SubName: Full=Predicted protein {ECO:0000313|EMBL:BAJ97000.1};	60s ribosomal protein L18	GO:0005829,cytosol; GO:0022625,cytosolic large ribosomal subunit; GO:0022626,cytosolic ribosome; GO:0016020,membrane; GO:0009506,plasmodesma; GO:0005773,vacuole; GO:0003729,mRNA binding; GO:0003723,RNA binding; GO:0003735,structural constituent of ribosome; GO:0006412,translation	Ribosomal protein 60S L18 and 50S L18e
Cluster-10917.0	--	PREDICTED: uncharacterized protein LOC109505318 [Elaeis guineensis]	--	SubName: Full=Uncharacterized protein {ECO:0000313|EMBL:OLP76954.1}; Flags: Fragment;	--	--	--
Cluster-10918.0	--	PREDICTED: probable WRKY transcription factor 35 [Brassica rapa]	RecName: Full=Probable WRKY transcription factor 35; AltName: Full=WRKY DNA-binding protein 35;	SubName: Full=BnaA04g20400D protein {ECO:0000313|EMBL:CDY43651.1};	--	GO:0005634,nucleus; GO:0003700,DNA-binding transcription factor activity; GO:0043565,sequence-specific DNA binding; GO:0009793,embryo development ending in seed dormancy; GO:0009555,pollen development; GO:0006351,transcription, DNA-templated	--
Cluster-10919.0	K16190 glucuronokinase [EC:2.7.1.43] | (RefSeq) glucuronokinase 1-like (A)	PREDICTED: LOW QUALITY PROTEIN: FAM206 family protein CG9288-like, partial [Brassica oleracea var. oleracea]	--	SubName: Full=Uncharacterized protein {ECO:0000313|EnsemblPlants:Bo2g086580.1};	Predicted glycine cleavage system H protein	--	--
Cluster-1092.0	--	--	--	SubName: Full=Pterin-4-alpha-carbinolamine dehydratase {ECO:0000313|EMBL:CBN79409.1};	Pterin carbinolamine dehydratase PCBD/dimerization cofactor of HNF1	GO:0008124,4-alpha-hydroxytetrahydrobiopterin dehydratase activity; GO:0006729,tetrahydrobiopterin biosynthetic process	Pterin 4 alpha carbinolamine dehydratase
Cluster-10920.0	--	--	RecName: Full=GDT1-like protein 5;	--	Predicted membrane protein	GO:0016021,integral component of membrane	--
Cluster-10921.0	--	--	--	--	--	--	--
Cluster-10922.0	--	--	--	--	--	--	--
Cluster-10923.0	--	sensor histidine kinase [Ostreococcus tauri]	--	SubName: Full=Sensor histidine kinase {ECO:0000313|EMBL:OUS44723.1};	--	GO:0016021,integral component of membrane; GO:0005622,intracellular; GO:0000155,phosphorelay sensor kinase activity	His Kinase A (phospho-acceptor) domain
Cluster-10924.0	--	--	--	--	--	--	--
Cluster-10925.0	--	--	--	--	--	--	--
Cluster-10926.0	--	uncharacterized protein LOC111831867 [Capsella rubella]	--	--	--	--	--
Cluster-10927.0	--	--	--	--	--	--	--
Cluster-10928.0	K03686 molecular chaperone DnaJ | (RefSeq) HSP40/DnaJ peptide-binding (A)	chaperone protein dnaJ 1, mitochondrial-like [Dorcoceras hygrometricum]	RecName: Full=Chaperone protein dnaJ GFA2, mitochondrial {ECO:0000305}; AltName: Full=Chaperone protein dnaJ A30 {ECO:0000303|PubMed:11599562}; Short=AtDjA30 {ECO:0000303|PubMed:11599562}; AltName: Full=Gametophytic factor 2 {ECO:0000303|PubMed:12215516}; Flags: Precursor;	--	--	GO:0005739,mitochondrion; GO:0005524,ATP binding; GO:0031072,heat shock protein binding; GO:0046872,metal ion binding; GO:0051082,unfolded protein binding; GO:0051085,chaperone cofactor-dependent protein refolding; GO:0009558,embryo sac cellularization; GO:0009553,embryo sac development; GO:0000740,nuclear membrane fusion; GO:0010197,polar nucleus fusion; GO:0009408,response to heat; GO:0010198,s…	DnaJ C terminal domain
Cluster-10929.0	K16226 disease resistance protein RPS4 | (RefSeq) disease resistance protein RPS4-like (A)	disease resistance protein, partial [Brassica rapa subsp. pekinensis]	RecName: Full=Putative disease resistance protein At4g11170;	SubName: Full=Disease resistance protein {ECO:0000313|EMBL:ACP30560.1}; Flags: Fragment;	--	GO:0005739,mitochondrion; GO:0043531,ADP binding; GO:0006952,defense response; GO:0010193,response to ozone; GO:0007165,signal transduction	Leucine Rich Repeat
Cluster-1093.0	--	--	--	--	--	--	--
Cluster-10930.0	--	--	--	--	--	--	--
Cluster-10931.0	--	--	--	--	--	--	--
Cluster-10933.0	--	--	--	--	--	--	--
Cluster-10934.0	K03564 peroxiredoxin Q/BCP [EC:1.11.1.15] | (RefSeq) alkyl hydroperoxide reductase/ thiol specific antioxidant/ Mal allergen (A)	hypothetical protein BVRB_033320 [Beta vulgaris subsp. vulgaris]	RecName: Full=Peroxiredoxin Q, chloroplastic; EC=1.11.1.15; AltName: Full=Thioredoxin peroxidase; Flags: Precursor;	SubName: Full=Uncharacterized protein {ECO:0000313|EMBL:OSX69458.1};	Alkyl hydroperoxide reductase, thiol specific antioxidant and related enzymes	GO:0009543,chloroplast thylakoid lumen; GO:0004601,peroxidase activity; GO:0051920,peroxiredoxin activity; GO:0045454,cell redox homeostasis	Redoxin
Cluster-10935.0	K02634 apocytochrome f | (RefSeq) cytochrome f-like (A)	envelope membrane protein [Capsella bursa-pastoris]	RecName: Full=Chloroplast envelope membrane protein;	RecName: Full=envelope membrane protein, chloroplastic {ECO:0000256|HAMAP-Rule:MF_01308};	--	GO:0009706,chloroplast inner membrane; GO:0016021,integral component of membrane; GO:0015992,NA	CemA family
Cluster-10936.0	--	--	--	--	--	--	--
Cluster-10937.0	--	--	--	--	--	--	--
Cluster-10938.0	--	--	--	--	--	--	--
Cluster-10939.0	K11838 ubiquitin carboxyl-terminal hydrolase 7 [EC:3.4.19.12] | (RefSeq) ubiquitin carboxyl-terminal hydrolase 12-like (A)	PREDICTED: ubiquitin carboxyl-terminal hydrolase 12-like [Tarenaya hassleriana]	RecName: Full=Ubiquitin carboxyl-terminal hydrolase 13; EC=3.4.19.12; AltName: Full=Deubiquitinating enzyme 13; Short=AtUBP13; AltName: Full=Ubiquitin thioesterase 13; AltName: Full=Ubiquitin-specific-processing protease 13;	SubName: Full=Ubiquitin carboxyl-terminal hydrolase 12 {ECO:0000313|EMBL:JAU77145.1}; Flags: Fragment;	Ubiquitin carboxyl-terminal hydrolase	GO:0005737,cytoplasm; GO:0005829,cytosol; GO:0005634,nucleus; GO:0009506,plasmodesma; GO:0004843,thiol-dependent ubiquitin-specific protease activity; GO:0009867,jasmonic acid mediated signaling pathway; GO:0016579,protein deubiquitination; GO:0006511,ubiquitin-dependent protein catabolic process	Maltogenic Amylase, C-terminal domain
Cluster-1094.0	--	--	--	--	--	--	--
Cluster-10940.0	--	conserved hypothetical protein [Ricinus communis]	--	SubName: Full=Uncharacterized protein {ECO:0000313|EMBL:EEF26687.1};	--	GO:0016021,integral component of membrane	Prokaryotic cytochrome b561
Cluster-10941.0	K05575 NAD(P)H-quinone oxidoreductase subunit 4 [EC:1.6.5.3] | (RefSeq) ndhD, BRNAC_p073; NADH dehydrogenase subunit 4 (A)	NADH dehydrogenase subunit 4 (chloroplast) [Lepidium meyenii]	RecName: Full=NAD(P)H-quinone oxidoreductase chain 4, chloroplastic {ECO:0000255|HAMAP-Rule:MF_00491}; EC=1.6.5.- {ECO:0000255|HAMAP-Rule:MF_00491}; AltName: Full=NAD(P)H dehydrogenase, chain 4 {ECO:0000255|HAMAP-Rule:MF_00491}; AltName: Full=NADH-plastoquinone oxidoreductase chain 4 {ECO:0000255|HAMAP-Rule:MF_00491};	RecName: Full=NAD(P)H-quinone oxidoreductase chain 4, chloroplastic {ECO:0000256|HAMAP-Rule:MF_00491}; EC=1.6.5.- {ECO:0000256|HAMAP-Rule:MF_00491}; AltName: Full=NAD(P)H dehydrogenase, chain 4 {ECO:0000256|HAMAP-Rule:MF_00491}; AltName: Full=NADH-plastoquinone oxidoreductase chain 4 {ECO:0000256|HAMAP-Rule:MF_00491};	NADH dehydrogenase, subunit 4	GO:0009535,chloroplast thylakoid membrane; GO:0016021,integral component of membrane; GO:0008137,NADH dehydrogenase (ubiquinone) activity; GO:0048038,quinone binding; GO:0042773,ATP synthesis coupled electron transport	Proton-conducting membrane transporter
Cluster-10942.0	K10527 enoyl-CoA hydratase/3-hydroxyacyl-CoA dehydrogenase [EC:4.2.1.17 1.1.1.35 1.1.1.211] | (RefSeq) peroxisomal fatty acid beta-oxidation multifunctional protein AIM1 (A)	PREDICTED: peroxisomal fatty acid beta-oxidation multifunctional protein AIM1-like isoform X2 [Brassica rapa]	RecName: Full=Peroxisomal fatty acid beta-oxidation multifunctional protein AIM1; AltName: Full=Protein ABNORMAL INFLORESCENCE MERISTEM 1; Short=AtAIM1; Includes: RecName: Full=Enoyl-CoA hydratase/3-2-trans-enoyl-CoA isomerase/3-hydroxybutyryl-CoA epimerase; EC=4.2.1.17; EC=5.1.2.3; EC=5.3.3.8; Includes: RecName: Full=3-hydroxyacyl-CoA dehydrogenase; EC=1.1.1.35;	SubName: Full=Uncharacterized protein {ECO:0000313|EnsemblPlants:Bra034127.1-P};	Hydroxyacyl-CoA dehydrogenase/enoyl-CoA hydratase	GO:0005618,cell wall; GO:0009507,chloroplast; GO:0005777,peroxisome; GO:0009506,plasmodesma; GO:0003857,3-hydroxyacyl-CoA dehydrogenase activity; GO:0008692,3-hydroxybutyryl-CoA epimerase activity; GO:0004165,dodecenoyl-CoA delta-isomerase activity; GO:0004300,enoyl-CoA hydratase activity; GO:0006635,fatty acid beta-oxidation; GO:0009908,flower development; GO:0009695,jasmonic acid biosynthetic p…	Enoyl-CoA hydratase/isomerase
Cluster-10943.0	--	--	--	--	--	--	--
Cluster-10944.0	--	--	--	--	--	--	--
Cluster-10945.0	--	fatty acid oxidation complex alpha subunit, putative, partial [Ricinus communis]	--	SubName: Full=Fatty acid oxidation complex alpha subunit, putative {ECO:0000313|EMBL:EEF24896.1}; EC=5.1.2.3 {ECO:0000313|EMBL:EEF24896.1}; Flags: Fragment;	--	GO:0003857,3-hydroxyacyl-CoA dehydrogenase activity; GO:0008692,3-hydroxybutyryl-CoA epimerase activity; GO:0006631,fatty acid metabolic process	--
Cluster-10946.0	--	hypothetical protein OsI_20540 [Oryza sativa Indica Group]	--	SubName: Full=Uncharacterized protein {ECO:0000313|EMBL:EEC79491.1};	--	GO:0008408,3'-5' exonuclease activity; GO:0006260,DNA replication	Bacterial DNA polymerase III alpha subunit
Cluster-10947.0	--	PREDICTED: uncharacterized protein LOC106314261 [Brassica oleracea var. oleracea]	--	--	--	--	--
Cluster-10948.0	--	--	--	--	--	--	--
Cluster-10949.0	K05605 3-hydroxyisobutyryl-CoA hydrolase [EC:3.1.2.4] | (RefSeq) 3-hydroxyisobutyryl-CoA hydrolase-like protein 4, mitochondrial (A)	PREDICTED: 3-hydroxyisobutyryl-CoA hydrolase-like protein 4, mitochondrial isoform X2 [Brassica rapa]	RecName: Full=3-hydroxyisobutyryl-CoA hydrolase-like protein 4, mitochondrial; EC=3.1.2.-; Flags: Precursor;	SubName: Full=Uncharacterized protein {ECO:0000313|EnsemblPlants:Bra001946.1-P};	Enoyl-CoA hydratase	GO:0016020,membrane; GO:0005739,mitochondrion; GO:0003860,3-hydroxyisobutyryl-CoA hydrolase activity	Enoyl-CoA hydratase/isomerase
Cluster-1095.0	--	--	--	--	--	--	--
Cluster-10950.0	--	--	--	--	--	--	--
Cluster-10951.0	--	--	--	--	--	--	--
Cluster-10952.0	K01772 protoporphyrin/coproporphyrin ferrochelatase [EC:4.99.1.1 4.99.1.9] | (RefSeq) ferrochelatase (A)	ferrochelatase, putative, partial [Ricinus communis]	--	RecName: Full=Ferrochelatase {ECO:0000256|RuleBase:RU000607}; EC=4.99.1.1 {ECO:0000256|RuleBase:RU000607}; Flags: Fragment;	--	GO:0004325,ferrochelatase activity; GO:0006783,heme biosynthetic process	Ferrochelatase
Cluster-10953.0	--	--	--	--	--	--	--
Cluster-10954.0	--	--	--	--	--	--	--
Cluster-10955.0	K06126 ubiquinone biosynthesis monooxygenase Coq6 [EC:1.14.13.-] | (RefSeq) ubiquinone biosynthesis monooxygenase COQ6, mitochondrial-like (A)	hypothetical protein F511_09362 [Dorcoceras hygrometricum]	--	SubName: Full=2-octaprenyl-6-methoxyphenol hydroxylase, putative {ECO:0000313|EMBL:EEF23362.1}; Flags: Fragment;	Monooxygenase involved in coenzyme Q (ubiquinone) biosynthesis	GO:0071949,FAD binding; GO:0016709,oxidoreductase activity, acting on paired donors, with incorporation or reduction of molecular oxygen, NAD(P)H as one donor, and incorporation of one atom of oxygen; GO:0006744,ubiquinone biosynthetic process	FAD binding domain
Cluster-10956.0	--	--	--	--	--	--	--
Cluster-10957.0	--	Pilin gene-inverting protein [Morus notabilis]	--	SubName: Full=Pilin gene-inverting protein {ECO:0000313|EMBL:EXC65265.1};	--	GO:0003677,DNA binding; GO:0004803,transposase activity; GO:0006313,transposition, DNA-mediated	Transposase IS116/IS110/IS902 family
Cluster-10958.0	--	BnaC06g18020D [Brassica napus]	--	SubName: Full=BnaC06g18020D protein {ECO:0000313|EMBL:CDY25060.1};	--	--	--
Cluster-10959.0	--	--	--	--	--	--	--
Cluster-10960.0	K07213 copper chaperone | (RefSeq) copper transport protein ATX1 (A)	PREDICTED: uncharacterized protein LOC103867280 isoform X2 [Brassica rapa]	RecName: Full=Heavy metal-associated isoprenylated plant protein 45 {ECO:0000303|PubMed:21072340, ECO:0000303|PubMed:23368984}; Short=AtHIP45 {ECO:0000303|PubMed:21072340, ECO:0000303|PubMed:23368984}; Flags: Precursor;	SubName: Full=Uncharacterized protein {ECO:0000313|EnsemblPlants:Bra026336.1-P};	Copper chaperone	GO:0005737,cytoplasm; GO:0046914,transition metal ion binding; GO:0046916,cellular transition metal ion homeostasis; GO:0030001,metal ion transport	Heavy-metal-associated domain
Cluster-10961.0	--	--	--	--	--	--	--
Cluster-10962.0	--	--	--	--	--	--	--
Cluster-10963.0	--	--	--	--	--	--	--
Cluster-10965.0	K00413 ubiquinol-cytochrome c reductase cytochrome c1 subunit | (RefSeq) cytochrome c1 2, heme protein, mitochondrial (A)	PREDICTED: LOW QUALITY PROTEIN: cytochrome c1 2, heme protein, mitochondrial [Brassica rapa]	RecName: Full=Cytochrome c1 2, heme protein, mitochondrial; AltName: Full=Complex III subunit 4-2; AltName: Full=Complex III subunit IV-2; AltName: Full=Cytochrome b-c1 complex subunit 4-2; AltName: Full=Ubiquinol-cytochrome-c reductase complex cytochrome c1 subunit 2; Short=Cytochrome c-1 2; Flags: Precursor;	SubName: Full=Cytochrome c1-1, heme protein, mitochondrial {ECO:0000313|EMBL:KHN01920.1}; EC=1.10.2.2 {ECO:0000313|EMBL:KHN01920.1};	Cytochrome c1	GO:0016021,integral component of membrane; GO:0016020,membrane; GO:0005750,mitochondrial respiratory chain complex III; GO:0005739,mitochondrion; GO:0005773,vacuole; GO:0045155,electron transporter, transferring electrons from CoQH2-cytochrome c reductase complex and cytochrome c oxidase complex activity; GO:0045153,electron transporter, transferring electrons within CoQH2-cytochrome c reductase …	Cytochrome C1 family
Cluster-10966.0	--	--	--	--	--	--	--
Cluster-10967.0	--	hypothetical protein OsI_15534 [Oryza sativa Indica Group]	--	SubName: Full=Uncharacterized protein {ECO:0000313|EMBL:EEC77111.1};	--	GO:0016021,integral component of membrane; GO:0008658,penicillin binding; GO:0008955,peptidoglycan glycosyltransferase activity; GO:0004871,NA; GO:0006935,chemotaxis	Methyl-accepting chemotaxis protein (MCP) signalling domain
Cluster-10968.0	--	n-acetyl-alpha-d-glucosaminyl l-malate synthase [Quercus suber]	--	SubName: Full=Uncharacterized protein {ECO:0000313|EMBL:BAT77737.1};	Glycosyltransferase	--	Glycosyl-transferase family 4
Cluster-10969.0	K13998 dihydrofolate reductase / thymidylate synthase [EC:1.5.1.3 2.1.1.45] | (RefSeq) LOC109782258; putative bifunctional dihydrofolate reductase-thymidylate synthase isoform X1 (A)	putative bifunctional dihydrofolate reductase-thymidylate synthase isoform X1 [Aegilops tauschii subsp. tauschii]	RecName: Full=Bifunctional dihydrofolate reductase-thymidylate synthase 1; Short=DHFR-TS 1; Includes: RecName: Full=Dihydrofolate reductase; EC=1.5.1.3; Includes: RecName: Full=Thymidylate synthase; EC=2.1.1.45;	SubName: Full=Thymidylate synthase {ECO:0000313|EMBL:EKU20187.1}; EC=2.1.1.45 {ECO:0000313|EMBL:EKU20187.1};	Thymidylate synthase	GO:0005829,cytosol; GO:0004146,dihydrofolate reductase activity; GO:0004799,thymidylate synthase activity; GO:0009257,10-formyltetrahydrofolate biosynthetic process; GO:0006231,dTMP biosynthetic process; GO:0006730,one-carbon metabolic process	Thymidylate synthase
Cluster-10970.0	--	hypothetical protein EUTSA_v10027587mg, partial [Eutrema salsugineum]	--	SubName: Full=Uncharacterized protein {ECO:0000313|EMBL:JAU50853.1};	--	--	--
Cluster-10971.0	--	--	--	--	--	--	--
Cluster-10972.0	K03238 translation initiation factor 2 subunit 2 | (RefSeq) uncharacterized protein LOC106302895 (A)	PREDICTED: uncharacterized protein LOC103827843 [Brassica rapa]	--	SubName: Full=Uncharacterized protein {ECO:0000313|EnsemblPlants:Bo5g124930.1};	FOG: Reverse transcriptase	--	--
Cluster-10973.0	--	--	--	--	--	--	--
Cluster-10974.0	--	--	--	--	--	--	--
Cluster-10975.0	K00029 malate dehydrogenase (oxaloacetate-decarboxylating)(NADP+) [EC:1.1.1.40] | (RefSeq) NADP-dependent malic enzyme 1 (A)	PREDICTED: NADP-dependent malic enzyme 1 [Brassica rapa]	RecName: Full=NADP-dependent malic enzyme 1; Short=AtNADP-ME1; Short=NADP-malic enzyme 1; EC=1.1.1.40;	RecName: Full=Malic enzyme {ECO:0000256|RuleBase:RU003426};	NADP+-dependent malic enzyme	GO:0009507,chloroplast; GO:0005829,cytosol; GO:0004471,malate dehydrogenase (decarboxylating) (NAD+) activity; GO:0004473,malate dehydrogenase (decarboxylating) (NADP+) activity; GO:0046872,metal ion binding; GO:0051287,NAD binding; GO:0008948,oxaloacetate decarboxylase activity; GO:0006108,malate metabolic process; GO:0051260,protein homooligomerization; GO:0006090,pyruvate metabolic process	Malic enzyme, N-terminal domain
Cluster-10976.0	K03032 26S proteasome regulatory subunit N2 | (RefSeq) 26S proteasome non-ATPase regulatory subunit 1 homolog A-like (A)	26S proteasome non-ATPase regulatory subunit 1 homolog A-like [Brassica napus]	RecName: Full=26S proteasome non-ATPase regulatory subunit 1 homolog A; AltName: Full=26S proteasome regulatory subunit RPN2a; Short=AtRPN2a; AltName: Full=26S proteasome regulatory subunit S1 homolog A;	SubName: Full=Uncharacterized protein {ECO:0000313|EnsemblPlants:Bra021810.1-P};	26S proteasome regulatory complex, subunit RPN2/PSMD1	GO:0005829,cytosol; GO:0005634,nucleus; GO:0000502,proteasome complex; GO:0008540,proteasome regulatory particle, base subcomplex; GO:0034515,proteasome storage granule; GO:0030234,enzyme regulator activity; GO:0043161,proteasome-mediated ubiquitin-dependent protein catabolic process; GO:0042176,regulation of protein catabolic process	--
Cluster-10977.0	--	protein chromatin remodeling 4 [Quercus suber]	RecName: Full=Protein CHROMATIN REMODELING 4 {ECO:0000303|PubMed:16547115}; Short=AtCHR4; EC=3.6.4.-; AltName: Full=Protein PICKLE RELATED 1 {ECO:0000303|PubMed:10570159};	SubName: Full=protein CHROMATIN REMODELING 4-like isoform X1 {ECO:0000313|RefSeq:XP_018827600.1, ECO:0000313|RefSeq:XP_018827601.1, ECO:0000313|RefSeq:XP_018827602.1};	Predicted helicase	GO:0005634,nucleus; GO:0009506,plasmodesma; GO:0005524,ATP binding; GO:0003677,DNA binding; GO:0004386,helicase activity; GO:0046872,metal ion binding; GO:0016569,covalent chromatin modification	--
Cluster-10978.0	K15255 ATP-dependent DNA helicase PIF1 [EC:3.6.4.12] | (RefSeq) uncharacterized protein LOC111209550 (A)	PREDICTED: uncharacterized protein LOC108833025 [Raphanus sativus]	--	RecName: Full=ATP-dependent DNA helicase {ECO:0000256|RuleBase:RU363044}; EC=3.6.4.12 {ECO:0000256|RuleBase:RU363044};	DNA helicase PIF1/RRM3	GO:0005524,ATP binding; GO:0003678,DNA helicase activity; GO:0006310,DNA recombination; GO:0006281,DNA repair; GO:0000723,telomere maintenance	Helitron helicase-like domain at N-terminus
Cluster-10979.0	K03453 bile acid:Na+ symporter, BASS family | (RefSeq) probable sodium/metabolite cotransporter BASS3, chloroplastic (A)	BnaA07g04860D [Brassica napus]	RecName: Full=Probable sodium/metabolite cotransporter BASS3, chloroplastic; AltName: Full=Bile acid transporter 3; AltName: Full=Bile acid-sodium symporter family protein 3; Flags: Precursor;	SubName: Full=BnaA07g04860D protein {ECO:0000313|EMBL:CDY27896.1};	Na+-bile acid cotransporter	GO:0009941,chloroplast envelope; GO:0016021,integral component of membrane	Sodium Bile acid symporter family
Cluster-10979.1	K03453 bile acid:Na+ symporter, BASS family | (RefSeq) probable sodium/metabolite cotransporter BASS3, chloroplastic (A)	BnaA07g04860D [Brassica napus]	RecName: Full=Probable sodium/metabolite cotransporter BASS3, chloroplastic; AltName: Full=Bile acid transporter 3; AltName: Full=Bile acid-sodium symporter family protein 3; Flags: Precursor;	SubName: Full=BnaA07g04860D protein {ECO:0000313|EMBL:CDY27896.1};	Na+-bile acid cotransporter	GO:0009941,chloroplast envelope; GO:0016021,integral component of membrane	Sodium Bile acid symporter family
Cluster-10979.2	K03453 bile acid:Na+ symporter, BASS family | (RefSeq) probable sodium/metabolite cotransporter BASS3, chloroplastic (A)	probable sodium/metabolite cotransporter BASS3, chloroplastic [Brassica napus]	RecName: Full=Probable sodium/metabolite cotransporter BASS3, chloroplastic; AltName: Full=Bile acid transporter 3; AltName: Full=Bile acid-sodium symporter family protein 3; Flags: Precursor;	SubName: Full=BnaA07g04860D protein {ECO:0000313|EMBL:CDY27896.1};	Na+-bile acid cotransporter	GO:0009941,chloroplast envelope; GO:0016021,integral component of membrane	Sodium Bile acid symporter family
Cluster-10979.3	K03453 bile acid:Na+ symporter, BASS family | (RefSeq) probable sodium/metabolite cotransporter BASS3, chloroplastic (A)	BnaA07g04860D [Brassica napus]	RecName: Full=Probable sodium/metabolite cotransporter BASS3, chloroplastic; AltName: Full=Bile acid transporter 3; AltName: Full=Bile acid-sodium symporter family protein 3; Flags: Precursor;	SubName: Full=BnaA07g04860D protein {ECO:0000313|EMBL:CDY27896.1};	Na+-bile acid cotransporter	GO:0009941,chloroplast envelope; GO:0016021,integral component of membrane	Sodium Bile acid symporter family
Cluster-10979.4	K03453 bile acid:Na+ symporter, BASS family | (RefSeq) probable sodium/metabolite cotransporter BASS3, chloroplastic (A)	PREDICTED: probable sodium/metabolite cotransporter BASS3, chloroplastic [Camelina sativa]	RecName: Full=Probable sodium/metabolite cotransporter BASS3, chloroplastic; AltName: Full=Bile acid transporter 3; AltName: Full=Bile acid-sodium symporter family protein 3; Flags: Precursor;	SubName: Full=Bile acid:sodium symporter family protein {ECO:0000313|EMBL:EFH61963.1};	Na+-bile acid cotransporter	GO:0009941,chloroplast envelope; GO:0016021,integral component of membrane	Sodium Bile acid symporter family
Cluster-10979.5	K03453 bile acid:Na+ symporter, BASS family | (RefSeq) probable sodium/metabolite cotransporter BASS3, chloroplastic (A)	PREDICTED: probable sodium/metabolite cotransporter BASS3, chloroplastic [Camelina sativa]	RecName: Full=Probable sodium/metabolite cotransporter BASS3, chloroplastic; AltName: Full=Bile acid-sodium symporter family protein 3; Flags: Precursor;	SubName: Full=Uncharacterized protein {ECO:0000313|EMBL:EOA30507.1}; Flags: Fragment;	Na+-bile acid cotransporter	GO:0009941,chloroplast envelope; GO:0016021,integral component of membrane	Sodium Bile acid symporter family
Cluster-10979.6	K03453 bile acid:Na+ symporter, BASS family | (RefSeq) probable sodium/metabolite cotransporter BASS3, chloroplastic (A)	BnaA07g04860D [Brassica napus]	RecName: Full=Probable sodium/metabolite cotransporter BASS3, chloroplastic; AltName: Full=Bile acid transporter 3; AltName: Full=Bile acid-sodium symporter family protein 3; Flags: Precursor;	SubName: Full=BnaA07g04860D protein {ECO:0000313|EMBL:CDY27896.1};	Na+-bile acid cotransporter	GO:0009941,chloroplast envelope; GO:0016021,integral component of membrane	Sodium Bile acid symporter family
Cluster-1098.0	--	--	--	--	--	--	--
Cluster-10980.0	--	--	--	SubName: Full=Uncharacterized protein {ECO:0000313|EnsemblPlants:Bra031821.1-P};	--	--	--
Cluster-10981.0	--	--	--	--	--	--	--
Cluster-10982.0	--	--	--	--	--	--	--
Cluster-10984.0	--	--	--	--	--	--	--
Cluster-10985.0	--	BnaAnng03690D [Brassica napus]	--	SubName: Full=BnaAnng03690D protein {ECO:0000313|EMBL:CDY30594.1};	--	--	--
Cluster-10986.0	--	--	--	--	--	--	--
Cluster-10987.0	--	--	--	--	--	--	--
Cluster-10988.0	K07466 replication factor A1 | (RefSeq) uncharacterized protein LOC106330366 (A)	PREDICTED: uncharacterized protein LOC106330366 [Brassica oleracea var. oleracea]	--	SubName: Full=BnaA09g47320D protein {ECO:0000313|EMBL:CDY26545.1};	Single-stranded DNA-binding replication protein A (RPA), large (70 kD) subunit and related ssDNA-binding proteins	--	Replication factor-A C terminal domain
Cluster-10989.0	--	--	--	--	--	--	--
Cluster-1099.0	--	IS10 transposase, putative [Solanum lycopersicum]	--	SubName: Full=IS10 transposase, putative {ECO:0000313|EMBL:ABI34274.1};	--	GO:0003677,DNA binding; GO:0004803,transposase activity; GO:0006313,transposition, DNA-mediated	--
Cluster-10990.0	K22736 vacuolar iron transporter family protein | (RefSeq) vacuolar iron transporter homolog 3-like (A)	PREDICTED: uncharacterized protein LOC103862043 [Brassica rapa]	--	SubName: Full=Uncharacterized protein {ECO:0000313|EnsemblPlants:Bo7g115060.1};	--	GO:0016021,integral component of membrane	Protein of unknown function, DUF599
Cluster-10991.0	--	--	--	--	--	--	--
Cluster-10992.0	K03695 ATP-dependent Clp protease ATP-binding subunit ClpB | (RefSeq) chaperone protein ClpB1-like (A)	PREDICTED: chaperone protein ClpB1-like [Brassica oleracea var. oleracea]	RecName: Full=Chaperone protein ClpB1; AltName: Full=ATP-dependent Clp protease ATP-binding subunit ClpB homolog 1; AltName: Full=Casein lytic proteinase B1; AltName: Full=Heat shock protein 101; AltName: Full=Protein DEFECTIVE IN LONG-TERM ACQUIRED THERMOTOLERANCE {ECO:0000303|PubMed:23439916};	SubName: Full=Uncharacterized protein {ECO:0000313|EnsemblPlants:Bo6g087090.1};	Chaperone HSP104 and related ATP-dependent Clp proteases	GO:0009941,chloroplast envelope; GO:0009570,chloroplast stroma; GO:0005829,cytosol; GO:0005634,nucleus; GO:0005524,ATP binding; GO:0045727,positive regulation of translation; GO:0019538,protein metabolic process; GO:0043335,protein unfolding; GO:0009408,response to heat; GO:0009644,response to high light intensity; GO:0042542,response to hydrogen peroxide	IstB-like ATP binding protein
Cluster-10993.0	--	PREDICTED: uncharacterized protein LOC103857402 isoform X2 [Brassica rapa]	RecName: Full=Thioredoxin-like fold domain-containing protein MRL7L, chloroplastic {ECO:0000305}; AltName: Full=Protein MESOPHYLL-CELL RNAI LIBRARY LINE 7-LIKE {ECO:0000303|PubMed:21515910}; Short=AtMRL7-L {ECO:0000303|PubMed:21515910}; AltName: Full=Protein SUPPRESSOR OF VARIEGATION 4-LIKE {ECO:0000303|PubMed:24111559}; Flags: Precursor;	SubName: Full=Uncharacterized protein {ECO:0000313|EnsemblPlants:Bra022868.1-P};	--	GO:0009570,chloroplast stroma; GO:0009658,chloroplast organization; GO:0006355,regulation of transcription, DNA-templated	--
Cluster-10994.0	--	PREDICTED: outer-membrane lipoprotein carrier protein [Ricinus communis]	--	--	--	--	Predicted periplasmic protein (DUF2092)
Cluster-10995.0	--	--	--	--	--	--	--
Cluster-10996.0	K01738 cysteine synthase A [EC:2.5.1.47] | (RefSeq) hypothetical protein (A)	hypothetical protein VOLCADRAFT_79370 [Volvox carteri f. nagariensis]	RecName: Full=Cysteine synthase; Short=CSase; EC=2.5.1.47; AltName: Full=O-acetylserine (thiol)-lyase; Short=OAS-TL; AltName: Full=O-acetylserine sulfhydrylase;	RecName: Full=Cysteine synthase {ECO:0000256|RuleBase:RU003985}; EC=2.5.1.47 {ECO:0000256|RuleBase:RU003985};	Cystathionine beta-synthase and related enzymes	GO:0005737,cytoplasm; GO:0004124,cysteine synthase activity; GO:0016740,transferase activity; GO:0006535,cysteine biosynthetic process from serine	Pyridoxal-phosphate dependent enzyme
Cluster-10997.0	--	acyl-CoA dehydrogenase family protein [Ostreococcus tauri]	--	SubName: Full=Acyl-CoA dehydrogenase family protein {ECO:0000313|EMBL:OUS44800.1};	--	GO:0050660,flavin adenine dinucleotide binding; GO:0016627,oxidoreductase activity, acting on the CH-CH group of donors	Acyl-coenzyme A oxidase N-terminal
Cluster-10998.0	--	--	--	SubName: Full=Uncharacterized protein {ECO:0000313|EnsemblPlants:Bra014531.1-P};	--	--	--
Cluster-10999.0	--	--	--	--	--	--	--
Cluster-11.0	--	ATP-dependent Lon protease, partial [Paeonia californica]	--	SubName: Full=ATP-dependent Lon protease {ECO:0000313|EMBL:AIX93528.1}; Flags: Fragment;	--	GO:0005524,ATP binding; GO:0004176,ATP-dependent peptidase activity; GO:0004252,serine-type endopeptidase activity; GO:0030163,protein catabolic process	Lon protease (S16) C-terminal proteolytic domain
Cluster-110.0	--	--	--	--	--	--	--
Cluster-1100.0	K10875 DNA repair and recombination protein RAD54 and RAD54-like protein [EC:3.6.4.-] | (RefSeq) protein CHROMATIN REMODELING 35-like (A)	protein CHROMATIN REMODELING 35-like [Brassica napus]	RecName: Full=Protein CHROMATIN REMODELING 35 {ECO:0000303|PubMed:16547115, ECO:0000303|PubMed:23770592}; AltName: Full=Protein DEFECTIVE IN MERISTEM SILENCING 1 {ECO:0000303|PubMed:18425128}; AltName: Full=Protein DEFECTIVE IN RNA-DIRECTED DNA METHYLATION 1 {ECO:0000303|PubMed:15120073};	SubName: Full=Uncharacterized protein {ECO:0000313|EnsemblPlants:Bra000888.1-P};	DNA repair protein, SNF2 family	GO:0000419,RNA polymerase V complex; GO:0031618,nuclear pericentric heterochromatin; GO:0005634,nucleus; GO:0090577,RNA polymerase IV transcription factor complex; GO:0005524,ATP binding; GO:0003677,DNA binding; GO:0004386,helicase activity; GO:0071360,cellular response to exogenous dsRNA; GO:0050832,defense response to fungus; GO:0006306,DNA methylation; GO:0032776,DNA methylation on cytosine; G…	Type III restriction enzyme, res subunit
Cluster-11000.0	K05350 beta-glucosidase [EC:3.2.1.21] | (RefSeq) beta-glucosidase 46-like (A)	PREDICTED: beta-glucosidase 46-like isoform X1 [Brassica rapa]	RecName: Full=Beta-glucosidase 46; Short=AtBGLU46; EC=3.2.1.21; Flags: Precursor;	SubName: Full=Uncharacterized protein {ECO:0000313|EnsemblPlants:Bra031392.1-P};	Beta-glucosidase, lactase phlorizinhydrolase, and related proteins	GO:0008422,beta-glucosidase activity; GO:0047782,coniferin beta-glucosidase activity; GO:0102483,scopolin beta-glucosidase activity; GO:0005975,carbohydrate metabolic process; GO:1901657,glycosyl compound metabolic process; GO:0009809,lignin biosynthetic process	Glycosyl hydrolase family 1
Cluster-11001.0	--	--	--	--	--	--	--
Cluster-11003.0	--	PREDICTED: uncharacterized protein LOC108871686 [Brassica rapa]	--	SubName: Full=Uncharacterized protein {ECO:0000313|EnsemblPlants:Bra021741.1-P};	--	--	--
Cluster-11003.1	--	--	--	--	--	--	--
Cluster-11004.0	--	--	--	--	--	--	--
Cluster-11005.0	--	--	--	--	--	--	--
Cluster-11006.0	--	predicted protein, partial [Chlamydomonas reinhardtii]	--	SubName: Full=Predicted protein {ECO:0000313|EMBL:EDQ48365.1}; Flags: Fragment;	--	GO:0005524,ATP binding; GO:0008134,transcription factor binding; GO:0006355,regulation of transcription, DNA-templated	Sigma-54 interaction domain
Cluster-11007.0	K07466 replication factor A1 | (RefSeq) uncharacterized protein LOC106302349 (A)	PREDICTED: uncharacterized protein LOC103872861 isoform X2 [Brassica rapa]	--	SubName: Full=Uncharacterized protein {ECO:0000313|EnsemblPlants:Bo4g142530.1};	--	--	--
Cluster-11008.0	--	PREDICTED: uncharacterized protein LOC103873166 isoform X1 [Brassica rapa]	--	SubName: Full=Uncharacterized protein {ECO:0000313|EnsemblPlants:Bra018078.1-P};	Uncharacterized conserved protein, contains C1, PH and RUN domains	GO:0016021,integral component of membrane	--
Cluster-11009.0	--	--	--	--	--	--	--
Cluster-1101.0	--	BnaCnng33630D [Brassica napus]	--	SubName: Full=BnaCnng33630D protein {ECO:0000313|EMBL:CDY58707.1};	--	--	--
Cluster-11010.0	--	--	--	--	--	--	--
Cluster-11011.0	--	--	--	--	--	--	--
Cluster-11011.1	--	--	--	--	--	--	--
Cluster-11012.0	--	hypothetical protein BVRB_025130, partial [Beta vulgaris subsp. vulgaris]	--	SubName: Full=Uncharacterized protein {ECO:0000313|EMBL:KMS94067.1}; Flags: Fragment;	--	GO:0016021,integral component of membrane; GO:0022857,transmembrane transporter activity	AcrB/AcrD/AcrF family
Cluster-11013.0	--	--	--	--	--	--	--
Cluster-11014.0	--	--	--	--	--	--	--
Cluster-11015.0	--	--	--	SubName: Full=Cobalamin biosynthesis protein {ECO:0000313|EMBL:OEU10228.1};	--	GO:0051116,cobaltochelatase activity; GO:0009236,cobalamin biosynthetic process	--
Cluster-11016.0	--	4-hydroxy-3-methylbut-2-en-1-yl diphosphate synthase [Dorcoceras hygrometricum]	--	RecName: Full=3-methyl-2-oxobutanoate hydroxymethyltransferase {ECO:0000256|RuleBase:RU362100}; EC=2.1.2.11 {ECO:0000256|RuleBase:RU362100};	--	GO:0016021,integral component of membrane; GO:0003848,2-amino-4-hydroxy-6-hydroxymethyldihydropteridine diphosphokinase activity; GO:0003864,3-methyl-2-oxobutanoate hydroxymethyltransferase activity; GO:0046429,4-hydroxy-3-methylbut-2-en-1-yl diphosphate synthase activity; GO:0004068,aspartate 1-decarboxylase activity; GO:0004347,glucose-6-phosphate isomerase activity; GO:0016810,hydrolase activi…	--
Cluster-11018.0	--	PREDICTED: xorII very short patch repair endonuclease-like [Ziziphus jujuba]	--	--	--	--	DNA mismatch endonuclease Vsr
Cluster-11019.0	--	pentatricopeptide repeat-containing protein At1g06710, mitochondrial-like [Brassica napus]	RecName: Full=Pentatricopeptide repeat-containing protein At1g06710, mitochondrial; Flags: Precursor;	SubName: Full=BnaC05g04620D protein {ECO:0000313|EMBL:CDY10219.1};	FOG: PPR repeat	GO:0043231,intracellular membrane-bounded organelle; GO:0005739,mitochondrion; GO:0004519,endonuclease activity; GO:0003723,RNA binding; GO:0009451,RNA modification	--
Cluster-1102.0	--	glycoside hydrolase [Acidovorax oryzae]	--	SubName: Full=Uncharacterized protein {ECO:0000313|EMBL:EEC68419.1};	--	--	NlpC/P60 family
Cluster-11020.0	K09250 cellular nucleic acid-binding protein | (RefSeq) glycine-rich protein 2 (A)	cold shock protein 3 [Triticum aestivum]	RecName: Full=Glycine-rich protein 2;	SubName: Full=Cold shock-like protein cspC {ECO:0000313|EMBL:EMT17544.1, ECO:0000313|EnsemblPlants:EMT17544};	Predicted RNA-binding protein containing PIN domain and invovled in translation or RNA processing	GO:0003677,DNA binding; GO:0003723,RNA binding; GO:0008270,zinc ion binding; GO:0006355,regulation of transcription, DNA-templated	Ribonuclease B OB domain
Cluster-11021.0	--	--	--	--	--	--	--
Cluster-11022.0	--	BnaCnng66240D [Brassica napus]	--	SubName: Full=BnaCnng66240D protein {ECO:0000313|EMBL:CDY69994.1};	--	GO:0016021,integral component of membrane	--
Cluster-11023.0	--	--	--	--	--	--	--
Cluster-11024.0	--	--	--	--	--	--	--
Cluster-11025.0	--	--	--	--	--	--	--
Cluster-11026.0	--	--	--	--	--	--	--
Cluster-11027.0	--	--	--	--	--	--	--
Cluster-11028.0	--	uncharacterized protein LOC106416000 [Brassica napus]	--	SubName: Full=Uncharacterized protein {ECO:0000313|EnsemblPlants:Bra018679.1-P};	--	--	--
Cluster-11029.0	--	--	--	--	--	--	--
Cluster-1103.0	--	--	--	--	--	--	--
Cluster-11030.0	K22889 trichothecene 3-O-acetyltransferase [EC:2.3.1.-] | (RefSeq) protein ENHANCED PSEUDOMONAS SUSCEPTIBILTY 1-like (A)	PREDICTED: uncharacterized acetyltransferase At3g50280-like [Brassica rapa]	RecName: Full=Uncharacterized acetyltransferase At3g50280; EC=2.3.1.-;	SubName: Full=Uncharacterized protein {ECO:0000313|EnsemblPlants:Bra028682.1-P};	--	GO:0016747,transferase activity, transferring acyl groups other than amino-acyl groups	Transferase family
Cluster-11030.1	K22889 trichothecene 3-O-acetyltransferase [EC:2.3.1.-] | (RefSeq) protein ENHANCED PSEUDOMONAS SUSCEPTIBILTY 1-like (A)	uncharacterized acetyltransferase At3g50280-like [Brassica napus]	RecName: Full=Uncharacterized acetyltransferase At3g50280; EC=2.3.1.-;	SubName: Full=Uncharacterized protein {ECO:0000313|EnsemblPlants:Bra028682.1-P};	--	GO:0016747,transferase activity, transferring acyl groups other than amino-acyl groups	Transferase family
Cluster-11030.2	K22889 trichothecene 3-O-acetyltransferase [EC:2.3.1.-] | (RefSeq) protein ENHANCED PSEUDOMONAS SUSCEPTIBILTY 1-like (A)	uncharacterized acetyltransferase At3g50280-like [Brassica napus]	RecName: Full=Uncharacterized acetyltransferase At3g50280; EC=2.3.1.-;	SubName: Full=Uncharacterized protein {ECO:0000313|EnsemblPlants:Bra028682.1-P};	--	GO:0016747,transferase activity, transferring acyl groups other than amino-acyl groups	Transferase family
Cluster-11031.0	--	hypothetical protein OsI_15703 [Oryza sativa Indica Group]	--	SubName: Full=Uncharacterized protein {ECO:0000313|EMBL:EEC77198.1};	--	GO:0016021,integral component of membrane; GO:0003677,DNA binding; GO:0009009,site-specific recombinase activity; GO:0015074,DNA integration	Phage integrase family
Cluster-11033.0	--	--	--	--	--	--	--
Cluster-11033.1	--	--	--	--	--	--	--
Cluster-11034.0	--	conserved hypothetical protein, partial [Ricinus communis]	--	SubName: Full=Uncharacterized protein {ECO:0000313|EMBL:EEF26663.1}; Flags: Fragment;	--	GO:0016021,integral component of membrane; GO:0015297,antiporter activity; GO:0015103,inorganic anion transmembrane transporter activity	--
Cluster-11035.0	--	PREDICTED: bone sialoprotein 2-like [Brassica rapa]	--	SubName: Full=Uncharacterized protein {ECO:0000313|EnsemblPlants:Bra036132.1-P};	--	--	--
Cluster-11036.0	--	--	--	--	--	--	--
Cluster-11037.0	K13082 bifunctional dihydroflavonol 4-reductase/flavanone 4-reductase [EC:1.1.1.219 1.1.1.234] | (RefSeq) bifunctional dihydroflavonol 4-reductase/flavanone 4-reductase-like isoform X1 (A)	PREDICTED: dihydroflavonol-4-reductase isoform X2 [Musa acuminata subsp. malaccensis]	RecName: Full=Cinnamoyl-CoA reductase 1 {ECO:0000305}; Short=OsCCR1 {ECO:0000303|PubMed:16380417}; EC=1.2.1.44 {ECO:0000269|PubMed:16380417};	SubName: Full=Uncharacterized protein {ECO:0000313|EnsemblPlants:TRIUR3_32707-P1};	--	GO:0005737,cytoplasm; GO:0016621,cinnamoyl-CoA reductase activity; GO:0050662,coenzyme binding; GO:0006952,defense response; GO:0009809,lignin biosynthetic process	short chain dehydrogenase
Cluster-11038.0	--	PREDICTED: LOW QUALITY PROTEIN: uncharacterized protein LOC103861667 [Brassica rapa]	--	SubName: Full=BnaA03g48350D protein {ECO:0000313|EMBL:CDY46673.1};	--	--	--
Cluster-11039.0	--	--	--	--	--	--	--
Cluster-1104.0	--	--	--	--	--	--	--
Cluster-11040.0	--	PREDICTED: transcriptional activator protein CopR, partial [Ricinus communis]	--	SubName: Full=Two-component system sensor histidine kinase/response regulator, putative {ECO:0000313|EMBL:EEF25384.1}; Flags: Fragment;	--	GO:0005622,intracellular; GO:0003677,DNA binding; GO:0016301,kinase activity; GO:0000160,phosphorelay signal transduction system; GO:0006355,regulation of transcription, DNA-templated	Transcriptional regulatory protein, C terminal
Cluster-11041.0	K03773 FKBP-type peptidyl-prolyl cis-trans isomerase FklB [EC:5.2.1.8] | (RefSeq) Peptidyl-prolyl cis-trans isomerase,FKBP-type,N-terminal (A)	MULTISPECIES: FKBP-type peptidyl-prolyl cis-trans isomerase [Acinetobacter]	RecName: Full=Peptidyl-prolyl cis-trans isomerase FKBP15-1; Short=PPIase FKBP15-1; EC=5.2.1.8; AltName: Full=15 kDa FK506-binding protein; Short=15 kDa FKBP; AltName: Full=FK506-binding protein 15-1; Short=AtFKBP15-1; AltName: Full=FK506-binding protein 2-1; AltName: Full=Immunophilin FKBP15-1; AltName: Full=Rotamase; Flags: Precursor;	RecName: Full=Peptidylprolyl isomerase {ECO:0000256|PROSITE-ProRule:PRU00277}; EC=5.2.1.8 {ECO:0000256|PROSITE-ProRule:PRU00277};	FKBP-type peptidyl-prolyl cis-trans isomerase	GO:0005783,endoplasmic reticulum; GO:0005788,endoplasmic reticulum lumen; GO:0005528,FK506 binding; GO:0003755,peptidyl-prolyl cis-trans isomerase activity; GO:0061077,chaperone-mediated protein folding	Domain amino terminal to FKBP-type peptidyl-prolyl isomerase
Cluster-11042.0	K14497 protein phosphatase 2C [EC:3.1.3.16] | (RefSeq) protein phosphatase 2C 56-like (A)	PREDICTED: uncharacterized protein LOC108835800 isoform X1 [Raphanus sativus]	RecName: Full=Protein phosphatase 2C 56; Short=AtPP2C56; EC=3.1.3.16; AltName: Full=Protein ABSCISIC ACID-INSENSITIVE 1; AltName: Full=Protein phosphatase 2C ABI1; Short=PP2C ABI1;	SubName: Full=Uncharacterized protein {ECO:0000313|EnsemblPlants:Bra002663.1-P};	Serine/threonine protein phosphatase	GO:0005737,cytoplasm; GO:0005634,nucleus; GO:0005886,plasma membrane; GO:0046872,metal ion binding; GO:0004721,phosphoprotein phosphatase activity; GO:0019901,protein kinase binding; GO:0004722,protein serine/threonine phosphatase activity; GO:0009738,abscisic acid-activated signaling pathway; GO:0009788,negative regulation of abscisic acid-activated signaling pathway; GO:0006470,protein dephosph…	--
Cluster-11043.0	--	--	--	--	--	--	--
Cluster-11044.0	K03070 preprotein translocase subunit SecA | (RefSeq) protein translocase subunit SECA1, chloroplastic (A)	preprotein translocase subunit SecA [Dorcoceras hygrometricum]	RecName: Full=Protein translocase subunit SECA1, chloroplastic; Short=AtcpSecA; AltName: Full=Protein ALBINO OR GLASSY YELLOW 1; Flags: Precursor;	SubName: Full=Gastrulation defective protein 1-like {ECO:0000313|EMBL:OLQ03658.1};	--	GO:0009570,chloroplast stroma; GO:0009535,chloroplast thylakoid membrane; GO:0005524,ATP binding; GO:0015462,ATPase-coupled protein transmembrane transporter activity; GO:0017038,protein import; GO:0006605,protein targeting	SecA DEAD-like domain
Cluster-11045.0	K03386 peroxiredoxin (alkyl hydroperoxide reductase subunit C) [EC:1.11.1.15] | (RefSeq) 2-Cys peroxiredoxin BAS1, chloroplastic-like (A)	2-Cys peroxiredoxin BAS1, chloroplastic-like [Brassica napus]	RecName: Full=2-Cys peroxiredoxin BAS1, chloroplastic; Short=2-Cys Prx A; Short=2-Cys peroxiredoxin A; EC=1.11.1.15 {ECO:0000269|PubMed:12084836}; AltName: Full=Thiol-specific antioxidant protein A; Flags: Precursor;	SubName: Full=Uncharacterized protein {ECO:0000313|EMBL:ESQ48881.1};	Alkyl hydroperoxide reductase, thiol specific antioxidant and related enzymes	GO:0048046,apoplast; GO:0009507,chloroplast; GO:0009941,chloroplast envelope; GO:0009570,chloroplast stroma; GO:0010319,stromule; GO:0009579,thylakoid; GO:0004601,peroxidase activity; GO:0051920,peroxiredoxin activity; GO:0045454,cell redox homeostasis; GO:0042742,defense response to bacterium; GO:0009409,response to cold	C-terminal domain of 1-Cys peroxiredoxin
Cluster-11046.0	K04730 interleukin-1 receptor-associated kinase 1 [EC:2.7.11.1] | (RefSeq) putative proline-rich receptor-like protein kinase PERK6 (A)	BnaA06g03230D [Brassica napus]	RecName: Full=Proline-rich receptor-like protein kinase PERK7; EC=2.7.11.1; AltName: Full=Proline-rich extensin-like receptor kinase 7; Short=AtPERK7;	SubName: Full=BnaA06g03230D protein {ECO:0000313|EMBL:CDY48859.1};	Serine/threonine protein kinase	GO:0016021,integral component of membrane; GO:0005886,plasma membrane; GO:0005524,ATP binding; GO:0004675,transmembrane receptor protein serine/threonine kinase activity; GO:0007166,cell surface receptor signaling pathway; GO:0006468,protein phosphorylation	Protein kinase domain
Cluster-11047.0	K20798 small RNA 2'-O-methyltransferase [EC:2.1.1.-] | (RefSeq) small RNA 2'-O-methyltransferase-like isoform X1 (A)	BnaA09g23010D [Brassica napus]	RecName: Full=Small RNA 2'-O-methyltransferase; EC=2.1.1.n8; AltName: Full=Protein CORYMBOSA 2; AltName: Full=Protein HUA ENHANCER 1; AltName: Full=S-adenosylmethionine-dependent RNA methyltransferase HEN1;	SubName: Full=Uncharacterized protein {ECO:0000313|EnsemblPlants:Bra038385.1-P};	Uncharacterized conserved protein HEN1/CORYMBOSA2	GO:0005737,cytoplasm; GO:0005634,nucleus; GO:0046872,metal ion binding; GO:0008171,O-methyltransferase activity; GO:0003723,RNA binding; GO:0008173,RNA methyltransferase activity; GO:0010589,leaf proximal/distal pattern formation; GO:0010305,leaf vascular tissue pattern formation; GO:0035279,mRNA cleavage involved in gene silencing by miRNA; GO:0035196,production of miRNAs involved in gene silenc…	--
Cluster-11048.0	--	--	--	--	--	--	--
Cluster-1105.0	K01051 pectinesterase [EC:3.1.1.11] | (RefSeq) probable pectinesterase/pectinesterase inhibitor 35 (A)	PREDICTED: probable pectinesterase/pectinesterase inhibitor 35 [Brassica rapa]	RecName: Full=Probable pectinesterase/pectinesterase inhibitor 35; Includes: RecName: Full=Pectinesterase inhibitor 35; AltName: Full=Pectin methylesterase inhibitor 35; Includes: RecName: Full=Pectinesterase 35; Short=PE 35; EC=3.1.1.11; AltName: Full=Pectin methylesterase 35; Short=AtPME35; Flags: Precursor;	RecName: Full=Pectinesterase {ECO:0000256|RuleBase:RU000589}; EC=3.1.1.11 {ECO:0000256|RuleBase:RU000589};	--	GO:0071944,cell periphery; GO:0005618,cell wall; GO:0005576,extracellular region; GO:0045330,aspartyl esterase activity; GO:0030599,pectinesterase activity; GO:0046910,pectinesterase inhibitor activity; GO:0042545,cell wall modification; GO:0045490,pectin catabolic process	Plant invertase/pectin methylesterase inhibitor
Cluster-11050.0	--	--	--	--	--	--	--
Cluster-11051.0	--	uncharacterized protein LOC106422455 [Brassica napus]	--	SubName: Full=Uncharacterized protein {ECO:0000313|EnsemblPlants:Bo1g098040.1};	--	GO:0016021,integral component of membrane	Cotton fibre expressed protein
Cluster-11052.0	--	hypothetical protein BVRB_037560, partial [Beta vulgaris subsp. vulgaris]	--	SubName: Full=Uncharacterized protein {ECO:0000313|EMBL:KMS65282.1}; Flags: Fragment;	--	--	HTH-like domain
Cluster-11053.0	K03238 translation initiation factor 2 subunit 2 | (RefSeq) uncharacterized protein LOC106302895 (A)	uncharacterized protein LOC106404005 [Brassica napus]	--	SubName: Full=Uncharacterized protein {ECO:0000313|EnsemblPlants:Bo2g160850.1};	FOG: Reverse transcriptase	--	--
Cluster-11054.0	--	--	--	--	--	--	--
Cluster-11055.0	K06901 putative MFS transporter, AGZA family, xanthine/uracil permease | (RefSeq) Adenine/guanine permease AZG1 (A)	PREDICTED: 2-oxoglutarate-Fe(II) type oxidoreductase-like isoform X1 [Raphanus sativus]	RecName: Full=Gibberellin 20-oxidase-like protein {ECO:0000312|EMBL:BAB10331.1}; EC=1.14.11.- {ECO:0000255|PROSITE-ProRule:PRU00805};	SubName: Full=1-aminocyclopropane-1-carboxylate oxidase {ECO:0000313|EMBL:JAU96297.1};	Iron/ascorbate family oxidoreductases	GO:0051213,dioxygenase activity; GO:0046872,metal ion binding; GO:0048767,root hair elongation	2OG-Fe(II) oxygenase superfamily
Cluster-11056.0	--	--	--	--	--	--	--
Cluster-11057.0	K16578 CLIP-associating protein 1/2 | (RefSeq) CLIP-associated protein-like (A)	BnaA07g00070D [Brassica napus]	RecName: Full=CLIP-associated protein; Short=AtCLASP;	SubName: Full=BnaA07g00070D protein {ECO:0000313|EMBL:CDY31988.1};	--	GO:0005938,cell cortex; GO:0009524,phragmoplast; GO:0005886,plasma membrane; GO:0009506,plasmodesma; GO:0005876,spindle microtubule; GO:0051010,microtubule plus-end binding; GO:0051301,cell division; GO:0043622,cortical microtubule organization; GO:0000278,mitotic cell cycle; GO:0007026,negative regulation of microtubule depolymerization; GO:0051781,positive regulation of cell division; GO:005082…	CLASP N terminal
Cluster-11058.0	K15919 hydroxypyruvate reductase 2 | (Kazusa) Lj3g3v2720150.1; - (A)	PREDICTED: glyoxylate/hydroxypyruvate reductase B [Ricinus communis]	RecName: Full=D-3-phosphoglycerate dehydrogenase 1, chloroplastic; EC=1.1.1.95 {ECO:0000269|PubMed:24368794}; AltName: Full=Protein EMBRYO SAC DEVELOPMENT ARREST 9; Flags: Precursor;	SubName: Full=2-hydroxyacid dehydrogenase, putative {ECO:0000313|EMBL:EEF24213.1}; EC=1.1.1.26 {ECO:0000313|EMBL:EEF24213.1};	Glyoxylate/hydroxypyruvate reductase (D-isomer-specific 2-hydroxy acid dehydrogenase superfamily)	GO:0009507,chloroplast; GO:0009570,chloroplast stroma; GO:0016020,membrane; GO:0005739,mitochondrion; GO:0009536,plastid; GO:0005524,ATP binding; GO:0051287,NAD binding; GO:0004617,phosphoglycerate dehydrogenase activity; GO:0009793,embryo development ending in seed dormancy; GO:0006564,L-serine biosynthetic process; GO:0009561,megagametogenesis; GO:0009555,pollen development	D-isomer specific 2-hydroxyacid dehydrogenase, NAD binding domain
Cluster-11059.0	K03639 GTP 3',8-cyclase [EC:4.1.99.22] | (RefSeq) hypothetical protein (A)	molybdopterin cofactor synthesis protein A, putative [Ricinus communis]	RecName: Full=GTP 3',8-cyclase, mitochondrial; EC=4.1.99.22 {ECO:0000250|UniProtKB:P69848}; AltName: Full=Molybdenum cofactor biosynthesis enzyme CNX2; AltName: Full=Molybdopterin biosynthesis protein CNX2; AltName: Full=Molybdopterin precursor Z synthase; Flags: Precursor;	SubName: Full=Molybdopterin cofactor synthesis protein A, putative {ECO:0000313|EMBL:EEF26089.1};	Molybdenum cofactor biosynthesis pathway protein	GO:0009507,chloroplast; GO:0005759,mitochondrial matrix; GO:0005739,mitochondrion; GO:0019008,molybdopterin synthase complex; GO:0051539,4 iron, 4 sulfur cluster binding; GO:0061798,GTP 3',8'-cyclase activity; GO:0005525,GTP binding; GO:0046872,metal ion binding; GO:0006777,Mo-molybdopterin cofactor biosynthetic process	Molybdenum Cofactor Synthesis C
Cluster-1106.0	--	--	--	--	--	--	--
Cluster-11060.0	--	uncharacterized protein LOC111199760 [Brassica napus]	--	SubName: Full=Uncharacterized protein {ECO:0000313|EnsemblPlants:Bra011334.1-P};	--	GO:0016020,membrane; GO:0008375,acetylglucosaminyltransferase activity	Core-2/I-Branching enzyme
Cluster-11061.0	--	PREDICTED: uncharacterized protein LOC103856769 [Brassica rapa]	--	SubName: Full=BnaC03g13100D protein {ECO:0000313|EMBL:CDY11884.1};	--	--	Transposase zinc-ribbon domain
Cluster-11062.0	K23222 nuclease HARBI1 [EC:3.1.-.-] | (RefSeq) uncharacterized protein LOC106297895 (A)	glutathione S-transferase T3-like [Brassica napus]	RecName: Full=Glutathione S-transferase T3; Short=AtGSTT3; EC=2.5.1.18; AltName: Full=GST class-theta member 3; AltName: Full=Glutathione S-transferase 10C;	SubName: Full=Uncharacterized protein {ECO:0000313|EnsemblPlants:Bo03702s010.1};	--	GO:0005737,cytoplasm; GO:0005634,nucleus; GO:0004364,glutathione transferase activity; GO:0006749,glutathione metabolic process; GO:0009407,toxin catabolic process	Myb/SANT-like DNA-binding domain
Cluster-11063.0	--	--	--	--	--	--	--
Cluster-11064.0	--	NADPH-dependent FMN reductase [Monoraphidium neglectum]	--	SubName: Full=NADPH-dependent FMN reductase {ECO:0000313|EMBL:KIY92084.1};	--	GO:0016491,oxidoreductase activity	NADPH-dependent FMN reductase
Cluster-11065.0	--	--	--	--	--	--	--
Cluster-11066.0	K15501 serine/threonine-protein phosphatase 6 regulatory subunit 3 | (RefSeq) serine/threonine-protein phosphatase 6 regulatory subunit 3-like (A)	BnaAnng11330D [Brassica napus]	--	SubName: Full=BnaAnng11330D protein {ECO:0000313|EMBL:CDY52192.1};	SAP family cell cycle dependent phosphatase-associated protein	--	--
Cluster-11067.0	K01968 3-methylcrotonyl-CoA carboxylase alpha subunit [EC:6.4.1.4] | (RefSeq) methylcrotonoyl-CoA carboxylase subunit alpha, mitochondrial-like isoform X1 (A)	PREDICTED: serine/threonine-protein kinase HT1 isoform X2 [Brassica oleracea var. oleracea]	--	SubName: Full=Uncharacterized protein {ECO:0000313|EnsemblPlants:Bo1g082430.1};	Tyrosine kinase specific for activated (GTP-bound) p21cdc42Hs	--	--
Cluster-11068.0	K06127 2-methoxy-6-polyprenyl-1,4-benzoquinol methylase [EC:2.1.1.201] | (RefSeq) 2-methoxy-6-polyprenyl-1,4-benzoquinol methylase, mitochondrial-like (A)	BnaC02g11630D [Brassica napus]	RecName: Full=2-methoxy-6-polyprenyl-1,4-benzoquinol methylase, mitochondrial {ECO:0000255|HAMAP-Rule:MF_03191}; EC=2.1.1.201 {ECO:0000255|HAMAP-Rule:MF_03191}; AltName: Full=Ubiquinone biosynthesis methyltransferase COQ5 {ECO:0000255|HAMAP-Rule:MF_03191}; Flags: Precursor;	RecName: Full=2-methoxy-6-polyprenyl-1,4-benzoquinol methylase, mitochondrial {ECO:0000256|HAMAP-Rule:MF_03191}; EC=2.1.1.201 {ECO:0000256|HAMAP-Rule:MF_03191}; AltName: Full=Ubiquinone biosynthesis methyltransferase COQ5 {ECO:0000256|HAMAP-Rule:MF_03191};	Ubiquinone biosynthesis methyltransferase COQ5	GO:0005743,mitochondrial inner membrane; GO:0005739,mitochondrion; GO:0102005,NA; GO:0006744,ubiquinone biosynthetic process	ubiE/COQ5 methyltransferase family
Cluster-11069.0	K04733 interleukin-1 receptor-associated kinase 4 [EC:2.7.11.1] | (RefSeq) probably inactive leucine-rich repeat receptor-like protein kinase At5g48380 (A)	PREDICTED: probably inactive leucine-rich repeat receptor-like protein kinase At5g48380 [Juglans regia]	RecName: Full=Probably inactive leucine-rich repeat receptor-like protein kinase At5g48380; Flags: Precursor;	SubName: Full=probably inactive leucine-rich repeat receptor-like protein kinase At5g48380 {ECO:0000313|RefSeq:XP_018856571.1};	--	GO:0016021,integral component of membrane; GO:0005886,plasma membrane; GO:0009506,plasmodesma; GO:0005524,ATP binding; GO:0016301,kinase activity; GO:0004672,protein kinase activity; GO:0033612,receptor serine/threonine kinase binding; GO:0042742,defense response to bacterium; GO:0060548,negative regulation of cell death; GO:0031348,negative regulation of defense response	--
Cluster-1107.0	K00908 calcium/calmodulin-dependent protein kinase kinase 1 [EC:2.7.11.17] | (RefSeq) serine/threonine-protein kinase GRIK2-like (A)	PREDICTED: beta-galactosidase 15-like [Brassica rapa]	RecName: Full=Beta-galactosidase 15; Short=Lactase 15; EC=3.2.1.23; Flags: Precursor;	SubName: Full=Uncharacterized protein {ECO:0000313|EnsemblPlants:Bra003354.1-P};	Beta-galactosidase	GO:0048046,apoplast; GO:0005618,cell wall; GO:0005773,vacuole; GO:0004565,beta-galactosidase activity; GO:0030246,carbohydrate binding; GO:0005975,carbohydrate metabolic process	Galactose binding lectin domain
Cluster-11070.0	K07466 replication factor A1 | (RefSeq) uncharacterized LOC103867791 (A)	BnaA09g05890D [Brassica napus]	--	SubName: Full=BnaA09g05890D protein {ECO:0000313|EMBL:CDY16793.1};	--	--	--
Cluster-11071.0	--	--	--	--	--	--	--
Cluster-11072.0	--	protein RCC2 [Brassica napus]	RecName: Full=Ultraviolet-B receptor UVR8; AltName: Full=Protein UV-B RESISTANCE 8; AltName: Full=RCC1 domain-containing protein UVR8;	SubName: Full=Uncharacterized protein {ECO:0000313|EnsemblPlants:Bra012191.1-P};	Uncharacterized conserved protein, contains RCC1 domain	GO:0000785,chromatin; GO:0005829,cytosol; GO:0005634,nucleus; GO:0003682,chromatin binding; GO:0005085,guanyl-nucleotide exchange factor activity; GO:0042802,identical protein binding; GO:0009881,photoreceptor activity; GO:0042803,protein homodimerization activity; GO:0009649,entrainment of circadian clock; GO:0018298,protein-chromophore linkage; GO:0009411,response to UV; GO:0010224,response to …	Regulator of chromosome condensation (RCC1) repeat
Cluster-11073.0	K01194 alpha,alpha-trehalase [EC:3.2.1.28] | (RefSeq) probable trehalase (A)	hypothetical protein PHYPA_028862 [Physcomitrella patens]	RecName: Full=Trehalase; EC=3.2.1.28; AltName: Full=Alpha,alpha-trehalase; AltName: Full=Alpha,alpha-trehalose glucohydrolase; AltName: Full=Trehalase 1; Short=AtTRE1;	RecName: Full=Trehalase {ECO:0000256|RuleBase:RU361180}; EC=3.2.1.28 {ECO:0000256|RuleBase:RU361180}; AltName: Full=Alpha-trehalose glucohydrolase {ECO:0000256|RuleBase:RU361180};	Neutral trehalase	GO:0016021,integral component of membrane; GO:0005886,plasma membrane; GO:0004555,alpha,alpha-trehalase activity; GO:0005993,trehalose catabolic process	Trehalase
Cluster-11074.0	--	--	--	--	--	--	--
Cluster-11075.0	--	--	--	--	--	--	--
Cluster-11076.0	K04733 interleukin-1 receptor-associated kinase 4 [EC:2.7.11.1] | (RefSeq) L-type lectin-domain containing receptor kinase I.8-like (A)	uncharacterized protein LOC106404151 [Brassica napus]	RecName: Full=Retrovirus-related Pol polyprotein from transposon TNT 1-94; Includes: RecName: Full=Protease; EC=3.4.23.-; Includes: RecName: Full=Reverse transcriptase; EC=2.7.7.49; Includes: RecName: Full=Endonuclease;	SubName: Full=Retrovirus-related Pol polyprotein from transposon TNT 1-94 {ECO:0000313|EMBL:JAU21079.1}; Flags: Fragment;	FOG: Transposon-encoded proteins with TYA, reverse transcriptase, integrase domains in various combinations	GO:0004190,aspartic-type endopeptidase activity; GO:0004519,endonuclease activity; GO:0003676,nucleic acid binding; GO:0003964,RNA-directed DNA polymerase activity; GO:0008270,zinc ion binding; GO:0015074,DNA integration	GAG-pre-integrase domain
Cluster-11077.0	K02835 peptide chain release factor 1 | (RefSeq) hypothetical protein (A)	hypothetical protein F511_09407 [Dorcoceras hygrometricum]	RecName: Full=Peptide chain release factor APG3, chloroplastic {ECO:0000305}; AltName: Full=Chloroplast ribosome release factor 1 {ECO:0000303|PubMed:17450416}; Short=AtcpRF1 {ECO:0000303|PubMed:17450416}; AltName: Full=Protein ALBINO AND PALE GREEN 3 {ECO:0000303|PubMed:17450416}; Flags: Precursor;	SubName: Full=Uncharacterized protein {ECO:0000313|EMBL:OAE22953.1};	Mitochondrial polypeptide chain release factor	GO:0009507,chloroplast; GO:0003747,translation release factor activity; GO:0016149,translation release factor activity, codon specific; GO:0009658,chloroplast organization; GO:0032544,plastid translation; GO:0040008,regulation of growth; GO:0010027,thylakoid membrane organization; GO:0006415,translational termination	RF-1 domain
Cluster-11079.0	--	--	--	--	--	--	--
Cluster-1108.0	--	PREDICTED: uncharacterized protein LOC106314297 [Brassica oleracea var. oleracea]	RecName: Full=Cysteine protease inhibitor WSCP; AltName: Full=Kunitz-type cysteine protease inhibitor WSCP {ECO:0000305}; AltName: Full=Water-soluble chlorophyll protein {ECO:0000303|PubMed:26016527}; Short=AtWSCP {ECO:0000303|PubMed:26016527}; Flags: Precursor;	SubName: Full=BnaC09g11990D protein {ECO:0000313|EMBL:CDY25574.1};	--	GO:0048046,apoplast; GO:0005618,cell wall; GO:0005783,endoplasmic reticulum; GO:0004869,cysteine-type endopeptidase inhibitor activity; GO:0030414,peptidase inhibitor activity; GO:0006952,defense response; GO:0010466,negative regulation of peptidase activity; GO:0010941,regulation of cell death; GO:0080092,regulation of pollen tube growth; GO:0080027,response to herbivore; GO:0009625,response to …	Trypsin and protease inhibitor
Cluster-11080.0	--	--	--	--	--	--	--
Cluster-11081.0	--	--	--	--	--	--	--
Cluster-11082.0	--	--	--	--	--	--	--
Cluster-11083.0	--	antirestriction protein [Ostreococcus tauri]	--	SubName: Full=Antirestriction protein {ECO:0000313|EMBL:OUS44610.1};	--	--	--
Cluster-11084.0	K13216 nuclear inhibitor of protein phosphatase 1 [EC:3.1.4.-] | (RefSeq) protein phosphatase 1 regulatory inhibitor subunit PPP1R8 homolog (A)	kanadaptin-like [Brassica napus]	RecName: Full=Protein phosphatase 1 regulatory inhibitor subunit PPP1R8 homolog {ECO:0000305};	SubName: Full=Uncharacterized protein {ECO:0000313|EnsemblPlants:Bra028208.1-P};	Anion exchanger adaptor protein Kanadaptin, contains FHA domain	GO:0016607,nuclear speck; GO:0003729,mRNA binding; GO:0004865,protein serine/threonine phosphatase inhibitor activity; GO:0035308,negative regulation of protein dephosphorylation	Inner membrane component of T3SS, cytoplasmic domain
Cluster-11085.0	--	--	--	--	--	--	--
Cluster-11086.0	--	PREDICTED: nickel-cobalt-cadmium resistance protein NccA [Ricinus communis]	--	SubName: Full=Uncharacterized protein {ECO:0000313|EMBL:EEF27272.1};	--	GO:0016021,integral component of membrane; GO:0022857,transmembrane transporter activity	AcrB/AcrD/AcrF family
Cluster-11087.0	--	--	--	--	--	--	--
Cluster-11088.0	--	--	--	--	--	--	--
Cluster-11089.0	K15727 membrane fusion protein, cobalt-zinc-cadmium efflux system | (RefSeq) cobalt-zinc-cadmium resistance protein CzcB (A)	PREDICTED: cobalt-zinc-cadmium resistance protein CzcB, partial [Ricinus communis]	--	SubName: Full=Cobalt-zinc-cadmium resistance protein czcB, putative {ECO:0000313|EMBL:EEF26471.1}; Flags: Fragment;	--	GO:0016020,membrane; GO:0005215,transporter activity; GO:0055085,transmembrane transport	HlyD family secretion protein
Cluster-1109.0	K23222 nuclease HARBI1 [EC:3.1.-.-] | (RefSeq) uncharacterized protein LOC106408123 (A)	glutathione S-transferase T3-like [Brassica napus]	RecName: Full=Glutathione S-transferase T3; Short=AtGSTT3; EC=2.5.1.18; AltName: Full=GST class-theta member 3; AltName: Full=Glutathione S-transferase 10C;	SubName: Full=Uncharacterized protein {ECO:0000313|EnsemblPlants:Bo6g094230.1}; Flags: Fragment;	--	GO:0005737,cytoplasm; GO:0005634,nucleus; GO:0004364,glutathione transferase activity; GO:0006749,glutathione metabolic process; GO:0009407,toxin catabolic process	No apical meristem-associated C-terminal domain
Cluster-11090.0	--	conserved hypothetical protein [Ricinus communis]	--	SubName: Full=Uncharacterized protein {ECO:0000313|EMBL:EEF27230.1};	--	GO:0016020,membrane; GO:0015288,porin activity	Gram-negative porin
Cluster-11091.0	K00605 aminomethyltransferase [EC:2.1.2.10] | (RefSeq) Aminomethyltransferase, mitochondrial (A)	Aminomethyltransferase, mitochondrial [Auxenochlorella protothecoides]	RecName: Full=Aminomethyltransferase, mitochondrial; EC=2.1.2.10; AltName: Full=Glycine cleavage system T protein; Short=GCVT; Flags: Precursor;	RecName: Full=Aminomethyltransferase {ECO:0000256|RuleBase:RU003981}; EC=2.1.2.10 {ECO:0000256|RuleBase:RU003981}; AltName: Full=Glycine cleavage system T protein {ECO:0000256|RuleBase:RU003981};	Aminomethyl transferase	GO:0005739,mitochondrion; GO:0004047,aminomethyltransferase activity; GO:0008483,transaminase activity; GO:0006546,glycine catabolic process	Aminomethyltransferase folate-binding domain
Cluster-11092.0	K02519 translation initiation factor IF-2 | (RefSeq) translation initiation factor IF-2, chloroplastic (A)	translation initiation factor-like protein, partial [Chlamydomonas reinhardtii]	RecName: Full=Translation initiation factor IF-2, chloroplastic; Flags: Precursor;	SubName: Full=Translation initiation factor-like protein {ECO:0000313|EMBL:EDO95743.1}; Flags: Fragment;	Mitochondrial translation initiation factor 2 (IF-2; GTPase)	GO:0009507,chloroplast; GO:0009941,chloroplast envelope; GO:0009570,chloroplast stroma; GO:0005525,GTP binding; GO:0003924,GTPase activity; GO:0003743,translation initiation factor activity	Elongation factor Tu domain 2
Cluster-11093.0	--	--	--	--	--	--	--
Cluster-11095.0	--	--	--	--	--	--	--
Cluster-11096.0	--	--	--	--	--	--	--
Cluster-11098.0	--	PREDICTED: RNA polymerase II subunit 5-mediating protein homolog [Brassica rapa]	--	SubName: Full=Uncharacterized protein {ECO:0000313|EnsemblPlants:Bra015864.1-P};	--	--	--
Cluster-11099.0	--	PREDICTED: phoH-like protein [Gossypium hirsutum]	--	SubName: Full=phoH-like protein {ECO:0000313|RefSeq:XP_016733734.1};	--	GO:0005524,ATP binding	PhoH-like protein
Cluster-111.0	--	--	--	--	--	--	--
Cluster-1110.0	K00430 peroxidase [EC:1.11.1.7] | (RefSeq) peroxidase N-like (A)	uncharacterized protein LOC106349174 [Brassica napus]	--	SubName: Full=Uncharacterized protein {ECO:0000313|EnsemblPlants:Bo7g108970.1};	FOG: Reverse transcriptase	GO:0003676,nucleic acid binding; GO:0004523,RNA-DNA hybrid ribonuclease activity	Reverse transcriptase-like
Cluster-11100.0	K10352 myosin heavy chain | (RefSeq) GRIP domain-containing protein RUD3 (A)	PREDICTED: myosin-10 [Brassica rapa]	--	SubName: Full=Uncharacterized protein {ECO:0000313|EnsemblPlants:Bra009969.1-P};	--	GO:0005783,endoplasmic reticulum; GO:0016021,integral component of membrane	Centrosome localisation domain of PPC89
Cluster-11101.0	K11369 retrograde regulation protein 2 | (RefSeq) retrograde regulation protein 2-like (A)	PREDICTED: uncharacterized protein LOC104605130 isoform X3 [Nelumbo nucifera]	--	SubName: Full=uncharacterized protein LOC104605130 isoform X3 {ECO:0000313|RefSeq:XP_010268058.1};	--	--	Ppx/GppA phosphatase family
Cluster-11102.0	K01076 abhydrolase domain-containing protein 17 [EC:3.1.2.22] | (RefSeq) protein ABHD17B-like isoform X1 (A)	protein ABHD17B-like isoform X1 [Brassica napus]	--	SubName: Full=Uncharacterized protein {ECO:0000313|EnsemblPlants:Bra020738.1-P};	Predicted alpha/beta hydrolase	--	Serine aminopeptidase, S33
Cluster-11103.0	K14777 ATP-dependent RNA helicase DDX47/RRP3 [EC:3.6.4.13] | (RefSeq) DEAD-box ATP-dependent RNA helicase 10-like (A)	PREDICTED: DEAD-box ATP-dependent RNA helicase 10 [Brassica rapa]	RecName: Full=DEAD-box ATP-dependent RNA helicase 10; EC=3.6.4.13;	SubName: Full=Uncharacterized protein {ECO:0000313|EnsemblPlants:Bra029342.1-P};	ATP-dependent RNA helicase	GO:0005737,cytoplasm; GO:0005730,nucleolus; GO:0005524,ATP binding; GO:0004004,ATP-dependent RNA helicase activity; GO:0003723,RNA binding; GO:0010501,RNA secondary structure unwinding; GO:0006364,rRNA processing	DEAD/DEAH box helicase
Cluster-11104.0	--	--	--	--	--	--	--
Cluster-11105.0	--	unknown [Zea mays]	--	SubName: Full=Uncharacterized protein {ECO:0000313|EnsemblPlants:HORVU2Hr1G039210.2};	--	--	--
Cluster-11106.0	K06119 sulfoquinovosyltransferase [EC:2.4.1.-] | (RefSeq) sulfoquinovosyl transferase SQD2-like (A)	hypothetical protein COCSUDRAFT_67117 [Coccomyxa subellipsoidea C-169]	RecName: Full=Sulfoquinovosyl transferase SQD2 {ECO:0000303|PubMed:11960029}; EC=2.4.1.- {ECO:0000305|PubMed:11960029}; AltName: Full=Protein SULFOQUINOVOSYLDIACYLGLYCEROL 2 {ECO:0000303|PubMed:11960029}; AltName: Full=Sulfolipid synthase SQD2 {ECO:0000305|PubMed:11960029}; AltName: Full=UDP-sulfoquinovose: diacylglycerol alpha-sulfoquinovosyltransferase SQD2 {ECO:0000305}; Flags: Precursor;	SubName: Full=Glycosyl transferase {ECO:0000313|EMBL:EWM22354.1};	N-acetylglucosaminyltransferase complex, subunit PIG-A/SPT14, required for phosphatidylinositol biosynthesis/Sulfolipid synthase	GO:0009507,chloroplast; GO:0009941,chloroplast envelope; GO:0031969,chloroplast membrane; GO:0016021,integral component of membrane; GO:0009536,plastid; GO:0008194,UDP-glycosyltransferase activity; GO:0016036,cellular response to phosphate starvation; GO:0009247,glycolipid biosynthetic process; GO:0046506,sulfolipid biosynthetic process	Calcineurin-like phosphoesterase superfamily domain
Cluster-11107.0	--	--	--	--	--	--	--
Cluster-11108.0	--	--	--	--	--	--	--
Cluster-11109.0	K18059 sulfate transporter 4 | (RefSeq) sulfate transporter 4.1, chloroplastic (A)	sulfate transporter 4.1, chloroplastic [Amborella trichopoda]	RecName: Full=Proton/sulfate cotransporter 2;	SubName: Full=Uncharacterized protein {ECO:0000313|EMBL:ERN05937.1};	Sulfate/bicarbonate/oxalate exchanger SAT-1 and related transporters (SLC26 family)	GO:0005887,integral component of plasma membrane; GO:0005886,plasma membrane; GO:0008271,secondary active sulfate transmembrane transporter activity; GO:0015116,sulfate transmembrane transporter activity; GO:0015293,symporter activity	Sulfate permease family
Cluster-1111.0	K11374 elongator complex protein 2 | (RefSeq) elongator complex protein 2 (A)	PREDICTED: elongator complex protein 2 [Brassica rapa]	RecName: Full=Elongator complex protein 2; Short=AtELP2; AltName: Full=Elongator component 2; AltName: Full=Protein GREEN NPR1 SEEDLING ON SA MEDIUM 1;	SubName: Full=Uncharacterized protein {ECO:0000313|EnsemblPlants:Bo6g018350.1}; Flags: Fragment;	RNA polymerase II elongator complex, subunit ELP2, WD repeat superfamily	GO:0005737,cytoplasm; GO:0033588,Elongator holoenzyme complex; GO:0005634,nucleus; GO:0016746,transferase activity, transferring acyl groups; GO:0009738,abscisic acid-activated signaling pathway; GO:0006952,defense response; GO:0031538,negative regulation of anthocyanin metabolic process; GO:0008284,positive regulation of cell proliferation; GO:0031349,positive regulation of defense response; GO:…	Anaphase-promoting complex subunit 4 WD40 domain
Cluster-11110.0	--	decarboxylase novr [Quercus suber]	--	SubName: Full=Uncharacterized protein {ECO:0000313|EMBL:KDO26181.1};	Cytoskeletal protein Adducin	--	Class II Aldolase and Adducin N-terminal domain
Cluster-11111.0	K08869 aarF domain-containing kinase | (RefSeq) putative aarF domain-containing protein kinase 1 (A)	putative methyltransferase DDB_G0268948 [Brassica napus]	--	SubName: Full=Uncharacterized protein {ECO:0000313|EnsemblPlants:Bra007584.1-P};	Methyltransferase	GO:0008168,methyltransferase activity	Methyltransferase small domain
Cluster-11112.0	K03283 heat shock 70kDa protein 1/2/6/8 | (RefSeq) probable mediator of RNA polymerase II transcription subunit 37e (A)	Heat shock cognate 70 kDa protein [Ananas comosus]	RecName: Full=Probable mediator of RNA polymerase II transcription subunit 37e; AltName: Full=Heat shock 70 kDa protein 1; AltName: Full=Heat shock cognate 70 kDa protein 1; AltName: Full=Heat shock cognate protein 70-1; Short=AtHsc70-1; AltName: Full=Heat shock protein 70-1; Short=AtHsp70-1; AltName: Full=Protein EARLY-RESPONSIVE TO DEHYDRATION 2;	SubName: Full=Heat shock cognate 70 kDa protein {ECO:0000313|EMBL:OAY65971.1};	Molecular chaperones HSP70/HSC70, HSP70 superfamily	GO:0048046,apoplast; GO:0005618,cell wall; GO:0009507,chloroplast; GO:0005737,cytoplasm; GO:0005829,cytosol; GO:0022626,cytosolic ribosome; GO:0005794,Golgi apparatus; GO:0016020,membrane; GO:0005730,nucleolus; GO:0005634,nucleus; GO:0005886,plasma membrane; GO:0009506,plasmodesma; GO:0005774,vacuolar membrane; GO:0005524,ATP binding; GO:0002020,protease binding; GO:0042742,defense response to ba…	Hsp70 protein
Cluster-11113.0	K04420 mitogen-activated protein kinase kinase kinase 2 [EC:2.7.11.25] | (RefSeq) mitogen-activated protein kinase kinase kinase YODA-like isoform X1 (A)	PREDICTED: mitogen-activated protein kinase kinase kinase YODA-like isoform X1 [Camelina sativa]	RecName: Full=Mitogen-activated protein kinase kinase kinase 5 {ECO:0000303|PubMed:27679653}; EC=2.7.11.25 {ECO:0000269|PubMed:27679653}; AltName: Full=MAP3K gamma protein kinase {ECO:0000303|PubMed:10095117}; Short=AtMAP3Kgamma {ECO:0000303|PubMed:10095117};	SubName: Full=Uncharacterized protein {ECO:0000313|EnsemblPlants:Bo4g154070.1};	MEKK and related serine/threonine protein kinases	GO:0005829,cytosol; GO:0005886,plasma membrane; GO:0005524,ATP binding; GO:0004709,MAP kinase kinase kinase activity; GO:0004674,protein serine/threonine kinase activity; GO:0000187,activation of MAPK activity; GO:0032147,activation of protein kinase activity; GO:0071323,cellular response to chitin; GO:0006952,defense response; GO:0046777,protein autophosphorylation; GO:2000071,regulation of defe…	Protein tyrosine kinase
Cluster-11114.0	--	--	--	--	--	--	--
Cluster-11115.0	--	--	--	--	--	--	--
Cluster-11116.0	K04733 interleukin-1 receptor-associated kinase 4 [EC:2.7.11.1] | (RefSeq) LEAF RUST 10 DISEASE-RESISTANCE LOCUS RECEPTOR-LIKE PROTEIN KINASE-like 1.3 isoform X1 (A)	PREDICTED: LEAF RUST 10 DISEASE-RESISTANCE LOCUS RECEPTOR-LIKE PROTEIN KINASE-like 1.3 isoform X1 [Brassica rapa]	RecName: Full=LEAF RUST 10 DISEASE-RESISTANCE LOCUS RECEPTOR-LIKE PROTEIN KINASE-like 2.1 {ECO:0000303|PubMed:12805585}; EC=2.7.11.1; AltName: Full=Probable receptor-like serine/threonine-protein kinase LRK10L-2.1 {ECO:0000305}; Flags: Precursor;	SubName: Full=Uncharacterized protein {ECO:0000313|EnsemblPlants:Bo4g137030.1};	Serine/threonine protein kinase	GO:0016021,integral component of membrane; GO:0005524,ATP binding; GO:0004674,protein serine/threonine kinase activity	--
Cluster-11117.0	--	PREDICTED: protein DA1-related 6-like [Brassica rapa]	RecName: Full=Protein DA1-related 6;	SubName: Full=Uncharacterized protein {ECO:0000313|EnsemblPlants:Bra012087.1-P};	Adaptor protein Enigma and related PDZ-LIM proteins	GO:0046872,metal ion binding; GO:0043130,ubiquitin binding	--
Cluster-11119.0	--	conserved hypothetical protein [Ricinus communis]	--	SubName: Full=Uncharacterized protein {ECO:0000313|EMBL:EEF26025.1};	--	GO:0005524,ATP binding; GO:0016740,transferase activity; GO:0008033,tRNA processing	IPP transferase
Cluster-1112.0	--	hypothetical protein BVRB_037930, partial [Beta vulgaris subsp. vulgaris]	--	SubName: Full=Uncharacterized protein {ECO:0000313|EMBL:KMS65245.1}; Flags: Fragment;	--	--	--
[truncated: 242,740+ more rows]
