# Supplementary material for: Transcriptomics Integrated with Metabolomics Unveil Carotenoids Accumulation and Correlated Gene Regulation in White and Yellow-Fleshed Turnip (Brassica rapa ssp. rapa)
Source: Genes (Basel). 2022 May 26;13(6):953. doi: 10.3390/genes13060953 (PMC9222417; doi:10.3390/genes13060953)
Supplement: Supplementary file 1 [file genes-13-00953-s001.zip › ╕╜═╝▒φ/Table S6.xls]

all_ID	GO	KEGG	KOG	NR	Pfam	Swissprot	Tremble
Cluster-10.0	FALSE	TRUE	TRUE	TRUE	FALSE	FALSE	TRUE
Cluster-100.0	TRUE	FALSE	FALSE	TRUE	TRUE	FALSE	TRUE
Cluster-10000.0	FALSE	FALSE	FALSE	FALSE	FALSE	FALSE	TRUE
Cluster-10001.0	FALSE	TRUE	TRUE	TRUE	TRUE	FALSE	TRUE
Cluster-10004.0	TRUE	TRUE	FALSE	TRUE	TRUE	TRUE	TRUE
Cluster-10006.0	TRUE	TRUE	TRUE	TRUE	TRUE	TRUE	TRUE
Cluster-10007.0	TRUE	TRUE	TRUE	TRUE	FALSE	TRUE	TRUE
Cluster-1001.0	TRUE	FALSE	FALSE	TRUE	TRUE	FALSE	TRUE
Cluster-10010.0	TRUE	TRUE	TRUE	TRUE	TRUE	TRUE	TRUE
Cluster-10011.0	TRUE	TRUE	TRUE	TRUE	TRUE	TRUE	TRUE
Cluster-10015.0	TRUE	TRUE	TRUE	TRUE	TRUE	TRUE	TRUE
Cluster-10017.0	FALSE	FALSE	FALSE	TRUE	FALSE	FALSE	TRUE
Cluster-10017.1	FALSE	FALSE	FALSE	TRUE	FALSE	FALSE	TRUE
Cluster-10017.2	FALSE	TRUE	TRUE	TRUE	TRUE	TRUE	TRUE
Cluster-10018.0	TRUE	TRUE	TRUE	TRUE	TRUE	TRUE	TRUE
Cluster-10019.0	TRUE	TRUE	TRUE	TRUE	TRUE	TRUE	TRUE
Cluster-10022.0	TRUE	TRUE	TRUE	TRUE	TRUE	TRUE	TRUE
Cluster-10023.0	TRUE	TRUE	TRUE	TRUE	TRUE	TRUE	TRUE
Cluster-10025.0	TRUE	TRUE	TRUE	TRUE	TRUE	TRUE	TRUE
Cluster-10026.0	TRUE	FALSE	FALSE	TRUE	TRUE	FALSE	TRUE
Cluster-10027.0	FALSE	FALSE	FALSE	TRUE	TRUE	FALSE	TRUE
Cluster-1003.0	TRUE	TRUE	TRUE	TRUE	TRUE	TRUE	TRUE
Cluster-10032.0	TRUE	TRUE	TRUE	TRUE	TRUE	TRUE	TRUE
Cluster-10034.0	TRUE	TRUE	TRUE	TRUE	FALSE	FALSE	TRUE
Cluster-10035.0	TRUE	TRUE	TRUE	TRUE	FALSE	TRUE	TRUE
Cluster-10037.0	TRUE	FALSE	FALSE	TRUE	TRUE	FALSE	TRUE
Cluster-10038.0	TRUE	TRUE	FALSE	TRUE	TRUE	TRUE	TRUE
Cluster-10039.0	TRUE	TRUE	TRUE	TRUE	TRUE	TRUE	TRUE
Cluster-1004.0	TRUE	TRUE	TRUE	TRUE	TRUE	TRUE	TRUE
Cluster-10040.0	TRUE	FALSE	FALSE	TRUE	TRUE	FALSE	TRUE
Cluster-10043.0	TRUE	TRUE	TRUE	TRUE	TRUE	TRUE	TRUE
Cluster-10044.0	TRUE	TRUE	TRUE	TRUE	TRUE	FALSE	TRUE
Cluster-10048.0	FALSE	TRUE	TRUE	TRUE	TRUE	FALSE	TRUE
Cluster-10049.0	TRUE	TRUE	TRUE	TRUE	FALSE	TRUE	TRUE
Cluster-10049.1	TRUE	TRUE	TRUE	TRUE	FALSE	TRUE	TRUE
Cluster-10049.2	TRUE	TRUE	TRUE	TRUE	FALSE	TRUE	TRUE
Cluster-10049.3	TRUE	TRUE	TRUE	TRUE	TRUE	TRUE	TRUE
Cluster-10049.4	TRUE	TRUE	TRUE	TRUE	FALSE	TRUE	TRUE
Cluster-10049.5	TRUE	TRUE	TRUE	TRUE	FALSE	TRUE	TRUE
Cluster-10049.6	FALSE	FALSE	FALSE	TRUE	FALSE	FALSE	TRUE
Cluster-1005.0	FALSE	FALSE	TRUE	TRUE	FALSE	FALSE	TRUE
Cluster-10050.0	TRUE	TRUE	TRUE	TRUE	TRUE	TRUE	TRUE
Cluster-10055.0	TRUE	TRUE	FALSE	FALSE	TRUE	TRUE	TRUE
Cluster-10056.0	TRUE	TRUE	TRUE	TRUE	TRUE	FALSE	TRUE
Cluster-10062.0	TRUE	TRUE	TRUE	TRUE	TRUE	TRUE	TRUE
Cluster-10062.1	TRUE	TRUE	TRUE	TRUE	TRUE	TRUE	TRUE
Cluster-10062.2	TRUE	TRUE	TRUE	TRUE	TRUE	TRUE	TRUE
Cluster-10064.0	FALSE	FALSE	FALSE	TRUE	TRUE	TRUE	TRUE
Cluster-10065.0	TRUE	TRUE	FALSE	TRUE	FALSE	TRUE	TRUE
Cluster-10067.0	TRUE	TRUE	TRUE	TRUE	TRUE	TRUE	TRUE
Cluster-10069.0	TRUE	TRUE	TRUE	TRUE	TRUE	TRUE	TRUE
Cluster-10069.1	TRUE	TRUE	TRUE	TRUE	TRUE	TRUE	TRUE
Cluster-10070.0	FALSE	FALSE	FALSE	TRUE	FALSE	FALSE	TRUE
Cluster-10070.1	FALSE	FALSE	FALSE	TRUE	FALSE	FALSE	TRUE
Cluster-10070.2	FALSE	FALSE	FALSE	TRUE	FALSE	FALSE	TRUE
Cluster-10070.3	TRUE	FALSE	TRUE	TRUE	FALSE	TRUE	TRUE
Cluster-10070.4	TRUE	TRUE	TRUE	TRUE	FALSE	TRUE	TRUE
Cluster-10070.5	FALSE	FALSE	FALSE	TRUE	FALSE	FALSE	TRUE
Cluster-10070.6	TRUE	FALSE	TRUE	TRUE	FALSE	TRUE	TRUE
Cluster-10070.7	TRUE	TRUE	TRUE	TRUE	FALSE	TRUE	TRUE
Cluster-10070.8	TRUE	TRUE	TRUE	TRUE	FALSE	TRUE	TRUE
Cluster-10070.9	TRUE	TRUE	TRUE	TRUE	FALSE	TRUE	TRUE
Cluster-10072.0	TRUE	TRUE	TRUE	TRUE	TRUE	TRUE	TRUE
Cluster-10072.2	FALSE	TRUE	TRUE	TRUE	TRUE	FALSE	TRUE
Cluster-10072.3	FALSE	TRUE	FALSE	TRUE	FALSE	FALSE	TRUE
Cluster-10072.4	FALSE	TRUE	TRUE	TRUE	FALSE	FALSE	TRUE
Cluster-10073.0	FALSE	TRUE	FALSE	TRUE	FALSE	FALSE	TRUE
Cluster-10074.0	FALSE	TRUE	TRUE	TRUE	FALSE	FALSE	TRUE
Cluster-10075.0	TRUE	FALSE	TRUE	TRUE	TRUE	FALSE	TRUE
Cluster-10076.0	TRUE	TRUE	TRUE	TRUE	TRUE	TRUE	TRUE
Cluster-10078.0	TRUE	TRUE	TRUE	TRUE	TRUE	TRUE	TRUE
Cluster-10079.0	FALSE	TRUE	TRUE	TRUE	TRUE	FALSE	TRUE
Cluster-10079.1	FALSE	TRUE	TRUE	TRUE	FALSE	FALSE	TRUE
Cluster-1008.0	TRUE	TRUE	TRUE	TRUE	FALSE	TRUE	TRUE
Cluster-10080.0	FALSE	FALSE	FALSE	TRUE	FALSE	FALSE	TRUE
Cluster-10082.0	TRUE	TRUE	TRUE	TRUE	TRUE	TRUE	TRUE
Cluster-10083.0	TRUE	TRUE	TRUE	TRUE	TRUE	TRUE	TRUE
Cluster-10086.0	FALSE	FALSE	FALSE	TRUE	FALSE	FALSE	TRUE
Cluster-10087.0	FALSE	FALSE	FALSE	TRUE	FALSE	FALSE	TRUE
Cluster-10088.0	TRUE	FALSE	FALSE	TRUE	FALSE	FALSE	TRUE
Cluster-10089.0	TRUE	FALSE	FALSE	TRUE	FALSE	FALSE	TRUE
Cluster-10090.0	TRUE	FALSE	FALSE	TRUE	FALSE	FALSE	TRUE
Cluster-10092.0	TRUE	TRUE	TRUE	TRUE	FALSE	TRUE	TRUE
Cluster-10093.0	TRUE	TRUE	TRUE	TRUE	TRUE	TRUE	TRUE
Cluster-10095.0	FALSE	TRUE	FALSE	TRUE	FALSE	TRUE	TRUE
Cluster-10097.0	TRUE	FALSE	TRUE	TRUE	FALSE	TRUE	TRUE
Cluster-10098.0	TRUE	TRUE	TRUE	TRUE	TRUE	TRUE	TRUE
Cluster-101.0	TRUE	TRUE	TRUE	TRUE	TRUE	TRUE	TRUE
Cluster-10102.0	TRUE	TRUE	FALSE	TRUE	TRUE	TRUE	TRUE
Cluster-10103.0	TRUE	TRUE	TRUE	TRUE	TRUE	TRUE	TRUE
Cluster-10104.0	TRUE	TRUE	TRUE	TRUE	TRUE	TRUE	TRUE
Cluster-10108.0	FALSE	FALSE	FALSE	FALSE	FALSE	FALSE	TRUE
Cluster-1011.0	TRUE	TRUE	TRUE	TRUE	TRUE	TRUE	TRUE
Cluster-10110.0	TRUE	FALSE	FALSE	TRUE	FALSE	FALSE	TRUE
Cluster-10111.0	TRUE	FALSE	FALSE	TRUE	FALSE	TRUE	TRUE
Cluster-10113.0	TRUE	FALSE	FALSE	TRUE	TRUE	FALSE	TRUE
Cluster-10114.0	FALSE	TRUE	FALSE	TRUE	TRUE	FALSE	TRUE
Cluster-10117.0	FALSE	FALSE	FALSE	TRUE	FALSE	FALSE	TRUE
Cluster-10119.0	FALSE	FALSE	FALSE	TRUE	FALSE	FALSE	TRUE
Cluster-1012.0	TRUE	FALSE	FALSE	TRUE	TRUE	FALSE	TRUE
Cluster-10120.0	TRUE	TRUE	FALSE	TRUE	TRUE	TRUE	TRUE
Cluster-10122.0	TRUE	TRUE	TRUE	TRUE	TRUE	TRUE	TRUE
Cluster-10123.0	TRUE	TRUE	TRUE	TRUE	TRUE	TRUE	TRUE
Cluster-10124.0	TRUE	FALSE	FALSE	TRUE	FALSE	TRUE	TRUE
Cluster-10125.0	TRUE	TRUE	TRUE	TRUE	TRUE	TRUE	TRUE
Cluster-10127.0	TRUE	TRUE	TRUE	TRUE	TRUE	TRUE	TRUE
Cluster-10128.0	TRUE	FALSE	TRUE	TRUE	FALSE	TRUE	TRUE
Cluster-10129.0	TRUE	FALSE	TRUE	TRUE	FALSE	TRUE	TRUE
Cluster-1013.0	TRUE	TRUE	TRUE	TRUE	TRUE	TRUE	TRUE
Cluster-10131.0	TRUE	TRUE	TRUE	TRUE	FALSE	FALSE	TRUE
Cluster-10133.0	TRUE	FALSE	FALSE	TRUE	FALSE	TRUE	TRUE
Cluster-10136.0	TRUE	TRUE	FALSE	TRUE	TRUE	FALSE	TRUE
Cluster-10137.0	TRUE	TRUE	TRUE	TRUE	TRUE	TRUE	TRUE
Cluster-10138.0	FALSE	FALSE	FALSE	FALSE	FALSE	FALSE	TRUE
Cluster-10142.0	TRUE	FALSE	TRUE	TRUE	FALSE	TRUE	TRUE
Cluster-10143.0	TRUE	FALSE	FALSE	TRUE	TRUE	FALSE	TRUE
Cluster-10146.0	TRUE	FALSE	FALSE	TRUE	FALSE	FALSE	TRUE
Cluster-10147.0	TRUE	FALSE	FALSE	TRUE	FALSE	FALSE	TRUE
Cluster-10148.0	TRUE	TRUE	TRUE	TRUE	TRUE	TRUE	TRUE
Cluster-1015.0	TRUE	TRUE	TRUE	TRUE	TRUE	TRUE	TRUE
Cluster-10150.0	TRUE	FALSE	FALSE	TRUE	FALSE	TRUE	TRUE
Cluster-10151.0	TRUE	FALSE	FALSE	TRUE	TRUE	TRUE	TRUE
Cluster-10152.0	FALSE	FALSE	FALSE	TRUE	FALSE	FALSE	TRUE
Cluster-10155.0	TRUE	TRUE	TRUE	TRUE	TRUE	TRUE	TRUE
Cluster-10157.0	TRUE	TRUE	TRUE	TRUE	TRUE	TRUE	TRUE
Cluster-10158.0	TRUE	TRUE	TRUE	TRUE	TRUE	TRUE	TRUE
Cluster-10161.0	TRUE	TRUE	TRUE	TRUE	TRUE	TRUE	TRUE
Cluster-10162.0	FALSE	FALSE	FALSE	TRUE	FALSE	FALSE	TRUE
Cluster-10165.0	FALSE	FALSE	FALSE	TRUE	FALSE	TRUE	TRUE
Cluster-10167.0	TRUE	FALSE	TRUE	TRUE	TRUE	TRUE	TRUE
Cluster-1017.0	TRUE	FALSE	TRUE	TRUE	FALSE	TRUE	TRUE
Cluster-10170.0	TRUE	TRUE	TRUE	TRUE	TRUE	TRUE	TRUE
Cluster-10173.0	TRUE	TRUE	TRUE	TRUE	FALSE	TRUE	TRUE
Cluster-10174.0	TRUE	TRUE	FALSE	TRUE	TRUE	TRUE	TRUE
Cluster-10175.0	TRUE	TRUE	TRUE	TRUE	FALSE	TRUE	TRUE
Cluster-10176.0	TRUE	TRUE	FALSE	TRUE	TRUE	TRUE	TRUE
Cluster-10177.0	TRUE	TRUE	FALSE	TRUE	FALSE	TRUE	TRUE
Cluster-10178.0	FALSE	FALSE	TRUE	TRUE	TRUE	FALSE	TRUE
Cluster-10179.0	TRUE	TRUE	TRUE	TRUE	TRUE	FALSE	TRUE
Cluster-1018.0	TRUE	FALSE	TRUE	TRUE	FALSE	TRUE	TRUE
Cluster-10180.0	TRUE	FALSE	FALSE	TRUE	TRUE	FALSE	TRUE
Cluster-10181.0	TRUE	FALSE	FALSE	TRUE	TRUE	FALSE	TRUE
Cluster-10184.0	TRUE	TRUE	FALSE	TRUE	TRUE	TRUE	TRUE
Cluster-10185.0	TRUE	TRUE	TRUE	TRUE	TRUE	FALSE	TRUE
Cluster-10187.0	FALSE	FALSE	FALSE	TRUE	TRUE	FALSE	TRUE
Cluster-1019.0	TRUE	FALSE	FALSE	TRUE	TRUE	FALSE	TRUE
Cluster-10193.0	TRUE	FALSE	FALSE	TRUE	TRUE	TRUE	TRUE
Cluster-10194.0	TRUE	FALSE	FALSE	TRUE	TRUE	TRUE	TRUE
Cluster-10195.0	FALSE	FALSE	FALSE	FALSE	FALSE	FALSE	TRUE
Cluster-10196.0	TRUE	TRUE	FALSE	TRUE	TRUE	TRUE	TRUE
Cluster-10197.0	TRUE	FALSE	FALSE	FALSE	FALSE	FALSE	TRUE
Cluster-10202.0	TRUE	TRUE	TRUE	TRUE	FALSE	TRUE	TRUE
Cluster-10202.1	TRUE	FALSE	FALSE	TRUE	FALSE	TRUE	TRUE
Cluster-10203.0	TRUE	FALSE	FALSE	TRUE	FALSE	FALSE	TRUE
Cluster-10203.1	TRUE	FALSE	FALSE	TRUE	FALSE	FALSE	TRUE
Cluster-10204.0	TRUE	TRUE	TRUE	TRUE	TRUE	TRUE	TRUE
Cluster-10207.0	FALSE	FALSE	FALSE	TRUE	TRUE	FALSE	TRUE
Cluster-10209.0	FALSE	FALSE	TRUE	TRUE	FALSE	FALSE	TRUE
Cluster-1021.0	FALSE	TRUE	FALSE	TRUE	TRUE	FALSE	TRUE
Cluster-10210.0	TRUE	TRUE	TRUE	TRUE	TRUE	FALSE	TRUE
Cluster-10211.0	FALSE	FALSE	FALSE	TRUE	TRUE	FALSE	TRUE
Cluster-10216.0	FALSE	TRUE	TRUE	TRUE	TRUE	FALSE	TRUE
Cluster-10217.0	TRUE	TRUE	FALSE	TRUE	TRUE	TRUE	TRUE
Cluster-1022.0	TRUE	TRUE	FALSE	TRUE	FALSE	TRUE	TRUE
Cluster-10220.0	TRUE	TRUE	TRUE	TRUE	TRUE	TRUE	TRUE
Cluster-10222.0	FALSE	FALSE	FALSE	FALSE	FALSE	FALSE	TRUE
Cluster-10223.0	TRUE	FALSE	FALSE	TRUE	TRUE	FALSE	TRUE
Cluster-10228.0	TRUE	TRUE	TRUE	TRUE	TRUE	TRUE	TRUE
Cluster-1023.0	TRUE	TRUE	TRUE	TRUE	TRUE	TRUE	TRUE
Cluster-10232.0	TRUE	TRUE	FALSE	TRUE	TRUE	TRUE	TRUE
Cluster-10233.0	TRUE	TRUE	FALSE	TRUE	TRUE	TRUE	TRUE
Cluster-10234.0	TRUE	TRUE	TRUE	TRUE	FALSE	TRUE	TRUE
Cluster-10235.0	FALSE	FALSE	FALSE	TRUE	TRUE	TRUE	TRUE
Cluster-10236.0	FALSE	FALSE	FALSE	TRUE	TRUE	FALSE	TRUE
Cluster-10237.0	TRUE	TRUE	TRUE	TRUE	TRUE	TRUE	TRUE
Cluster-10239.0	TRUE	TRUE	FALSE	TRUE	TRUE	FALSE	TRUE
Cluster-10240.0	TRUE	TRUE	TRUE	TRUE	TRUE	TRUE	TRUE
Cluster-10241.0	TRUE	TRUE	FALSE	TRUE	FALSE	FALSE	TRUE
Cluster-10241.1	TRUE	FALSE	FALSE	TRUE	FALSE	FALSE	TRUE
Cluster-10241.2	TRUE	FALSE	FALSE	TRUE	FALSE	FALSE	TRUE
Cluster-10241.3	TRUE	TRUE	FALSE	TRUE	FALSE	FALSE	TRUE
Cluster-10242.0	FALSE	FALSE	FALSE	TRUE	TRUE	FALSE	TRUE
Cluster-10243.0	TRUE	TRUE	FALSE	TRUE	TRUE	TRUE	TRUE
Cluster-10244.0	TRUE	TRUE	FALSE	TRUE	FALSE	TRUE	TRUE
Cluster-10246.0	TRUE	FALSE	TRUE	TRUE	FALSE	TRUE	TRUE
Cluster-10247.0	TRUE	FALSE	FALSE	TRUE	TRUE	FALSE	TRUE
Cluster-1025.0	TRUE	TRUE	TRUE	TRUE	TRUE	TRUE	TRUE
Cluster-10251.0	TRUE	TRUE	TRUE	TRUE	FALSE	TRUE	TRUE
Cluster-10253.0	TRUE	TRUE	TRUE	TRUE	TRUE	TRUE	TRUE
Cluster-10255.0	TRUE	FALSE	FALSE	TRUE	TRUE	TRUE	TRUE
Cluster-10256.0	TRUE	FALSE	FALSE	TRUE	FALSE	FALSE	TRUE
Cluster-10257.0	TRUE	TRUE	TRUE	TRUE	TRUE	TRUE	TRUE
Cluster-10259.0	TRUE	FALSE	TRUE	TRUE	TRUE	TRUE	TRUE
Cluster-1026.0	FALSE	FALSE	FALSE	TRUE	FALSE	FALSE	TRUE
Cluster-10261.0	TRUE	FALSE	FALSE	TRUE	FALSE	FALSE	TRUE
Cluster-10263.0	TRUE	TRUE	TRUE	TRUE	FALSE	TRUE	TRUE
Cluster-10264.0	TRUE	TRUE	TRUE	TRUE	FALSE	TRUE	TRUE
Cluster-10266.0	FALSE	FALSE	FALSE	TRUE	FALSE	FALSE	TRUE
Cluster-10267.0	TRUE	TRUE	TRUE	TRUE	TRUE	TRUE	TRUE
Cluster-10268.1	FALSE	FALSE	FALSE	TRUE	TRUE	FALSE	TRUE
Cluster-10269.0	TRUE	TRUE	TRUE	TRUE	TRUE	TRUE	TRUE
Cluster-10270.0	TRUE	FALSE	TRUE	TRUE	TRUE	FALSE	TRUE
Cluster-10272.0	TRUE	TRUE	TRUE	TRUE	TRUE	TRUE	TRUE
Cluster-10273.0	TRUE	FALSE	FALSE	TRUE	FALSE	TRUE	TRUE
Cluster-10274.0	TRUE	TRUE	FALSE	TRUE	TRUE	TRUE	TRUE
Cluster-10276.0	TRUE	TRUE	TRUE	TRUE	FALSE	TRUE	TRUE
Cluster-10276.1	TRUE	TRUE	TRUE	TRUE	TRUE	TRUE	TRUE
Cluster-10277.0	FALSE	FALSE	FALSE	TRUE	FALSE	FALSE	TRUE
Cluster-10278.0	TRUE	FALSE	FALSE	TRUE	FALSE	TRUE	TRUE
Cluster-10279.0	FALSE	FALSE	FALSE	TRUE	FALSE	FALSE	TRUE
Cluster-1028.0	TRUE	TRUE	TRUE	TRUE	FALSE	FALSE	TRUE
Cluster-10281.0	TRUE	TRUE	TRUE	TRUE	TRUE	TRUE	TRUE
Cluster-10282.0	TRUE	FALSE	FALSE	TRUE	FALSE	TRUE	TRUE
Cluster-10283.0	TRUE	TRUE	FALSE	TRUE	TRUE	TRUE	TRUE
Cluster-10284.0	TRUE	TRUE	FALSE	TRUE	TRUE	TRUE	TRUE
Cluster-10286.0	TRUE	TRUE	FALSE	TRUE	TRUE	TRUE	TRUE
Cluster-10288.0	TRUE	TRUE	FALSE	TRUE	TRUE	TRUE	TRUE
Cluster-10289.0	TRUE	TRUE	TRUE	TRUE	TRUE	FALSE	TRUE
Cluster-1029.0	TRUE	TRUE	TRUE	TRUE	TRUE	TRUE	TRUE
Cluster-10291.0	TRUE	TRUE	TRUE	TRUE	TRUE	TRUE	TRUE
Cluster-10292.0	TRUE	TRUE	TRUE	TRUE	TRUE	TRUE	TRUE
Cluster-10296.0	FALSE	FALSE	FALSE	TRUE	FALSE	FALSE	TRUE
Cluster-10297.0	TRUE	FALSE	FALSE	TRUE	TRUE	TRUE	TRUE
Cluster-10299.0	TRUE	FALSE	TRUE	TRUE	FALSE	TRUE	TRUE
Cluster-10300.0	TRUE	FALSE	TRUE	TRUE	FALSE	TRUE	TRUE
Cluster-10301.0	TRUE	TRUE	FALSE	TRUE	TRUE	TRUE	TRUE
Cluster-10302.0	TRUE	TRUE	FALSE	TRUE	TRUE	TRUE	TRUE
Cluster-10303.0	TRUE	TRUE	FALSE	TRUE	TRUE	TRUE	TRUE
Cluster-10305.0	TRUE	TRUE	TRUE	TRUE	TRUE	TRUE	TRUE
Cluster-10307.0	TRUE	TRUE	TRUE	TRUE	TRUE	TRUE	TRUE
Cluster-10308.0	TRUE	FALSE	FALSE	TRUE	TRUE	TRUE	TRUE
Cluster-10309.0	TRUE	FALSE	FALSE	TRUE	FALSE	FALSE	TRUE
Cluster-1031.0	TRUE	FALSE	FALSE	TRUE	TRUE	FALSE	TRUE
Cluster-10310.0	TRUE	TRUE	TRUE	TRUE	TRUE	TRUE	TRUE
Cluster-10311.0	FALSE	FALSE	FALSE	TRUE	FALSE	FALSE	TRUE
Cluster-10314.0	TRUE	TRUE	FALSE	TRUE	TRUE	TRUE	TRUE
Cluster-10315.0	TRUE	FALSE	FALSE	TRUE	FALSE	TRUE	TRUE
Cluster-10316.0	FALSE	FALSE	FALSE	TRUE	FALSE	FALSE	TRUE
Cluster-10318.0	TRUE	TRUE	TRUE	TRUE	TRUE	TRUE	TRUE
Cluster-1032.0	TRUE	TRUE	TRUE	TRUE	TRUE	TRUE	TRUE
Cluster-10322.0	TRUE	TRUE	TRUE	TRUE	TRUE	TRUE	TRUE
Cluster-10323.0	FALSE	FALSE	FALSE	TRUE	FALSE	FALSE	TRUE
Cluster-10325.0	TRUE	TRUE	TRUE	TRUE	TRUE	TRUE	TRUE
Cluster-10327.0	TRUE	TRUE	TRUE	TRUE	TRUE	TRUE	TRUE
Cluster-10329.0	TRUE	TRUE	TRUE	TRUE	TRUE	FALSE	TRUE
Cluster-10332.0	FALSE	TRUE	FALSE	TRUE	FALSE	FALSE	TRUE
Cluster-10333.0	TRUE	TRUE	TRUE	TRUE	TRUE	FALSE	TRUE
Cluster-10336.0	TRUE	FALSE	FALSE	TRUE	TRUE	FALSE	TRUE
Cluster-10337.0	TRUE	TRUE	FALSE	TRUE	TRUE	FALSE	TRUE
Cluster-10339.0	TRUE	FALSE	TRUE	TRUE	FALSE	TRUE	TRUE
Cluster-1034.0	TRUE	TRUE	TRUE	TRUE	TRUE	TRUE	TRUE
Cluster-10342.0	TRUE	TRUE	TRUE	TRUE	FALSE	TRUE	TRUE
Cluster-10342.1	TRUE	TRUE	TRUE	TRUE	FALSE	TRUE	TRUE
Cluster-10342.2	TRUE	TRUE	TRUE	TRUE	FALSE	TRUE	TRUE
Cluster-10342.3	TRUE	TRUE	TRUE	TRUE	TRUE	TRUE	TRUE
Cluster-10342.4	TRUE	TRUE	TRUE	TRUE	TRUE	TRUE	TRUE
Cluster-10342.5	TRUE	TRUE	TRUE	TRUE	TRUE	TRUE	TRUE
Cluster-10342.6	TRUE	TRUE	TRUE	TRUE	FALSE	TRUE	TRUE
Cluster-10347.0	TRUE	TRUE	FALSE	TRUE	FALSE	TRUE	TRUE
Cluster-10347.1	TRUE	TRUE	FALSE	TRUE	FALSE	TRUE	TRUE
Cluster-10347.2	TRUE	TRUE	FALSE	TRUE	FALSE	TRUE	TRUE
Cluster-10347.3	TRUE	TRUE	FALSE	TRUE	FALSE	TRUE	TRUE
Cluster-10347.4	TRUE	TRUE	FALSE	TRUE	FALSE	TRUE	TRUE
Cluster-10347.5	TRUE	TRUE	FALSE	TRUE	FALSE	TRUE	TRUE
Cluster-10349.0	TRUE	FALSE	FALSE	TRUE	TRUE	FALSE	TRUE
Cluster-1035.0	FALSE	FALSE	FALSE	TRUE	FALSE	FALSE	TRUE
Cluster-10353.0	TRUE	TRUE	FALSE	TRUE	TRUE	TRUE	TRUE
Cluster-10354.0	TRUE	TRUE	TRUE	TRUE	TRUE	TRUE	TRUE
Cluster-10355.0	TRUE	TRUE	FALSE	TRUE	TRUE	TRUE	TRUE
Cluster-10357.0	TRUE	TRUE	TRUE	TRUE	FALSE	FALSE	TRUE
Cluster-10359.0	TRUE	TRUE	TRUE	TRUE	TRUE	TRUE	TRUE
Cluster-10360.0	TRUE	TRUE	FALSE	TRUE	TRUE	TRUE	TRUE
Cluster-10361.0	TRUE	TRUE	FALSE	TRUE	TRUE	TRUE	TRUE
Cluster-10361.1	TRUE	TRUE	FALSE	TRUE	TRUE	TRUE	TRUE
Cluster-10361.2	TRUE	TRUE	FALSE	TRUE	TRUE	TRUE	TRUE
Cluster-10361.3	TRUE	TRUE	FALSE	TRUE	TRUE	TRUE	TRUE
Cluster-10364.0	TRUE	TRUE	TRUE	TRUE	TRUE	TRUE	TRUE
Cluster-10369.0	TRUE	FALSE	FALSE	TRUE	TRUE	FALSE	TRUE
Cluster-1037.0	TRUE	FALSE	TRUE	TRUE	FALSE	TRUE	TRUE
Cluster-10370.0	TRUE	TRUE	FALSE	TRUE	FALSE	TRUE	TRUE
Cluster-10371.0	TRUE	TRUE	TRUE	TRUE	TRUE	TRUE	TRUE
Cluster-10372.0	TRUE	FALSE	TRUE	TRUE	TRUE	TRUE	TRUE
Cluster-10373.0	FALSE	FALSE	FALSE	TRUE	TRUE	FALSE	TRUE
Cluster-10375.0	TRUE	TRUE	FALSE	TRUE	TRUE	TRUE	TRUE
Cluster-10378.0	FALSE	FALSE	FALSE	TRUE	FALSE	FALSE	TRUE
Cluster-1038.0	FALSE	TRUE	FALSE	TRUE	FALSE	FALSE	TRUE
Cluster-10380.0	FALSE	FALSE	FALSE	TRUE	TRUE	FALSE	TRUE
Cluster-10382.0	TRUE	FALSE	FALSE	TRUE	TRUE	FALSE	TRUE
Cluster-10382.1	TRUE	FALSE	FALSE	TRUE	TRUE	FALSE	TRUE
Cluster-10383.0	FALSE	FALSE	FALSE	TRUE	TRUE	FALSE	TRUE
Cluster-10384.0	FALSE	FALSE	FALSE	TRUE	FALSE	FALSE	TRUE
Cluster-10385.0	TRUE	TRUE	TRUE	TRUE	FALSE	TRUE	TRUE
Cluster-10388.0	FALSE	FALSE	FALSE	TRUE	FALSE	FALSE	TRUE
Cluster-10392.0	TRUE	TRUE	TRUE	TRUE	TRUE	TRUE	TRUE
Cluster-10393.0	TRUE	TRUE	TRUE	TRUE	TRUE	TRUE	TRUE
Cluster-10395.0	TRUE	TRUE	TRUE	TRUE	TRUE	TRUE	TRUE
Cluster-10396.0	FALSE	FALSE	FALSE	TRUE	TRUE	FALSE	TRUE
Cluster-10398.0	FALSE	FALSE	FALSE	TRUE	FALSE	FALSE	TRUE
Cluster-10399.0	TRUE	FALSE	FALSE	TRUE	FALSE	FALSE	TRUE
Cluster-104.0	TRUE	FALSE	FALSE	TRUE	TRUE	TRUE	TRUE
Cluster-10400.0	TRUE	TRUE	FALSE	TRUE	TRUE	FALSE	TRUE
Cluster-10401.0	TRUE	TRUE	TRUE	TRUE	TRUE	TRUE	TRUE
Cluster-10404.0	TRUE	TRUE	FALSE	TRUE	FALSE	TRUE	TRUE
Cluster-10405.0	FALSE	FALSE	FALSE	TRUE	FALSE	FALSE	TRUE
Cluster-10409.0	TRUE	TRUE	FALSE	TRUE	TRUE	TRUE	TRUE
Cluster-10410.0	TRUE	FALSE	TRUE	TRUE	FALSE	TRUE	TRUE
Cluster-10411.0	TRUE	TRUE	FALSE	TRUE	FALSE	TRUE	TRUE
Cluster-10414.0	TRUE	TRUE	TRUE	TRUE	TRUE	TRUE	TRUE
Cluster-10416.0	TRUE	TRUE	TRUE	TRUE	TRUE	TRUE	TRUE
Cluster-10418.0	TRUE	FALSE	TRUE	TRUE	FALSE	FALSE	TRUE
Cluster-10419.0	FALSE	TRUE	TRUE	TRUE	TRUE	FALSE	TRUE
Cluster-1042.0	TRUE	FALSE	TRUE	TRUE	FALSE	TRUE	TRUE
Cluster-10420.0	FALSE	TRUE	FALSE	TRUE	FALSE	FALSE	TRUE
Cluster-10421.0	TRUE	TRUE	TRUE	TRUE	TRUE	TRUE	TRUE
Cluster-10422.0	TRUE	TRUE	TRUE	TRUE	TRUE	TRUE	TRUE
Cluster-10424.0	TRUE	TRUE	FALSE	TRUE	TRUE	TRUE	TRUE
Cluster-10425.0	TRUE	TRUE	TRUE	TRUE	TRUE	TRUE	TRUE
Cluster-10426.0	FALSE	FALSE	FALSE	TRUE	FALSE	FALSE	TRUE
Cluster-10428.0	TRUE	FALSE	FALSE	TRUE	FALSE	TRUE	TRUE
Cluster-10429.0	TRUE	TRUE	TRUE	TRUE	TRUE	TRUE	TRUE
Cluster-10430.0	FALSE	FALSE	FALSE	FALSE	FALSE	FALSE	TRUE
Cluster-10432.0	FALSE	FALSE	FALSE	TRUE	FALSE	FALSE	TRUE
Cluster-10433.0	TRUE	FALSE	FALSE	TRUE	FALSE	TRUE	TRUE
Cluster-10434.0	TRUE	TRUE	TRUE	TRUE	TRUE	TRUE	TRUE
Cluster-10436.0	TRUE	TRUE	FALSE	TRUE	TRUE	TRUE	TRUE
Cluster-10438.0	FALSE	FALSE	FALSE	TRUE	TRUE	FALSE	TRUE
Cluster-1044.0	TRUE	FALSE	FALSE	TRUE	FALSE	FALSE	TRUE
Cluster-10440.0	FALSE	TRUE	TRUE	TRUE	FALSE	FALSE	TRUE
Cluster-10441.0	FALSE	FALSE	FALSE	TRUE	TRUE	FALSE	TRUE
Cluster-10442.0	TRUE	TRUE	TRUE	TRUE	TRUE	FALSE	TRUE
Cluster-10443.0	FALSE	FALSE	FALSE	TRUE	TRUE	FALSE	TRUE
Cluster-10448.0	TRUE	FALSE	FALSE	TRUE	TRUE	TRUE	TRUE
Cluster-10449.0	FALSE	FALSE	FALSE	TRUE	TRUE	FALSE	TRUE
Cluster-1045.0	TRUE	FALSE	FALSE	TRUE	TRUE	TRUE	TRUE
Cluster-10450.0	TRUE	FALSE	FALSE	FALSE	FALSE	FALSE	TRUE
Cluster-10451.0	TRUE	TRUE	TRUE	TRUE	TRUE	FALSE	TRUE
Cluster-10452.0	FALSE	TRUE	FALSE	TRUE	TRUE	FALSE	TRUE
Cluster-10453.0	TRUE	FALSE	FALSE	TRUE	TRUE	FALSE	TRUE
Cluster-10456.0	TRUE	TRUE	TRUE	TRUE	FALSE	TRUE	TRUE
Cluster-1046.0	TRUE	TRUE	TRUE	TRUE	TRUE	FALSE	TRUE
Cluster-10462.0	TRUE	FALSE	FALSE	TRUE	FALSE	TRUE	TRUE
Cluster-10463.0	TRUE	FALSE	FALSE	TRUE	TRUE	TRUE	TRUE
Cluster-10464.0	TRUE	FALSE	FALSE	TRUE	FALSE	FALSE	TRUE
Cluster-10466.0	TRUE	FALSE	FALSE	TRUE	FALSE	FALSE	TRUE
Cluster-10467.0	TRUE	FALSE	FALSE	TRUE	FALSE	FALSE	TRUE
Cluster-10468.0	TRUE	FALSE	FALSE	TRUE	TRUE	TRUE	TRUE
Cluster-1047.0	TRUE	FALSE	FALSE	TRUE	TRUE	TRUE	TRUE
Cluster-10470.0	FALSE	FALSE	FALSE	TRUE	FALSE	FALSE	TRUE
Cluster-10471.0	TRUE	TRUE	TRUE	TRUE	FALSE	TRUE	TRUE
Cluster-10472.0	TRUE	TRUE	FALSE	TRUE	TRUE	TRUE	TRUE
Cluster-10474.0	TRUE	FALSE	FALSE	TRUE	TRUE	FALSE	TRUE
Cluster-10475.0	TRUE	TRUE	TRUE	TRUE	TRUE	TRUE	TRUE
Cluster-10477.0	TRUE	TRUE	FALSE	TRUE	TRUE	TRUE	TRUE
Cluster-1048.0	FALSE	TRUE	TRUE	TRUE	FALSE	FALSE	TRUE
Cluster-10480.0	TRUE	FALSE	FALSE	TRUE	TRUE	FALSE	TRUE
Cluster-10481.0	TRUE	FALSE	FALSE	FALSE	FALSE	FALSE	TRUE
Cluster-10485.0	TRUE	TRUE	TRUE	TRUE	TRUE	TRUE	TRUE
Cluster-10486.0	TRUE	FALSE	TRUE	TRUE	TRUE	TRUE	TRUE
Cluster-10487.0	TRUE	FALSE	FALSE	TRUE	TRUE	FALSE	TRUE
Cluster-10488.0	FALSE	TRUE	TRUE	TRUE	TRUE	FALSE	TRUE
Cluster-10490.0	TRUE	FALSE	TRUE	TRUE	TRUE	TRUE	TRUE
Cluster-10492.0	TRUE	TRUE	TRUE	TRUE	TRUE	FALSE	TRUE
Cluster-10493.0	TRUE	TRUE	TRUE	TRUE	FALSE	TRUE	TRUE
Cluster-10494.0	TRUE	TRUE	TRUE	TRUE	FALSE	TRUE	TRUE
Cluster-10498.0	FALSE	FALSE	FALSE	TRUE	FALSE	FALSE	TRUE
Cluster-105.0	TRUE	FALSE	FALSE	FALSE	TRUE	TRUE	TRUE
Cluster-10505.0	TRUE	TRUE	TRUE	TRUE	FALSE	TRUE	TRUE
Cluster-10506.0	TRUE	TRUE	FALSE	TRUE	FALSE	TRUE	TRUE
Cluster-10508.0	TRUE	FALSE	FALSE	TRUE	FALSE	TRUE	TRUE
Cluster-10509.0	TRUE	FALSE	FALSE	TRUE	FALSE	TRUE	TRUE
Cluster-10514.0	TRUE	TRUE	TRUE	TRUE	TRUE	TRUE	TRUE
Cluster-10515.0	TRUE	FALSE	FALSE	TRUE	TRUE	TRUE	TRUE
Cluster-10516.0	TRUE	TRUE	TRUE	TRUE	TRUE	FALSE	TRUE
Cluster-10518.0	TRUE	TRUE	TRUE	TRUE	TRUE	TRUE	TRUE
Cluster-1052.0	TRUE	FALSE	FALSE	TRUE	TRUE	TRUE	TRUE
Cluster-10523.0	TRUE	TRUE	FALSE	TRUE	FALSE	TRUE	TRUE
Cluster-10524.0	TRUE	TRUE	FALSE	TRUE	TRUE	TRUE	TRUE
Cluster-10525.0	TRUE	TRUE	TRUE	TRUE	TRUE	TRUE	TRUE
Cluster-10526.0	FALSE	FALSE	FALSE	TRUE	FALSE	FALSE	TRUE
Cluster-10527.0	FALSE	FALSE	FALSE	TRUE	TRUE	FALSE	TRUE
Cluster-10529.0	TRUE	FALSE	FALSE	TRUE	FALSE	TRUE	TRUE
Cluster-10531.0	TRUE	TRUE	FALSE	TRUE	TRUE	TRUE	TRUE
Cluster-10535.0	TRUE	FALSE	TRUE	TRUE	TRUE	TRUE	TRUE
Cluster-10536.0	TRUE	TRUE	TRUE	TRUE	FALSE	TRUE	TRUE
Cluster-10538.0	TRUE	TRUE	TRUE	TRUE	TRUE	TRUE	TRUE
Cluster-10539.0	FALSE	FALSE	FALSE	TRUE	FALSE	FALSE	TRUE
Cluster-10539.1	FALSE	FALSE	FALSE	TRUE	FALSE	FALSE	TRUE
Cluster-10541.0	FALSE	FALSE	FALSE	TRUE	FALSE	FALSE	TRUE
Cluster-10543.0	FALSE	FALSE	FALSE	TRUE	FALSE	FALSE	TRUE
Cluster-10544.0	TRUE	TRUE	FALSE	TRUE	TRUE	FALSE	TRUE
Cluster-10545.0	TRUE	TRUE	TRUE	TRUE	FALSE	TRUE	TRUE
Cluster-10546.0	TRUE	TRUE	TRUE	TRUE	FALSE	TRUE	TRUE
Cluster-10547.0	TRUE	TRUE	TRUE	TRUE	TRUE	TRUE	TRUE
Cluster-10549.0	TRUE	TRUE	TRUE	TRUE	TRUE	TRUE	TRUE
Cluster-10550.0	FALSE	TRUE	TRUE	TRUE	FALSE	FALSE	TRUE
Cluster-10551.0	TRUE	TRUE	TRUE	TRUE	TRUE	TRUE	TRUE
Cluster-10552.0	FALSE	FALSE	TRUE	TRUE	FALSE	FALSE	TRUE
Cluster-10553.0	FALSE	FALSE	FALSE	FALSE	FALSE	FALSE	TRUE
Cluster-10554.0	FALSE	FALSE	FALSE	TRUE	FALSE	FALSE	TRUE
Cluster-10555.0	TRUE	TRUE	TRUE	TRUE	TRUE	TRUE	TRUE
Cluster-10556.0	TRUE	TRUE	FALSE	TRUE	TRUE	TRUE	TRUE
Cluster-10558.0	TRUE	TRUE	TRUE	TRUE	TRUE	TRUE	TRUE
Cluster-10559.0	TRUE	TRUE	TRUE	TRUE	TRUE	TRUE	TRUE
Cluster-1056.0	TRUE	FALSE	TRUE	TRUE	TRUE	FALSE	TRUE
Cluster-10560.0	TRUE	FALSE	FALSE	TRUE	FALSE	FALSE	TRUE
Cluster-10562.0	TRUE	TRUE	TRUE	TRUE	FALSE	TRUE	TRUE
Cluster-10563.1	FALSE	FALSE	FALSE	TRUE	FALSE	FALSE	TRUE
Cluster-10564.0	TRUE	FALSE	FALSE	TRUE	TRUE	TRUE	TRUE
Cluster-10566.0	TRUE	TRUE	TRUE	TRUE	TRUE	TRUE	TRUE
Cluster-10568.0	FALSE	FALSE	FALSE	FALSE	FALSE	FALSE	TRUE
Cluster-10569.0	TRUE	TRUE	FALSE	TRUE	TRUE	TRUE	TRUE
Cluster-10570.0	TRUE	FALSE	FALSE	TRUE	FALSE	FALSE	TRUE
Cluster-10575.0	TRUE	TRUE	FALSE	TRUE	TRUE	TRUE	TRUE
Cluster-10576.0	TRUE	TRUE	TRUE	TRUE	FALSE	TRUE	TRUE
Cluster-10577.0	FALSE	FALSE	FALSE	TRUE	FALSE	FALSE	TRUE
Cluster-10577.1	FALSE	FALSE	FALSE	TRUE	FALSE	FALSE	TRUE
Cluster-10577.2	FALSE	FALSE	FALSE	TRUE	FALSE	FALSE	TRUE
Cluster-10577.3	FALSE	FALSE	FALSE	TRUE	FALSE	FALSE	TRUE
Cluster-10579.0	TRUE	FALSE	TRUE	TRUE	FALSE	TRUE	TRUE
Cluster-10579.1	TRUE	FALSE	TRUE	TRUE	FALSE	TRUE	TRUE
Cluster-1058.0	FALSE	FALSE	FALSE	TRUE	FALSE	FALSE	TRUE
Cluster-10580.0	TRUE	TRUE	TRUE	TRUE	TRUE	TRUE	TRUE
Cluster-10581.0	TRUE	TRUE	FALSE	TRUE	FALSE	TRUE	TRUE
Cluster-10582.0	TRUE	TRUE	FALSE	TRUE	FALSE	FALSE	TRUE
Cluster-10583.0	TRUE	TRUE	FALSE	TRUE	TRUE	TRUE	TRUE
Cluster-10584.0	TRUE	TRUE	TRUE	TRUE	FALSE	TRUE	TRUE
Cluster-10585.0	TRUE	TRUE	TRUE	TRUE	FALSE	TRUE	TRUE
Cluster-10588.0	TRUE	TRUE	TRUE	TRUE	TRUE	FALSE	TRUE
Cluster-10589.0	TRUE	TRUE	TRUE	TRUE	TRUE	TRUE	TRUE
Cluster-10591.0	TRUE	TRUE	TRUE	TRUE	TRUE	TRUE	TRUE
Cluster-10592.0	FALSE	TRUE	FALSE	TRUE	FALSE	FALSE	TRUE
Cluster-10594.0	TRUE	TRUE	TRUE	TRUE	TRUE	TRUE	TRUE
Cluster-10595.0	TRUE	FALSE	FALSE	TRUE	FALSE	TRUE	TRUE
Cluster-10596.0	TRUE	TRUE	FALSE	TRUE	FALSE	TRUE	TRUE
Cluster-10598.0	TRUE	TRUE	TRUE	TRUE	TRUE	TRUE	TRUE
Cluster-10600.0	TRUE	FALSE	TRUE	TRUE	FALSE	FALSE	TRUE
Cluster-10601.0	FALSE	FALSE	FALSE	TRUE	FALSE	FALSE	TRUE
Cluster-10603.0	TRUE	TRUE	FALSE	TRUE	FALSE	TRUE	TRUE
Cluster-10604.0	TRUE	TRUE	TRUE	TRUE	TRUE	TRUE	TRUE
Cluster-10606.0	TRUE	TRUE	FALSE	TRUE	TRUE	TRUE	TRUE
Cluster-10607.0	TRUE	TRUE	FALSE	TRUE	TRUE	TRUE	TRUE
Cluster-10608.0	FALSE	FALSE	FALSE	TRUE	FALSE	FALSE	TRUE
Cluster-10609.0	TRUE	TRUE	FALSE	TRUE	TRUE	FALSE	TRUE
Cluster-10610.0	TRUE	TRUE	FALSE	TRUE	TRUE	FALSE	TRUE
Cluster-10612.0	TRUE	TRUE	TRUE	TRUE	TRUE	TRUE	TRUE
Cluster-10613.0	TRUE	TRUE	TRUE	TRUE	TRUE	TRUE	TRUE
Cluster-10614.0	FALSE	FALSE	FALSE	TRUE	FALSE	FALSE	TRUE
Cluster-10617.0	TRUE	TRUE	TRUE	TRUE	FALSE	TRUE	TRUE
Cluster-10619.0	FALSE	TRUE	FALSE	TRUE	FALSE	FALSE	TRUE
Cluster-10620.0	TRUE	TRUE	FALSE	TRUE	FALSE	TRUE	TRUE
Cluster-10620.1	TRUE	TRUE	FALSE	TRUE	TRUE	TRUE	TRUE
Cluster-10621.0	TRUE	TRUE	TRUE	TRUE	TRUE	TRUE	TRUE
Cluster-10623.0	TRUE	FALSE	TRUE	TRUE	TRUE	FALSE	TRUE
Cluster-10627.0	TRUE	TRUE	TRUE	TRUE	TRUE	TRUE	TRUE
Cluster-10628.0	TRUE	TRUE	FALSE	TRUE	FALSE	FALSE	TRUE
Cluster-10630.0	TRUE	FALSE	FALSE	TRUE	FALSE	TRUE	TRUE
Cluster-10631.0	TRUE	TRUE	TRUE	TRUE	FALSE	TRUE	TRUE
Cluster-10633.0	TRUE	TRUE	FALSE	TRUE	TRUE	TRUE	TRUE
Cluster-10635.0	TRUE	TRUE	TRUE	TRUE	TRUE	TRUE	TRUE
Cluster-10636.0	TRUE	FALSE	FALSE	TRUE	TRUE	TRUE	TRUE
Cluster-10638.0	TRUE	TRUE	FALSE	TRUE	TRUE	TRUE	TRUE
Cluster-10639.0	FALSE	TRUE	FALSE	TRUE	TRUE	TRUE	TRUE
Cluster-10640.0	FALSE	FALSE	FALSE	TRUE	FALSE	FALSE	TRUE
Cluster-10641.0	FALSE	TRUE	FALSE	TRUE	TRUE	TRUE	TRUE
Cluster-10642.0	FALSE	TRUE	FALSE	TRUE	TRUE	TRUE	TRUE
Cluster-10643.0	FALSE	TRUE	FALSE	TRUE	TRUE	TRUE	TRUE
Cluster-10644.0	TRUE	TRUE	FALSE	TRUE	TRUE	TRUE	TRUE
Cluster-10645.0	FALSE	FALSE	FALSE	TRUE	TRUE	FALSE	TRUE
Cluster-10646.0	TRUE	TRUE	TRUE	TRUE	TRUE	TRUE	TRUE
Cluster-10646.1	TRUE	TRUE	TRUE	TRUE	TRUE	TRUE	TRUE
Cluster-10649.0	FALSE	FALSE	FALSE	TRUE	FALSE	FALSE	TRUE
Cluster-1065.0	TRUE	FALSE	TRUE	TRUE	FALSE	TRUE	TRUE
Cluster-10650.0	TRUE	FALSE	TRUE	FALSE	TRUE	FALSE	TRUE
Cluster-10651.0	TRUE	TRUE	TRUE	TRUE	TRUE	TRUE	TRUE
Cluster-10652.0	TRUE	FALSE	FALSE	TRUE	TRUE	FALSE	TRUE
Cluster-10653.0	TRUE	TRUE	FALSE	TRUE	TRUE	TRUE	TRUE
Cluster-10653.1	TRUE	TRUE	FALSE	TRUE	TRUE	TRUE	TRUE
Cluster-10654.0	FALSE	FALSE	FALSE	TRUE	TRUE	TRUE	TRUE
Cluster-10657.0	FALSE	FALSE	FALSE	TRUE	TRUE	FALSE	TRUE
Cluster-10659.0	TRUE	FALSE	TRUE	TRUE	TRUE	FALSE	TRUE
Cluster-10660.0	TRUE	TRUE	TRUE	TRUE	TRUE	FALSE	TRUE
Cluster-10661.0	TRUE	TRUE	FALSE	TRUE	TRUE	FALSE	TRUE
Cluster-10662.0	FALSE	TRUE	FALSE	TRUE	TRUE	FALSE	TRUE
Cluster-10663.0	FALSE	FALSE	TRUE	TRUE	FALSE	TRUE	TRUE
Cluster-10665.0	FALSE	TRUE	FALSE	TRUE	TRUE	TRUE	TRUE
Cluster-10666.0	TRUE	TRUE	TRUE	TRUE	TRUE	TRUE	TRUE
Cluster-10667.0	FALSE	FALSE	FALSE	TRUE	FALSE	FALSE	TRUE
Cluster-10668.0	TRUE	TRUE	FALSE	TRUE	TRUE	TRUE	TRUE
Cluster-10668.1	TRUE	FALSE	FALSE	TRUE	FALSE	FALSE	TRUE
Cluster-10669.0	TRUE	TRUE	FALSE	TRUE	TRUE	TRUE	TRUE
Cluster-10671.0	FALSE	FALSE	FALSE	TRUE	FALSE	FALSE	TRUE
Cluster-10675.0	TRUE	TRUE	FALSE	TRUE	TRUE	FALSE	TRUE
Cluster-10677.0	FALSE	TRUE	TRUE	TRUE	FALSE	FALSE	TRUE
Cluster-10680.0	TRUE	TRUE	TRUE	TRUE	FALSE	TRUE	TRUE
Cluster-10684.0	FALSE	TRUE	FALSE	TRUE	TRUE	TRUE	TRUE
Cluster-10686.0	TRUE	TRUE	FALSE	TRUE	FALSE	TRUE	TRUE
Cluster-10687.0	TRUE	FALSE	FALSE	TRUE	TRUE	TRUE	TRUE
Cluster-10688.1	FALSE	FALSE	FALSE	TRUE	FALSE	FALSE	TRUE
Cluster-10689.0	FALSE	FALSE	FALSE	TRUE	FALSE	FALSE	TRUE
Cluster-10689.1	FALSE	FALSE	FALSE	TRUE	FALSE	FALSE	TRUE
Cluster-10690.0	TRUE	TRUE	FALSE	TRUE	TRUE	TRUE	TRUE
Cluster-10692.0	FALSE	FALSE	FALSE	TRUE	FALSE	FALSE	TRUE
Cluster-10693.0	TRUE	TRUE	TRUE	TRUE	TRUE	TRUE	TRUE
Cluster-10694.0	TRUE	TRUE	TRUE	TRUE	TRUE	TRUE	TRUE
Cluster-10695.0	FALSE	TRUE	TRUE	TRUE	FALSE	TRUE	TRUE
Cluster-10697.0	FALSE	FALSE	FALSE	TRUE	FALSE	FALSE	TRUE
Cluster-10698.0	TRUE	FALSE	FALSE	TRUE	TRUE	FALSE	TRUE
Cluster-107.0	FALSE	TRUE	TRUE	TRUE	FALSE	FALSE	TRUE
Cluster-1070.0	TRUE	TRUE	FALSE	TRUE	TRUE	TRUE	TRUE
Cluster-10700.0	TRUE	TRUE	TRUE	TRUE	TRUE	TRUE	TRUE
Cluster-10701.0	TRUE	TRUE	TRUE	TRUE	TRUE	TRUE	TRUE
Cluster-10702.0	TRUE	TRUE	TRUE	TRUE	TRUE	FALSE	TRUE
Cluster-10703.0	TRUE	FALSE	TRUE	TRUE	TRUE	FALSE	TRUE
Cluster-10704.0	FALSE	FALSE	FALSE	TRUE	FALSE	FALSE	TRUE
Cluster-10707.0	FALSE	FALSE	FALSE	TRUE	FALSE	FALSE	TRUE
Cluster-10708.0	FALSE	FALSE	FALSE	TRUE	FALSE	FALSE	TRUE
Cluster-10709.0	FALSE	FALSE	FALSE	TRUE	FALSE	FALSE	TRUE
Cluster-1071.0	TRUE	FALSE	FALSE	TRUE	FALSE	FALSE	TRUE
Cluster-10710.0	TRUE	TRUE	TRUE	TRUE	TRUE	TRUE	TRUE
Cluster-10711.0	TRUE	TRUE	FALSE	TRUE	TRUE	TRUE	TRUE
Cluster-10712.0	TRUE	TRUE	FALSE	TRUE	FALSE	TRUE	TRUE
Cluster-10713.0	TRUE	TRUE	TRUE	TRUE	TRUE	TRUE	TRUE
Cluster-10714.0	FALSE	FALSE	TRUE	TRUE	FALSE	FALSE	TRUE
Cluster-10715.0	FALSE	FALSE	TRUE	TRUE	FALSE	FALSE	TRUE
Cluster-10717.1	TRUE	FALSE	TRUE	TRUE	FALSE	FALSE	TRUE
Cluster-10719.0	TRUE	TRUE	FALSE	TRUE	TRUE	TRUE	TRUE
Cluster-1072.0	TRUE	FALSE	FALSE	TRUE	FALSE	TRUE	TRUE
Cluster-10720.0	TRUE	TRUE	TRUE	TRUE	TRUE	TRUE	TRUE
Cluster-10724.0	TRUE	TRUE	TRUE	TRUE	TRUE	TRUE	TRUE
Cluster-10726.0	TRUE	TRUE	FALSE	TRUE	TRUE	TRUE	TRUE
Cluster-10727.0	TRUE	TRUE	FALSE	TRUE	TRUE	FALSE	TRUE
Cluster-10730.0	TRUE	TRUE	TRUE	TRUE	FALSE	TRUE	TRUE
Cluster-10731.0	TRUE	TRUE	TRUE	TRUE	TRUE	TRUE	TRUE
Cluster-10732.0	TRUE	TRUE	FALSE	TRUE	TRUE	TRUE	TRUE
Cluster-10733.0	TRUE	TRUE	FALSE	TRUE	TRUE	TRUE	TRUE
Cluster-10734.0	TRUE	FALSE	FALSE	TRUE	FALSE	FALSE	TRUE
Cluster-10735.0	FALSE	TRUE	FALSE	TRUE	FALSE	FALSE	TRUE
Cluster-10738.0	TRUE	FALSE	FALSE	TRUE	FALSE	TRUE	TRUE
Cluster-10741.0	TRUE	TRUE	FALSE	TRUE	TRUE	TRUE	TRUE
Cluster-10743.0	TRUE	TRUE	FALSE	TRUE	TRUE	TRUE	TRUE
Cluster-10744.0	TRUE	FALSE	FALSE	TRUE	TRUE	FALSE	TRUE
Cluster-10745.0	TRUE	FALSE	FALSE	FALSE	FALSE	FALSE	TRUE
Cluster-10748.0	FALSE	FALSE	FALSE	TRUE	FALSE	FALSE	TRUE
Cluster-10750.0	TRUE	FALSE	FALSE	TRUE	FALSE	TRUE	TRUE
Cluster-10751.0	TRUE	TRUE	FALSE	TRUE	TRUE	TRUE	TRUE
Cluster-10753.0	TRUE	TRUE	TRUE	TRUE	FALSE	TRUE	TRUE
Cluster-10754.0	TRUE	TRUE	FALSE	TRUE	TRUE	FALSE	TRUE
Cluster-10755.0	FALSE	TRUE	TRUE	TRUE	FALSE	FALSE	TRUE
Cluster-10756.0	FALSE	TRUE	TRUE	TRUE	TRUE	FALSE	TRUE
Cluster-10757.0	TRUE	TRUE	FALSE	TRUE	TRUE	TRUE	TRUE
Cluster-10758.0	FALSE	FALSE	FALSE	TRUE	TRUE	TRUE	TRUE
Cluster-10759.0	FALSE	FALSE	FALSE	TRUE	FALSE	FALSE	TRUE
Cluster-1076.0	TRUE	TRUE	FALSE	TRUE	TRUE	TRUE	TRUE
Cluster-10761.0	FALSE	TRUE	FALSE	TRUE	FALSE	FALSE	TRUE
Cluster-10764.0	FALSE	FALSE	FALSE	TRUE	FALSE	FALSE	TRUE
Cluster-10765.0	TRUE	FALSE	TRUE	TRUE	TRUE	TRUE	TRUE
Cluster-10766.0	FALSE	FALSE	FALSE	TRUE	FALSE	FALSE	TRUE
Cluster-10766.1	FALSE	FALSE	FALSE	TRUE	FALSE	FALSE	TRUE
Cluster-10768.0	TRUE	TRUE	TRUE	TRUE	TRUE	TRUE	TRUE
Cluster-10770.0	FALSE	FALSE	FALSE	TRUE	FALSE	FALSE	TRUE
Cluster-10772.0	TRUE	TRUE	FALSE	TRUE	TRUE	FALSE	TRUE
Cluster-10775.0	TRUE	TRUE	FALSE	TRUE	TRUE	FALSE	TRUE
Cluster-10778.0	FALSE	TRUE	TRUE	TRUE	FALSE	FALSE	TRUE
Cluster-10781.0	FALSE	FALSE	FALSE	TRUE	FALSE	FALSE	TRUE
Cluster-10783.0	FALSE	FALSE	FALSE	TRUE	FALSE	FALSE	TRUE
Cluster-10784.0	TRUE	TRUE	TRUE	TRUE	TRUE	TRUE	TRUE
Cluster-10786.0	FALSE	TRUE	TRUE	TRUE	FALSE	FALSE	TRUE
Cluster-10788.0	FALSE	TRUE	TRUE	TRUE	FALSE	FALSE	TRUE
Cluster-10789.0	FALSE	FALSE	FALSE	TRUE	TRUE	FALSE	TRUE
Cluster-10791.0	TRUE	TRUE	TRUE	TRUE	TRUE	TRUE	TRUE
Cluster-10792.0	TRUE	TRUE	FALSE	TRUE	TRUE	TRUE	TRUE
Cluster-10794.0	FALSE	FALSE	FALSE	TRUE	TRUE	FALSE	TRUE
Cluster-10795.0	TRUE	TRUE	FALSE	TRUE	TRUE	FALSE	TRUE
Cluster-10796.0	FALSE	TRUE	FALSE	TRUE	FALSE	TRUE	TRUE
Cluster-10797.0	FALSE	TRUE	TRUE	TRUE	FALSE	FALSE	TRUE
Cluster-10798.0	TRUE	TRUE	FALSE	TRUE	FALSE	TRUE	TRUE
Cluster-10799.0	TRUE	FALSE	FALSE	TRUE	TRUE	TRUE	TRUE
Cluster-10800.0	TRUE	FALSE	FALSE	TRUE	FALSE	TRUE	TRUE
Cluster-10805.0	TRUE	FALSE	FALSE	TRUE	TRUE	FALSE	TRUE
Cluster-10807.0	FALSE	FALSE	FALSE	TRUE	FALSE	FALSE	TRUE
Cluster-10807.2	FALSE	FALSE	FALSE	TRUE	TRUE	TRUE	TRUE
Cluster-10808.0	FALSE	TRUE	TRUE	TRUE	FALSE	FALSE	TRUE
Cluster-10809.0	FALSE	FALSE	FALSE	TRUE	FALSE	FALSE	TRUE
Cluster-1081.0	TRUE	TRUE	TRUE	TRUE	TRUE	TRUE	TRUE
Cluster-10812.0	TRUE	FALSE	FALSE	TRUE	FALSE	FALSE	TRUE
Cluster-10813.0	FALSE	TRUE	TRUE	TRUE	TRUE	FALSE	TRUE
Cluster-10815.0	TRUE	TRUE	TRUE	TRUE	TRUE	FALSE	TRUE
Cluster-10819.0	TRUE	FALSE	FALSE	TRUE	TRUE	TRUE	TRUE
Cluster-1082.0	TRUE	FALSE	FALSE	TRUE	TRUE	FALSE	TRUE
Cluster-10821.0	FALSE	FALSE	TRUE	TRUE	FALSE	FALSE	TRUE
Cluster-10823.0	FALSE	FALSE	TRUE	TRUE	TRUE	TRUE	TRUE
Cluster-10826.0	TRUE	FALSE	FALSE	TRUE	TRUE	TRUE	TRUE
Cluster-10827.0	TRUE	TRUE	TRUE	TRUE	TRUE	FALSE	TRUE
Cluster-10828.0	TRUE	TRUE	TRUE	TRUE	TRUE	TRUE	TRUE
Cluster-10829.0	TRUE	TRUE	FALSE	TRUE	TRUE	TRUE	TRUE
Cluster-10830.0	TRUE	TRUE	FALSE	TRUE	TRUE	TRUE	TRUE
Cluster-10831.0	TRUE	TRUE	TRUE	TRUE	FALSE	TRUE	TRUE
Cluster-10832.0	TRUE	TRUE	FALSE	TRUE	TRUE	TRUE	TRUE
Cluster-10834.0	FALSE	FALSE	FALSE	TRUE	FALSE	FALSE	TRUE
Cluster-10835.0	TRUE	FALSE	FALSE	TRUE	FALSE	TRUE	TRUE
Cluster-10842.0	FALSE	FALSE	FALSE	TRUE	TRUE	FALSE	TRUE
Cluster-10845.0	FALSE	TRUE	TRUE	TRUE	TRUE	FALSE	TRUE
Cluster-10847.0	TRUE	TRUE	TRUE	TRUE	FALSE	TRUE	TRUE
Cluster-10848.0	TRUE	FALSE	FALSE	TRUE	TRUE	TRUE	TRUE
Cluster-1085.0	TRUE	TRUE	FALSE	TRUE	TRUE	TRUE	TRUE
Cluster-10850.0	TRUE	TRUE	TRUE	TRUE	TRUE	TRUE	TRUE
Cluster-10850.1	TRUE	FALSE	TRUE	TRUE	FALSE	TRUE	TRUE
Cluster-10852.0	FALSE	TRUE	FALSE	TRUE	TRUE	FALSE	TRUE
Cluster-10852.1	FALSE	TRUE	FALSE	TRUE	TRUE	FALSE	TRUE
Cluster-10853.0	TRUE	TRUE	FALSE	TRUE	FALSE	TRUE	TRUE
Cluster-10857.0	TRUE	TRUE	FALSE	TRUE	TRUE	TRUE	TRUE
Cluster-1086.0	TRUE	TRUE	TRUE	TRUE	FALSE	TRUE	TRUE
Cluster-10860.0	TRUE	TRUE	TRUE	TRUE	FALSE	FALSE	TRUE
Cluster-10861.0	TRUE	TRUE	FALSE	TRUE	TRUE	FALSE	TRUE
Cluster-10864.0	FALSE	FALSE	FALSE	TRUE	FALSE	FALSE	TRUE
Cluster-10866.0	TRUE	TRUE	TRUE	TRUE	TRUE	TRUE	TRUE
Cluster-10867.0	FALSE	FALSE	FALSE	TRUE	FALSE	FALSE	TRUE
Cluster-1087.0	TRUE	TRUE	TRUE	TRUE	FALSE	TRUE	TRUE
Cluster-10873.0	FALSE	TRUE	FALSE	TRUE	TRUE	FALSE	TRUE
Cluster-10877.0	TRUE	TRUE	TRUE	TRUE	TRUE	TRUE	TRUE
Cluster-10879.0	FALSE	FALSE	FALSE	TRUE	FALSE	TRUE	TRUE
Cluster-10881.0	TRUE	TRUE	TRUE	TRUE	TRUE	TRUE	TRUE
Cluster-10883.0	FALSE	FALSE	FALSE	TRUE	TRUE	FALSE	TRUE
Cluster-10884.0	FALSE	FALSE	FALSE	TRUE	TRUE	FALSE	TRUE
Cluster-10885.0	TRUE	FALSE	FALSE	TRUE	TRUE	FALSE	TRUE
Cluster-10891.0	TRUE	TRUE	TRUE	TRUE	TRUE	TRUE	TRUE
Cluster-10893.0	TRUE	FALSE	FALSE	TRUE	TRUE	FALSE	TRUE
Cluster-10895.0	TRUE	FALSE	TRUE	TRUE	TRUE	FALSE	TRUE
Cluster-10896.0	TRUE	TRUE	FALSE	TRUE	FALSE	TRUE	TRUE
Cluster-10899.0	TRUE	FALSE	FALSE	TRUE	TRUE	TRUE	TRUE
Cluster-109.0	TRUE	TRUE	TRUE	TRUE	TRUE	TRUE	TRUE
Cluster-10902.0	TRUE	TRUE	TRUE	TRUE	TRUE	TRUE	TRUE
Cluster-10903.0	TRUE	FALSE	FALSE	TRUE	TRUE	FALSE	TRUE
Cluster-10904.0	FALSE	FALSE	FALSE	TRUE	FALSE	FALSE	TRUE
Cluster-10906.0	TRUE	TRUE	TRUE	TRUE	TRUE	TRUE	TRUE
Cluster-10907.0	TRUE	TRUE	TRUE	TRUE	TRUE	TRUE	TRUE
Cluster-10908.0	TRUE	FALSE	FALSE	TRUE	TRUE	FALSE	TRUE
Cluster-1091.0	TRUE	TRUE	TRUE	TRUE	TRUE	TRUE	TRUE
Cluster-10911.0	TRUE	TRUE	FALSE	TRUE	FALSE	TRUE	TRUE
Cluster-10912.0	TRUE	TRUE	TRUE	TRUE	TRUE	TRUE	TRUE
Cluster-10914.0	TRUE	TRUE	FALSE	TRUE	TRUE	TRUE	TRUE
Cluster-10916.0	TRUE	TRUE	TRUE	TRUE	TRUE	TRUE	TRUE
Cluster-10917.0	FALSE	FALSE	FALSE	TRUE	FALSE	FALSE	TRUE
Cluster-10918.0	TRUE	FALSE	FALSE	TRUE	FALSE	TRUE	TRUE
Cluster-10919.0	FALSE	TRUE	TRUE	TRUE	FALSE	FALSE	TRUE
Cluster-1092.0	TRUE	FALSE	TRUE	FALSE	TRUE	FALSE	TRUE
Cluster-10923.0	TRUE	FALSE	FALSE	TRUE	TRUE	FALSE	TRUE
Cluster-10929.0	TRUE	TRUE	FALSE	TRUE	TRUE	TRUE	TRUE
Cluster-10934.0	TRUE	TRUE	TRUE	TRUE	TRUE	TRUE	TRUE
Cluster-10935.0	TRUE	TRUE	FALSE	TRUE	TRUE	TRUE	TRUE
Cluster-10939.0	TRUE	TRUE	TRUE	TRUE	TRUE	TRUE	TRUE
Cluster-10940.0	TRUE	FALSE	FALSE	TRUE	TRUE	FALSE	TRUE
Cluster-10941.0	TRUE	TRUE	TRUE	TRUE	TRUE	TRUE	TRUE
Cluster-10942.0	TRUE	TRUE	TRUE	TRUE	TRUE	TRUE	TRUE
Cluster-10945.0	TRUE	FALSE	FALSE	TRUE	FALSE	FALSE	TRUE
Cluster-10946.0	TRUE	FALSE	FALSE	TRUE	TRUE	FALSE	TRUE
Cluster-10949.0	TRUE	TRUE	TRUE	TRUE	TRUE	TRUE	TRUE
Cluster-10952.0	TRUE	TRUE	FALSE	TRUE	TRUE	FALSE	TRUE
Cluster-10955.0	TRUE	TRUE	TRUE	TRUE	TRUE	FALSE	TRUE
Cluster-10957.0	TRUE	FALSE	FALSE	TRUE	TRUE	FALSE	TRUE
Cluster-10958.0	FALSE	FALSE	FALSE	TRUE	FALSE	FALSE	TRUE
Cluster-10960.0	TRUE	TRUE	TRUE	TRUE	TRUE	TRUE	TRUE
Cluster-10965.0	TRUE	TRUE	TRUE	TRUE	TRUE	TRUE	TRUE
Cluster-10967.0	TRUE	FALSE	FALSE	TRUE	TRUE	FALSE	TRUE
Cluster-10968.0	FALSE	FALSE	TRUE	TRUE	TRUE	FALSE	TRUE
Cluster-10969.0	TRUE	TRUE	TRUE	TRUE	TRUE	TRUE	TRUE
Cluster-10970.0	FALSE	FALSE	FALSE	TRUE	FALSE	FALSE	TRUE
Cluster-10972.0	FALSE	TRUE	TRUE	TRUE	FALSE	FALSE	TRUE
Cluster-10975.0	TRUE	TRUE	TRUE	TRUE	TRUE	TRUE	TRUE
Cluster-10976.0	TRUE	TRUE	TRUE	TRUE	FALSE	TRUE	TRUE
Cluster-10977.0	TRUE	FALSE	TRUE	TRUE	FALSE	TRUE	TRUE
Cluster-10978.0	TRUE	TRUE	TRUE	TRUE	TRUE	FALSE	TRUE
Cluster-10979.0	TRUE	TRUE	TRUE	TRUE	TRUE	TRUE	TRUE
Cluster-10979.1	TRUE	TRUE	TRUE	TRUE	TRUE	TRUE	TRUE
Cluster-10979.2	TRUE	TRUE	TRUE	TRUE	TRUE	TRUE	TRUE
Cluster-10979.3	TRUE	TRUE	TRUE	TRUE	TRUE	TRUE	TRUE
Cluster-10979.4	TRUE	TRUE	TRUE	TRUE	TRUE	TRUE	TRUE
Cluster-10979.5	TRUE	TRUE	TRUE	TRUE	TRUE	TRUE	TRUE
Cluster-10979.6	TRUE	TRUE	TRUE	TRUE	TRUE	TRUE	TRUE
Cluster-10980.0	FALSE	FALSE	FALSE	FALSE	FALSE	FALSE	TRUE
Cluster-10985.0	FALSE	FALSE	FALSE	TRUE	FALSE	FALSE	TRUE
Cluster-10988.0	FALSE	TRUE	TRUE	TRUE	TRUE	FALSE	TRUE
Cluster-1099.0	TRUE	FALSE	FALSE	TRUE	FALSE	FALSE	TRUE
Cluster-10990.0	TRUE	TRUE	FALSE	TRUE	TRUE	FALSE	TRUE
Cluster-10992.0	TRUE	TRUE	TRUE	TRUE	TRUE	TRUE	TRUE
Cluster-10993.0	TRUE	FALSE	FALSE	TRUE	FALSE	TRUE	TRUE
Cluster-10996.0	TRUE	TRUE	TRUE	TRUE	TRUE	TRUE	TRUE
Cluster-10997.0	TRUE	FALSE	FALSE	TRUE	TRUE	FALSE	TRUE
Cluster-10998.0	FALSE	FALSE	FALSE	FALSE	FALSE	FALSE	TRUE
Cluster-11.0	TRUE	FALSE	FALSE	TRUE	TRUE	FALSE	TRUE
Cluster-1100.0	TRUE	TRUE	TRUE	TRUE	TRUE	TRUE	TRUE
Cluster-11000.0	TRUE	TRUE	TRUE	TRUE	TRUE	TRUE	TRUE
Cluster-11003.0	FALSE	FALSE	FALSE	TRUE	FALSE	FALSE	TRUE
Cluster-11006.0	TRUE	FALSE	FALSE	TRUE	TRUE	FALSE	TRUE
Cluster-11007.0	FALSE	TRUE	FALSE	TRUE	FALSE	FALSE	TRUE
Cluster-11008.0	TRUE	FALSE	TRUE	TRUE	FALSE	FALSE	TRUE
Cluster-1101.0	FALSE	FALSE	FALSE	TRUE	FALSE	FALSE	TRUE
Cluster-11012.0	TRUE	FALSE	FALSE	TRUE	TRUE	FALSE	TRUE
Cluster-11015.0	TRUE	FALSE	FALSE	FALSE	FALSE	FALSE	TRUE
Cluster-11016.0	TRUE	FALSE	FALSE	TRUE	FALSE	FALSE	TRUE
Cluster-11019.0	TRUE	FALSE	TRUE	TRUE	FALSE	TRUE	TRUE
Cluster-1102.0	FALSE	FALSE	FALSE	TRUE	TRUE	FALSE	TRUE
Cluster-11020.0	TRUE	TRUE	TRUE	TRUE	TRUE	TRUE	TRUE
Cluster-11022.0	TRUE	FALSE	FALSE	TRUE	FALSE	FALSE	TRUE
Cluster-11028.0	FALSE	FALSE	FALSE	TRUE	FALSE	FALSE	TRUE
Cluster-11030.0	TRUE	TRUE	FALSE	TRUE	TRUE	TRUE	TRUE
Cluster-11030.1	TRUE	TRUE	FALSE	TRUE	TRUE	TRUE	TRUE
Cluster-11030.2	TRUE	TRUE	FALSE	TRUE	TRUE	TRUE	TRUE
Cluster-11031.0	TRUE	FALSE	FALSE	TRUE	TRUE	FALSE	TRUE
Cluster-11034.0	TRUE	FALSE	FALSE	TRUE	FALSE	FALSE	TRUE
Cluster-11035.0	FALSE	FALSE	FALSE	TRUE	FALSE	FALSE	TRUE
Cluster-11037.0	TRUE	TRUE	FALSE	TRUE	TRUE	TRUE	TRUE
Cluster-11038.0	FALSE	FALSE	FALSE	TRUE	FALSE	FALSE	TRUE
Cluster-11040.0	TRUE	FALSE	FALSE	TRUE	TRUE	FALSE	TRUE
Cluster-11041.0	TRUE	TRUE	TRUE	TRUE	TRUE	TRUE	TRUE
Cluster-11042.0	TRUE	TRUE	TRUE	TRUE	FALSE	TRUE	TRUE
Cluster-11044.0	TRUE	TRUE	FALSE	TRUE	TRUE	TRUE	TRUE
Cluster-11045.0	TRUE	TRUE	TRUE	TRUE	TRUE	TRUE	TRUE
Cluster-11046.0	TRUE	TRUE	TRUE	TRUE	TRUE	TRUE	TRUE
Cluster-11047.0	TRUE	TRUE	TRUE	TRUE	FALSE	TRUE	TRUE
Cluster-1105.0	TRUE	TRUE	FALSE	TRUE	TRUE	TRUE	TRUE
Cluster-11051.0	TRUE	FALSE	FALSE	TRUE	TRUE	FALSE	TRUE
Cluster-11052.0	FALSE	FALSE	FALSE	TRUE	TRUE	FALSE	TRUE
Cluster-11053.0	FALSE	TRUE	TRUE	TRUE	FALSE	FALSE	TRUE
Cluster-11055.0	TRUE	TRUE	TRUE	TRUE	TRUE	TRUE	TRUE
Cluster-11057.0	TRUE	TRUE	FALSE	TRUE	TRUE	TRUE	TRUE
Cluster-11058.0	TRUE	TRUE	TRUE	TRUE	TRUE	TRUE	TRUE
Cluster-11059.0	TRUE	TRUE	TRUE	TRUE	TRUE	TRUE	TRUE
Cluster-11060.0	TRUE	FALSE	FALSE	TRUE	TRUE	FALSE	TRUE
Cluster-11061.0	FALSE	FALSE	FALSE	TRUE	TRUE	FALSE	TRUE
Cluster-11062.0	TRUE	TRUE	FALSE	TRUE	TRUE	TRUE	TRUE
Cluster-11064.0	TRUE	FALSE	FALSE	TRUE	TRUE	FALSE	TRUE
Cluster-11066.0	FALSE	TRUE	TRUE	TRUE	FALSE	FALSE	TRUE
Cluster-11067.0	FALSE	TRUE	TRUE	TRUE	FALSE	FALSE	TRUE
Cluster-11068.0	TRUE	TRUE	TRUE	TRUE	TRUE	TRUE	TRUE
Cluster-11069.0	TRUE	TRUE	FALSE	TRUE	FALSE	TRUE	TRUE
Cluster-1107.0	TRUE	TRUE	TRUE	TRUE	TRUE	TRUE	TRUE
Cluster-11070.0	FALSE	TRUE	FALSE	TRUE	FALSE	FALSE	TRUE
Cluster-11072.0	TRUE	FALSE	TRUE	TRUE	TRUE	TRUE	TRUE
Cluster-11073.0	TRUE	TRUE	TRUE	TRUE	TRUE	TRUE	TRUE
Cluster-11076.0	TRUE	TRUE	TRUE	TRUE	TRUE	TRUE	TRUE
Cluster-11077.0	TRUE	TRUE	TRUE	TRUE	TRUE	TRUE	TRUE
Cluster-1108.0	TRUE	FALSE	FALSE	TRUE	TRUE	TRUE	TRUE
Cluster-11083.0	FALSE	FALSE	FALSE	TRUE	FALSE	FALSE	TRUE
Cluster-11084.0	TRUE	TRUE	TRUE	TRUE	TRUE	TRUE	TRUE
Cluster-11086.0	TRUE	FALSE	FALSE	TRUE	TRUE	FALSE	TRUE
Cluster-11089.0	TRUE	TRUE	FALSE	TRUE	TRUE	FALSE	TRUE
Cluster-1109.0	TRUE	TRUE	FALSE	TRUE	TRUE	TRUE	TRUE
Cluster-11090.0	TRUE	FALSE	FALSE	TRUE	TRUE	FALSE	TRUE
Cluster-11091.0	TRUE	TRUE	TRUE	TRUE	TRUE	TRUE	TRUE
Cluster-11092.0	TRUE	TRUE	TRUE	TRUE	TRUE	TRUE	TRUE
Cluster-11098.0	FALSE	FALSE	FALSE	TRUE	FALSE	FALSE	TRUE
Cluster-11099.0	TRUE	FALSE	FALSE	TRUE	TRUE	FALSE	TRUE
Cluster-1110.0	TRUE	TRUE	TRUE	TRUE	TRUE	FALSE	TRUE
Cluster-11100.0	TRUE	TRUE	FALSE	TRUE	TRUE	FALSE	TRUE
Cluster-11101.0	FALSE	TRUE	FALSE	TRUE	TRUE	FALSE	TRUE
Cluster-11102.0	FALSE	TRUE	TRUE	TRUE	TRUE	FALSE	TRUE
Cluster-11103.0	TRUE	TRUE	TRUE	TRUE	TRUE	TRUE	TRUE
Cluster-11105.0	FALSE	FALSE	FALSE	TRUE	FALSE	FALSE	TRUE
Cluster-11106.0	TRUE	TRUE	TRUE	TRUE	TRUE	TRUE	TRUE
Cluster-11109.0	TRUE	TRUE	TRUE	TRUE	TRUE	TRUE	TRUE
Cluster-1111.0	TRUE	TRUE	TRUE	TRUE	TRUE	TRUE	TRUE
Cluster-11110.0	FALSE	FALSE	TRUE	TRUE	TRUE	FALSE	TRUE
Cluster-11111.0	TRUE	TRUE	TRUE	TRUE	TRUE	FALSE	TRUE
Cluster-11112.0	TRUE	TRUE	TRUE	TRUE	TRUE	TRUE	TRUE
Cluster-11113.0	TRUE	TRUE	TRUE	TRUE	TRUE	TRUE	TRUE
Cluster-11116.0	TRUE	TRUE	TRUE	TRUE	FALSE	TRUE	TRUE
Cluster-11117.0	TRUE	FALSE	TRUE	TRUE	FALSE	TRUE	TRUE
Cluster-11119.0	TRUE	FALSE	FALSE	TRUE	TRUE	FALSE	TRUE
Cluster-1112.0	FALSE	FALSE	FALSE	TRUE	FALSE	FALSE	TRUE
Cluster-11120.0	TRUE	TRUE	TRUE	TRUE	TRUE	TRUE	TRUE
Cluster-11125.0	FALSE	TRUE	TRUE	TRUE	TRUE	FALSE	TRUE
Cluster-11127.0	TRUE	TRUE	TRUE	TRUE	TRUE	TRUE	TRUE
Cluster-11129.0	TRUE	TRUE	TRUE	TRUE	TRUE	TRUE	TRUE
Cluster-11130.0	TRUE	TRUE	TRUE	TRUE	TRUE	TRUE	TRUE
Cluster-11134.0	TRUE	FALSE	FALSE	TRUE	FALSE	TRUE	TRUE
Cluster-11135.0	TRUE	FALSE	FALSE	TRUE	TRUE	FALSE	TRUE
Cluster-11138.0	TRUE	TRUE	TRUE	TRUE	TRUE	TRUE	TRUE
Cluster-11138.1	TRUE	FALSE	FALSE	TRUE	TRUE	FALSE	TRUE
Cluster-11139.0	FALSE	FALSE	FALSE	FALSE	FALSE	FALSE	TRUE
Cluster-11140.0	TRUE	TRUE	TRUE	TRUE	FALSE	TRUE	TRUE
Cluster-11142.0	TRUE	TRUE	TRUE	TRUE	TRUE	TRUE	TRUE
Cluster-11143.0	TRUE	FALSE	FALSE	TRUE	TRUE	FALSE	TRUE
Cluster-11144.0	TRUE	TRUE	TRUE	TRUE	TRUE	TRUE	TRUE
Cluster-11145.0	TRUE	FALSE	FALSE	TRUE	FALSE	TRUE	TRUE
Cluster-11147.0	FALSE	FALSE	TRUE	TRUE	FALSE	FALSE	TRUE
Cluster-11148.0	FALSE	FALSE	FALSE	TRUE	TRUE	FALSE	TRUE
Cluster-11149.0	TRUE	TRUE	TRUE	TRUE	TRUE	TRUE	TRUE
Cluster-11150.0	TRUE	FALSE	FALSE	TRUE	FALSE	TRUE	TRUE
Cluster-11154.0	FALSE	FALSE	FALSE	FALSE	FALSE	FALSE	TRUE
Cluster-11156.0	FALSE	FALSE	FALSE	TRUE	FALSE	FALSE	TRUE
Cluster-11158.0	TRUE	FALSE	FALSE	TRUE	TRUE	TRUE	TRUE
Cluster-11159.0	FALSE	FALSE	FALSE	TRUE	FALSE	FALSE	TRUE
Cluster-1116.0	FALSE	FALSE	FALSE	TRUE	FALSE	FALSE	TRUE
Cluster-11160.0	TRUE	TRUE	TRUE	TRUE	FALSE	TRUE	TRUE
Cluster-11164.0	FALSE	FALSE	FALSE	TRUE	FALSE	FALSE	TRUE
Cluster-11165.0	FALSE	FALSE	FALSE	FALSE	FALSE	FALSE	TRUE
Cluster-11167.0	TRUE	FALSE	FALSE	TRUE	TRUE	TRUE	TRUE
Cluster-11168.0	TRUE	TRUE	FALSE	TRUE	TRUE	FALSE	TRUE
Cluster-1117.0	TRUE	FALSE	FALSE	TRUE	TRUE	TRUE	TRUE
Cluster-11170.0	FALSE	FALSE	FALSE	TRUE	FALSE	FALSE	TRUE
Cluster-11171.0	TRUE	TRUE	FALSE	TRUE	FALSE	TRUE	TRUE
Cluster-11172.0	TRUE	TRUE	TRUE	TRUE	TRUE	TRUE	TRUE
Cluster-11173.0	TRUE	FALSE	FALSE	TRUE	FALSE	FALSE	TRUE
Cluster-11173.1	FALSE	FALSE	FALSE	TRUE	TRUE	FALSE	TRUE
Cluster-11176.2	TRUE	FALSE	FALSE	TRUE	TRUE	TRUE	TRUE
Cluster-11177.0	TRUE	TRUE	TRUE	TRUE	TRUE	TRUE	TRUE
Cluster-11178.0	TRUE	TRUE	TRUE	TRUE	TRUE	FALSE	TRUE
Cluster-11183.0	FALSE	FALSE	FALSE	TRUE	FALSE	FALSE	TRUE
Cluster-11184.0	FALSE	FALSE	TRUE	TRUE	FALSE	FALSE	TRUE
Cluster-11185.0	FALSE	FALSE	TRUE	TRUE	TRUE	FALSE	TRUE
Cluster-11188.0	TRUE	TRUE	TRUE	TRUE	TRUE	TRUE	TRUE
Cluster-11189.0	TRUE	FALSE	FALSE	TRUE	TRUE	FALSE	TRUE
Cluster-1119.0	TRUE	TRUE	TRUE	TRUE	TRUE	TRUE	TRUE
Cluster-11192.0	TRUE	FALSE	TRUE	TRUE	TRUE	FALSE	TRUE
Cluster-11194.0	FALSE	TRUE	TRUE	TRUE	TRUE	FALSE	TRUE
Cluster-112.0	FALSE	FALSE	FALSE	FALSE	FALSE	FALSE	TRUE
Cluster-11200.0	TRUE	TRUE	FALSE	TRUE	TRUE	TRUE	TRUE
Cluster-11202.0	TRUE	FALSE	FALSE	FALSE	FALSE	FALSE	TRUE
Cluster-11203.0	TRUE	TRUE	TRUE	TRUE	TRUE	TRUE	TRUE
Cluster-11204.0	TRUE	TRUE	TRUE	TRUE	TRUE	TRUE	TRUE
Cluster-11205.0	TRUE	TRUE	TRUE	TRUE	TRUE	FALSE	TRUE
Cluster-11206.0	TRUE	TRUE	FALSE	TRUE	TRUE	TRUE	TRUE
Cluster-11208.0	TRUE	TRUE	FALSE	TRUE	TRUE	FALSE	TRUE
Cluster-11209.0	TRUE	TRUE	FALSE	TRUE	TRUE	TRUE	TRUE
Cluster-1121.0	TRUE	FALSE	FALSE	FALSE	FALSE	FALSE	TRUE
Cluster-11210.0	TRUE	TRUE	FALSE	TRUE	TRUE	TRUE	TRUE
Cluster-11210.1	TRUE	FALSE	FALSE	TRUE	TRUE	TRUE	TRUE
Cluster-11212.0	TRUE	TRUE	TRUE	TRUE	TRUE	TRUE	TRUE
Cluster-11213.0	TRUE	TRUE	FALSE	TRUE	TRUE	TRUE	TRUE
Cluster-11215.0	TRUE	TRUE	TRUE	TRUE	FALSE	TRUE	TRUE
Cluster-11217.0	FALSE	TRUE	TRUE	TRUE	TRUE	FALSE	TRUE
Cluster-11219.0	TRUE	TRUE	TRUE	TRUE	FALSE	TRUE	TRUE
Cluster-1122.0	TRUE	TRUE	TRUE	TRUE	FALSE	FALSE	TRUE
Cluster-1122.1	TRUE	TRUE	TRUE	TRUE	FALSE	FALSE	TRUE
Cluster-1122.2	TRUE	TRUE	FALSE	TRUE	FALSE	TRUE	TRUE
Cluster-11220.0	TRUE	TRUE	FALSE	TRUE	TRUE	FALSE	TRUE
Cluster-11221.0	FALSE	FALSE	FALSE	TRUE	FALSE	FALSE	TRUE
Cluster-11225.0	TRUE	FALSE	FALSE	TRUE	FALSE	FALSE	TRUE
Cluster-11226.0	TRUE	FALSE	TRUE	TRUE	TRUE	TRUE	TRUE
Cluster-11227.0	TRUE	FALSE	FALSE	TRUE	FALSE	TRUE	TRUE
Cluster-11228.0	TRUE	FALSE	FALSE	TRUE	TRUE	FALSE	TRUE
Cluster-1123.0	TRUE	TRUE	TRUE	TRUE	FALSE	TRUE	TRUE
Cluster-11231.0	FALSE	FALSE	TRUE	TRUE	TRUE	FALSE	TRUE
Cluster-11238.0	TRUE	TRUE	TRUE	TRUE	TRUE	TRUE	TRUE
Cluster-11239.0	TRUE	TRUE	FALSE	TRUE	TRUE	TRUE	TRUE
Cluster-1124.0	TRUE	TRUE	TRUE	TRUE	TRUE	TRUE	TRUE
Cluster-11241.0	TRUE	TRUE	TRUE	TRUE	TRUE	TRUE	TRUE
Cluster-11243.0	TRUE	TRUE	FALSE	TRUE	FALSE	FALSE	TRUE
Cluster-11244.0	TRUE	FALSE	FALSE	TRUE	TRUE	FALSE	TRUE
Cluster-11244.1	TRUE	FALSE	FALSE	TRUE	TRUE	FALSE	TRUE
Cluster-11245.0	TRUE	FALSE	FALSE	TRUE	FALSE	TRUE	TRUE
Cluster-11246.0	TRUE	TRUE	TRUE	TRUE	FALSE	TRUE	TRUE
Cluster-11247.0	TRUE	TRUE	TRUE	TRUE	TRUE	TRUE	TRUE
Cluster-11248.0	TRUE	FALSE	FALSE	TRUE	TRUE	TRUE	TRUE
Cluster-11249.0	TRUE	TRUE	TRUE	TRUE	TRUE	TRUE	TRUE
Cluster-11250.0	TRUE	FALSE	FALSE	TRUE	TRUE	FALSE	TRUE
Cluster-11251.0	TRUE	FALSE	FALSE	TRUE	FALSE	TRUE	TRUE
Cluster-11252.0	TRUE	TRUE	TRUE	TRUE	TRUE	TRUE	TRUE
Cluster-11254.0	TRUE	FALSE	FALSE	TRUE	TRUE	FALSE	TRUE
Cluster-11255.0	TRUE	TRUE	TRUE	TRUE	TRUE	TRUE	TRUE
Cluster-11255.1	TRUE	TRUE	TRUE	TRUE	TRUE	TRUE	TRUE
Cluster-11255.2	TRUE	TRUE	TRUE	TRUE	TRUE	TRUE	TRUE
Cluster-11255.3	TRUE	TRUE	TRUE	TRUE	TRUE	TRUE	TRUE
Cluster-11257.0	FALSE	TRUE	TRUE	TRUE	FALSE	FALSE	TRUE
Cluster-11259.0	TRUE	TRUE	TRUE	TRUE	TRUE	TRUE	TRUE
Cluster-1126.0	FALSE	TRUE	TRUE	TRUE	TRUE	FALSE	TRUE
Cluster-11260.0	FALSE	FALSE	FALSE	FALSE	FALSE	FALSE	TRUE
Cluster-11261.0	TRUE	TRUE	TRUE	TRUE	TRUE	TRUE	TRUE
Cluster-11263.0	TRUE	FALSE	FALSE	TRUE	TRUE	FALSE	TRUE
Cluster-11265.0	TRUE	TRUE	TRUE	TRUE	TRUE	FALSE	TRUE
Cluster-11266.0	FALSE	TRUE	FALSE	TRUE	FALSE	TRUE	TRUE
Cluster-11267.0	TRUE	TRUE	FALSE	TRUE	TRUE	TRUE	TRUE
Cluster-11267.1	TRUE	TRUE	FALSE	TRUE	TRUE	TRUE	TRUE
Cluster-11267.2	TRUE	TRUE	FALSE	TRUE	TRUE	TRUE	TRUE
Cluster-11267.3	FALSE	TRUE	FALSE	TRUE	TRUE	FALSE	TRUE
Cluster-11267.4	TRUE	TRUE	FALSE	TRUE	FALSE	TRUE	TRUE
Cluster-11268.0	TRUE	TRUE	TRUE	TRUE	TRUE	TRUE	TRUE
Cluster-11270.0	TRUE	FALSE	FALSE	TRUE	TRUE	TRUE	TRUE
Cluster-11272.0	TRUE	TRUE	TRUE	TRUE	TRUE	FALSE	TRUE
Cluster-11277.0	TRUE	TRUE	FALSE	TRUE	FALSE	FALSE	TRUE
Cluster-11278.0	TRUE	TRUE	FALSE	TRUE	TRUE	FALSE	TRUE
Cluster-11280.0	TRUE	TRUE	TRUE	TRUE	FALSE	TRUE	TRUE
Cluster-11283.0	TRUE	TRUE	TRUE	TRUE	TRUE	TRUE	TRUE
Cluster-11283.1	TRUE	TRUE	TRUE	TRUE	TRUE	TRUE	TRUE
Cluster-11283.2	TRUE	TRUE	TRUE	TRUE	TRUE	TRUE	TRUE
Cluster-11286.0	TRUE	TRUE	FALSE	TRUE	TRUE	TRUE	TRUE
Cluster-1129.0	TRUE	TRUE	TRUE	TRUE	TRUE	TRUE	TRUE
Cluster-11291.0	TRUE	TRUE	TRUE	TRUE	TRUE	TRUE	TRUE
Cluster-11292.0	TRUE	TRUE	TRUE	TRUE	TRUE	TRUE	TRUE
Cluster-11296.0	TRUE	TRUE	FALSE	TRUE	FALSE	TRUE	TRUE
Cluster-11298.0	FALSE	TRUE	TRUE	TRUE	TRUE	FALSE	TRUE
Cluster-113.0	FALSE	FALSE	FALSE	TRUE	FALSE	FALSE	TRUE
Cluster-11300.0	FALSE	FALSE	FALSE	TRUE	FALSE	TRUE	TRUE
Cluster-11302.0	TRUE	TRUE	TRUE	TRUE	TRUE	TRUE	TRUE
Cluster-11303.0	FALSE	FALSE	TRUE	TRUE	FALSE	FALSE	TRUE
Cluster-11308.0	TRUE	FALSE	TRUE	TRUE	FALSE	FALSE	TRUE
Cluster-1131.0	TRUE	TRUE	TRUE	TRUE	TRUE	TRUE	TRUE
Cluster-11312.0	FALSE	TRUE	TRUE	TRUE	TRUE	FALSE	TRUE
Cluster-11315.0	TRUE	TRUE	TRUE	TRUE	FALSE	TRUE	TRUE
Cluster-11316.0	FALSE	FALSE	FALSE	TRUE	FALSE	FALSE	TRUE
Cluster-11318.0	TRUE	TRUE	TRUE	TRUE	FALSE	TRUE	TRUE
Cluster-11318.1	FALSE	FALSE	FALSE	TRUE	FALSE	FALSE	TRUE
Cluster-11318.2	FALSE	FALSE	FALSE	TRUE	FALSE	FALSE	TRUE
Cluster-11318.3	FALSE	TRUE	FALSE	TRUE	FALSE	FALSE	TRUE
Cluster-11318.4	TRUE	TRUE	TRUE	TRUE	FALSE	TRUE	TRUE
Cluster-11319.0	TRUE	TRUE	TRUE	TRUE	TRUE	TRUE	TRUE
Cluster-1132.0	TRUE	TRUE	FALSE	TRUE	FALSE	FALSE	TRUE
Cluster-11322.0	TRUE	FALSE	FALSE	FALSE	FALSE	FALSE	TRUE
Cluster-11322.1	TRUE	FALSE	FALSE	FALSE	FALSE	FALSE	TRUE
Cluster-11324.0	TRUE	TRUE	TRUE	TRUE	TRUE	TRUE	TRUE
Cluster-11324.1	TRUE	TRUE	TRUE	TRUE	TRUE	TRUE	TRUE
Cluster-11324.2	TRUE	TRUE	TRUE	TRUE	TRUE	TRUE	TRUE
Cluster-11325.0	TRUE	FALSE	FALSE	TRUE	FALSE	TRUE	TRUE
Cluster-11326.0	TRUE	FALSE	FALSE	TRUE	TRUE	FALSE	TRUE
Cluster-11327.0	TRUE	FALSE	FALSE	TRUE	FALSE	FALSE	TRUE
Cluster-11328.0	TRUE	TRUE	FALSE	TRUE	TRUE	FALSE	TRUE
Cluster-11329.0	TRUE	FALSE	FALSE	TRUE	TRUE	FALSE	TRUE
Cluster-11332.0	TRUE	TRUE	TRUE	TRUE	TRUE	TRUE	TRUE
Cluster-11333.0	FALSE	FALSE	TRUE	TRUE	FALSE	FALSE	TRUE
Cluster-11334.0	TRUE	FALSE	FALSE	TRUE	TRUE	TRUE	TRUE
Cluster-11335.0	FALSE	TRUE	TRUE	TRUE	TRUE	FALSE	TRUE
Cluster-11338.0	FALSE	TRUE	TRUE	TRUE	TRUE	FALSE	TRUE
Cluster-11338.1	TRUE	FALSE	TRUE	TRUE	FALSE	FALSE	TRUE
Cluster-11338.2	TRUE	FALSE	FALSE	TRUE	FALSE	FALSE	TRUE
Cluster-11338.3	TRUE	TRUE	TRUE	TRUE	TRUE	FALSE	TRUE
Cluster-11340.0	TRUE	FALSE	FALSE	TRUE	TRUE	FALSE	TRUE
Cluster-11342.0	TRUE	TRUE	TRUE	TRUE	FALSE	TRUE	TRUE
Cluster-11343.0	TRUE	TRUE	TRUE	TRUE	TRUE	TRUE	TRUE
Cluster-11344.0	FALSE	FALSE	TRUE	TRUE	FALSE	FALSE	TRUE
Cluster-11346.0	TRUE	TRUE	TRUE	TRUE	TRUE	TRUE	TRUE
Cluster-11348.0	TRUE	TRUE	TRUE	TRUE	TRUE	TRUE	TRUE
Cluster-11350.0	TRUE	FALSE	FALSE	TRUE	FALSE	TRUE	TRUE
Cluster-11355.0	FALSE	FALSE	TRUE	TRUE	TRUE	FALSE	TRUE
Cluster-11357.0	TRUE	TRUE	TRUE	TRUE	TRUE	TRUE	TRUE
Cluster-11358.0	FALSE	FALSE	FALSE	TRUE	FALSE	FALSE	TRUE
Cluster-11359.0	TRUE	TRUE	TRUE	TRUE	TRUE	TRUE	TRUE
Cluster-11360.0	FALSE	TRUE	FALSE	TRUE	TRUE	FALSE	TRUE
Cluster-11363.0	TRUE	FALSE	FALSE	TRUE	TRUE	TRUE	TRUE
Cluster-11367.0	TRUE	TRUE	TRUE	TRUE	TRUE	TRUE	TRUE
Cluster-1137.0	TRUE	FALSE	TRUE	TRUE	TRUE	FALSE	TRUE
Cluster-11370.0	FALSE	FALSE	FALSE	TRUE	TRUE	FALSE	TRUE
Cluster-11371.0	TRUE	TRUE	TRUE	TRUE	TRUE	FALSE	TRUE
Cluster-11373.0	FALSE	FALSE	TRUE	TRUE	FALSE	FALSE	TRUE
Cluster-11374.0	TRUE	FALSE	FALSE	TRUE	TRUE	FALSE	TRUE
Cluster-11375.0	TRUE	TRUE	FALSE	TRUE	TRUE	TRUE	TRUE
Cluster-11375.1	TRUE	TRUE	FALSE	TRUE	TRUE	TRUE	TRUE
Cluster-11375.3	TRUE	TRUE	FALSE	TRUE	TRUE	TRUE	TRUE
Cluster-11376.0	TRUE	TRUE	TRUE	TRUE	FALSE	TRUE	TRUE
Cluster-11377.0	FALSE	FALSE	FALSE	TRUE	FALSE	FALSE	TRUE
Cluster-11378.0	TRUE	TRUE	FALSE	TRUE	FALSE	FALSE	TRUE
Cluster-11379.0	FALSE	FALSE	FALSE	TRUE	TRUE	FALSE	TRUE
Cluster-11381.0	TRUE	TRUE	TRUE	TRUE	TRUE	TRUE	TRUE
Cluster-11384.0	TRUE	TRUE	FALSE	TRUE	FALSE	TRUE	TRUE
Cluster-11386.0	TRUE	TRUE	TRUE	TRUE	TRUE	TRUE	TRUE
Cluster-11387.0	TRUE	TRUE	TRUE	TRUE	TRUE	TRUE	TRUE
Cluster-11388.0	TRUE	TRUE	TRUE	TRUE	TRUE	TRUE	TRUE
Cluster-11391.0	TRUE	TRUE	FALSE	TRUE	TRUE	TRUE	TRUE
Cluster-11392.0	TRUE	FALSE	TRUE	TRUE	TRUE	FALSE	TRUE
Cluster-11393.0	TRUE	TRUE	TRUE	TRUE	TRUE	TRUE	TRUE
Cluster-11394.0	TRUE	FALSE	FALSE	TRUE	FALSE	TRUE	TRUE
Cluster-11395.0	TRUE	TRUE	FALSE	TRUE	TRUE	TRUE	TRUE
Cluster-11396.0	FALSE	FALSE	TRUE	TRUE	TRUE	FALSE	TRUE
Cluster-11397.0	TRUE	FALSE	FALSE	TRUE	TRUE	FALSE	TRUE
Cluster-11399.0	FALSE	TRUE	TRUE	TRUE	TRUE	TRUE	TRUE
Cluster-11402.0	TRUE	TRUE	FALSE	TRUE	TRUE	TRUE	TRUE
Cluster-11405.0	TRUE	TRUE	TRUE	TRUE	TRUE	TRUE	TRUE
Cluster-11405.1	TRUE	TRUE	TRUE	TRUE	TRUE	TRUE	TRUE
Cluster-11405.2	TRUE	TRUE	TRUE	TRUE	TRUE	TRUE	TRUE
Cluster-11405.3	TRUE	TRUE	TRUE	TRUE	TRUE	TRUE	TRUE
Cluster-11407.0	FALSE	FALSE	FALSE	TRUE	FALSE	FALSE	TRUE
Cluster-11408.0	TRUE	TRUE	FALSE	TRUE	TRUE	TRUE	TRUE
Cluster-11408.2	TRUE	TRUE	TRUE	TRUE	TRUE	TRUE	TRUE
Cluster-11409.0	TRUE	TRUE	FALSE	TRUE	TRUE	TRUE	TRUE
Cluster-1141.0	TRUE	TRUE	TRUE	TRUE	TRUE	TRUE	TRUE
Cluster-11410.0	TRUE	FALSE	FALSE	TRUE	TRUE	TRUE	TRUE
Cluster-11411.0	TRUE	TRUE	TRUE	TRUE	TRUE	TRUE	TRUE
Cluster-11412.0	FALSE	FALSE	TRUE	TRUE	FALSE	FALSE	TRUE
Cluster-11413.0	TRUE	TRUE	FALSE	TRUE	TRUE	TRUE	TRUE
Cluster-11414.0	FALSE	TRUE	FALSE	TRUE	FALSE	FALSE	TRUE
Cluster-11417.0	TRUE	TRUE	FALSE	TRUE	TRUE	TRUE	TRUE
Cluster-1142.0	TRUE	FALSE	FALSE	TRUE	TRUE	TRUE	TRUE
Cluster-11421.0	TRUE	TRUE	TRUE	TRUE	TRUE	FALSE	TRUE
Cluster-11422.0	TRUE	TRUE	FALSE	TRUE	TRUE	TRUE	TRUE
Cluster-11423.0	FALSE	FALSE	FALSE	TRUE	TRUE	FALSE	TRUE
Cluster-11423.1	TRUE	FALSE	FALSE	TRUE	TRUE	FALSE	TRUE
Cluster-11424.0	TRUE	TRUE	TRUE	TRUE	TRUE	TRUE	TRUE
Cluster-11425.0	TRUE	FALSE	FALSE	TRUE	FALSE	TRUE	TRUE
Cluster-11426.0	TRUE	FALSE	FALSE	TRUE	FALSE	TRUE	TRUE
Cluster-11427.0	TRUE	TRUE	FALSE	TRUE	TRUE	TRUE	TRUE
Cluster-11428.0	TRUE	TRUE	FALSE	TRUE	TRUE	FALSE	TRUE
Cluster-11429.0	TRUE	TRUE	TRUE	TRUE	FALSE	TRUE	TRUE
Cluster-11430.0	TRUE	TRUE	TRUE	TRUE	TRUE	TRUE	TRUE
Cluster-11432.0	TRUE	TRUE	FALSE	TRUE	TRUE	FALSE	TRUE
Cluster-11433.0	TRUE	TRUE	FALSE	TRUE	FALSE	TRUE	TRUE
Cluster-11434.0	TRUE	TRUE	FALSE	TRUE	TRUE	TRUE	TRUE
Cluster-11436.0	TRUE	TRUE	TRUE	TRUE	TRUE	TRUE	TRUE
Cluster-11439.0	FALSE	TRUE	FALSE	TRUE	TRUE	TRUE	TRUE
Cluster-1144.0	TRUE	TRUE	TRUE	TRUE	TRUE	TRUE	TRUE
Cluster-11440.0	TRUE	TRUE	TRUE	TRUE	TRUE	FALSE	TRUE
Cluster-11441.0	FALSE	TRUE	FALSE	TRUE	FALSE	FALSE	TRUE
Cluster-11442.0	TRUE	TRUE	TRUE	TRUE	TRUE	TRUE	TRUE
Cluster-11444.0	TRUE	TRUE	TRUE	TRUE	TRUE	TRUE	TRUE
Cluster-11446.0	FALSE	TRUE	TRUE	TRUE	FALSE	FALSE	TRUE
Cluster-1145.0	TRUE	TRUE	TRUE	TRUE	TRUE	FALSE	TRUE
Cluster-11450.0	TRUE	TRUE	TRUE	TRUE	FALSE	TRUE	TRUE
Cluster-11451.0	TRUE	FALSE	FALSE	TRUE	TRUE	TRUE	TRUE
Cluster-11453.0	TRUE	TRUE	TRUE	TRUE	FALSE	TRUE	TRUE
Cluster-11454.0	TRUE	TRUE	TRUE	TRUE	FALSE	TRUE	TRUE
Cluster-11456.0	TRUE	TRUE	TRUE	TRUE	FALSE	TRUE	TRUE
Cluster-11461.0	TRUE	TRUE	TRUE	TRUE	TRUE	FALSE	TRUE
Cluster-11463.0	FALSE	FALSE	FALSE	TRUE	FALSE	FALSE	TRUE
Cluster-11465.0	FALSE	FALSE	FALSE	TRUE	FALSE	FALSE	TRUE
Cluster-11466.0	TRUE	TRUE	TRUE	TRUE	TRUE	TRUE	TRUE
Cluster-11467.0	TRUE	TRUE	FALSE	FALSE	FALSE	FALSE	TRUE
Cluster-11468.0	TRUE	TRUE	TRUE	TRUE	TRUE	TRUE	TRUE
Cluster-11470.0	TRUE	FALSE	FALSE	FALSE	FALSE	FALSE	TRUE
Cluster-11472.0	TRUE	TRUE	TRUE	TRUE	TRUE	TRUE	TRUE
Cluster-11475.0	TRUE	TRUE	TRUE	TRUE	TRUE	TRUE	TRUE
Cluster-11476.0	TRUE	FALSE	FALSE	TRUE	FALSE	TRUE	TRUE
Cluster-11478.0	TRUE	TRUE	TRUE	TRUE	FALSE	TRUE	TRUE
Cluster-1148.0	TRUE	TRUE	FALSE	TRUE	TRUE	FALSE	TRUE
Cluster-11480.0	TRUE	FALSE	FALSE	TRUE	TRUE	TRUE	TRUE
Cluster-11481.0	TRUE	TRUE	FALSE	TRUE	FALSE	TRUE	TRUE
Cluster-11482.0	TRUE	TRUE	TRUE	TRUE	TRUE	TRUE	TRUE
Cluster-11483.0	FALSE	FALSE	FALSE	TRUE	FALSE	FALSE	TRUE
Cluster-11485.0	TRUE	FALSE	FALSE	TRUE	FALSE	FALSE	TRUE
Cluster-11488.0	TRUE	FALSE	FALSE	TRUE	TRUE	TRUE	TRUE
Cluster-11489.0	FALSE	FALSE	FALSE	FALSE	FALSE	FALSE	TRUE
Cluster-11490.0	FALSE	TRUE	TRUE	TRUE	TRUE	TRUE	TRUE
Cluster-11492.0	TRUE	FALSE	TRUE	TRUE	TRUE	FALSE	TRUE
Cluster-11493.0	TRUE	TRUE	TRUE	TRUE	TRUE	FALSE	TRUE
Cluster-11494.0	TRUE	FALSE	FALSE	TRUE	TRUE	TRUE	TRUE
Cluster-11495.0	TRUE	TRUE	TRUE	TRUE	TRUE	TRUE	TRUE
Cluster-11497.0	TRUE	TRUE	TRUE	TRUE	TRUE	TRUE	TRUE
Cluster-11498.0	FALSE	FALSE	FALSE	TRUE	FALSE	FALSE	TRUE
Cluster-11499.0	TRUE	TRUE	TRUE	TRUE	TRUE	TRUE	TRUE
Cluster-115.0	TRUE	TRUE	TRUE	TRUE	FALSE	TRUE	TRUE
Cluster-11502.0	TRUE	TRUE	TRUE	TRUE	TRUE	TRUE	TRUE
Cluster-11503.0	TRUE	TRUE	FALSE	TRUE	TRUE	FALSE	TRUE
Cluster-1151.0	TRUE	TRUE	FALSE	TRUE	FALSE	FALSE	TRUE
Cluster-11510.0	TRUE	TRUE	TRUE	TRUE	TRUE	TRUE	TRUE
Cluster-11511.0	TRUE	FALSE	FALSE	TRUE	TRUE	TRUE	TRUE
Cluster-11512.0	TRUE	FALSE	FALSE	TRUE	TRUE	FALSE	TRUE
Cluster-11514.0	TRUE	TRUE	TRUE	TRUE	TRUE	TRUE	TRUE
Cluster-11516.0	TRUE	TRUE	TRUE	TRUE	TRUE	TRUE	TRUE
Cluster-11517.0	TRUE	TRUE	FALSE	TRUE	TRUE	TRUE	TRUE
Cluster-11517.1	TRUE	TRUE	FALSE	TRUE	TRUE	TRUE	TRUE
Cluster-11519.0	TRUE	TRUE	TRUE	TRUE	TRUE	FALSE	TRUE
Cluster-1152.0	TRUE	TRUE	TRUE	TRUE	TRUE	TRUE	TRUE
Cluster-11520.0	TRUE	FALSE	TRUE	TRUE	FALSE	FALSE	TRUE
Cluster-11523.0	TRUE	TRUE	FALSE	TRUE	TRUE	TRUE	TRUE
Cluster-11528.0	TRUE	TRUE	FALSE	TRUE	TRUE	TRUE	TRUE
Cluster-11529.0	TRUE	TRUE	FALSE	TRUE	TRUE	TRUE	TRUE
Cluster-11531.0	TRUE	TRUE	TRUE	TRUE	TRUE	FALSE	TRUE
Cluster-11533.0	TRUE	TRUE	TRUE	TRUE	TRUE	TRUE	TRUE
Cluster-11535.0	TRUE	FALSE	FALSE	TRUE	FALSE	FALSE	TRUE
Cluster-11538.0	TRUE	TRUE	FALSE	TRUE	FALSE	TRUE	TRUE
Cluster-11539.0	FALSE	TRUE	FALSE	TRUE	TRUE	TRUE	TRUE
Cluster-11541.0	TRUE	TRUE	TRUE	TRUE	TRUE	FALSE	TRUE
Cluster-11541.1	FALSE	FALSE	TRUE	TRUE	TRUE	FALSE	TRUE
Cluster-11543.0	TRUE	FALSE	FALSE	TRUE	TRUE	TRUE	TRUE
Cluster-11545.0	TRUE	TRUE	FALSE	TRUE	TRUE	TRUE	TRUE
Cluster-11547.0	TRUE	TRUE	TRUE	TRUE	TRUE	TRUE	TRUE
Cluster-11547.1	TRUE	TRUE	TRUE	TRUE	TRUE	TRUE	TRUE
Cluster-11547.2	TRUE	TRUE	TRUE	TRUE	TRUE	TRUE	TRUE
Cluster-1155.0	TRUE	FALSE	FALSE	TRUE	FALSE	TRUE	TRUE
Cluster-11551.0	FALSE	FALSE	TRUE	TRUE	FALSE	FALSE	TRUE
Cluster-11552.0	TRUE	TRUE	TRUE	TRUE	TRUE	TRUE	TRUE
Cluster-11554.0	FALSE	FALSE	FALSE	TRUE	FALSE	FALSE	TRUE
Cluster-11555.0	TRUE	TRUE	TRUE	TRUE	TRUE	FALSE	TRUE
Cluster-11556.0	TRUE	TRUE	TRUE	TRUE	FALSE	TRUE	TRUE
Cluster-11557.0	TRUE	TRUE	FALSE	TRUE	FALSE	FALSE	TRUE
Cluster-11558.0	TRUE	FALSE	FALSE	TRUE	FALSE	TRUE	TRUE
Cluster-11559.0	FALSE	FALSE	FALSE	TRUE	FALSE	FALSE	TRUE
Cluster-11559.1	FALSE	FALSE	FALSE	TRUE	FALSE	FALSE	TRUE
Cluster-1156.0	FALSE	TRUE	FALSE	TRUE	TRUE	FALSE	TRUE
Cluster-11560.0	TRUE	FALSE	TRUE	TRUE	TRUE	FALSE	TRUE
Cluster-11561.0	TRUE	TRUE	TRUE	TRUE	TRUE	TRUE	TRUE
Cluster-11562.0	FALSE	TRUE	FALSE	TRUE	TRUE	TRUE	TRUE
Cluster-11563.0	TRUE	FALSE	FALSE	TRUE	TRUE	TRUE	TRUE
Cluster-11564.0	TRUE	TRUE	TRUE	TRUE	FALSE	FALSE	TRUE
Cluster-11568.0	FALSE	FALSE	FALSE	TRUE	FALSE	FALSE	TRUE
Cluster-11570.0	TRUE	FALSE	FALSE	TRUE	FALSE	FALSE	TRUE
Cluster-11571.0	FALSE	FALSE	FALSE	TRUE	FALSE	FALSE	TRUE
Cluster-11573.0	TRUE	TRUE	TRUE	TRUE	TRUE	FALSE	TRUE
Cluster-11576.0	TRUE	FALSE	FALSE	TRUE	TRUE	FALSE	TRUE
Cluster-11578.0	TRUE	FALSE	TRUE	FALSE	TRUE	FALSE	TRUE
Cluster-11579.0	TRUE	TRUE	TRUE	TRUE	TRUE	FALSE	TRUE
Cluster-11580.0	TRUE	TRUE	TRUE	TRUE	TRUE	FALSE	TRUE
Cluster-11581.0	FALSE	FALSE	FALSE	TRUE	FALSE	FALSE	TRUE
Cluster-11582.0	FALSE	TRUE	FALSE	TRUE	FALSE	FALSE	TRUE
Cluster-11583.0	TRUE	FALSE	FALSE	TRUE	FALSE	FALSE	TRUE
Cluster-11588.0	TRUE	FALSE	FALSE	TRUE	TRUE	TRUE	TRUE
Cluster-11589.0	FALSE	FALSE	FALSE	TRUE	TRUE	FALSE	TRUE
Cluster-1159.0	TRUE	TRUE	TRUE	TRUE	FALSE	TRUE	TRUE
Cluster-11590.0	TRUE	FALSE	TRUE	TRUE	TRUE	FALSE	TRUE
Cluster-11592.0	TRUE	TRUE	TRUE	TRUE	TRUE	TRUE	TRUE
Cluster-11594.0	TRUE	TRUE	TRUE	TRUE	FALSE	TRUE	TRUE
Cluster-11596.0	TRUE	TRUE	TRUE	TRUE	TRUE	FALSE	TRUE
Cluster-116.0	TRUE	TRUE	TRUE	TRUE	TRUE	TRUE	TRUE
Cluster-11600.0	FALSE	FALSE	FALSE	TRUE	FALSE	FALSE	TRUE
Cluster-11601.0	TRUE	TRUE	TRUE	TRUE	FALSE	TRUE	TRUE
Cluster-11602.0	FALSE	TRUE	FALSE	TRUE	FALSE	FALSE	TRUE
Cluster-11603.0	TRUE	FALSE	FALSE	TRUE	FALSE	FALSE	TRUE
Cluster-11604.0	TRUE	FALSE	FALSE	TRUE	FALSE	TRUE	TRUE
Cluster-11605.0	FALSE	FALSE	FALSE	TRUE	TRUE	FALSE	TRUE
Cluster-11608.1	TRUE	TRUE	TRUE	TRUE	FALSE	FALSE	TRUE
Cluster-11608.2	TRUE	TRUE	TRUE	TRUE	FALSE	FALSE	TRUE
Cluster-1161.0	FALSE	FALSE	FALSE	TRUE	TRUE	FALSE	TRUE
Cluster-11610.0	TRUE	TRUE	TRUE	TRUE	TRUE	TRUE	TRUE
Cluster-11611.0	FALSE	TRUE	FALSE	TRUE	FALSE	FALSE	TRUE
Cluster-11617.0	FALSE	FALSE	FALSE	TRUE	FALSE	FALSE	TRUE
Cluster-11618.0	TRUE	TRUE	TRUE	TRUE	FALSE	TRUE	TRUE
Cluster-1162.0	FALSE	FALSE	FALSE	TRUE	FALSE	FALSE	TRUE
Cluster-11620.0	TRUE	TRUE	TRUE	TRUE	FALSE	TRUE	TRUE
Cluster-11626.0	FALSE	FALSE	FALSE	TRUE	FALSE	FALSE	TRUE
Cluster-11627.0	TRUE	TRUE	TRUE	TRUE	TRUE	TRUE	TRUE
Cluster-11629.0	TRUE	FALSE	FALSE	TRUE	TRUE	FALSE	TRUE
Cluster-1163.0	TRUE	FALSE	TRUE	TRUE	TRUE	TRUE	TRUE
Cluster-11630.0	TRUE	FALSE	FALSE	TRUE	TRUE	TRUE	TRUE
Cluster-11632.0	TRUE	FALSE	FALSE	TRUE	TRUE	FALSE	TRUE
Cluster-11635.0	TRUE	TRUE	TRUE	TRUE	TRUE	TRUE	TRUE
Cluster-11636.0	FALSE	TRUE	TRUE	TRUE	FALSE	FALSE	TRUE
Cluster-11639.0	TRUE	TRUE	TRUE	TRUE	TRUE	TRUE	TRUE
Cluster-1164.0	TRUE	TRUE	FALSE	TRUE	FALSE	FALSE	TRUE
Cluster-11642.0	TRUE	FALSE	TRUE	TRUE	TRUE	FALSE	TRUE
Cluster-11643.0	TRUE	TRUE	TRUE	TRUE	FALSE	TRUE	TRUE
Cluster-11644.0	FALSE	TRUE	FALSE	TRUE	FALSE	FALSE	TRUE
Cluster-11646.0	TRUE	FALSE	TRUE	FALSE	TRUE	FALSE	TRUE
Cluster-11649.0	TRUE	TRUE	TRUE	TRUE	TRUE	TRUE	TRUE
Cluster-1165.0	TRUE	TRUE	TRUE	TRUE	TRUE	TRUE	TRUE
Cluster-11651.0	TRUE	TRUE	TRUE	TRUE	TRUE	TRUE	TRUE
Cluster-11653.0	TRUE	FALSE	TRUE	TRUE	TRUE	TRUE	TRUE
Cluster-11656.0	TRUE	FALSE	FALSE	TRUE	TRUE	TRUE	TRUE
Cluster-11657.0	TRUE	FALSE	FALSE	TRUE	FALSE	TRUE	TRUE
Cluster-11659.0	TRUE	TRUE	TRUE	TRUE	TRUE	TRUE	TRUE
Cluster-1166.0	TRUE	TRUE	TRUE	TRUE	TRUE	TRUE	TRUE
Cluster-11661.0	TRUE	TRUE	TRUE	TRUE	TRUE	TRUE	TRUE
Cluster-11662.0	TRUE	FALSE	FALSE	FALSE	FALSE	FALSE	TRUE
Cluster-11664.0	TRUE	FALSE	FALSE	TRUE	TRUE	FALSE	TRUE
Cluster-11666.0	TRUE	TRUE	TRUE	TRUE	TRUE	TRUE	TRUE
Cluster-11668.0	TRUE	TRUE	TRUE	TRUE	TRUE	FALSE	TRUE
Cluster-11669.0	FALSE	FALSE	FALSE	TRUE	FALSE	FALSE	TRUE
Cluster-1167.0	TRUE	TRUE	TRUE	TRUE	FALSE	TRUE	TRUE
Cluster-11672.0	TRUE	FALSE	TRUE	TRUE	FALSE	FALSE	TRUE
Cluster-11673.0	TRUE	FALSE	TRUE	TRUE	TRUE	FALSE	TRUE
Cluster-11675.0	TRUE	FALSE	TRUE	TRUE	FALSE	TRUE	TRUE
Cluster-11678.0	FALSE	TRUE	TRUE	TRUE	TRUE	FALSE	TRUE
Cluster-1168.0	TRUE	FALSE	FALSE	TRUE	FALSE	FALSE	TRUE
Cluster-11682.0	FALSE	FALSE	FALSE	TRUE	FALSE	FALSE	TRUE
Cluster-11685.0	TRUE	TRUE	TRUE	TRUE	TRUE	TRUE	TRUE
Cluster-11687.0	TRUE	TRUE	TRUE	TRUE	TRUE	TRUE	TRUE
Cluster-11689.0	TRUE	TRUE	TRUE	TRUE	TRUE	TRUE	TRUE
Cluster-1169.0	TRUE	TRUE	FALSE	TRUE	TRUE	TRUE	TRUE
Cluster-11690.0	TRUE	FALSE	FALSE	FALSE	FALSE	FALSE	TRUE
Cluster-11690.2	TRUE	FALSE	FALSE	TRUE	TRUE	FALSE	TRUE
Cluster-11691.0	FALSE	FALSE	FALSE	TRUE	TRUE	FALSE	TRUE
Cluster-11694.0	TRUE	TRUE	TRUE	TRUE	TRUE	TRUE	TRUE
Cluster-11695.0	FALSE	FALSE	FALSE	TRUE	FALSE	FALSE	TRUE
Cluster-11695.1	FALSE	FALSE	FALSE	TRUE	FALSE	FALSE	TRUE
Cluster-11697.0	FALSE	TRUE	FALSE	TRUE	FALSE	FALSE	TRUE
Cluster-11699.0	TRUE	FALSE	FALSE	TRUE	TRUE	FALSE	TRUE
Cluster-117.0	TRUE	FALSE	FALSE	TRUE	TRUE	FALSE	TRUE
Cluster-1170.0	FALSE	TRUE	TRUE	TRUE	TRUE	FALSE	TRUE
Cluster-11700.0	TRUE	FALSE	FALSE	TRUE	TRUE	FALSE	TRUE
Cluster-11703.0	FALSE	FALSE	FALSE	TRUE	FALSE	FALSE	TRUE
Cluster-11705.0	TRUE	FALSE	TRUE	TRUE	TRUE	TRUE	TRUE
Cluster-1171.0	TRUE	TRUE	TRUE	TRUE	FALSE	TRUE	TRUE
Cluster-11710.0	TRUE	TRUE	TRUE	TRUE	TRUE	TRUE	TRUE
Cluster-11712.0	TRUE	FALSE	TRUE	TRUE	TRUE	FALSE	TRUE
Cluster-11716.0	TRUE	FALSE	FALSE	TRUE	TRUE	TRUE	TRUE
Cluster-11717.0	TRUE	FALSE	FALSE	TRUE	TRUE	TRUE	TRUE
Cluster-11718.0	TRUE	TRUE	FALSE	TRUE	TRUE	TRUE	TRUE
Cluster-11719.0	FALSE	FALSE	TRUE	TRUE	FALSE	FALSE	TRUE
Cluster-1172.0	FALSE	FALSE	FALSE	TRUE	TRUE	FALSE	TRUE
Cluster-11720.0	TRUE	TRUE	TRUE	TRUE	TRUE	TRUE	TRUE
Cluster-11723.0	TRUE	FALSE	FALSE	TRUE	FALSE	TRUE	TRUE
Cluster-11724.0	FALSE	TRUE	FALSE	TRUE	FALSE	FALSE	TRUE
Cluster-11726.0	TRUE	TRUE	TRUE	TRUE	TRUE	FALSE	TRUE
Cluster-11728.0	TRUE	FALSE	TRUE	TRUE	TRUE	TRUE	TRUE
Cluster-1173.0	TRUE	FALSE	FALSE	TRUE	FALSE	FALSE	TRUE
Cluster-11730.0	TRUE	TRUE	TRUE	TRUE	TRUE	TRUE	TRUE
Cluster-11732.0	TRUE	TRUE	TRUE	TRUE	FALSE	TRUE	TRUE
Cluster-11733.0	TRUE	TRUE	TRUE	TRUE	TRUE	TRUE	TRUE
Cluster-11734.0	TRUE	TRUE	TRUE	TRUE	TRUE	TRUE	TRUE
Cluster-11736.0	TRUE	FALSE	TRUE	TRUE	TRUE	FALSE	TRUE
Cluster-11737.0	TRUE	TRUE	TRUE	TRUE	TRUE	FALSE	TRUE
Cluster-11738.0	FALSE	TRUE	TRUE	TRUE	FALSE	FALSE	TRUE
Cluster-11739.0	TRUE	TRUE	TRUE	TRUE	TRUE	TRUE	TRUE
Cluster-11740.0	TRUE	TRUE	TRUE	TRUE	TRUE	TRUE	TRUE
Cluster-11741.0	FALSE	TRUE	TRUE	TRUE	TRUE	FALSE	TRUE
Cluster-11742.0	TRUE	TRUE	TRUE	TRUE	TRUE	TRUE	TRUE
Cluster-11743.0	FALSE	FALSE	TRUE	TRUE	FALSE	FALSE	TRUE
Cluster-11744.0	TRUE	TRUE	FALSE	TRUE	TRUE	TRUE	TRUE
Cluster-11745.0	TRUE	TRUE	TRUE	TRUE	TRUE	TRUE	TRUE
Cluster-11747.0	TRUE	TRUE	TRUE	TRUE	TRUE	TRUE	TRUE
Cluster-11748.0	TRUE	FALSE	FALSE	TRUE	FALSE	TRUE	TRUE
Cluster-1175.0	TRUE	TRUE	FALSE	TRUE	TRUE	TRUE	TRUE
Cluster-11750.0	TRUE	FALSE	TRUE	FALSE	TRUE	FALSE	TRUE
Cluster-11753.0	TRUE	TRUE	TRUE	TRUE	TRUE	TRUE	TRUE
Cluster-11754.0	TRUE	FALSE	TRUE	TRUE	FALSE	FALSE	TRUE
Cluster-11755.0	FALSE	FALSE	FALSE	TRUE	FALSE	FALSE	TRUE
Cluster-11756.0	TRUE	TRUE	FALSE	TRUE	TRUE	TRUE	TRUE
Cluster-11760.0	TRUE	TRUE	TRUE	TRUE	TRUE	TRUE	TRUE
Cluster-11761.0	TRUE	FALSE	FALSE	TRUE	TRUE	TRUE	TRUE
Cluster-11761.1	TRUE	TRUE	TRUE	TRUE	TRUE	TRUE	TRUE
Cluster-11762.0	TRUE	TRUE	FALSE	TRUE	TRUE	TRUE	TRUE
Cluster-11765.0	FALSE	FALSE	FALSE	TRUE	TRUE	FALSE	TRUE
Cluster-11765.1	FALSE	FALSE	FALSE	TRUE	TRUE	FALSE	TRUE
Cluster-11766.0	TRUE	TRUE	TRUE	TRUE	TRUE	FALSE	TRUE
Cluster-1177.0	TRUE	FALSE	FALSE	TRUE	TRUE	FALSE	TRUE
Cluster-11770.0	FALSE	FALSE	FALSE	TRUE	FALSE	FALSE	TRUE
Cluster-11771.0	TRUE	TRUE	TRUE	TRUE	FALSE	TRUE	TRUE
Cluster-11772.0	TRUE	TRUE	TRUE	TRUE	TRUE	TRUE	TRUE
Cluster-11779.0	TRUE	TRUE	TRUE	TRUE	TRUE	TRUE	TRUE
Cluster-11780.0	FALSE	FALSE	FALSE	TRUE	FALSE	FALSE	TRUE
Cluster-11783.0	TRUE	FALSE	FALSE	TRUE	TRUE	FALSE	TRUE
Cluster-11788.0	FALSE	FALSE	FALSE	TRUE	FALSE	FALSE	TRUE
Cluster-11789.1	TRUE	FALSE	FALSE	TRUE	FALSE	TRUE	TRUE
Cluster-11789.2	TRUE	FALSE	FALSE	TRUE	FALSE	TRUE	TRUE
Cluster-11789.3	TRUE	FALSE	FALSE	TRUE	TRUE	TRUE	TRUE
Cluster-11789.4	TRUE	FALSE	FALSE	TRUE	TRUE	TRUE	TRUE
Cluster-11794.0	TRUE	TRUE	TRUE	TRUE	TRUE	TRUE	TRUE
Cluster-11798.0	FALSE	FALSE	FALSE	FALSE	FALSE	FALSE	TRUE
Cluster-11799.0	TRUE	FALSE	FALSE	TRUE	TRUE	TRUE	TRUE
Cluster-118.0	TRUE	TRUE	TRUE	TRUE	TRUE	TRUE	TRUE
Cluster-1180.0	TRUE	TRUE	TRUE	TRUE	TRUE	TRUE	TRUE
Cluster-11800.0	TRUE	TRUE	FALSE	TRUE	TRUE	TRUE	TRUE
Cluster-11806.0	FALSE	FALSE	TRUE	TRUE	TRUE	FALSE	TRUE
Cluster-11813.0	TRUE	FALSE	FALSE	TRUE	TRUE	FALSE	TRUE
Cluster-11814.0	FALSE	FALSE	FALSE	TRUE	FALSE	FALSE	TRUE
Cluster-11815.0	TRUE	TRUE	TRUE	TRUE	TRUE	TRUE	TRUE
Cluster-11817.0	TRUE	TRUE	FALSE	TRUE	TRUE	TRUE	TRUE
Cluster-11818.0	TRUE	TRUE	FALSE	TRUE	TRUE	TRUE	TRUE
Cluster-11819.0	FALSE	FALSE	FALSE	TRUE	FALSE	FALSE	TRUE
Cluster-11821.0	TRUE	FALSE	TRUE	TRUE	TRUE	TRUE	TRUE
Cluster-11824.0	TRUE	TRUE	TRUE	TRUE	FALSE	TRUE	TRUE
Cluster-11826.0	TRUE	TRUE	FALSE	TRUE	TRUE	TRUE	TRUE
Cluster-11827.0	TRUE	TRUE	TRUE	TRUE	TRUE	TRUE	TRUE
Cluster-11829.0	TRUE	FALSE	FALSE	TRUE	TRUE	FALSE	TRUE
Cluster-11830.0	TRUE	FALSE	FALSE	TRUE	FALSE	FALSE	TRUE
Cluster-11831.0	TRUE	FALSE	TRUE	FALSE	TRUE	FALSE	TRUE
Cluster-11832.0	TRUE	FALSE	FALSE	TRUE	FALSE	FALSE	TRUE
Cluster-11835.0	TRUE	TRUE	TRUE	TRUE	FALSE	FALSE	TRUE
Cluster-11838.0	FALSE	FALSE	FALSE	TRUE	FALSE	FALSE	TRUE
Cluster-11839.0	FALSE	FALSE	FALSE	TRUE	FALSE	FALSE	TRUE
Cluster-1184.0	TRUE	TRUE	FALSE	TRUE	FALSE	FALSE	TRUE
Cluster-11843.0	TRUE	TRUE	FALSE	TRUE	FALSE	TRUE	TRUE
Cluster-11844.0	TRUE	TRUE	FALSE	TRUE	TRUE	TRUE	TRUE
Cluster-11845.0	FALSE	FALSE	FALSE	TRUE	FALSE	FALSE	TRUE
Cluster-11848.0	TRUE	TRUE	TRUE	TRUE	TRUE	TRUE	TRUE
Cluster-1185.0	FALSE	FALSE	FALSE	TRUE	FALSE	FALSE	TRUE
Cluster-11852.0	TRUE	TRUE	TRUE	TRUE	TRUE	TRUE	TRUE
Cluster-11853.0	FALSE	TRUE	FALSE	TRUE	FALSE	FALSE	TRUE
Cluster-11853.1	FALSE	TRUE	FALSE	TRUE	FALSE	FALSE	TRUE
Cluster-11853.2	FALSE	TRUE	FALSE	TRUE	TRUE	FALSE	TRUE
Cluster-11853.3	FALSE	TRUE	FALSE	TRUE	TRUE	FALSE	TRUE
Cluster-11853.4	TRUE	TRUE	FALSE	TRUE	TRUE	FALSE	TRUE
Cluster-11854.0	TRUE	FALSE	FALSE	TRUE	FALSE	FALSE	TRUE
Cluster-11855.0	TRUE	TRUE	FALSE	TRUE	TRUE	TRUE	TRUE
Cluster-11856.0	TRUE	TRUE	TRUE	TRUE	TRUE	TRUE	TRUE
Cluster-11858.0	FALSE	FALSE	FALSE	TRUE	FALSE	FALSE	TRUE
Cluster-11859.0	TRUE	TRUE	TRUE	TRUE	TRUE	TRUE	TRUE
Cluster-1186.0	FALSE	TRUE	FALSE	TRUE	FALSE	FALSE	TRUE
Cluster-11860.0	TRUE	TRUE	TRUE	TRUE	FALSE	TRUE	TRUE
Cluster-11862.0	TRUE	FALSE	FALSE	FALSE	FALSE	FALSE	TRUE
Cluster-11865.0	TRUE	TRUE	TRUE	TRUE	TRUE	TRUE	TRUE
Cluster-11866.0	TRUE	TRUE	TRUE	TRUE	TRUE	TRUE	TRUE
Cluster-11866.1	TRUE	TRUE	TRUE	TRUE	TRUE	TRUE	TRUE
Cluster-11867.0	TRUE	TRUE	TRUE	TRUE	TRUE	TRUE	TRUE
Cluster-11869.0	TRUE	TRUE	FALSE	TRUE	TRUE	TRUE	TRUE
Cluster-11869.1	TRUE	TRUE	FALSE	TRUE	TRUE	TRUE	TRUE
Cluster-11869.2	TRUE	TRUE	FALSE	TRUE	TRUE	TRUE	TRUE
Cluster-11871.0	TRUE	FALSE	FALSE	TRUE	FALSE	FALSE	TRUE
Cluster-11873.0	TRUE	TRUE	TRUE	TRUE	TRUE	TRUE	TRUE
Cluster-11875.0	TRUE	TRUE	TRUE	TRUE	FALSE	FALSE	TRUE
Cluster-11876.0	TRUE	TRUE	TRUE	TRUE	TRUE	TRUE	TRUE
Cluster-11877.0	TRUE	TRUE	FALSE	TRUE	TRUE	TRUE	TRUE
Cluster-11878.0	TRUE	TRUE	TRUE	TRUE	TRUE	TRUE	TRUE
Cluster-1188.0	TRUE	TRUE	FALSE	TRUE	TRUE	TRUE	TRUE
Cluster-11883.0	TRUE	TRUE	TRUE	TRUE	TRUE	TRUE	TRUE
Cluster-11885.0	TRUE	TRUE	FALSE	TRUE	FALSE	TRUE	TRUE
Cluster-11888.0	TRUE	TRUE	TRUE	TRUE	TRUE	TRUE	TRUE
Cluster-11889.0	TRUE	TRUE	FALSE	TRUE	TRUE	TRUE	TRUE
Cluster-11890.0	TRUE	TRUE	TRUE	TRUE	TRUE	TRUE	TRUE
Cluster-11891.0	TRUE	TRUE	FALSE	TRUE	TRUE	TRUE	TRUE
Cluster-11894.0	FALSE	FALSE	FALSE	TRUE	TRUE	TRUE	TRUE
Cluster-11895.0	TRUE	TRUE	FALSE	TRUE	TRUE	TRUE	TRUE
Cluster-11898.0	TRUE	TRUE	TRUE	TRUE	TRUE	TRUE	TRUE
Cluster-11899.0	TRUE	TRUE	TRUE	TRUE	TRUE	TRUE	TRUE
Cluster-1190.0	TRUE	TRUE	FALSE	TRUE	TRUE	TRUE	TRUE
Cluster-11900.0	TRUE	TRUE	TRUE	TRUE	FALSE	TRUE	TRUE
Cluster-11900.1	TRUE	TRUE	TRUE	TRUE	FALSE	TRUE	TRUE
Cluster-11901.0	FALSE	FALSE	FALSE	TRUE	FALSE	FALSE	TRUE
Cluster-11904.0	TRUE	FALSE	FALSE	FALSE	FALSE	FALSE	TRUE
Cluster-11905.0	TRUE	TRUE	TRUE	TRUE	TRUE	TRUE	TRUE
Cluster-11907.0	FALSE	FALSE	FALSE	TRUE	FALSE	FALSE	TRUE
Cluster-11908.0	TRUE	TRUE	FALSE	FALSE	TRUE	FALSE	TRUE
Cluster-1191.0	TRUE	TRUE	FALSE	TRUE	TRUE	TRUE	TRUE
Cluster-11910.0	TRUE	TRUE	TRUE	TRUE	FALSE	TRUE	TRUE
Cluster-11910.1	TRUE	TRUE	TRUE	TRUE	FALSE	TRUE	TRUE
Cluster-11912.0	TRUE	TRUE	FALSE	TRUE	FALSE	TRUE	TRUE
Cluster-11913.0	TRUE	TRUE	TRUE	TRUE	TRUE	TRUE	TRUE
Cluster-11915.0	TRUE	TRUE	FALSE	TRUE	TRUE	FALSE	TRUE
Cluster-11916.0	TRUE	TRUE	TRUE	TRUE	TRUE	TRUE	TRUE
Cluster-11919.0	TRUE	TRUE	TRUE	TRUE	TRUE	FALSE	TRUE
Cluster-11920.0	TRUE	FALSE	FALSE	FALSE	FALSE	FALSE	TRUE
Cluster-11924.0	FALSE	TRUE	FALSE	TRUE	TRUE	FALSE	TRUE
Cluster-11927.0	TRUE	TRUE	TRUE	TRUE	TRUE	TRUE	TRUE
Cluster-11928.0	TRUE	TRUE	TRUE	TRUE	TRUE	TRUE	TRUE
Cluster-11929.0	TRUE	TRUE	TRUE	TRUE	TRUE	TRUE	TRUE
Cluster-11930.0	TRUE	FALSE	FALSE	TRUE	FALSE	TRUE	TRUE
Cluster-11931.0	TRUE	TRUE	FALSE	TRUE	FALSE	FALSE	TRUE
Cluster-11933.0	TRUE	TRUE	FALSE	TRUE	TRUE	TRUE	TRUE
Cluster-11934.0	TRUE	TRUE	TRUE	TRUE	TRUE	TRUE	TRUE
Cluster-11935.0	FALSE	FALSE	TRUE	TRUE	FALSE	FALSE	TRUE
Cluster-11937.0	TRUE	TRUE	TRUE	TRUE	TRUE	TRUE	TRUE
Cluster-11939.0	FALSE	FALSE	FALSE	TRUE	TRUE	FALSE	TRUE
Cluster-11942.0	FALSE	TRUE	FALSE	TRUE	FALSE	FALSE	TRUE
Cluster-11946.0	FALSE	FALSE	FALSE	FALSE	FALSE	FALSE	TRUE
Cluster-11948.0	TRUE	TRUE	TRUE	TRUE	FALSE	TRUE	TRUE
Cluster-11950.0	TRUE	TRUE	FALSE	TRUE	TRUE	TRUE	TRUE
Cluster-11953.0	TRUE	TRUE	TRUE	TRUE	FALSE	TRUE	TRUE
Cluster-11955.0	TRUE	TRUE	FALSE	TRUE	TRUE	TRUE	TRUE
Cluster-11956.0	TRUE	FALSE	TRUE	TRUE	TRUE	FALSE	TRUE
Cluster-11957.0	FALSE	FALSE	FALSE	TRUE	FALSE	FALSE	TRUE
Cluster-11959.0	TRUE	TRUE	TRUE	TRUE	TRUE	TRUE	TRUE
Cluster-11961.0	FALSE	TRUE	TRUE	TRUE	FALSE	FALSE	TRUE
Cluster-11962.0	TRUE	FALSE	TRUE	TRUE	TRUE	FALSE	TRUE
Cluster-11964.0	TRUE	TRUE	TRUE	TRUE	TRUE	TRUE	TRUE
Cluster-11965.0	TRUE	TRUE	TRUE	TRUE	TRUE	TRUE	TRUE
Cluster-11966.0	TRUE	TRUE	TRUE	TRUE	TRUE	FALSE	TRUE
Cluster-11969.1	TRUE	FALSE	FALSE	FALSE	FALSE	FALSE	TRUE
Cluster-1197.0	TRUE	TRUE	TRUE	TRUE	TRUE	TRUE	TRUE
Cluster-11970.0	TRUE	TRUE	TRUE	TRUE	TRUE	TRUE	TRUE
Cluster-11974.0	TRUE	TRUE	FALSE	TRUE	TRUE	FALSE	TRUE
Cluster-11981.0	TRUE	TRUE	FALSE	TRUE	TRUE	TRUE	TRUE
Cluster-11983.0	TRUE	FALSE	FALSE	TRUE	FALSE	TRUE	TRUE
Cluster-11985.0	TRUE	FALSE	FALSE	TRUE	TRUE	TRUE	TRUE
Cluster-11986.0	TRUE	TRUE	TRUE	TRUE	TRUE	FALSE	TRUE
Cluster-11988.0	TRUE	TRUE	TRUE	TRUE	TRUE	TRUE	TRUE
Cluster-11994.0	FALSE	FALSE	FALSE	TRUE	FALSE	FALSE	TRUE
Cluster-11997.0	TRUE	FALSE	FALSE	TRUE	TRUE	TRUE	TRUE
Cluster-12.0	FALSE	TRUE	TRUE	TRUE	TRUE	FALSE	TRUE
Cluster-1200.0	FALSE	FALSE	TRUE	TRUE	TRUE	FALSE	TRUE
Cluster-12000.0	TRUE	TRUE	FALSE	TRUE	TRUE	TRUE	TRUE
Cluster-12001.0	TRUE	TRUE	FALSE	TRUE	TRUE	TRUE	TRUE
Cluster-12003.0	TRUE	FALSE	FALSE	FALSE	FALSE	TRUE	TRUE
Cluster-12006.0	FALSE	TRUE	TRUE	TRUE	FALSE	FALSE	TRUE
Cluster-12007.0	FALSE	TRUE	FALSE	TRUE	TRUE	TRUE	TRUE
Cluster-1201.0	TRUE	FALSE	FALSE	TRUE	TRUE	FALSE	TRUE
Cluster-12011.0	TRUE	TRUE	TRUE	TRUE	TRUE	TRUE	TRUE
Cluster-12012.0	FALSE	FALSE	FALSE	TRUE	FALSE	FALSE	TRUE
Cluster-12013.0	TRUE	TRUE	TRUE	TRUE	TRUE	TRUE	TRUE
Cluster-12014.0	TRUE	TRUE	TRUE	TRUE	FALSE	FALSE	TRUE
Cluster-12016.0	FALSE	FALSE	FALSE	TRUE	FALSE	FALSE	TRUE
Cluster-12017.0	TRUE	TRUE	FALSE	TRUE	FALSE	FALSE	TRUE
Cluster-12018.0	TRUE	TRUE	TRUE	TRUE	TRUE	TRUE	TRUE
Cluster-12019.0	TRUE	TRUE	TRUE	TRUE	TRUE	TRUE	TRUE
Cluster-12020.0	FALSE	FALSE	FALSE	TRUE	TRUE	FALSE	TRUE
Cluster-12021.0	TRUE	FALSE	FALSE	TRUE	TRUE	FALSE	TRUE
Cluster-12022.0	TRUE	TRUE	TRUE	TRUE	FALSE	TRUE	TRUE
Cluster-12024.0	TRUE	FALSE	FALSE	TRUE	TRUE	TRUE	TRUE
Cluster-12025.0	TRUE	TRUE	FALSE	TRUE	TRUE	TRUE	TRUE
Cluster-12026.0	TRUE	TRUE	FALSE	TRUE	TRUE	TRUE	TRUE
Cluster-12027.0	TRUE	TRUE	TRUE	TRUE	TRUE	FALSE	TRUE
Cluster-12028.0	TRUE	FALSE	FALSE	TRUE	TRUE	FALSE	TRUE
Cluster-12032.0	FALSE	FALSE	FALSE	TRUE	FALSE	FALSE	TRUE
Cluster-12033.0	TRUE	FALSE	FALSE	TRUE	TRUE	TRUE	TRUE
Cluster-12035.0	TRUE	FALSE	FALSE	FALSE	FALSE	FALSE	TRUE
Cluster-12037.2	TRUE	TRUE	TRUE	TRUE	FALSE	FALSE	TRUE
Cluster-12037.4	TRUE	TRUE	TRUE	TRUE	FALSE	FALSE	TRUE
Cluster-12039.0	TRUE	FALSE	FALSE	TRUE	FALSE	FALSE	TRUE
Cluster-12040.0	TRUE	TRUE	TRUE	TRUE	TRUE	TRUE	TRUE
Cluster-12041.0	TRUE	TRUE	TRUE	TRUE	TRUE	TRUE	TRUE
Cluster-12042.0	TRUE	FALSE	FALSE	TRUE	FALSE	FALSE	TRUE
Cluster-12042.1	TRUE	FALSE	FALSE	TRUE	FALSE	FALSE	TRUE
Cluster-12042.2	TRUE	TRUE	FALSE	TRUE	TRUE	TRUE	TRUE
Cluster-12043.0	TRUE	FALSE	FALSE	TRUE	FALSE	TRUE	TRUE
Cluster-12044.0	TRUE	TRUE	TRUE	TRUE	TRUE	TRUE	TRUE
Cluster-1205.0	TRUE	FALSE	FALSE	TRUE	FALSE	FALSE	TRUE
Cluster-12050.0	FALSE	FALSE	FALSE	TRUE	FALSE	FALSE	TRUE
Cluster-12051.0	TRUE	TRUE	FALSE	TRUE	TRUE	FALSE	TRUE
Cluster-12053.0	TRUE	FALSE	FALSE	FALSE	FALSE	FALSE	TRUE
Cluster-12054.0	TRUE	TRUE	FALSE	TRUE	TRUE	TRUE	TRUE
Cluster-12056.0	TRUE	TRUE	FALSE	TRUE	TRUE	TRUE	TRUE
Cluster-12057.0	TRUE	TRUE	TRUE	TRUE	TRUE	TRUE	TRUE
Cluster-12058.0	FALSE	TRUE	TRUE	TRUE	TRUE	FALSE	TRUE
Cluster-12059.0	TRUE	TRUE	FALSE	TRUE	TRUE	TRUE	TRUE
Cluster-1206.0	TRUE	TRUE	TRUE	TRUE	FALSE	TRUE	TRUE
Cluster-12060.0	FALSE	FALSE	FALSE	TRUE	FALSE	FALSE	TRUE
Cluster-12061.0	TRUE	TRUE	TRUE	TRUE	FALSE	TRUE	TRUE
Cluster-12063.0	TRUE	FALSE	FALSE	TRUE	TRUE	FALSE	TRUE
Cluster-12065.0	TRUE	FALSE	FALSE	TRUE	FALSE	TRUE	TRUE
Cluster-12066.0	TRUE	TRUE	TRUE	TRUE	TRUE	FALSE	TRUE
Cluster-12068.0	TRUE	TRUE	TRUE	TRUE	TRUE	TRUE	TRUE
Cluster-12070.0	TRUE	TRUE	TRUE	TRUE	TRUE	TRUE	TRUE
Cluster-12074.0	TRUE	TRUE	TRUE	TRUE	TRUE	TRUE	TRUE
Cluster-12075.0	FALSE	TRUE	FALSE	TRUE	TRUE	TRUE	TRUE
Cluster-12075.1	FALSE	TRUE	FALSE	TRUE	TRUE	TRUE	TRUE
Cluster-12076.0	TRUE	TRUE	FALSE	TRUE	TRUE	TRUE	TRUE
Cluster-12077.0	TRUE	TRUE	FALSE	TRUE	TRUE	TRUE	TRUE
Cluster-12080.0	TRUE	TRUE	TRUE	TRUE	TRUE	TRUE	TRUE
Cluster-12083.0	TRUE	FALSE	TRUE	TRUE	FALSE	FALSE	TRUE
Cluster-12084.0	TRUE	TRUE	FALSE	TRUE	TRUE	TRUE	TRUE
Cluster-12085.0	TRUE	TRUE	TRUE	TRUE	TRUE	FALSE	TRUE
Cluster-12086.0	TRUE	TRUE	TRUE	TRUE	FALSE	TRUE	TRUE
Cluster-12088.0	TRUE	FALSE	FALSE	TRUE	TRUE	FALSE	TRUE
Cluster-12091.0	TRUE	FALSE	FALSE	TRUE	TRUE	FALSE	TRUE
Cluster-12093.0	TRUE	TRUE	FALSE	TRUE	FALSE	TRUE	TRUE
Cluster-12095.0	FALSE	TRUE	TRUE	TRUE	TRUE	FALSE	TRUE
Cluster-12096.0	TRUE	FALSE	FALSE	TRUE	FALSE	TRUE	TRUE
Cluster-12097.0	FALSE	FALSE	TRUE	FALSE	TRUE	FALSE	TRUE
Cluster-12099.0	TRUE	TRUE	FALSE	TRUE	TRUE	TRUE	TRUE
Cluster-1210.0	FALSE	FALSE	FALSE	TRUE	FALSE	FALSE	TRUE
Cluster-12105.0	TRUE	FALSE	FALSE	TRUE	FALSE	FALSE	TRUE
Cluster-12107.0	TRUE	TRUE	TRUE	TRUE	TRUE	TRUE	TRUE
Cluster-12109.0	TRUE	TRUE	TRUE	TRUE	FALSE	TRUE	TRUE
Cluster-1211.0	TRUE	TRUE	TRUE	TRUE	TRUE	TRUE	TRUE
Cluster-12112.0	TRUE	TRUE	TRUE	TRUE	TRUE	TRUE	TRUE
Cluster-12114.0	FALSE	FALSE	FALSE	TRUE	FALSE	FALSE	TRUE
Cluster-12117.0	TRUE	FALSE	FALSE	TRUE	TRUE	FALSE	TRUE
Cluster-12119.0	TRUE	TRUE	TRUE	TRUE	TRUE	TRUE	TRUE
Cluster-12120.0	TRUE	TRUE	FALSE	TRUE	FALSE	TRUE	TRUE
Cluster-12121.0	TRUE	TRUE	TRUE	TRUE	TRUE	TRUE	TRUE
Cluster-12122.0	TRUE	TRUE	TRUE	TRUE	FALSE	TRUE	TRUE
Cluster-12125.0	FALSE	FALSE	FALSE	TRUE	TRUE	FALSE	TRUE
Cluster-12126.0	TRUE	FALSE	FALSE	TRUE	FALSE	TRUE	TRUE
Cluster-12127.0	FALSE	FALSE	FALSE	TRUE	TRUE	FALSE	TRUE
Cluster-1213.0	TRUE	TRUE	FALSE	TRUE	FALSE	TRUE	TRUE
Cluster-12133.0	TRUE	TRUE	TRUE	TRUE	TRUE	TRUE	TRUE
Cluster-12134.0	TRUE	TRUE	FALSE	TRUE	TRUE	TRUE	TRUE
Cluster-12138.0	FALSE	FALSE	TRUE	TRUE	FALSE	FALSE	TRUE
Cluster-12139.0	TRUE	TRUE	TRUE	TRUE	FALSE	TRUE	TRUE
Cluster-1214.0	TRUE	FALSE	FALSE	TRUE	FALSE	FALSE	TRUE
Cluster-12143.0	TRUE	TRUE	FALSE	TRUE	TRUE	FALSE	TRUE
Cluster-12148.0	TRUE	TRUE	FALSE	TRUE	FALSE	FALSE	TRUE
Cluster-12149.0	FALSE	FALSE	FALSE	TRUE	FALSE	FALSE	TRUE
Cluster-12154.0	FALSE	FALSE	FALSE	TRUE	TRUE	FALSE	TRUE
Cluster-12155.0	TRUE	TRUE	TRUE	TRUE	TRUE	TRUE	TRUE
Cluster-12156.0	TRUE	TRUE	TRUE	TRUE	TRUE	TRUE	TRUE
Cluster-12160.0	TRUE	TRUE	FALSE	TRUE	TRUE	TRUE	TRUE
Cluster-12161.0	TRUE	TRUE	TRUE	TRUE	TRUE	TRUE	TRUE
Cluster-12162.0	TRUE	TRUE	FALSE	TRUE	TRUE	TRUE	TRUE
Cluster-12163.0	TRUE	TRUE	TRUE	TRUE	TRUE	TRUE	TRUE
Cluster-12164.0	TRUE	TRUE	TRUE	TRUE	FALSE	TRUE	TRUE
Cluster-12165.0	TRUE	TRUE	FALSE	TRUE	TRUE	TRUE	TRUE
Cluster-12166.0	TRUE	FALSE	FALSE	TRUE	TRUE	TRUE	TRUE
Cluster-12167.0	TRUE	FALSE	FALSE	TRUE	TRUE	FALSE	TRUE
Cluster-1217.0	TRUE	FALSE	FALSE	TRUE	TRUE	FALSE	TRUE
Cluster-12171.0	TRUE	FALSE	FALSE	TRUE	FALSE	TRUE	TRUE
Cluster-12174.0	FALSE	FALSE	FALSE	TRUE	FALSE	FALSE	TRUE
Cluster-12177.0	TRUE	TRUE	TRUE	TRUE	TRUE	TRUE	TRUE
Cluster-12179.0	TRUE	TRUE	TRUE	TRUE	TRUE	TRUE	TRUE
Cluster-12180.0	FALSE	TRUE	TRUE	TRUE	FALSE	FALSE	TRUE
Cluster-12182.0	TRUE	TRUE	FALSE	TRUE	TRUE	TRUE	TRUE
Cluster-12184.0	TRUE	TRUE	TRUE	TRUE	TRUE	TRUE	TRUE
Cluster-12185.0	TRUE	TRUE	TRUE	TRUE	TRUE	TRUE	TRUE
Cluster-12187.0	FALSE	TRUE	FALSE	TRUE	FALSE	FALSE	TRUE
Cluster-12189.0	FALSE	FALSE	FALSE	TRUE	FALSE	FALSE	TRUE
Cluster-12190.0	TRUE	FALSE	FALSE	FALSE	FALSE	FALSE	TRUE
Cluster-12191.0	TRUE	TRUE	TRUE	TRUE	FALSE	TRUE	TRUE
Cluster-12193.0	TRUE	TRUE	FALSE	TRUE	TRUE	TRUE	TRUE
Cluster-12194.0	TRUE	TRUE	TRUE	TRUE	TRUE	TRUE	TRUE
Cluster-12196.0	TRUE	FALSE	FALSE	TRUE	TRUE	FALSE	TRUE
Cluster-12196.1	TRUE	FALSE	FALSE	TRUE	TRUE	FALSE	TRUE
Cluster-12197.0	TRUE	TRUE	TRUE	TRUE	FALSE	FALSE	TRUE
Cluster-12198.0	TRUE	TRUE	TRUE	TRUE	TRUE	TRUE	TRUE
Cluster-122.0	TRUE	TRUE	TRUE	TRUE	TRUE	TRUE	TRUE
Cluster-1220.0	TRUE	TRUE	TRUE	TRUE	TRUE	TRUE	TRUE
Cluster-12201.0	FALSE	TRUE	FALSE	TRUE	TRUE	FALSE	TRUE
Cluster-12202.0	TRUE	TRUE	TRUE	TRUE	TRUE	TRUE	TRUE
Cluster-12203.0	TRUE	TRUE	TRUE	TRUE	TRUE	TRUE	TRUE
Cluster-12209.0	FALSE	FALSE	FALSE	TRUE	FALSE	FALSE	TRUE
Cluster-12212.0	FALSE	FALSE	FALSE	TRUE	FALSE	FALSE	TRUE
Cluster-12215.0	FALSE	FALSE	FALSE	TRUE	TRUE	FALSE	TRUE
Cluster-12216.0	TRUE	TRUE	TRUE	TRUE	FALSE	TRUE	TRUE
Cluster-12217.0	TRUE	TRUE	TRUE	TRUE	TRUE	TRUE	TRUE
Cluster-12217.1	TRUE	TRUE	TRUE	TRUE	TRUE	TRUE	TRUE
Cluster-12217.2	TRUE	TRUE	TRUE	TRUE	TRUE	TRUE	TRUE
Cluster-12217.3	TRUE	TRUE	TRUE	TRUE	TRUE	TRUE	TRUE
Cluster-12218.0	TRUE	TRUE	FALSE	TRUE	TRUE	TRUE	TRUE
Cluster-12219.0	TRUE	TRUE	TRUE	TRUE	TRUE	TRUE	TRUE
Cluster-12220.0	TRUE	TRUE	TRUE	TRUE	TRUE	TRUE	TRUE
Cluster-12222.0	FALSE	FALSE	FALSE	TRUE	FALSE	FALSE	TRUE
Cluster-12222.1	FALSE	FALSE	FALSE	TRUE	FALSE	FALSE	TRUE
Cluster-12224.0	TRUE	FALSE	FALSE	TRUE	TRUE	FALSE	TRUE
Cluster-12226.0	TRUE	FALSE	TRUE	TRUE	FALSE	FALSE	TRUE
Cluster-1223.0	TRUE	TRUE	TRUE	TRUE	TRUE	TRUE	TRUE
Cluster-12230.0	TRUE	TRUE	TRUE	TRUE	TRUE	TRUE	TRUE
Cluster-12231.0	FALSE	FALSE	FALSE	TRUE	FALSE	FALSE	TRUE
Cluster-12232.0	TRUE	TRUE	TRUE	TRUE	FALSE	FALSE	TRUE
Cluster-12234.0	TRUE	TRUE	FALSE	TRUE	TRUE	TRUE	TRUE
Cluster-12235.0	TRUE	TRUE	TRUE	TRUE	FALSE	TRUE	TRUE
Cluster-12236.0	FALSE	FALSE	FALSE	TRUE	FALSE	FALSE	TRUE
Cluster-12238.0	TRUE	FALSE	FALSE	TRUE	TRUE	FALSE	TRUE
Cluster-12241.0	TRUE	TRUE	TRUE	TRUE	FALSE	TRUE	TRUE
Cluster-12243.0	TRUE	TRUE	TRUE	TRUE	FALSE	FALSE	TRUE
Cluster-12244.0	FALSE	FALSE	FALSE	TRUE	FALSE	FALSE	TRUE
Cluster-12248.0	TRUE	TRUE	FALSE	TRUE	TRUE	FALSE	TRUE
Cluster-12253.0	FALSE	FALSE	FALSE	TRUE	FALSE	FALSE	TRUE
Cluster-12254.0	TRUE	FALSE	FALSE	TRUE	TRUE	TRUE	TRUE
Cluster-12257.0	TRUE	TRUE	FALSE	TRUE	TRUE	TRUE	TRUE
Cluster-12258.0	FALSE	FALSE	FALSE	TRUE	FALSE	FALSE	TRUE
Cluster-1226.0	TRUE	TRUE	TRUE	TRUE	TRUE	TRUE	TRUE
Cluster-12260.0	TRUE	TRUE	FALSE	TRUE	TRUE	TRUE	TRUE
Cluster-12261.0	TRUE	TRUE	TRUE	TRUE	TRUE	TRUE	TRUE
Cluster-12262.0	TRUE	FALSE	FALSE	TRUE	TRUE	TRUE	TRUE
Cluster-12264.0	TRUE	TRUE	TRUE	TRUE	TRUE	TRUE	TRUE
Cluster-12265.0	TRUE	FALSE	FALSE	TRUE	TRUE	FALSE	TRUE
Cluster-12267.0	TRUE	TRUE	TRUE	TRUE	TRUE	TRUE	TRUE
Cluster-12268.0	TRUE	TRUE	TRUE	TRUE	TRUE	TRUE	TRUE
Cluster-12269.0	TRUE	TRUE	FALSE	TRUE	FALSE	FALSE	TRUE
Cluster-12271.0	TRUE	TRUE	TRUE	TRUE	TRUE	TRUE	TRUE
Cluster-12274.0	TRUE	TRUE	FALSE	TRUE	TRUE	TRUE	TRUE
Cluster-12277.0	FALSE	FALSE	FALSE	TRUE	FALSE	FALSE	TRUE
Cluster-12277.1	FALSE	FALSE	FALSE	FALSE	FALSE	FALSE	TRUE
Cluster-12277.2	FALSE	FALSE	FALSE	FALSE	FALSE	FALSE	TRUE
Cluster-12278.1	TRUE	TRUE	TRUE	TRUE	TRUE	FALSE	TRUE
Cluster-12280.0	FALSE	FALSE	TRUE	TRUE	FALSE	FALSE	TRUE
Cluster-12281.0	TRUE	TRUE	TRUE	TRUE	TRUE	TRUE	TRUE
Cluster-12284.0	FALSE	FALSE	FALSE	FALSE	FALSE	FALSE	TRUE
Cluster-12286.0	FALSE	FALSE	FALSE	TRUE	FALSE	FALSE	TRUE
Cluster-12287.0	TRUE	TRUE	TRUE	TRUE	FALSE	TRUE	TRUE
Cluster-12288.0	TRUE	TRUE	FALSE	TRUE	FALSE	FALSE	TRUE
Cluster-1229.0	TRUE	FALSE	FALSE	TRUE	FALSE	FALSE	TRUE
Cluster-12290.0	FALSE	FALSE	FALSE	TRUE	FALSE	FALSE	TRUE
Cluster-12292.0	TRUE	TRUE	TRUE	TRUE	FALSE	TRUE	TRUE
Cluster-12293.0	TRUE	TRUE	TRUE	TRUE	TRUE	TRUE	TRUE
Cluster-12294.0	TRUE	TRUE	TRUE	TRUE	TRUE	TRUE	TRUE
Cluster-12295.0	TRUE	TRUE	TRUE	TRUE	TRUE	TRUE	TRUE
Cluster-12296.0	TRUE	FALSE	FALSE	TRUE	FALSE	TRUE	TRUE
Cluster-12297.0	TRUE	TRUE	TRUE	TRUE	TRUE	TRUE	TRUE
Cluster-12298.0	FALSE	TRUE	FALSE	TRUE	FALSE	FALSE	TRUE
Cluster-12299.0	TRUE	TRUE	TRUE	TRUE	TRUE	FALSE	TRUE
Cluster-123.0	TRUE	TRUE	FALSE	TRUE	TRUE	TRUE	TRUE
Cluster-1230.0	TRUE	TRUE	TRUE	TRUE	TRUE	TRUE	TRUE
Cluster-12300.0	TRUE	TRUE	TRUE	TRUE	TRUE	TRUE	TRUE
Cluster-12302.0	TRUE	TRUE	TRUE	TRUE	FALSE	TRUE	TRUE
Cluster-12303.0	TRUE	TRUE	TRUE	TRUE	FALSE	TRUE	TRUE
Cluster-12304.0	TRUE	FALSE	FALSE	FALSE	FALSE	FALSE	TRUE
Cluster-12305.0	TRUE	TRUE	TRUE	TRUE	TRUE	TRUE	TRUE
Cluster-12306.0	TRUE	FALSE	FALSE	TRUE	TRUE	FALSE	TRUE
Cluster-12308.0	TRUE	FALSE	FALSE	TRUE	FALSE	FALSE	TRUE
Cluster-1231.0	TRUE	FALSE	TRUE	TRUE	FALSE	FALSE	TRUE
Cluster-12314.0	TRUE	TRUE	TRUE	TRUE	TRUE	TRUE	TRUE
Cluster-12315.0	TRUE	FALSE	TRUE	TRUE	TRUE	FALSE	TRUE
Cluster-12317.0	TRUE	TRUE	TRUE	TRUE	TRUE	TRUE	TRUE
Cluster-12319.0	TRUE	TRUE	TRUE	TRUE	TRUE	TRUE	TRUE
Cluster-12320.0	FALSE	FALSE	FALSE	TRUE	FALSE	FALSE	TRUE
Cluster-12321.0	TRUE	TRUE	TRUE	TRUE	TRUE	TRUE	TRUE
Cluster-12322.0	TRUE	FALSE	FALSE	TRUE	TRUE	FALSE	TRUE
Cluster-12324.0	FALSE	FALSE	FALSE	TRUE	FALSE	FALSE	TRUE
Cluster-12326.0	TRUE	FALSE	FALSE	TRUE	TRUE	TRUE	TRUE
Cluster-12326.1	TRUE	FALSE	FALSE	TRUE	FALSE	TRUE	TRUE
Cluster-12327.0	TRUE	TRUE	TRUE	TRUE	TRUE	TRUE	TRUE
Cluster-12328.0	TRUE	TRUE	TRUE	TRUE	TRUE	TRUE	TRUE
Cluster-12329.0	TRUE	TRUE	TRUE	TRUE	TRUE	TRUE	TRUE
Cluster-12331.0	FALSE	FALSE	FALSE	TRUE	TRUE	FALSE	TRUE
Cluster-12333.0	TRUE	TRUE	TRUE	TRUE	TRUE	TRUE	TRUE
Cluster-12336.0	TRUE	TRUE	FALSE	TRUE	TRUE	TRUE	TRUE
Cluster-12337.0	FALSE	FALSE	FALSE	TRUE	TRUE	TRUE	TRUE
Cluster-12337.1	FALSE	FALSE	FALSE	TRUE	TRUE	TRUE	TRUE
Cluster-12337.2	FALSE	FALSE	FALSE	TRUE	TRUE	FALSE	TRUE
Cluster-12337.3	FALSE	FALSE	FALSE	TRUE	TRUE	TRUE	TRUE
Cluster-12337.4	FALSE	FALSE	FALSE	TRUE	TRUE	TRUE	TRUE
Cluster-12337.5	FALSE	FALSE	FALSE	TRUE	TRUE	TRUE	TRUE
Cluster-12337.6	FALSE	FALSE	FALSE	TRUE	TRUE	TRUE	TRUE
Cluster-12338.0	TRUE	TRUE	FALSE	TRUE	TRUE	TRUE	TRUE
Cluster-12339.0	TRUE	FALSE	FALSE	TRUE	FALSE	TRUE	TRUE
Cluster-1234.0	FALSE	FALSE	FALSE	TRUE	TRUE	FALSE	TRUE
Cluster-12340.0	FALSE	FALSE	FALSE	FALSE	FALSE	FALSE	TRUE
Cluster-12342.0	TRUE	TRUE	TRUE	TRUE	TRUE	TRUE	TRUE
Cluster-12345.0	TRUE	TRUE	FALSE	TRUE	TRUE	TRUE	TRUE
Cluster-12346.0	TRUE	FALSE	FALSE	TRUE	TRUE	TRUE	TRUE
Cluster-12347.0	FALSE	TRUE	FALSE	TRUE	FALSE	FALSE	TRUE
Cluster-12348.0	TRUE	TRUE	TRUE	TRUE	FALSE	FALSE	TRUE
Cluster-12349.0	TRUE	TRUE	FALSE	TRUE	TRUE	TRUE	TRUE
Cluster-12355.0	TRUE	TRUE	FALSE	TRUE	FALSE	TRUE	TRUE
Cluster-12356.1	TRUE	TRUE	TRUE	TRUE	TRUE	TRUE	TRUE
Cluster-12359.0	TRUE	TRUE	TRUE	TRUE	TRUE	FALSE	TRUE
Cluster-1236.0	TRUE	TRUE	FALSE	TRUE	FALSE	TRUE	TRUE
Cluster-12363.0	TRUE	TRUE	TRUE	TRUE	TRUE	FALSE	TRUE
Cluster-12364.0	TRUE	TRUE	FALSE	TRUE	TRUE	FALSE	TRUE
Cluster-12368.0	TRUE	TRUE	TRUE	TRUE	TRUE	TRUE	TRUE
Cluster-12371.0	TRUE	TRUE	TRUE	TRUE	FALSE	TRUE	TRUE
Cluster-12372.0	TRUE	TRUE	TRUE	TRUE	TRUE	TRUE	TRUE
Cluster-12373.0	TRUE	TRUE	TRUE	TRUE	TRUE	TRUE	TRUE
Cluster-12374.0	TRUE	TRUE	TRUE	TRUE	TRUE	TRUE	TRUE
Cluster-12374.1	TRUE	TRUE	FALSE	TRUE	TRUE	TRUE	TRUE
Cluster-12374.2	TRUE	TRUE	FALSE	TRUE	FALSE	TRUE	TRUE
Cluster-12376.0	TRUE	TRUE	FALSE	TRUE	FALSE	TRUE	TRUE
Cluster-12377.0	TRUE	TRUE	FALSE	TRUE	TRUE	FALSE	TRUE
Cluster-12378.0	FALSE	FALSE	FALSE	TRUE	FALSE	FALSE	TRUE
Cluster-12379.0	TRUE	FALSE	FALSE	TRUE	FALSE	FALSE	TRUE
Cluster-12381.0	TRUE	FALSE	FALSE	TRUE	FALSE	FALSE	TRUE
Cluster-12384.0	FALSE	FALSE	TRUE	TRUE	FALSE	FALSE	TRUE
Cluster-12386.0	TRUE	TRUE	FALSE	TRUE	TRUE	TRUE	TRUE
Cluster-1239.0	TRUE	FALSE	FALSE	TRUE	TRUE	FALSE	TRUE
Cluster-12391.0	TRUE	TRUE	TRUE	TRUE	TRUE	TRUE	TRUE
Cluster-12392.0	TRUE	TRUE	FALSE	TRUE	TRUE	TRUE	TRUE
Cluster-12394.0	TRUE	TRUE	TRUE	TRUE	TRUE	TRUE	TRUE
Cluster-12395.0	TRUE	TRUE	FALSE	TRUE	TRUE	TRUE	TRUE
Cluster-12396.0	TRUE	FALSE	TRUE	TRUE	TRUE	TRUE	TRUE
Cluster-12396.1	TRUE	FALSE	TRUE	TRUE	TRUE	TRUE	TRUE
Cluster-12396.2	TRUE	FALSE	TRUE	TRUE	TRUE	TRUE	TRUE
Cluster-12396.3	TRUE	FALSE	TRUE	TRUE	TRUE	TRUE	TRUE
Cluster-12396.4	TRUE	FALSE	TRUE	TRUE	FALSE	TRUE	TRUE
Cluster-12399.0	TRUE	TRUE	TRUE	TRUE	TRUE	TRUE	TRUE
Cluster-12402.0	TRUE	FALSE	TRUE	TRUE	TRUE	FALSE	TRUE
Cluster-12403.0	TRUE	TRUE	TRUE	TRUE	TRUE	TRUE	TRUE
Cluster-12408.0	FALSE	FALSE	FALSE	TRUE	TRUE	FALSE	TRUE
Cluster-1241.0	FALSE	TRUE	TRUE	TRUE	TRUE	FALSE	TRUE
Cluster-12411.0	TRUE	TRUE	TRUE	TRUE	TRUE	TRUE	TRUE
Cluster-12415.0	TRUE	TRUE	FALSE	TRUE	TRUE	TRUE	TRUE
Cluster-12418.0	TRUE	FALSE	FALSE	FALSE	FALSE	FALSE	TRUE
Cluster-12419.0	TRUE	TRUE	TRUE	TRUE	FALSE	TRUE	TRUE
Cluster-1242.0	TRUE	TRUE	FALSE	TRUE	TRUE	TRUE	TRUE
Cluster-12420.0	FALSE	FALSE	FALSE	TRUE	FALSE	FALSE	TRUE
Cluster-12421.0	TRUE	TRUE	TRUE	TRUE	TRUE	TRUE	TRUE
Cluster-12422.0	TRUE	FALSE	FALSE	TRUE	FALSE	TRUE	TRUE
Cluster-12423.0	FALSE	FALSE	FALSE	TRUE	TRUE	FALSE	TRUE
Cluster-12426.0	TRUE	FALSE	FALSE	TRUE	TRUE	FALSE	TRUE
Cluster-12428.0	TRUE	TRUE	TRUE	TRUE	TRUE	TRUE	TRUE
Cluster-1243.0	FALSE	FALSE	FALSE	FALSE	FALSE	FALSE	TRUE
Cluster-12430.0	TRUE	TRUE	TRUE	TRUE	TRUE	TRUE	TRUE
Cluster-12437.0	TRUE	FALSE	TRUE	FALSE	TRUE	FALSE	TRUE
Cluster-12438.0	TRUE	TRUE	TRUE	TRUE	TRUE	TRUE	TRUE
Cluster-12439.0	TRUE	TRUE	TRUE	TRUE	FALSE	FALSE	TRUE
Cluster-1244.0	TRUE	TRUE	FALSE	TRUE	TRUE	FALSE	TRUE
Cluster-12440.0	TRUE	TRUE	TRUE	TRUE	TRUE	TRUE	TRUE
Cluster-12441.0	TRUE	TRUE	TRUE	TRUE	FALSE	TRUE	TRUE
Cluster-12447.0	TRUE	FALSE	FALSE	TRUE	TRUE	FALSE	TRUE
Cluster-12449.0	TRUE	FALSE	TRUE	TRUE	TRUE	FALSE	TRUE
Cluster-1245.0	TRUE	FALSE	FALSE	TRUE	FALSE	FALSE	TRUE
Cluster-12450.0	TRUE	TRUE	FALSE	TRUE	TRUE	FALSE	TRUE
Cluster-12451.0	TRUE	TRUE	TRUE	TRUE	TRUE	TRUE	TRUE
Cluster-12456.0	FALSE	FALSE	FALSE	TRUE	TRUE	FALSE	TRUE
Cluster-12457.0	TRUE	TRUE	TRUE	TRUE	TRUE	TRUE	TRUE
Cluster-12457.1	TRUE	TRUE	TRUE	TRUE	TRUE	TRUE	TRUE
Cluster-12459.0	TRUE	FALSE	TRUE	TRUE	FALSE	TRUE	TRUE
Cluster-1246.0	TRUE	TRUE	TRUE	TRUE	FALSE	TRUE	TRUE
Cluster-12461.0	TRUE	FALSE	TRUE	TRUE	TRUE	FALSE	TRUE
Cluster-12462.0	TRUE	TRUE	TRUE	TRUE	TRUE	FALSE	TRUE
Cluster-12463.0	TRUE	TRUE	TRUE	TRUE	TRUE	TRUE	TRUE
Cluster-12467.0	TRUE	TRUE	TRUE	TRUE	FALSE	TRUE	TRUE
Cluster-12469.0	TRUE	TRUE	TRUE	TRUE	FALSE	TRUE	TRUE
Cluster-1247.0	TRUE	TRUE	TRUE	TRUE	TRUE	TRUE	TRUE
Cluster-12471.0	TRUE	TRUE	TRUE	TRUE	TRUE	TRUE	TRUE
Cluster-12472.0	TRUE	TRUE	TRUE	TRUE	TRUE	TRUE	TRUE
Cluster-12473.0	TRUE	TRUE	TRUE	TRUE	TRUE	TRUE	TRUE
Cluster-12474.0	TRUE	TRUE	FALSE	TRUE	TRUE	FALSE	TRUE
Cluster-12475.0	TRUE	FALSE	FALSE	TRUE	TRUE	TRUE	TRUE
Cluster-12476.0	TRUE	TRUE	TRUE	TRUE	TRUE	TRUE	TRUE
Cluster-12478.0	FALSE	FALSE	FALSE	FALSE	FALSE	FALSE	TRUE
Cluster-12479.0	FALSE	FALSE	FALSE	TRUE	TRUE	FALSE	TRUE
Cluster-12482.0	TRUE	FALSE	FALSE	TRUE	TRUE	FALSE	TRUE
Cluster-12483.0	TRUE	TRUE	TRUE	TRUE	TRUE	TRUE	TRUE
Cluster-12484.0	TRUE	TRUE	TRUE	TRUE	FALSE	TRUE	TRUE
Cluster-12485.0	FALSE	FALSE	FALSE	FALSE	FALSE	FALSE	TRUE
Cluster-12486.0	TRUE	FALSE	FALSE	TRUE	FALSE	FALSE	TRUE
Cluster-12487.0	TRUE	TRUE	FALSE	TRUE	TRUE	TRUE	TRUE
Cluster-12488.0	TRUE	TRUE	TRUE	TRUE	FALSE	TRUE	TRUE
Cluster-12489.0	TRUE	TRUE	TRUE	TRUE	TRUE	TRUE	TRUE
Cluster-1249.0	TRUE	TRUE	TRUE	TRUE	TRUE	TRUE	TRUE
Cluster-12491.0	TRUE	TRUE	TRUE	TRUE	TRUE	TRUE	TRUE
Cluster-12492.0	FALSE	FALSE	FALSE	TRUE	FALSE	FALSE	TRUE
Cluster-12494.0	FALSE	FALSE	FALSE	FALSE	FALSE	FALSE	TRUE
Cluster-12496.0	FALSE	FALSE	FALSE	TRUE	FALSE	FALSE	TRUE
Cluster-12497.0	FALSE	FALSE	FALSE	FALSE	TRUE	FALSE	TRUE
Cluster-12499.0	TRUE	FALSE	FALSE	TRUE	FALSE	FALSE	TRUE
Cluster-1250.0	FALSE	FALSE	FALSE	TRUE	FALSE	FALSE	TRUE
Cluster-12503.0	TRUE	FALSE	TRUE	FALSE	TRUE	FALSE	TRUE
Cluster-12504.0	TRUE	TRUE	TRUE	TRUE	TRUE	TRUE	TRUE
Cluster-12504.1	TRUE	TRUE	TRUE	TRUE	TRUE	TRUE	TRUE
Cluster-12505.0	TRUE	TRUE	TRUE	TRUE	TRUE	TRUE	TRUE
Cluster-12505.1	TRUE	TRUE	TRUE	TRUE	FALSE	TRUE	TRUE
Cluster-12505.2	TRUE	TRUE	TRUE	TRUE	TRUE	TRUE	TRUE
Cluster-12506.0	FALSE	TRUE	TRUE	TRUE	TRUE	FALSE	TRUE
Cluster-12510.0	TRUE	TRUE	TRUE	TRUE	TRUE	TRUE	TRUE
Cluster-12511.0	TRUE	TRUE	FALSE	TRUE	TRUE	FALSE	TRUE
Cluster-12512.0	TRUE	FALSE	TRUE	TRUE	TRUE	FALSE	TRUE
Cluster-12516.0	FALSE	FALSE	FALSE	TRUE	FALSE	FALSE	TRUE
Cluster-12517.0	TRUE	FALSE	FALSE	FALSE	FALSE	FALSE	TRUE
Cluster-12519.0	TRUE	TRUE	TRUE	TRUE	TRUE	TRUE	TRUE
Cluster-1252.0	FALSE	FALSE	FALSE	TRUE	TRUE	FALSE	TRUE
Cluster-12524.0	TRUE	FALSE	FALSE	TRUE	FALSE	FALSE	TRUE
Cluster-12525.0	TRUE	TRUE	FALSE	TRUE	FALSE	FALSE	TRUE
Cluster-12526.0	FALSE	FALSE	FALSE	TRUE	FALSE	FALSE	TRUE
Cluster-12527.0	TRUE	FALSE	FALSE	TRUE	FALSE	FALSE	TRUE
Cluster-12528.0	TRUE	FALSE	FALSE	TRUE	FALSE	TRUE	TRUE
Cluster-12531.0	FALSE	FALSE	TRUE	TRUE	FALSE	FALSE	TRUE
Cluster-12532.0	TRUE	FALSE	FALSE	FALSE	FALSE	FALSE	TRUE
Cluster-12536.0	TRUE	FALSE	FALSE	TRUE	TRUE	TRUE	TRUE
Cluster-12538.0	TRUE	TRUE	FALSE	TRUE	TRUE	TRUE	TRUE
Cluster-12539.0	TRUE	TRUE	TRUE	TRUE	FALSE	TRUE	TRUE
Cluster-12541.0	TRUE	TRUE	FALSE	TRUE	TRUE	TRUE	TRUE
Cluster-12543.0	TRUE	TRUE	TRUE	TRUE	TRUE	TRUE	TRUE
Cluster-12551.0	TRUE	FALSE	TRUE	TRUE	FALSE	TRUE	TRUE
Cluster-12553.0	TRUE	TRUE	TRUE	TRUE	TRUE	TRUE	TRUE
Cluster-12554.0	TRUE	TRUE	TRUE	TRUE	TRUE	TRUE	TRUE
Cluster-12555.0	TRUE	TRUE	FALSE	TRUE	TRUE	TRUE	TRUE
Cluster-12556.0	TRUE	TRUE	TRUE	TRUE	TRUE	FALSE	TRUE
Cluster-1256.0	TRUE	TRUE	TRUE	TRUE	TRUE	TRUE	TRUE
Cluster-12564.0	TRUE	FALSE	FALSE	TRUE	TRUE	FALSE	TRUE
Cluster-12565.0	TRUE	TRUE	TRUE	TRUE	TRUE	TRUE	TRUE
Cluster-12566.0	TRUE	TRUE	TRUE	TRUE	FALSE	FALSE	TRUE
Cluster-12571.0	FALSE	TRUE	FALSE	TRUE	FALSE	FALSE	TRUE
Cluster-12572.0	TRUE	TRUE	FALSE	TRUE	TRUE	TRUE	TRUE
Cluster-12574.0	FALSE	FALSE	FALSE	TRUE	TRUE	FALSE	TRUE
Cluster-12575.0	TRUE	TRUE	TRUE	TRUE	TRUE	TRUE	TRUE
Cluster-12579.0	TRUE	TRUE	FALSE	TRUE	TRUE	TRUE	TRUE
Cluster-1258.0	TRUE	FALSE	TRUE	TRUE	TRUE	FALSE	TRUE
Cluster-12581.0	FALSE	FALSE	FALSE	TRUE	FALSE	FALSE	TRUE
Cluster-12582.0	FALSE	TRUE	FALSE	TRUE	FALSE	FALSE	TRUE
Cluster-12583.0	TRUE	FALSE	FALSE	TRUE	TRUE	FALSE	TRUE
Cluster-12584.0	TRUE	TRUE	FALSE	TRUE	TRUE	TRUE	TRUE
Cluster-12586.0	FALSE	FALSE	FALSE	TRUE	FALSE	FALSE	TRUE
Cluster-12588.0	FALSE	TRUE	FALSE	TRUE	FALSE	FALSE	TRUE
Cluster-12589.0	TRUE	FALSE	FALSE	TRUE	TRUE	FALSE	TRUE
Cluster-1259.0	TRUE	TRUE	TRUE	TRUE	FALSE	TRUE	TRUE
Cluster-12590.0	TRUE	TRUE	FALSE	TRUE	TRUE	FALSE	TRUE
Cluster-12591.0	FALSE	FALSE	FALSE	FALSE	FALSE	FALSE	TRUE
Cluster-12592.0	TRUE	FALSE	FALSE	FALSE	FALSE	FALSE	TRUE
Cluster-12592.1	TRUE	TRUE	TRUE	TRUE	FALSE	TRUE	TRUE
Cluster-12592.2	TRUE	TRUE	TRUE	TRUE	FALSE	TRUE	TRUE
Cluster-12592.3	TRUE	TRUE	TRUE	TRUE	FALSE	TRUE	TRUE
Cluster-12592.4	TRUE	FALSE	FALSE	TRUE	FALSE	TRUE	TRUE
Cluster-12594.0	TRUE	TRUE	TRUE	TRUE	TRUE	TRUE	TRUE
Cluster-12595.0	TRUE	TRUE	TRUE	TRUE	FALSE	TRUE	TRUE
Cluster-12596.0	TRUE	FALSE	FALSE	TRUE	TRUE	FALSE	TRUE
Cluster-12599.0	TRUE	TRUE	FALSE	TRUE	TRUE	TRUE	TRUE
Cluster-1260.0	TRUE	TRUE	TRUE	TRUE	FALSE	TRUE	TRUE
Cluster-12601.0	TRUE	FALSE	TRUE	FALSE	FALSE	FALSE	TRUE
Cluster-1261.0	TRUE	FALSE	TRUE	TRUE	TRUE	TRUE	TRUE
Cluster-12610.0	TRUE	FALSE	FALSE	TRUE	FALSE	FALSE	TRUE
Cluster-12611.0	TRUE	TRUE	TRUE	TRUE	FALSE	TRUE	TRUE
Cluster-12612.0	TRUE	TRUE	FALSE	TRUE	TRUE	FALSE	TRUE
Cluster-12616.0	FALSE	FALSE	FALSE	TRUE	FALSE	FALSE	TRUE
Cluster-12617.0	FALSE	FALSE	FALSE	TRUE	TRUE	FALSE	TRUE
Cluster-12619.0	TRUE	FALSE	FALSE	TRUE	TRUE	TRUE	TRUE
Cluster-12619.1	TRUE	FALSE	FALSE	TRUE	TRUE	TRUE	TRUE
Cluster-1262.0	TRUE	TRUE	FALSE	TRUE	TRUE	TRUE	TRUE
Cluster-12620.0	FALSE	FALSE	FALSE	TRUE	FALSE	FALSE	TRUE
Cluster-12621.0	FALSE	FALSE	TRUE	TRUE	TRUE	FALSE	TRUE
Cluster-12623.0	TRUE	TRUE	FALSE	TRUE	FALSE	FALSE	TRUE
Cluster-12624.0	FALSE	FALSE	FALSE	TRUE	TRUE	FALSE	TRUE
Cluster-12626.0	FALSE	TRUE	TRUE	TRUE	TRUE	FALSE	TRUE
Cluster-12628.0	TRUE	TRUE	FALSE	TRUE	FALSE	TRUE	TRUE
Cluster-12629.0	TRUE	TRUE	TRUE	TRUE	TRUE	FALSE	TRUE
Cluster-1263.0	TRUE	FALSE	FALSE	TRUE	FALSE	FALSE	TRUE
Cluster-12635.0	TRUE	FALSE	TRUE	TRUE	TRUE	FALSE	TRUE
Cluster-12637.0	TRUE	FALSE	TRUE	TRUE	FALSE	TRUE	TRUE
Cluster-12638.0	TRUE	TRUE	TRUE	TRUE	TRUE	TRUE	TRUE
Cluster-12639.0	TRUE	FALSE	FALSE	TRUE	TRUE	FALSE	TRUE
Cluster-12640.0	FALSE	TRUE	TRUE	TRUE	FALSE	FALSE	TRUE
Cluster-12641.1	FALSE	TRUE	TRUE	TRUE	FALSE	FALSE	TRUE
Cluster-12642.0	FALSE	TRUE	TRUE	TRUE	FALSE	FALSE	TRUE
Cluster-12642.2	FALSE	TRUE	TRUE	TRUE	TRUE	FALSE	TRUE
Cluster-12647.0	TRUE	TRUE	TRUE	TRUE	TRUE	TRUE	TRUE
Cluster-12648.0	TRUE	TRUE	FALSE	TRUE	TRUE	TRUE	TRUE
Cluster-12648.1	TRUE	TRUE	FALSE	TRUE	TRUE	TRUE	TRUE
Cluster-12648.2	TRUE	TRUE	FALSE	TRUE	TRUE	TRUE	TRUE
Cluster-1265.0	FALSE	FALSE	FALSE	TRUE	FALSE	FALSE	TRUE
Cluster-12650.0	TRUE	TRUE	TRUE	TRUE	TRUE	TRUE	TRUE
Cluster-12651.0	TRUE	TRUE	TRUE	TRUE	TRUE	TRUE	TRUE
Cluster-12653.0	TRUE	TRUE	TRUE	TRUE	TRUE	TRUE	TRUE
Cluster-12656.0	TRUE	TRUE	TRUE	TRUE	TRUE	TRUE	TRUE
Cluster-12657.0	TRUE	TRUE	FALSE	TRUE	TRUE	TRUE	TRUE
Cluster-12658.0	FALSE	TRUE	FALSE	TRUE	TRUE	TRUE	TRUE
Cluster-12659.0	TRUE	TRUE	TRUE	TRUE	TRUE	FALSE	TRUE
Cluster-1266.0	TRUE	TRUE	TRUE	TRUE	TRUE	TRUE	TRUE
Cluster-12660.0	TRUE	TRUE	FALSE	TRUE	FALSE	FALSE	TRUE
Cluster-12661.0	FALSE	TRUE	TRUE	TRUE	FALSE	FALSE	TRUE
Cluster-12663.0	FALSE	FALSE	FALSE	TRUE	FALSE	FALSE	TRUE
Cluster-12664.0	TRUE	TRUE	FALSE	TRUE	FALSE	TRUE	TRUE
Cluster-12665.0	TRUE	TRUE	TRUE	TRUE	TRUE	TRUE	TRUE
Cluster-12666.0	FALSE	FALSE	FALSE	TRUE	TRUE	FALSE	TRUE
Cluster-12668.0	TRUE	TRUE	TRUE	TRUE	TRUE	TRUE	TRUE
Cluster-12669.0	TRUE	TRUE	TRUE	TRUE	TRUE	TRUE	TRUE
Cluster-12670.0	TRUE	TRUE	TRUE	TRUE	TRUE	TRUE	TRUE
Cluster-12671.0	TRUE	TRUE	TRUE	TRUE	TRUE	TRUE	TRUE
Cluster-12672.0	TRUE	TRUE	TRUE	TRUE	TRUE	TRUE	TRUE
Cluster-12673.0	TRUE	FALSE	FALSE	TRUE	TRUE	TRUE	TRUE
Cluster-12674.0	TRUE	TRUE	FALSE	TRUE	TRUE	TRUE	TRUE
Cluster-12675.0	TRUE	FALSE	FALSE	FALSE	FALSE	FALSE	TRUE
Cluster-12676.0	TRUE	FALSE	TRUE	FALSE	TRUE	FALSE	TRUE
Cluster-12677.0	TRUE	FALSE	TRUE	TRUE	TRUE	FALSE	TRUE
Cluster-12678.0	TRUE	TRUE	TRUE	TRUE	FALSE	TRUE	TRUE
Cluster-12680.0	TRUE	FALSE	FALSE	TRUE	TRUE	TRUE	TRUE
Cluster-12681.0	TRUE	FALSE	FALSE	TRUE	FALSE	FALSE	TRUE
Cluster-12683.0	TRUE	FALSE	FALSE	TRUE	TRUE	FALSE	TRUE
Cluster-12685.0	TRUE	TRUE	TRUE	TRUE	TRUE	TRUE	TRUE
Cluster-12688.0	FALSE	FALSE	FALSE	TRUE	TRUE	FALSE	TRUE
Cluster-12690.0	TRUE	TRUE	TRUE	TRUE	TRUE	TRUE	TRUE
Cluster-12691.0	TRUE	TRUE	TRUE	TRUE	TRUE	TRUE	TRUE
Cluster-12695.0	TRUE	FALSE	FALSE	TRUE	TRUE	FALSE	TRUE
Cluster-127.0	TRUE	FALSE	FALSE	TRUE	TRUE	FALSE	TRUE
Cluster-1270.0	FALSE	FALSE	FALSE	TRUE	FALSE	FALSE	TRUE
Cluster-12701.0	FALSE	TRUE	TRUE	TRUE	TRUE	TRUE	TRUE
Cluster-12701.1	FALSE	TRUE	TRUE	TRUE	TRUE	TRUE	TRUE
Cluster-12702.0	TRUE	TRUE	TRUE	TRUE	FALSE	TRUE	TRUE
Cluster-12705.0	TRUE	TRUE	TRUE	TRUE	TRUE	TRUE	TRUE
Cluster-12708.0	TRUE	TRUE	FALSE	TRUE	TRUE	TRUE	TRUE
Cluster-1271.0	FALSE	FALSE	FALSE	TRUE	TRUE	FALSE	TRUE
Cluster-12710.0	TRUE	TRUE	FALSE	TRUE	FALSE	TRUE	TRUE
Cluster-12711.0	TRUE	FALSE	TRUE	FALSE	TRUE	FALSE	TRUE
Cluster-12712.0	TRUE	TRUE	TRUE	TRUE	FALSE	TRUE	TRUE
Cluster-12713.0	TRUE	FALSE	FALSE	TRUE	TRUE	FALSE	TRUE
Cluster-12714.0	TRUE	TRUE	TRUE	TRUE	TRUE	TRUE	TRUE
Cluster-12719.0	TRUE	TRUE	TRUE	TRUE	TRUE	FALSE	TRUE
Cluster-12720.0	TRUE	TRUE	FALSE	TRUE	FALSE	TRUE	TRUE
Cluster-12721.0	TRUE	FALSE	FALSE	TRUE	FALSE	TRUE	TRUE
Cluster-12725.0	TRUE	FALSE	FALSE	TRUE	FALSE	TRUE	TRUE
Cluster-12727.0	TRUE	FALSE	FALSE	TRUE	FALSE	TRUE	TRUE
Cluster-12728.0	TRUE	TRUE	TRUE	TRUE	FALSE	FALSE	TRUE
Cluster-12729.0	FALSE	FALSE	FALSE	TRUE	FALSE	FALSE	TRUE
Cluster-1273.0	FALSE	FALSE	FALSE	FALSE	FALSE	FALSE	TRUE
Cluster-12731.0	TRUE	TRUE	TRUE	TRUE	TRUE	TRUE	TRUE
Cluster-12732.0	TRUE	TRUE	FALSE	TRUE	TRUE	TRUE	TRUE
Cluster-12733.0	TRUE	TRUE	TRUE	TRUE	TRUE	TRUE	TRUE
Cluster-12737.0	TRUE	TRUE	TRUE	TRUE	TRUE	TRUE	TRUE
Cluster-1274.0	FALSE	FALSE	FALSE	TRUE	TRUE	FALSE	TRUE
Cluster-12741.0	TRUE	TRUE	FALSE	TRUE	TRUE	TRUE	TRUE
Cluster-12745.0	TRUE	TRUE	TRUE	TRUE	TRUE	TRUE	TRUE
Cluster-12749.0	TRUE	TRUE	FALSE	TRUE	TRUE	TRUE	TRUE
Cluster-1275.0	FALSE	FALSE	FALSE	TRUE	FALSE	FALSE	TRUE
Cluster-12752.0	TRUE	FALSE	TRUE	TRUE	FALSE	FALSE	TRUE
Cluster-12752.1	TRUE	TRUE	TRUE	TRUE	FALSE	TRUE	TRUE
Cluster-12752.2	TRUE	TRUE	TRUE	TRUE	FALSE	TRUE	TRUE
Cluster-12752.3	TRUE	TRUE	TRUE	TRUE	FALSE	TRUE	TRUE
Cluster-12752.4	TRUE	TRUE	TRUE	TRUE	FALSE	TRUE	TRUE
Cluster-12759.0	FALSE	FALSE	FALSE	TRUE	FALSE	FALSE	TRUE
Cluster-1276.0	TRUE	TRUE	FALSE	TRUE	FALSE	TRUE	TRUE
Cluster-12761.0	FALSE	FALSE	FALSE	TRUE	FALSE	FALSE	TRUE
Cluster-12765.0	FALSE	FALSE	FALSE	TRUE	TRUE	FALSE	TRUE
Cluster-12767.0	TRUE	TRUE	FALSE	TRUE	TRUE	TRUE	TRUE
Cluster-12768.0	TRUE	FALSE	FALSE	TRUE	FALSE	FALSE	TRUE
Cluster-12769.0	TRUE	TRUE	FALSE	TRUE	TRUE	FALSE	TRUE
Cluster-12772.0	FALSE	FALSE	FALSE	TRUE	FALSE	FALSE	TRUE
Cluster-12776.0	TRUE	TRUE	TRUE	TRUE	TRUE	TRUE	TRUE
Cluster-12777.0	TRUE	TRUE	TRUE	TRUE	TRUE	TRUE	TRUE
Cluster-1278.0	TRUE	TRUE	FALSE	TRUE	TRUE	FALSE	TRUE
Cluster-12782.0	TRUE	TRUE	TRUE	TRUE	TRUE	TRUE	TRUE
Cluster-12783.0	TRUE	FALSE	TRUE	TRUE	TRUE	TRUE	TRUE
Cluster-12785.0	TRUE	TRUE	TRUE	TRUE	TRUE	TRUE	TRUE
Cluster-12787.0	TRUE	TRUE	TRUE	TRUE	TRUE	TRUE	TRUE
Cluster-12787.1	TRUE	TRUE	TRUE	TRUE	TRUE	TRUE	TRUE
Cluster-12787.2	TRUE	TRUE	TRUE	TRUE	TRUE	TRUE	TRUE
Cluster-12788.0	FALSE	FALSE	FALSE	TRUE	FALSE	FALSE	TRUE
Cluster-1279.0	TRUE	TRUE	TRUE	TRUE	TRUE	TRUE	TRUE
Cluster-12790.0	TRUE	TRUE	TRUE	TRUE	TRUE	FALSE	TRUE
Cluster-12791.0	FALSE	FALSE	TRUE	TRUE	FALSE	FALSE	TRUE
Cluster-12792.0	TRUE	TRUE	TRUE	TRUE	TRUE	TRUE	TRUE
Cluster-12793.0	TRUE	TRUE	TRUE	TRUE	TRUE	TRUE	TRUE
Cluster-12795.0	TRUE	TRUE	TRUE	TRUE	FALSE	TRUE	TRUE
Cluster-12796.0	TRUE	TRUE	TRUE	TRUE	FALSE	TRUE	TRUE
Cluster-12799.1	TRUE	TRUE	TRUE	TRUE	TRUE	TRUE	TRUE
Cluster-12799.2	TRUE	TRUE	TRUE	TRUE	TRUE	TRUE	TRUE
Cluster-12799.3	TRUE	TRUE	TRUE	TRUE	TRUE	TRUE	TRUE
Cluster-12799.4	TRUE	TRUE	TRUE	TRUE	TRUE	TRUE	TRUE
Cluster-12799.5	TRUE	TRUE	TRUE	TRUE	TRUE	TRUE	TRUE
Cluster-12799.6	TRUE	TRUE	TRUE	TRUE	TRUE	TRUE	TRUE
Cluster-12803.0	TRUE	TRUE	TRUE	TRUE	FALSE	TRUE	TRUE
Cluster-12804.0	TRUE	TRUE	TRUE	TRUE	TRUE	TRUE	TRUE
Cluster-12806.0	TRUE	FALSE	FALSE	TRUE	TRUE	FALSE	TRUE
Cluster-12807.0	TRUE	TRUE	TRUE	TRUE	FALSE	TRUE	TRUE
Cluster-1281.0	TRUE	TRUE	TRUE	TRUE	FALSE	TRUE	TRUE
Cluster-12810.0	FALSE	FALSE	FALSE	TRUE	FALSE	FALSE	TRUE
Cluster-12811.0	FALSE	FALSE	FALSE	FALSE	FALSE	FALSE	TRUE
Cluster-12816.1	FALSE	TRUE	FALSE	TRUE	FALSE	FALSE	TRUE
Cluster-12818.0	TRUE	TRUE	TRUE	TRUE	TRUE	TRUE	TRUE
Cluster-1282.0	TRUE	FALSE	FALSE	TRUE	TRUE	FALSE	TRUE
Cluster-12823.0	TRUE	TRUE	TRUE	TRUE	TRUE	TRUE	TRUE
Cluster-12825.0	FALSE	TRUE	FALSE	TRUE	TRUE	TRUE	TRUE
Cluster-12826.0	FALSE	TRUE	FALSE	TRUE	TRUE	FALSE	TRUE
Cluster-12826.1	FALSE	TRUE	FALSE	TRUE	TRUE	FALSE	TRUE
Cluster-12826.2	FALSE	TRUE	FALSE	TRUE	TRUE	FALSE	TRUE
Cluster-12826.3	FALSE	TRUE	FALSE	TRUE	TRUE	FALSE	TRUE
Cluster-12826.4	FALSE	TRUE	FALSE	TRUE	TRUE	FALSE	TRUE
Cluster-12826.5	FALSE	TRUE	FALSE	TRUE	FALSE	FALSE	TRUE
Cluster-12826.6	FALSE	TRUE	FALSE	TRUE	TRUE	FALSE	TRUE
Cluster-12827.0	TRUE	FALSE	FALSE	TRUE	TRUE	FALSE	TRUE
Cluster-12828.0	TRUE	TRUE	TRUE	TRUE	TRUE	FALSE	TRUE
Cluster-12829.0	FALSE	FALSE	FALSE	TRUE	FALSE	FALSE	TRUE
Cluster-12831.0	FALSE	TRUE	FALSE	TRUE	FALSE	FALSE	TRUE
Cluster-12832.0	TRUE	TRUE	TRUE	TRUE	TRUE	FALSE	TRUE
Cluster-12833.0	TRUE	TRUE	FALSE	TRUE	TRUE	TRUE	TRUE
Cluster-12834.0	TRUE	TRUE	TRUE	TRUE	FALSE	TRUE	TRUE
Cluster-12836.0	TRUE	TRUE	TRUE	TRUE	FALSE	TRUE	TRUE
Cluster-12839.0	TRUE	TRUE	TRUE	TRUE	TRUE	TRUE	TRUE
Cluster-1284.0	TRUE	FALSE	FALSE	TRUE	TRUE	TRUE	TRUE
Cluster-12842.0	TRUE	FALSE	FALSE	TRUE	FALSE	TRUE	TRUE
Cluster-12843.0	TRUE	TRUE	TRUE	TRUE	FALSE	TRUE	TRUE
Cluster-12844.0	TRUE	FALSE	FALSE	FALSE	FALSE	FALSE	TRUE
Cluster-12846.0	TRUE	TRUE	FALSE	TRUE	TRUE	TRUE	TRUE
Cluster-12848.0	TRUE	TRUE	TRUE	TRUE	TRUE	TRUE	TRUE
Cluster-12849.0	TRUE	TRUE	TRUE	TRUE	FALSE	TRUE	TRUE
Cluster-1285.0	TRUE	TRUE	TRUE	TRUE	TRUE	TRUE	TRUE
Cluster-12850.0	TRUE	TRUE	TRUE	TRUE	TRUE	TRUE	TRUE
Cluster-12851.0	TRUE	TRUE	TRUE	TRUE	TRUE	TRUE	TRUE
Cluster-12852.0	TRUE	TRUE	TRUE	TRUE	TRUE	TRUE	TRUE
Cluster-12852.1	TRUE	TRUE	TRUE	TRUE	TRUE	TRUE	TRUE
Cluster-12853.0	TRUE	FALSE	FALSE	TRUE	FALSE	FALSE	TRUE
Cluster-12855.0	TRUE	FALSE	FALSE	TRUE	TRUE	TRUE	TRUE
Cluster-12856.0	TRUE	TRUE	FALSE	TRUE	TRUE	TRUE	TRUE
Cluster-12857.0	FALSE	FALSE	FALSE	TRUE	TRUE	FALSE	TRUE
Cluster-12858.0	TRUE	TRUE	TRUE	TRUE	TRUE	TRUE	TRUE
Cluster-12859.0	FALSE	FALSE	FALSE	TRUE	FALSE	FALSE	TRUE
Cluster-12865.0	TRUE	FALSE	FALSE	TRUE	TRUE	FALSE	TRUE
Cluster-1287.0	TRUE	TRUE	TRUE	TRUE	TRUE	TRUE	TRUE
Cluster-12870.0	TRUE	FALSE	FALSE	TRUE	TRUE	FALSE	TRUE
Cluster-12872.0	TRUE	TRUE	TRUE	TRUE	FALSE	FALSE	TRUE
Cluster-12874.0	TRUE	TRUE	FALSE	TRUE	FALSE	TRUE	TRUE
Cluster-12876.0	TRUE	TRUE	FALSE	TRUE	TRUE	TRUE	TRUE
Cluster-12880.0	TRUE	TRUE	TRUE	TRUE	TRUE	TRUE	TRUE
Cluster-12885.0	FALSE	TRUE	FALSE	TRUE	FALSE	FALSE	TRUE
Cluster-12886.0	TRUE	TRUE	TRUE	TRUE	FALSE	TRUE	TRUE
Cluster-12887.0	TRUE	FALSE	FALSE	TRUE	FALSE	TRUE	TRUE
Cluster-12888.0	TRUE	TRUE	TRUE	TRUE	TRUE	TRUE	TRUE
Cluster-12891.0	TRUE	FALSE	FALSE	TRUE	TRUE	FALSE	TRUE
Cluster-12892.0	TRUE	FALSE	FALSE	TRUE	TRUE	FALSE	TRUE
Cluster-12893.0	TRUE	FALSE	FALSE	TRUE	FALSE	TRUE	TRUE
Cluster-12896.0	TRUE	TRUE	TRUE	TRUE	TRUE	TRUE	TRUE
Cluster-12898.0	TRUE	FALSE	TRUE	TRUE	FALSE	FALSE	TRUE
Cluster-129.0	TRUE	TRUE	TRUE	TRUE	FALSE	TRUE	TRUE
Cluster-1290.0	TRUE	FALSE	FALSE	FALSE	FALSE	FALSE	TRUE
Cluster-12900.0	TRUE	TRUE	FALSE	TRUE	TRUE	FALSE	TRUE
Cluster-12902.0	FALSE	FALSE	FALSE	TRUE	FALSE	FALSE	TRUE
Cluster-12905.0	TRUE	FALSE	FALSE	TRUE	TRUE	TRUE	TRUE
Cluster-12906.0	TRUE	TRUE	FALSE	TRUE	TRUE	TRUE	TRUE
Cluster-12908.0	TRUE	TRUE	TRUE	TRUE	TRUE	TRUE	TRUE
Cluster-12909.0	TRUE	TRUE	TRUE	TRUE	TRUE	TRUE	TRUE
Cluster-1291.0	TRUE	TRUE	TRUE	TRUE	TRUE	TRUE	TRUE
Cluster-12910.0	TRUE	TRUE	FALSE	TRUE	FALSE	TRUE	TRUE
Cluster-12911.0	TRUE	TRUE	TRUE	TRUE	TRUE	TRUE	TRUE
Cluster-12912.0	TRUE	FALSE	FALSE	TRUE	TRUE	TRUE	TRUE
Cluster-12916.0	TRUE	TRUE	FALSE	TRUE	FALSE	FALSE	TRUE
Cluster-12917.0	TRUE	TRUE	FALSE	TRUE	TRUE	TRUE	TRUE
Cluster-12919.0	TRUE	FALSE	FALSE	TRUE	TRUE	FALSE	TRUE
Cluster-1292.0	TRUE	TRUE	TRUE	TRUE	FALSE	TRUE	TRUE
Cluster-12924.0	TRUE	TRUE	TRUE	TRUE	TRUE	TRUE	TRUE
Cluster-12926.0	TRUE	TRUE	TRUE	TRUE	TRUE	TRUE	TRUE
Cluster-12927.0	TRUE	TRUE	TRUE	TRUE	FALSE	FALSE	TRUE
Cluster-12928.0	TRUE	FALSE	FALSE	TRUE	FALSE	FALSE	TRUE
Cluster-12929.0	TRUE	FALSE	FALSE	TRUE	FALSE	FALSE	TRUE
Cluster-1293.0	TRUE	TRUE	TRUE	TRUE	TRUE	TRUE	TRUE
Cluster-12932.0	TRUE	FALSE	FALSE	TRUE	TRUE	FALSE	TRUE
Cluster-12934.0	FALSE	TRUE	FALSE	TRUE	FALSE	FALSE	TRUE
Cluster-12936.0	TRUE	FALSE	TRUE	FALSE	FALSE	FALSE	TRUE
Cluster-12937.0	TRUE	TRUE	TRUE	TRUE	FALSE	TRUE	TRUE
Cluster-12939.0	FALSE	FALSE	TRUE	TRUE	TRUE	FALSE	TRUE
Cluster-1294.0	TRUE	TRUE	TRUE	TRUE	TRUE	TRUE	TRUE
Cluster-12940.0	TRUE	TRUE	TRUE	TRUE	TRUE	TRUE	TRUE
Cluster-12944.0	TRUE	TRUE	FALSE	TRUE	TRUE	TRUE	TRUE
Cluster-12945.0	TRUE	FALSE	FALSE	TRUE	FALSE	TRUE	TRUE
Cluster-12946.0	TRUE	TRUE	TRUE	TRUE	TRUE	TRUE	TRUE
Cluster-12947.0	TRUE	FALSE	FALSE	TRUE	TRUE	TRUE	TRUE
Cluster-12955.0	TRUE	TRUE	FALSE	TRUE	TRUE	TRUE	TRUE
Cluster-12956.0	TRUE	TRUE	TRUE	TRUE	TRUE	TRUE	TRUE
Cluster-12960.0	TRUE	TRUE	FALSE	TRUE	TRUE	TRUE	TRUE
Cluster-12962.0	TRUE	TRUE	TRUE	TRUE	TRUE	TRUE	TRUE
Cluster-12967.0	TRUE	TRUE	FALSE	TRUE	FALSE	TRUE	TRUE
Cluster-12968.0	TRUE	TRUE	TRUE	TRUE	TRUE	TRUE	TRUE
Cluster-12972.0	TRUE	FALSE	FALSE	TRUE	TRUE	FALSE	TRUE
Cluster-12973.0	TRUE	TRUE	TRUE	TRUE	TRUE	TRUE	TRUE
Cluster-12973.1	TRUE	TRUE	TRUE	TRUE	TRUE	TRUE	TRUE
Cluster-12973.2	TRUE	TRUE	TRUE	TRUE	TRUE	TRUE	TRUE
Cluster-12973.3	TRUE	TRUE	TRUE	TRUE	TRUE	TRUE	TRUE
Cluster-12973.4	TRUE	TRUE	TRUE	TRUE	TRUE	TRUE	TRUE
Cluster-12975.0	TRUE	TRUE	TRUE	TRUE	TRUE	TRUE	TRUE
Cluster-12977.0	TRUE	FALSE	FALSE	TRUE	TRUE	TRUE	TRUE
Cluster-12978.0	TRUE	FALSE	TRUE	TRUE	TRUE	FALSE	TRUE
Cluster-12979.0	TRUE	FALSE	TRUE	TRUE	TRUE	TRUE	TRUE
Cluster-1298.0	TRUE	TRUE	FALSE	TRUE	TRUE	TRUE	TRUE
Cluster-12980.0	TRUE	TRUE	TRUE	TRUE	TRUE	TRUE	TRUE
Cluster-12983.0	FALSE	FALSE	FALSE	TRUE	FALSE	FALSE	TRUE
Cluster-12985.0	TRUE	TRUE	FALSE	TRUE	TRUE	FALSE	TRUE
Cluster-12988.0	TRUE	FALSE	TRUE	TRUE	FALSE	FALSE	TRUE
Cluster-12989.0	TRUE	TRUE	TRUE	TRUE	TRUE	TRUE	TRUE
Cluster-1299.0	TRUE	TRUE	TRUE	TRUE	TRUE	TRUE	TRUE
Cluster-12990.0	TRUE	TRUE	TRUE	TRUE	TRUE	TRUE	TRUE
Cluster-12992.0	TRUE	FALSE	FALSE	TRUE	FALSE	TRUE	TRUE
Cluster-12994.0	TRUE	TRUE	TRUE	TRUE	TRUE	FALSE	TRUE
Cluster-12996.0	TRUE	TRUE	TRUE	TRUE	TRUE	FALSE	TRUE
Cluster-12998.0	FALSE	FALSE	TRUE	TRUE	TRUE	FALSE	TRUE
Cluster-12999.0	TRUE	FALSE	FALSE	TRUE	TRUE	FALSE	TRUE
Cluster-130.0	FALSE	FALSE	FALSE	TRUE	TRUE	FALSE	TRUE
Cluster-13001.0	TRUE	TRUE	FALSE	TRUE	TRUE	TRUE	TRUE
Cluster-13002.0	TRUE	TRUE	TRUE	TRUE	TRUE	TRUE	TRUE
Cluster-13007.0	TRUE	TRUE	TRUE	TRUE	TRUE	TRUE	TRUE
Cluster-13008.0	TRUE	TRUE	FALSE	TRUE	FALSE	TRUE	TRUE
Cluster-13009.0	TRUE	FALSE	FALSE	TRUE	TRUE	FALSE	TRUE
Cluster-13010.0	TRUE	TRUE	TRUE	TRUE	TRUE	FALSE	TRUE
Cluster-13012.0	TRUE	TRUE	TRUE	TRUE	FALSE	TRUE	TRUE
Cluster-13013.0	TRUE	TRUE	FALSE	TRUE	TRUE	TRUE	TRUE
Cluster-13014.0	FALSE	FALSE	FALSE	TRUE	FALSE	FALSE	TRUE
Cluster-13015.0	TRUE	TRUE	TRUE	TRUE	TRUE	TRUE	TRUE
[truncated: 199,297 more rows]
