# Supplementary material for: Transcriptomics Integrated with Metabolomics Unveil Carotenoids Accumulation and Correlated Gene Regulation in White and Yellow-Fleshed Turnip (Brassica rapa ssp. rapa)
Source: Genes (Basel). 2022 May 26;13(6):953. doi: 10.3390/genes13060953 (PMC9222417; doi:10.3390/genes13060953)
Supplement: Supplementary file 1 [file genes-13-00953-s001.zip › ╕╜═╝▒φ/Table S7.xlsx]

## Sheet: Sheet1
Ontology	ID	Description	Count	GeneRatio	geneID
GO:0016020	Cellular component	GO:0016020	membrane	67232	67232/172078	Cluster-100.0/Cluster-10004.0/Cluster-10006.0/Cluster-10018.0/Cluster-10023.0/Cluster-10025.0/Cluster-10026.0/Cluster-10035.0/Cluster-10039.0/Cluster-10049.0/Cluster-10049.1/Cluster-10049.2/Cluster-10049.4/Cluster-10049.5/Cluster-10050.0/Cluster-10067.0/Cluster-10069.0/Cluster-10069.1/Cluster-10078.0/Cluster-1008.0/Cluster-10098.0/Cluster-10102.0/Cluster-10113.0/Cluster-10123.0/Cluster-1013.0/Clu…
GO:0005576	Cellular component	GO:0005576	extracellular region	6681	6681/172078	Cluster-10025.0/Cluster-10062.0/Cluster-10062.1/Cluster-10062.2/Cluster-10065.0/Cluster-10102.0/Cluster-10240.0/Cluster-10255.0/Cluster-10284.0/Cluster-10355.0/Cluster-10448.0/Cluster-1052.0/Cluster-10604.0/Cluster-10630.0/Cluster-10653.0/Cluster-10653.1/Cluster-10666.0/Cluster-10669.0/Cluster-10701.0/Cluster-10719.0/Cluster-10720.0/Cluster-10726.0/Cluster-10741.0/Cluster-10751.0/Cluster-10902.0/…
GO:0005623	Cellular component	GO:0005623	cell	129203	129203/172078	Cluster-100.0/Cluster-10004.0/Cluster-10006.0/Cluster-10007.0/Cluster-10010.0/Cluster-10011.0/Cluster-10015.0/Cluster-10018.0/Cluster-10019.0/Cluster-10022.0/Cluster-10023.0/Cluster-10025.0/Cluster-1003.0/Cluster-10032.0/Cluster-10038.0/Cluster-10039.0/Cluster-10043.0/Cluster-10049.0/Cluster-10049.1/Cluster-10049.2/Cluster-10049.4/Cluster-10049.5/Cluster-10050.0/Cluster-10055.0/Cluster-10062.0/Cl…
GO:0009295	Cellular component	GO:0009295	nucleoid	487	487/172078	Cluster-10025.0/Cluster-10428.0/Cluster-11502.0/Cluster-13285.0/Cluster-14336.0/Cluster-14557.0/Cluster-15722.0/Cluster-16103.0/Cluster-16331.0/Cluster-16603.0/Cluster-16921.0/Cluster-17234.0/Cluster-1725.0/Cluster-17392.0/Cluster-17803.0/Cluster-18515.0/Cluster-18887.0/Cluster-18974.0/Cluster-19468.0/Cluster-199.0/Cluster-19968.0/Cluster-22050.0/Cluster-22233.0/Cluster-24118.8/Cluster-25160.0/Cl…
GO:0019012	Cellular component	GO:0019012	virion	51	51/172078	Cluster-30924.10318/Cluster-30924.11216/Cluster-30924.114714/Cluster-30924.11824/Cluster-30924.137805/Cluster-30924.141253/Cluster-30924.14210/Cluster-30924.14211/Cluster-30924.144199/Cluster-30924.144438/Cluster-30924.149118/Cluster-30924.149119/Cluster-30924.149120/Cluster-30924.149121/Cluster-30924.149532/Cluster-30924.150182/Cluster-30924.150680/Cluster-30924.150681/Cluster-30924.16598/Cluste…
GO:0030054	Cellular component	GO:0030054	cell junction	8678	8678/172078	Cluster-10237.0/Cluster-10278.0/Cluster-10424.0/Cluster-10580.0/Cluster-10831.0/Cluster-1085.0/Cluster-10916.0/Cluster-10939.0/Cluster-10942.0/Cluster-10977.0/Cluster-11057.0/Cluster-11069.0/Cluster-11112.0/Cluster-11120.0/Cluster-11127.0/Cluster-11158.0/Cluster-11209.0/Cluster-11219.0/Cluster-1122.2/Cluster-11376.0/Cluster-11427.0/Cluster-11651.0/Cluster-11710.0/Cluster-11730.0/Cluster-11742.0/C…
GO:0031974	Cellular component	GO:0031974	membrane-enclosed lumen	12029	12029/172078	Cluster-10007.0/Cluster-10070.3/Cluster-10070.6/Cluster-10070.7/Cluster-10070.8/Cluster-10131.0/Cluster-10176.0/Cluster-1022.0/Cluster-10234.0/Cluster-10307.0/Cluster-1032.0/Cluster-10428.0/Cluster-10506.0/Cluster-10536.0/Cluster-10575.0/Cluster-10607.0/Cluster-10631.0/Cluster-10651.0/Cluster-10830.0/Cluster-1100.0/Cluster-11041.0/Cluster-11059.0/Cluster-11084.0/Cluster-11103.0/Cluster-11112.0/Cl…
GO:0032991	Cellular component	GO:0032991	protein-containing complex	24992	24992/172078	Cluster-10006.0/Cluster-10049.0/Cluster-10049.1/Cluster-10049.2/Cluster-10049.4/Cluster-10049.5/Cluster-101.0/Cluster-1011.0/Cluster-10123.0/Cluster-10124.0/Cluster-10131.0/Cluster-10176.0/Cluster-1019.0/Cluster-10232.0/Cluster-10233.0/Cluster-10234.0/Cluster-10251.0/Cluster-10263.0/Cluster-10264.0/Cluster-10267.0/Cluster-10269.0/Cluster-10286.0/Cluster-10305.0/Cluster-10342.0/Cluster-10342.1/Clu…
GO:0043226	Cellular component	GO:0043226	organelle	102118	102118/172078	Cluster-10004.0/Cluster-10007.0/Cluster-10010.0/Cluster-10011.0/Cluster-10015.0/Cluster-10022.0/Cluster-10025.0/Cluster-1003.0/Cluster-10032.0/Cluster-10038.0/Cluster-10043.0/Cluster-10055.0/Cluster-10062.0/Cluster-10062.1/Cluster-10062.2/Cluster-10067.0/Cluster-10069.0/Cluster-10069.1/Cluster-10070.3/Cluster-10070.4/Cluster-10070.6/Cluster-10070.7/Cluster-10070.8/Cluster-10070.9/Cluster-10072.0/…
GO:0044215	Cellular component	GO:0044215	other organism	48	48/172078	Cluster-19047.0/Cluster-30924.109669/Cluster-30924.111749/Cluster-30924.114101/Cluster-30924.114772/Cluster-30924.115133/Cluster-30924.115134/Cluster-30924.117548/Cluster-30924.119346/Cluster-30924.124991/Cluster-30924.145202/Cluster-30924.145273/Cluster-30924.148253/Cluster-30924.153782/Cluster-30924.15551/Cluster-30924.156195/Cluster-30924.157487/Cluster-30924.157488/Cluster-30924.167459/Cluste…
GO:0044217	Cellular component	GO:0044217	other organism part	48	48/172078	Cluster-19047.0/Cluster-30924.109669/Cluster-30924.111749/Cluster-30924.114101/Cluster-30924.114772/Cluster-30924.115133/Cluster-30924.115134/Cluster-30924.117548/Cluster-30924.119346/Cluster-30924.124991/Cluster-30924.145202/Cluster-30924.145273/Cluster-30924.148253/Cluster-30924.153782/Cluster-30924.15551/Cluster-30924.156195/Cluster-30924.157487/Cluster-30924.157488/Cluster-30924.167459/Cluste…
GO:0044421	Cellular component	GO:0044421	extracellular region part	715	715/172078	Cluster-10604.0/Cluster-10720.0/Cluster-12042.2/Cluster-12093.0/Cluster-13359.0/Cluster-14137.0/Cluster-16184.0/Cluster-16271.0/Cluster-16984.0/Cluster-1768.0/Cluster-17719.0/Cluster-1793.0/Cluster-17962.0/Cluster-19458.0/Cluster-19510.0/Cluster-19599.0/Cluster-19801.0/Cluster-20016.0/Cluster-20338.0/Cluster-21681.0/Cluster-21740.0/Cluster-23038.0/Cluster-23364.0/Cluster-23562.0/Cluster-23569.0/C…
GO:0044422	Cellular component	GO:0044422	organelle part	50200	50200/172078	Cluster-10004.0/Cluster-10007.0/Cluster-10025.0/Cluster-10067.0/Cluster-10069.0/Cluster-10069.1/Cluster-10070.3/Cluster-10070.6/Cluster-10070.7/Cluster-10070.8/Cluster-10078.0/Cluster-1011.0/Cluster-10124.0/Cluster-10131.0/Cluster-10133.0/Cluster-10176.0/Cluster-1019.0/Cluster-10202.0/Cluster-10202.1/Cluster-1022.0/Cluster-1023.0/Cluster-10232.0/Cluster-10233.0/Cluster-10234.0/Cluster-10244.0/Clu…
GO:0044423	Cellular component	GO:0044423	virion part	41	41/172078	Cluster-30924.10318/Cluster-30924.11216/Cluster-30924.114714/Cluster-30924.11824/Cluster-30924.14210/Cluster-30924.14211/Cluster-30924.149532/Cluster-30924.150182/Cluster-30924.150680/Cluster-30924.150681/Cluster-30924.16598/Cluster-30924.166205/Cluster-30924.166817/Cluster-30924.16821/Cluster-30924.16852/Cluster-30924.170358/Cluster-30924.171144/Cluster-30924.19545/Cluster-30924.19739/Cluster-30…
GO:0044425	Cellular component	GO:0044425	membrane part	47543	47543/172078	Cluster-100.0/Cluster-10004.0/Cluster-10006.0/Cluster-10018.0/Cluster-10023.0/Cluster-10026.0/Cluster-10035.0/Cluster-10039.0/Cluster-10049.0/Cluster-10049.1/Cluster-10049.2/Cluster-10049.4/Cluster-10049.5/Cluster-10050.0/Cluster-10069.0/Cluster-10069.1/Cluster-10078.0/Cluster-10113.0/Cluster-10123.0/Cluster-10133.0/Cluster-10137.0/Cluster-10143.0/Cluster-10146.0/Cluster-10167.0/Cluster-10174.0/C…
GO:0044464	Cellular component	GO:0044464	cell part	128924	128924/172078	Cluster-100.0/Cluster-10004.0/Cluster-10006.0/Cluster-10007.0/Cluster-10010.0/Cluster-10011.0/Cluster-10015.0/Cluster-10018.0/Cluster-10019.0/Cluster-10022.0/Cluster-10023.0/Cluster-10025.0/Cluster-1003.0/Cluster-10032.0/Cluster-10038.0/Cluster-10039.0/Cluster-10043.0/Cluster-10049.0/Cluster-10049.1/Cluster-10049.2/Cluster-10049.4/Cluster-10049.5/Cluster-10050.0/Cluster-10055.0/Cluster-10062.0/Cl…
GO:0055044	Cellular component	GO:0055044	symplast	8674	8674/172078	Cluster-10237.0/Cluster-10278.0/Cluster-10424.0/Cluster-10580.0/Cluster-10831.0/Cluster-1085.0/Cluster-10916.0/Cluster-10939.0/Cluster-10942.0/Cluster-10977.0/Cluster-11057.0/Cluster-11069.0/Cluster-11112.0/Cluster-11120.0/Cluster-11127.0/Cluster-11158.0/Cluster-11209.0/Cluster-11219.0/Cluster-1122.2/Cluster-11376.0/Cluster-11427.0/Cluster-11651.0/Cluster-11710.0/Cluster-11730.0/Cluster-11742.0/C…
GO:0099080	Cellular component	GO:0099080	supramolecular complex	2614	2614/172078	Cluster-10269.0/Cluster-10342.0/Cluster-10342.1/Cluster-10342.2/Cluster-10342.3/Cluster-10342.4/Cluster-10342.5/Cluster-10342.6/Cluster-1045.0/Cluster-10506.0/Cluster-10607.0/Cluster-10757.0/Cluster-11057.0/Cluster-11127.0/Cluster-11219.0/Cluster-11453.0/Cluster-11630.0/Cluster-11643.0/Cluster-1180.0/Cluster-11865.0/Cluster-1281.0/Cluster-12850.0/Cluster-12911.0/Cluster-13040.0/Cluster-13123.0/Cl…
GO:0140110	Molecular function	GO:0140110	transcription regulator activity	11549	11549/172078	Cluster-1001.0/Cluster-10022.0/Cluster-10070.4/Cluster-10070.9/Cluster-101.0/Cluster-10103.0/Cluster-10104.0/Cluster-10124.0/Cluster-10128.0/Cluster-10129.0/Cluster-10176.0/Cluster-10288.0/Cluster-10308.0/Cluster-10315.0/Cluster-1034.0/Cluster-10351.0/Cluster-10411.0/Cluster-10433.0/Cluster-10453.0/Cluster-10529.0/Cluster-10551.0/Cluster-10575.0/Cluster-10595.0/Cluster-10596.0/Cluster-10638.0/Clu…
GO:0003824	Molecular function	GO:0003824	catalytic activity	87031	87031/172078	Cluster-100.0/Cluster-10004.0/Cluster-10006.0/Cluster-10007.0/Cluster-10010.0/Cluster-10011.0/Cluster-10015.0/Cluster-10019.0/Cluster-10025.0/Cluster-10034.0/Cluster-10035.0/Cluster-10037.0/Cluster-10038.0/Cluster-1004.0/Cluster-10040.0/Cluster-10043.0/Cluster-10044.0/Cluster-10049.3/Cluster-10050.0/Cluster-10055.0/Cluster-10056.0/Cluster-10065.0/Cluster-10067.0/Cluster-10069.0/Cluster-10069.1/Cl…
GO:0038024	Molecular function	GO:0038024	cargo receptor activity	1	1/172078	Cluster-27723.0
GO:0045735	Molecular function	GO:0045735	nutrient reservoir activity	246	246/172078	Cluster-10564.0/Cluster-12905.0/Cluster-13891.0/Cluster-15869.0/Cluster-16460.0/Cluster-1737.0/Cluster-20140.0/Cluster-20656.0/Cluster-21373.0/Cluster-21384.0/Cluster-22013.0/Cluster-22348.0/Cluster-23562.0/Cluster-24392.0/Cluster-30154.0/Cluster-30805.0/Cluster-30924.100695/Cluster-30924.100708/Cluster-30924.102045/Cluster-30924.102161/Cluster-30924.102162/Cluster-30924.103428/Cluster-30924.1034…
GO:0005198	Molecular function	GO:0005198	structural molecule activity	4611	4611/172078	Cluster-1011.0/Cluster-10234.0/Cluster-10359.0/Cluster-10434.0/Cluster-10475.0/Cluster-109.0/Cluster-10916.0/Cluster-11120.0/Cluster-11328.0/Cluster-11388.0/Cluster-11444.0/Cluster-11466.0/Cluster-1180.0/Cluster-11929.0/Cluster-12057.0/Cluster-1211.0/Cluster-12146.0/Cluster-12261.0/Cluster-12300.0/Cluster-12359.0/Cluster-12374.0/Cluster-12374.1/Cluster-12374.2/Cluster-12411.0/Cluster-12962.0/Clus…
GO:0005215	Molecular function	GO:0005215	transporter activity	11691	11691/172078	Cluster-10004.0/Cluster-10018.0/Cluster-10023.0/Cluster-10039.0/Cluster-10078.0/Cluster-10123.0/Cluster-10133.0/Cluster-10185.0/Cluster-10223.0/Cluster-1023.0/Cluster-10257.0/Cluster-10267.0/Cluster-10325.0/Cluster-10328.0/Cluster-10414.0/Cluster-10421.0/Cluster-10450.0/Cluster-10487.0/Cluster-10547.0/Cluster-10559.0/Cluster-10580.0/Cluster-10598.0/Cluster-10612.0/Cluster-1070.0/Cluster-10765.0/C…
GO:0005488	Molecular function	GO:0005488	binding	101687	101687/172078	Cluster-100.0/Cluster-10007.0/Cluster-10010.0/Cluster-10011.0/Cluster-10015.0/Cluster-10019.0/Cluster-10022.0/Cluster-10025.0/Cluster-1003.0/Cluster-10032.0/Cluster-10034.0/Cluster-10035.0/Cluster-1004.0/Cluster-10040.0/Cluster-10043.0/Cluster-10044.0/Cluster-10049.0/Cluster-10049.1/Cluster-10049.2/Cluster-10049.4/Cluster-10049.5/Cluster-10050.0/Cluster-10055.0/Cluster-10062.0/Cluster-10062.1/Clu…
GO:0031386	Molecular function	GO:0031386	protein tag	36	36/172078	Cluster-30924.12469/Cluster-30924.12471/Cluster-30924.12472/Cluster-30924.130087/Cluster-30924.133965/Cluster-30924.133966/Cluster-30924.134125/Cluster-30924.134126/Cluster-30924.134127/Cluster-30924.136220/Cluster-30924.147162/Cluster-30924.147163/Cluster-30924.147167/Cluster-30924.154705/Cluster-30924.157374/Cluster-30924.164407/Cluster-30924.167812/Cluster-30924.17757/Cluster-30924.21036/Clust…
GO:0090729	Molecular function	GO:0090729	toxin activity	9	9/172078	Cluster-30924.126234/Cluster-30924.26927/Cluster-30924.45162/Cluster-30924.45164/Cluster-30924.55601/Cluster-30924.55602/Cluster-30924.59577/Cluster-30924.94423/Cluster-39423.0
GO:0016209	Molecular function	GO:0016209	antioxidant activity	1224	1224/172078	Cluster-10098.0/Cluster-10591.0/Cluster-10751.0/Cluster-10934.0/Cluster-11045.0/Cluster-11144.0/Cluster-11246.0/Cluster-11374.0/Cluster-11533.0/Cluster-12041.0/Cluster-1220.0/Cluster-12415.0/Cluster-12818.0/Cluster-12880.0/Cluster-12917.0/Cluster-13107.0/Cluster-13345.0/Cluster-13418.0/Cluster-13499.0/Cluster-13676.0/Cluster-13802.0/Cluster-13953.0/Cluster-14043.0/Cluster-14171.0/Cluster-1489.0/C…
GO:0098772	Molecular function	GO:0098772	molecular function regulator	2988	2988/172078	Cluster-10121.0/Cluster-10184.0/Cluster-10251.0/Cluster-10255.0/Cluster-10404.0/Cluster-10581.0/Cluster-10584.0/Cluster-10585.0/Cluster-10630.0/Cluster-10720.0/Cluster-10914.0/Cluster-10976.0/Cluster-1105.0/Cluster-11072.0/Cluster-1108.0/Cluster-11084.0/Cluster-11134.0/Cluster-11246.0/Cluster-11302.0/Cluster-11375.0/Cluster-11375.1/Cluster-11375.2/Cluster-11375.3/Cluster-11375.4/Cluster-11395.0/C…
GO:0045182	Molecular function	GO:0045182	translation regulator activity	63	63/172078	Cluster-30924.105318/Cluster-30924.108602/Cluster-30924.108679/Cluster-30924.108680/Cluster-30924.109295/Cluster-30924.110145/Cluster-30924.11464/Cluster-30924.125683/Cluster-30924.126364/Cluster-30924.128807/Cluster-30924.130226/Cluster-30924.135326/Cluster-30924.136178/Cluster-30924.14394/Cluster-30924.146854/Cluster-30924.152639/Cluster-30924.154117/Cluster-30924.170125/Cluster-30924.170271/Cl…
GO:0060089	Molecular function	GO:0060089	molecular transducer activity	3368	3368/172078	Cluster-10580.0/Cluster-11032.0/Cluster-11046.0/Cluster-11072.0/Cluster-11203.0/Cluster-11302.0/Cluster-11408.0/Cluster-11408.2/Cluster-1144.0/Cluster-11734.0/Cluster-11752.0/Cluster-12013.0/Cluster-12287.0/Cluster-12440.0/Cluster-12592.4/Cluster-12792.0/Cluster-13020.0/Cluster-13120.0/Cluster-13120.1/Cluster-13451.0/Cluster-13681.0/Cluster-13792.0/Cluster-13886.0/Cluster-13995.0/Cluster-14243.0/…
GO:0140104	Molecular function	GO:0140104	molecular carrier activity	217	217/172078	Cluster-10062.0/Cluster-10062.1/Cluster-10062.2/Cluster-13825.0/Cluster-15117.0/Cluster-16973.0/Cluster-22577.0/Cluster-2529.0/Cluster-27333.0/Cluster-27333.1/Cluster-27333.2/Cluster-27755.0/Cluster-28219.0/Cluster-30924.100048/Cluster-30924.100617/Cluster-30924.100943/Cluster-30924.10167/Cluster-30924.10218/Cluster-30924.103338/Cluster-30924.105060/Cluster-30924.105061/Cluster-30924.105750/Clust…
GO:0000003	Biological process	GO:0000003	reproduction	14254	14254/172078	Cluster-10022.0/Cluster-10035.0/Cluster-10097.0/Cluster-10098.0/Cluster-101.0/Cluster-10111.0/Cluster-10128.0/Cluster-10129.0/Cluster-10142.0/Cluster-10148.0/Cluster-10263.0/Cluster-10264.0/Cluster-1034.0/Cluster-10359.0/Cluster-10360.0/Cluster-10372.0/Cluster-10416.0/Cluster-10448.0/Cluster-10451.0/Cluster-10508.0/Cluster-10575.0/Cluster-10636.0/Cluster-10638.0/Cluster-10651.0/Cluster-10690.0/Cl…
GO:0008152	Biological process	GO:0008152	metabolic process	93921	93921/172078	Cluster-10006.0/Cluster-10007.0/Cluster-10010.0/Cluster-10015.0/Cluster-10019.0/Cluster-10022.0/Cluster-10025.0/Cluster-1003.0/Cluster-10032.0/Cluster-10035.0/Cluster-10037.0/Cluster-10038.0/Cluster-1004.0/Cluster-10043.0/Cluster-10049.3/Cluster-10050.0/Cluster-10055.0/Cluster-10065.0/Cluster-10067.0/Cluster-10069.0/Cluster-10069.1/Cluster-10070.3/Cluster-10070.4/Cluster-10070.6/Cluster-10070.7/C…
GO:0001906	Biological process	GO:0001906	cell killing	78	78/172078	Cluster-11145.0/Cluster-11656.0/Cluster-12720.0/Cluster-15108.0/Cluster-16972.0/Cluster-18170.0/Cluster-258.0/Cluster-26330.0/Cluster-26853.0/Cluster-30924.101623/Cluster-30924.102667/Cluster-30924.102669/Cluster-30924.104203/Cluster-30924.107992/Cluster-30924.111735/Cluster-30924.112686/Cluster-30924.113196/Cluster-30924.115873/Cluster-30924.116102/Cluster-30924.116933/Cluster-30924.117963/Clust…
GO:0002376	Biological process	GO:0002376	immune system process	4930	4930/172078	Cluster-10175.0/Cluster-10282.0/Cluster-10361.0/Cluster-10361.1/Cluster-10361.2/Cluster-10361.3/Cluster-10409.0/Cluster-10436.0/Cluster-10743.0/Cluster-10747.0/Cluster-10819.0/Cluster-11047.0/Cluster-11113.0/Cluster-11200.0/Cluster-11206.0/Cluster-11363.0/Cluster-11417.0/Cluster-11533.0/Cluster-11891.0/Cluster-12001.0/Cluster-12448.0/Cluster-12457.0/Cluster-12457.1/Cluster-12625.0/Cluster-12674.0…
GO:0006791	Biological process	GO:0006791	sulfur utilization	9	9/172078	Cluster-30924.148025/Cluster-30924.157793/Cluster-30924.1672/Cluster-30924.170607/Cluster-30924.22623/Cluster-30924.60561/Cluster-30924.61312/Cluster-30924.61495/Cluster-30924.67730
GO:0040007	Biological process	GO:0040007	growth	5696	5696/172078	Cluster-10284.0/Cluster-10302.0/Cluster-10303.0/Cluster-10315.0/Cluster-10404.0/Cluster-10529.0/Cluster-10627.0/Cluster-10693.0/Cluster-10719.0/Cluster-10800.0/Cluster-11055.0/Cluster-11057.0/Cluster-11077.0/Cluster-1108.0/Cluster-11219.0/Cluster-11245.0/Cluster-11359.0/Cluster-11451.0/Cluster-11479.0/Cluster-11618.0/Cluster-11705.0/Cluster-1171.0/Cluster-11718.0/Cluster-11761.1/Cluster-11794.0/C…
GO:0007610	Biological process	GO:0007610	behavior	31	31/172078	Cluster-21902.0/Cluster-25996.0/Cluster-30924.102756/Cluster-30924.10679/Cluster-30924.108494/Cluster-30924.120066/Cluster-30924.124343/Cluster-30924.124572/Cluster-30924.129745/Cluster-30924.130888/Cluster-30924.130889/Cluster-30924.133679/Cluster-30924.145978/Cluster-30924.149925/Cluster-30924.150811/Cluster-30924.151167/Cluster-30924.23192/Cluster-30924.26496/Cluster-30924.26497/Cluster-30924.…
GO:0008283	Biological process	GO:0008283	cell proliferation	933	933/172078	Cluster-10237.0/Cluster-1111.0/Cluster-11280.0/Cluster-11745.0/Cluster-11988.0/Cluster-11989.0/Cluster-12059.0/Cluster-12281.0/Cluster-12475.0/Cluster-12727.0/Cluster-1464.0/Cluster-17074.0/Cluster-17494.0/Cluster-1766.0/Cluster-18077.0/Cluster-18176.0/Cluster-18243.0/Cluster-19673.0/Cluster-21426.0/Cluster-22427.0/Cluster-22776.0/Cluster-23583.0/Cluster-26442.0/Cluster-26606.0/Cluster-27201.0/Cl…
GO:0009987	Biological process	GO:0009987	cellular process	109568	109568/172078	Cluster-10006.0/Cluster-10007.0/Cluster-10010.0/Cluster-10015.0/Cluster-10019.0/Cluster-10022.0/Cluster-10025.0/Cluster-1003.0/Cluster-10032.0/Cluster-10035.0/Cluster-10038.0/Cluster-1004.0/Cluster-10043.0/Cluster-10049.0/Cluster-10049.1/Cluster-10049.2/Cluster-10049.4/Cluster-10049.5/Cluster-10055.0/Cluster-10062.0/Cluster-10062.1/Cluster-10062.2/Cluster-10067.0/Cluster-10069.0/Cluster-10069.1/C…
GO:0015976	Biological process	GO:0015976	carbon utilization	114	114/172078	Cluster-23843.0/Cluster-30908.0/Cluster-30924.105183/Cluster-30924.105184/Cluster-30924.111056/Cluster-30924.112414/Cluster-30924.11378/Cluster-30924.11379/Cluster-30924.115944/Cluster-30924.115945/Cluster-30924.116030/Cluster-30924.116045/Cluster-30924.125459/Cluster-30924.128712/Cluster-30924.129178/Cluster-30924.129179/Cluster-30924.129180/Cluster-30924.129792/Cluster-30924.130225/Cluster-3092…
GO:0019740	Biological process	GO:0019740	nitrogen utilization	131	131/172078	Cluster-1070.0/Cluster-11213.0/Cluster-11283.0/Cluster-11283.1/Cluster-11283.2/Cluster-15089.0/Cluster-15842.0/Cluster-17748.0/Cluster-18556.0/Cluster-18892.0/Cluster-19952.0/Cluster-20395.0/Cluster-22654.0/Cluster-22779.0/Cluster-26552.0/Cluster-27811.0/Cluster-28187.0/Cluster-28911.0/Cluster-29413.0/Cluster-30924.102160/Cluster-30924.103653/Cluster-30924.104240/Cluster-30924.110644/Cluster-3092…
GO:0022414	Biological process	GO:0022414	reproductive process	14212	14212/172078	Cluster-10022.0/Cluster-10035.0/Cluster-10097.0/Cluster-10098.0/Cluster-101.0/Cluster-10111.0/Cluster-10128.0/Cluster-10129.0/Cluster-10142.0/Cluster-10148.0/Cluster-10263.0/Cluster-10264.0/Cluster-1034.0/Cluster-10359.0/Cluster-10360.0/Cluster-10372.0/Cluster-10416.0/Cluster-10448.0/Cluster-10451.0/Cluster-10508.0/Cluster-10575.0/Cluster-10636.0/Cluster-10638.0/Cluster-10651.0/Cluster-10690.0/Cl…
GO:0022610	Biological process	GO:0022610	biological adhesion	228	228/172078	Cluster-20325.0/Cluster-26777.0/Cluster-30134.0/Cluster-30682.0/Cluster-30924.102901/Cluster-30924.10330/Cluster-30924.104728/Cluster-30924.104772/Cluster-30924.104777/Cluster-30924.104778/Cluster-30924.104780/Cluster-30924.104781/Cluster-30924.105669/Cluster-30924.106507/Cluster-30924.108028/Cluster-30924.108029/Cluster-30924.110343/Cluster-30924.113792/Cluster-30924.114788/Cluster-30924.114789/…
GO:0023052	Biological process	GO:0023052	signaling	17401	17401/172078	Cluster-10032.0/Cluster-1008.0/Cluster-10157.0/Cluster-10217.0/Cluster-10237.0/Cluster-10243.0/Cluster-10263.0/Cluster-10264.0/Cluster-10282.0/Cluster-10302.0/Cluster-10303.0/Cluster-10314.0/Cluster-1034.0/Cluster-10351.0/Cluster-10361.0/Cluster-10361.1/Cluster-10361.2/Cluster-10361.3/Cluster-10409.0/Cluster-10411.0/Cluster-10436.0/Cluster-1047.0/Cluster-10529.0/Cluster-10575.0/Cluster-10576.0/Cl…
GO:0032501	Biological process	GO:0032501	multicellular organismal process	23944	23944/172078	Cluster-10022.0/Cluster-10035.0/Cluster-10097.0/Cluster-10098.0/Cluster-10102.0/Cluster-10103.0/Cluster-10104.0/Cluster-10111.0/Cluster-10128.0/Cluster-10129.0/Cluster-10142.0/Cluster-10148.0/Cluster-10182.0/Cluster-1023.0/Cluster-10243.0/Cluster-10244.0/Cluster-10263.0/Cluster-10264.0/Cluster-10284.0/Cluster-10302.0/Cluster-10303.0/Cluster-10315.0/Cluster-1034.0/Cluster-10351.0/Cluster-10359.0/C…
GO:0032502	Biological process	GO:0032502	developmental process	26283	26283/172078	Cluster-10006.0/Cluster-10011.0/Cluster-10022.0/Cluster-10035.0/Cluster-10098.0/Cluster-10102.0/Cluster-10103.0/Cluster-10104.0/Cluster-10111.0/Cluster-10128.0/Cluster-10129.0/Cluster-10142.0/Cluster-10148.0/Cluster-10182.0/Cluster-1023.0/Cluster-10237.0/Cluster-10243.0/Cluster-10244.0/Cluster-10263.0/Cluster-10264.0/Cluster-10284.0/Cluster-10302.0/Cluster-10303.0/Cluster-10315.0/Cluster-1034.0/C…
GO:0040011	Biological process	GO:0040011	locomotion	486	486/172078	Cluster-10247.0/Cluster-10416.0/Cluster-10967.0/Cluster-11138.1/Cluster-11689.0/Cluster-12011.0/Cluster-13137.0/Cluster-13251.0/Cluster-13474.0/Cluster-13510.1/Cluster-13739.0/Cluster-14097.0/Cluster-14674.1/Cluster-15242.0/Cluster-15407.1/Cluster-16368.0/Cluster-16690.0/Cluster-17416.0/Cluster-17511.0/Cluster-17727.0/Cluster-17921.0/Cluster-1829.0/Cluster-18363.0/Cluster-18363.1/Cluster-1857.0/C…
GO:0043473	Biological process	GO:0043473	pigmentation	88	88/172078	Cluster-13034.0/Cluster-18739.0/Cluster-30924.101101/Cluster-30924.103292/Cluster-30924.104031/Cluster-30924.106348/Cluster-30924.113853/Cluster-30924.113854/Cluster-30924.116104/Cluster-30924.125039/Cluster-30924.126002/Cluster-30924.127481/Cluster-30924.127482/Cluster-30924.130002/Cluster-30924.130003/Cluster-30924.130510/Cluster-30924.130629/Cluster-30924.132254/Cluster-30924.132255/Cluster-30…
GO:0048511	Biological process	GO:0048511	rhythmic process	1560	1560/172078	Cluster-10800.0/Cluster-1081.0/Cluster-11072.0/Cluster-11238.0/Cluster-11302.0/Cluster-11386.0/Cluster-11558.0/Cluster-11878.0/Cluster-12065.0/Cluster-12164.0/Cluster-12926.0/Cluster-13120.0/Cluster-13120.1/Cluster-13289.0/Cluster-13681.0/Cluster-13839.0/Cluster-14175.0/Cluster-14175.1/Cluster-1418.0/Cluster-14758.0/Cluster-15501.0/Cluster-17766.0/Cluster-18306.0/Cluster-18567.0/Cluster-18991.0/C…
GO:0048518	Biological process	GO:0048518	positive regulation of biological process	9495	9495/172078	Cluster-10011.0/Cluster-101.0/Cluster-10111.0/Cluster-10128.0/Cluster-10129.0/Cluster-10175.0/Cluster-10176.0/Cluster-1034.0/Cluster-10404.0/Cluster-10436.0/Cluster-10506.0/Cluster-10508.0/Cluster-10575.0/Cluster-10579.0/Cluster-10579.1/Cluster-10584.0/Cluster-10585.0/Cluster-10607.0/Cluster-10713.0/Cluster-10732.0/Cluster-1081.0/Cluster-10992.0/Cluster-1100.0/Cluster-11057.0/Cluster-1111.0/Clust…
GO:0048519	Biological process	GO:0048519	negative regulation of biological process	9653	9653/172078	Cluster-10025.0/Cluster-10111.0/Cluster-1019.0/Cluster-10255.0/Cluster-10351.0/Cluster-10353.0/Cluster-10436.0/Cluster-10468.0/Cluster-1047.0/Cluster-10508.0/Cluster-10518.0/Cluster-10627.0/Cluster-10633.0/Cluster-10638.0/Cluster-10747.0/Cluster-10853.0/Cluster-1100.0/Cluster-11042.0/Cluster-11047.0/Cluster-11057.0/Cluster-11069.0/Cluster-1108.0/Cluster-11084.0/Cluster-1111.0/Cluster-11112.0/Clus…
GO:0050789	Biological process	GO:0050789	regulation of biological process	45775	45775/172078	Cluster-10006.0/Cluster-10011.0/Cluster-10018.0/Cluster-10022.0/Cluster-10025.0/Cluster-1003.0/Cluster-10032.0/Cluster-10069.0/Cluster-10069.1/Cluster-10070.4/Cluster-10070.9/Cluster-1008.0/Cluster-101.0/Cluster-10103.0/Cluster-10104.0/Cluster-10111.0/Cluster-10124.0/Cluster-10125.0/Cluster-10128.0/Cluster-10129.0/Cluster-10131.0/Cluster-10142.0/Cluster-10150.0/Cluster-10155.0/Cluster-10157.0/Clu…
GO:0050896	Biological process	GO:0050896	response to stimulus	51920	51920/172078	Cluster-10022.0/Cluster-10025.0/Cluster-10032.0/Cluster-10050.0/Cluster-10062.0/Cluster-10062.1/Cluster-10062.2/Cluster-10069.0/Cluster-10069.1/Cluster-10070.3/Cluster-10070.6/Cluster-10070.7/Cluster-10070.8/Cluster-10072.0/Cluster-10078.0/Cluster-1008.0/Cluster-10098.0/Cluster-10111.0/Cluster-10124.0/Cluster-10133.0/Cluster-10147.0/Cluster-10148.0/Cluster-10157.0/Cluster-10175.0/Cluster-10176.0/…
GO:0051179	Biological process	GO:0051179	localization	21664	21664/172078	Cluster-10018.0/Cluster-10023.0/Cluster-10026.0/Cluster-10039.0/Cluster-10049.0/Cluster-10049.1/Cluster-10049.2/Cluster-10049.4/Cluster-10049.5/Cluster-10062.0/Cluster-10062.1/Cluster-10062.2/Cluster-10078.0/Cluster-10121.0/Cluster-1013.0/Cluster-10133.0/Cluster-10217.0/Cluster-10223.0/Cluster-1023.0/Cluster-10237.0/Cluster-10244.0/Cluster-10257.0/Cluster-10267.0/Cluster-10286.0/Cluster-1029.0/Cl…
GO:0051704	Biological process	GO:0051704	multi-organism process	13983	13983/172078	Cluster-10097.0/Cluster-10111.0/Cluster-10124.0/Cluster-10204.0/Cluster-10243.0/Cluster-10282.0/Cluster-10314.0/Cluster-10347.0/Cluster-10347.1/Cluster-10347.2/Cluster-10347.3/Cluster-10347.4/Cluster-10347.5/Cluster-10353.0/Cluster-10361.0/Cluster-10361.1/Cluster-10361.2/Cluster-10361.3/Cluster-10392.0/Cluster-10393.0/Cluster-10394.0/Cluster-10395.0/Cluster-10409.0/Cluster-10415.0/Cluster-10416.0…
GO:0065007	Biological process	GO:0065007	biological regulation	50553	50553/172078	Cluster-10006.0/Cluster-10011.0/Cluster-10018.0/Cluster-10019.0/Cluster-10022.0/Cluster-10025.0/Cluster-1003.0/Cluster-10032.0/Cluster-10062.0/Cluster-10062.1/Cluster-10062.2/Cluster-10069.0/Cluster-10069.1/Cluster-10070.4/Cluster-10070.9/Cluster-1008.0/Cluster-101.0/Cluster-10103.0/Cluster-10104.0/Cluster-10111.0/Cluster-10124.0/Cluster-10125.0/Cluster-10128.0/Cluster-10129.0/Cluster-10131.0/Clu…
GO:0071840	Biological process	GO:0071840	cellular component organization or biogenesis	27254	27254/172078	Cluster-10006.0/Cluster-10025.0/Cluster-10049.0/Cluster-10049.1/Cluster-10049.2/Cluster-10049.4/Cluster-10049.5/Cluster-10102.0/Cluster-10111.0/Cluster-10142.0/Cluster-10151.0/Cluster-1019.0/Cluster-1022.0/Cluster-10237.0/Cluster-10244.0/Cluster-10263.0/Cluster-10264.0/Cluster-10272.0/Cluster-10284.0/Cluster-10286.0/Cluster-10342.0/Cluster-10342.1/Cluster-10342.2/Cluster-10342.3/Cluster-10342.4/C…
GO:0098754	Biological process	GO:0098754	detoxification	503	503/172078	Cluster-10310.0/Cluster-10371.0/Cluster-11062.0/Cluster-1109.0/Cluster-11267.0/Cluster-11267.1/Cluster-11267.2/Cluster-11267.4/Cluster-1131.0/Cluster-11468.0/Cluster-1220.0/Cluster-13026.0/Cluster-13026.1/Cluster-13907.0/Cluster-14483.0/Cluster-14921.0/Cluster-15012.0/Cluster-15475.0/Cluster-15714.0/Cluster-1606.0/Cluster-16146.0/Cluster-16958.0/Cluster-16994.0/Cluster-17319.0/Cluster-17527.0/Clu…
