# Supplementary material for: Transcriptomics Integrated with Metabolomics Unveil Carotenoids Accumulation and Correlated Gene Regulation in White and Yellow-Fleshed Turnip (Brassica rapa ssp. rapa)
Source: Genes (Basel). 2022 May 26;13(6):953. doi: 10.3390/genes13060953 (PMC9222417; doi:10.3390/genes13060953)
Supplement: Supplementary file 1 [file genes-13-00953-s001.zip › ╕╜═╝▒φ/Table S8.xlsx]

## Sheet: Sheet1
Classification	Code	CodeFunction	geneCount	geneList
CELLULAR PROCESSES AND SIGNALING	D	Cell cycle control, cell division, chromosome partitioning	3871	Cluster-10072.0,Cluster-10072.2,Cluster-10072.4,Cluster-10074.0,Cluster-10079.1,Cluster-10289.0,Cluster-10357.0,Cluster-10502.0,Cluster-10546.0,Cluster-10600.0,Cluster-10695.0,Cluster-107.0,Cluster-10831.0,Cluster-10978.0,Cluster-11066.0,Cluster-11257.0,Cluster-11386.0,Cluster-11399.0,Cluster-11424.0,Cluster-11556.0,Cluster-12109.0,Cluster-12295.0,Cluster-12297.0,Cluster-1266.0,Cluster-12839.0,Cl…
CELLULAR PROCESSES AND SIGNALING	M	Cell wall/membrane/envelope biogenesis	1806	Cluster-10006.0,Cluster-10968.0,Cluster-11106.0,Cluster-11259.0,Cluster-11436.0,Cluster-1223.0,Cluster-12668.0,Cluster-14520.0,Cluster-14597.0,Cluster-15457.0,Cluster-15778.0,Cluster-1579.0,Cluster-15885.0,Cluster-16092.0,Cluster-16666.0,Cluster-16979.0,Cluster-17279.0,Cluster-17845.0,Cluster-18221.0,Cluster-18293.0,Cluster-18696.0,Cluster-18866.0,Cluster-18869.0,Cluster-19534.0,Cluster-19591.0,C…
CELLULAR PROCESSES AND SIGNALING	N	Cell motility	38	Cluster-30924.115791,Cluster-30924.115792,Cluster-30924.115794,Cluster-30924.115797,Cluster-30924.115798,Cluster-30924.115799,Cluster-30924.1204,Cluster-30924.120470,Cluster-30924.1205,Cluster-30924.121024,Cluster-30924.121923,Cluster-30924.123125,Cluster-30924.137301,Cluster-30924.147193,Cluster-30924.149166,Cluster-30924.151658,Cluster-30924.151659,Cluster-30924.151660,Cluster-30924.151661,Clus…
CELLULAR PROCESSES AND SIGNALING	O	Posttranslational modification, protein turnover, chaperones	13277	Cluster-10007.0,Cluster-10035.0,Cluster-10098.0,Cluster-10175.0,Cluster-10179.0,Cluster-10182.0,Cluster-10220.0,Cluster-10228.0,Cluster-10240.0,Cluster-10246.0,Cluster-10251.0,Cluster-10263.0,Cluster-10264.0,Cluster-1028.0,Cluster-10291.0,Cluster-10292.0,Cluster-10310.0,Cluster-10318.0,Cluster-10371.0,Cluster-10401.0,Cluster-10410.0,Cluster-10442.0,Cluster-10471.0,Cluster-10505.0,Cluster-10518.0,…
CELLULAR PROCESSES AND SIGNALING	T	Signal transduction mechanisms	12696	Cluster-10018.0,Cluster-10032.0,Cluster-1008.0,Cluster-10144.0,Cluster-10148.0,Cluster-10155.0,Cluster-10157.0,Cluster-10167.0,Cluster-1028.0,Cluster-10416.0,Cluster-10442.0,Cluster-10502.0,Cluster-10534.0,Cluster-10535.0,Cluster-10576.0,Cluster-10580.0,Cluster-10627.0,Cluster-10768.0,Cluster-10791.0,Cluster-10828.0,Cluster-10831.0,Cluster-11008.0,Cluster-11042.0,Cluster-11046.0,Cluster-11067.0,C…
CELLULAR PROCESSES AND SIGNALING	U	Intracellular trafficking, secretion, and vesicular transport	6921	Cluster-10049.0,Cluster-10049.1,Cluster-10049.2,Cluster-10049.4,Cluster-10049.5,Cluster-10123.0,Cluster-1013.0,Cluster-1029.0,Cluster-10486.0,Cluster-10598.0,Cluster-10713.0,Cluster-10753.0,Cluster-10791.0,Cluster-11268.0,Cluster-11284.0,Cluster-11482.0,Cluster-11499.0,Cluster-11564.0,Cluster-11601.0,Cluster-11728.0,Cluster-11771.0,Cluster-12112.0,Cluster-12217.0,Cluster-12217.1,Cluster-12217.2,C…
CELLULAR PROCESSES AND SIGNALING	V	Defense mechanisms	876	Cluster-10121.0,Cluster-10720.0,Cluster-11335.0,Cluster-11970.0,Cluster-12399.0,Cluster-13109.0,Cluster-14098.0,Cluster-1471.0,Cluster-14928.0,Cluster-14949.0,Cluster-1505.0,Cluster-16158.0,Cluster-16184.0,Cluster-17276.0,Cluster-1740.0,Cluster-175.0,Cluster-17635.0,Cluster-1791.0,Cluster-17977.0,Cluster-1809.0,Cluster-18179.0,Cluster-18640.0,Cluster-18781.0,Cluster-18781.1,Cluster-18781.2,Cluste…
CELLULAR PROCESSES AND SIGNALING	W	Extracellular structures	353	Cluster-1241.0,Cluster-12668.0,Cluster-15457.0,Cluster-16666.0,Cluster-18293.0,Cluster-19591.0,Cluster-21681.0,Cluster-22257.0,Cluster-22850.0,Cluster-24663.0,Cluster-27293.0,Cluster-27687.0,Cluster-27688.0,Cluster-28337.0,Cluster-30924.100333,Cluster-30924.100514,Cluster-30924.100702,Cluster-30924.101014,Cluster-30924.101149,Cluster-30924.101449,Cluster-30924.102104,Cluster-30924.102105,Cluster-…
CELLULAR PROCESSES AND SIGNALING	Y	Nuclear structure	595	Cluster-10753.0,Cluster-13521.0,Cluster-17413.0,Cluster-20055.0,Cluster-20862.0,Cluster-21227.0,Cluster-22813.0,Cluster-23346.0,Cluster-26924.0,Cluster-27755.0,Cluster-28730.0,Cluster-28815.0,Cluster-30749.0,Cluster-30924.100124,Cluster-30924.100389,Cluster-30924.100392,Cluster-30924.100885,Cluster-30924.100886,Cluster-30924.101148,Cluster-30924.101453,Cluster-30924.101690,Cluster-30924.101694,Cl…
CELLULAR PROCESSES AND SIGNALING	Z	Cytoskeleton	2939	Cluster-10269.0,Cluster-10342.0,Cluster-10342.1,Cluster-10342.2,Cluster-10342.3,Cluster-10342.4,Cluster-10342.5,Cluster-10342.6,Cluster-10359.0,Cluster-10502.0,Cluster-10534.0,Cluster-11110.0,Cluster-11117.0,Cluster-11127.0,Cluster-11411.0,Cluster-11453.0,Cluster-11643.0,Cluster-11771.0,Cluster-11794.0,Cluster-1180.0,Cluster-11806.0,Cluster-12374.0,Cluster-12594.0,Cluster-12731.0,Cluster-12850.0,…
INFORMATION STORAGE AND PROCESSING	A	RNA processing and modification	5064	Cluster-10070.3,Cluster-10070.6,Cluster-10070.7,Cluster-10070.8,Cluster-10173.0,Cluster-10493.0,Cluster-1056.0,Cluster-11103.0,Cluster-11238.0,Cluster-11594.0,Cluster-11689.0,Cluster-11694.0,Cluster-12011.0,Cluster-1211.0,Cluster-12342.0,Cluster-12359.0,Cluster-12363.0,Cluster-12469.0,Cluster-12556.0,Cluster-12665.0,Cluster-12860.0,Cluster-12975.0,Cluster-13007.0,Cluster-1302.0,Cluster-13236.0,Cl…
INFORMATION STORAGE AND PROCESSING	B	Chromatin structure and dynamics	1854	Cluster-10125.0,Cluster-10831.0,Cluster-1111.0,Cluster-11142.0,Cluster-11424.0,Cluster-11502.0,Cluster-11876.0,Cluster-12990.0,Cluster-13042.0,Cluster-13156.0,Cluster-13701.0,Cluster-14099.0,Cluster-14600.0,Cluster-14762.0,Cluster-15535.0,Cluster-15535.1,Cluster-1572.0,Cluster-162.0,Cluster-16603.0,Cluster-16859.0,Cluster-16981.0,Cluster-17392.0,Cluster-17400.0,Cluster-18015.0,Cluster-18077.0,Clu…
INFORMATION STORAGE AND PROCESSING	J	Translation, ribosomal structure and biogenesis	6577	Cluster-10056.0,Cluster-1011.0,Cluster-10234.0,Cluster-10276.0,Cluster-10276.1,Cluster-10364.0,Cluster-10434.0,Cluster-10451.0,Cluster-10475.0,Cluster-10660.0,Cluster-10747.0,Cluster-109.0,Cluster-10916.0,Cluster-11020.0,Cluster-11077.0,Cluster-11092.0,Cluster-11120.0,Cluster-11125.0,Cluster-11192.0,Cluster-11388.0,Cluster-11444.0,Cluster-11466.0,Cluster-11594.0,Cluster-11646.0,Cluster-11710.0,Cl…
INFORMATION STORAGE AND PROCESSING	K	Transcription	7470	Cluster-10011.0,Cluster-10022.0,Cluster-1003.0,Cluster-10070.4,Cluster-10070.9,Cluster-101.0,Cluster-10125.0,Cluster-10128.0,Cluster-10129.0,Cluster-10131.0,Cluster-10142.0,Cluster-1034.0,Cluster-10416.0,Cluster-10551.0,Cluster-10651.0,Cluster-1081.0,Cluster-10821.0,Cluster-10850.0,Cluster-10850.1,Cluster-1092.0,Cluster-1111.0,Cluster-11138.0,Cluster-11160.0,Cluster-11240.0,Cluster-11280.0,Cluste…
INFORMATION STORAGE AND PROCESSING	L	Replication, recombination and repair	3415	Cluster-10001.0,Cluster-10079.0,Cluster-10558.0,Cluster-10710.0,Cluster-10797.0,Cluster-10831.0,Cluster-10988.0,Cluster-1100.0,Cluster-11280.0,Cluster-11308.0,Cluster-11510.0,Cluster-12121.0,Cluster-12177.0,Cluster-12252.0,Cluster-12292.0,Cluster-12295.0,Cluster-12315.0,Cluster-12348.0,Cluster-12489.0,Cluster-12641.1,Cluster-12642.0,Cluster-12642.1,Cluster-12642.2,Cluster-12690.0,Cluster-13020.0,…
METABOLISM	C	Energy production and conversion	5328	Cluster-10092.0,Cluster-10158.0,Cluster-10267.0,Cluster-10307.0,Cluster-1032.0,Cluster-10333.0,Cluster-10372.0,Cluster-10414.0,Cluster-10514.0,Cluster-10594.0,Cluster-10617.0,Cluster-10646.0,Cluster-10646.1,Cluster-10730.0,Cluster-10941.0,Cluster-10955.0,Cluster-10965.0,Cluster-10975.0,Cluster-11058.0,Cluster-11177.0,Cluster-11188.0,Cluster-11315.0,Cluster-11318.0,Cluster-11318.4,Cluster-11319.0,…
METABOLISM	E	Amino acid transport and metabolism	5978	Cluster-10039.0,Cluster-10185.0,Cluster-10240.0,Cluster-10322.0,Cluster-10352.0,Cluster-10425.0,Cluster-10516.0,Cluster-10525.0,Cluster-10580.0,Cluster-10588.0,Cluster-10604.0,Cluster-10650.0,Cluster-10866.0,Cluster-1087.0,Cluster-10919.0,Cluster-10996.0,Cluster-11091.0,Cluster-11175.0,Cluster-11252.0,Cluster-11283.0,Cluster-11283.1,Cluster-11283.2,Cluster-11291.0,Cluster-11342.0,Cluster-11357.0,…
METABOLISM	F	Nucleotide transport and metabolism	1847	Cluster-1015.0,Cluster-10329.0,Cluster-10559.0,Cluster-10881.0,Cluster-10907.0,Cluster-10969.0,Cluster-11241.0,Cluster-11387.0,Cluster-11421.0,Cluster-11429.0,Cluster-11739.0,Cluster-11766.0,Cluster-11898.0,Cluster-12601.0,Cluster-1280.0,Cluster-13010.0,Cluster-13102.0,Cluster-13272.0,Cluster-13300.0,Cluster-13349.0,Cluster-13421.0,Cluster-13543.0,Cluster-13591.0,Cluster-13641.2,Cluster-13992.0,C…
METABOLISM	G	Carbohydrate transport and metabolism	6507	Cluster-10049.3,Cluster-10092.0,Cluster-10204.0,Cluster-10237.0,Cluster-10253.0,Cluster-10392.0,Cluster-10393.0,Cluster-10394.0,Cluster-10395.0,Cluster-10421.0,Cluster-10545.0,Cluster-10552.0,Cluster-10562.0,Cluster-10589.0,Cluster-10621.0,Cluster-10623.0,Cluster-10666.0,Cluster-11000.0,Cluster-1107.0,Cluster-11073.0,Cluster-11343.0,Cluster-11492.0,Cluster-11596.0,Cluster-11620.0,Cluster-11675.0,…
METABOLISM	H	Coenzyme transport and metabolism	1462	Cluster-10010.0,Cluster-1005.0,Cluster-10485.0,Cluster-10566.0,Cluster-10912.0,Cluster-10955.0,Cluster-11059.0,Cluster-11068.0,Cluster-11396.0,Cluster-11475.0,Cluster-11497.0,Cluster-11649.0,Cluster-11666.0,Cluster-11772.0,Cluster-11888.0,Cluster-11890.0,Cluster-12.0,Cluster-12449.0,Cluster-12491.0,Cluster-1258.0,Cluster-12834.0,Cluster-13083.0,Cluster-13113.0,Cluster-13113.1,Cluster-13113.2,Clus…
METABOLISM	I	Lipid transport and metabolism	5203	Cluster-10048.0,Cluster-10075.0,Cluster-10179.0,Cluster-10210.0,Cluster-1028.0,Cluster-10352.0,Cluster-10365.0,Cluster-10416.0,Cluster-10440.0,Cluster-10442.0,Cluster-10680.0,Cluster-10717.1,Cluster-10724.0,Cluster-10895.0,Cluster-1091.0,Cluster-10942.0,Cluster-10949.0,Cluster-11106.0,Cluster-11129.0,Cluster-11204.0,Cluster-11212.0,Cluster-11231.0,Cluster-11249.0,Cluster-11261.0,Cluster-1137.0,Cl…
METABOLISM	P	Inorganic ion transport and metabolism	3563	Cluster-10018.0,Cluster-10025.0,Cluster-10062.0,Cluster-10062.1,Cluster-10062.2,Cluster-10103.0,Cluster-10104.0,Cluster-10325.0,Cluster-10354.0,Cluster-10547.0,Cluster-10580.0,Cluster-10765.0,Cluster-10777.0,Cluster-10847.0,Cluster-10960.0,Cluster-10979.0,Cluster-10979.1,Cluster-10979.2,Cluster-10979.3,Cluster-10979.4,Cluster-10979.5,Cluster-10979.6,Cluster-11109.0,Cluster-11172.0,Cluster-11226.0…
METABOLISM	Q	Secondary metabolites biosynthesis, transport and catabolism	3743	Cluster-10050.0,Cluster-10067.0,Cluster-10429.0,Cluster-10549.0,Cluster-10635.0,Cluster-10680.0,Cluster-10693.0,Cluster-10701.0,Cluster-10784.0,Cluster-10847.0,Cluster-10902.0,Cluster-10906.0,Cluster-1091.0,Cluster-11055.0,Cluster-11212.0,Cluster-11247.0,Cluster-11255.0,Cluster-11255.1,Cluster-11255.2,Cluster-11255.3,Cluster-11495.0,Cluster-11635.0,Cluster-11740.0,Cluster-11742.0,Cluster-11792.0,…
POORLY CHARACTERIZED	R	General function prediction only	24147	Cluster-10.0,Cluster-10015.0,Cluster-10017.2,Cluster-10019.0,Cluster-10023.0,Cluster-1003.0,Cluster-10034.0,Cluster-1004.0,Cluster-10043.0,Cluster-10044.0,Cluster-10069.0,Cluster-10069.1,Cluster-10076.0,Cluster-10078.0,Cluster-10082.0,Cluster-10083.0,Cluster-1009.0,Cluster-10093.0,Cluster-10097.0,Cluster-10122.0,Cluster-10127.0,Cluster-10137.0,Cluster-10161.0,Cluster-1017.0,Cluster-10170.0,Cluste…
POORLY CHARACTERIZED	S	Function unknown	6499	Cluster-10259.0,Cluster-1048.0,Cluster-10490.0,Cluster-10663.0,Cluster-10891.0,Cluster-10920.0,Cluster-11047.0,Cluster-11072.0,Cluster-11272.0,Cluster-11302.0,Cluster-11312.0,Cluster-11333.0,Cluster-11344.0,Cluster-11541.1,Cluster-11650.0,Cluster-11754.0,Cluster-11949.0,Cluster-12095.0,Cluster-12180.0,Cluster-12384.0,Cluster-12508.0,Cluster-12531.0,Cluster-12553.0,Cluster-12626.0,Cluster-12752.0,…
