# Supplementary material for: Transcriptomics Integrated with Metabolomics Unveil Carotenoids Accumulation and Correlated Gene Regulation in White and Yellow-Fleshed Turnip (Brassica rapa ssp. rapa)
Source: Genes (Basel). 2022 May 26;13(6):953. doi: 10.3390/genes13060953 (PMC9222417; doi:10.3390/genes13060953)
Supplement: Supplementary file 1 [file genes-13-00953-s001.zip › ╕╜═╝▒φ/Table S9.xlsx]

## Sheet: W1- vs-Y1
ID	Family	W1	Y1	log2FoldChange	regulated	KEGG	NR	Swissprot	Tremble	KOG	GO	Pfam
Cluster-10711.0	AP2/ERF-ERF	26.6193	0	0.00270909	down	K09286 EREBP-like factor | (RefSeq) ethylene-responsive transcription factor ERF023-like (A)	PREDICTED: ethylene-responsive transcription factor ERF023-like [Brassica rapa]	RecName: Full=Ethylene-responsive transcription factor ERF023;	SubName: Full=Uncharacterized protein {ECO:0000313|EnsemblPlants:Bra032630.1-P};	--	GO:0005634,nucleus; GO:0003677,DNA binding; GO:0003700,DNA-binding transcription factor activity; GO:0009873,ethylene-activated signaling pathway; GO:0006351,transcription, DNA-templated	AP2 domain
Cluster-13038.0	MADS-M-type	27.177	0	2.82424e-05	down	K09260 MADS-box transcription enhancer factor 2A | (RefSeq) MADS-box protein SOC1-like (A)	PREDICTED: MADS-box protein AGL71-like isoform X1 [Brassica rapa]	RecName: Full=MADS-box protein AGL71; AltName: Full=Protein AGAMOUS-LIKE 71;	SubName: Full=Uncharacterized protein {ECO:0000313|EnsemblPlants:Bra029154.1-P};	MADS box transcription factor	GO:0005634,nucleus; GO:0003700,DNA-binding transcription factor activity; GO:0046983,protein dimerization activity; GO:0000977,RNA polymerase II regulatory region sequence-specific DNA binding; GO:0030154,cell differentiation; GO:0009908,flower development; GO:0045944,positive regulation of transcription by RNA polymerase II; GO:0009909,regulation of flower development; GO:0006351,transcription, …	K-box region
Cluster-13268.0	Others	0.277708	29.5147	2.20628e-06	up	--	hypothetical protein BVRB_036040 [Beta vulgaris subsp. vulgaris]	--	SubName: Full=Uncharacterized protein {ECO:0000313|EMBL:KMS65433.1};	--	GO:0005622,intracellular; GO:0000160,phosphorelay signal transduction system	Response regulator receiver domain
Cluster-15203.0	Others	1.36306	99.2289	0.00908315	up	--	hypothetical protein F511_09367 [Dorcoceras hygrometricum]	RecName: Full=Probable transcriptional regulator ycf27; AltName: Full=OmpR-like protein;	SubName: Full=Two-component system sensor histidine kinase/response regulator, putative {ECO:0000313|EMBL:EEF24706.1};	--	GO:0009507,chloroplast; GO:0003677,DNA binding; GO:0000160,phosphorelay signal transduction system; GO:0006355,regulation of transcription, DNA-templated; GO:0006351,transcription, DNA-templated	Transcriptional regulatory protein, C terminal
Cluster-17015.2	GNAT	1.45938	35.1944	0.000275618	up	K03789 ribosomal-protein-alanine N-acetyltransferase [EC:2.3.1.128] | (RefSeq) predicted protein (A)	predicted protein [Micromonas commoda]	--	SubName: Full=Uncharacterized protein {ECO:0000313|EMBL:CBJ30150.1};	--	--	Uracil DNA glycosylase superfamily
Cluster-1757.0	NAC	43.0774	0	3.48496e-05	down	K00521 ferric-chelate reductase [EC:1.16.1.7] | (RefSeq) ferric reduction oxidase 7, chloroplastic-like (A)	PREDICTED: NAC domain-containing protein 86 [Brassica rapa]	RecName: Full=NAC domain-containing protein 86 {ECO:0000312|EMBL:AED92405.1}; AltName: Full=NAM-like protein {ECO:0000312|EMBL:BAB10513.1}; AltName: Full=No apical meristem-like protein {ECO:0000312|EMBL:BAB10513.1};	SubName: Full=Uncharacterized protein {ECO:0000313|EnsemblPlants:Bra022236.1-P};	--	GO:0005634,nucleus; GO:0003677,DNA binding; GO:0003700,DNA-binding transcription factor activity; GO:0090603,sieve element differentiation; GO:0090602,sieve element enucleation; GO:0006351,transcription, DNA-templated	No apical meristem (NAM) protein
Cluster-17767.0	GNAT	1.9224	26.5736	0.00107008	up	--	--	--	--	--	--	--
Cluster-18236.0	Others	2.45234	87.2281	9.69192e-05	up	K14492 two-component response regulator ARR-A family | (RefSeq) two-component response regulator ORR3 isoform X2 (A)	two component transcriptional regulator, winged helix family [Ostreococcus tauri]	RecName: Full=Probable transcriptional regulator ycf27; AltName: Full=OmpR-like protein;	SubName: Full=Two component transcriptional regulator, winged helix family {ECO:0000313|EMBL:OUS44597.1};	Sensory transduction histidine kinase	GO:0009507,chloroplast; GO:0003677,DNA binding; GO:0000160,phosphorelay signal transduction system; GO:0006355,regulation of transcription, DNA-templated; GO:0006351,transcription, DNA-templated	Transcriptional regulatory protein, C terminal
Cluster-21656.1	NAC	43.1674	0	2.44279e-06	down	K00521 ferric-chelate reductase [EC:1.16.1.7] | (RefSeq) ferric reduction oxidase 7, chloroplastic-like (A)	NAC domain-containing protein 100-like [Brassica napus]	RecName: Full=NAC domain-containing protein 79 {ECO:0000303|PubMed:15029955}; Short=ANAC79 {ECO:0000303|PubMed:15029955}; Short=ANAC80 {ECO:0000303|PubMed:15029955}; Short=AtNAC79 {ECO:0000303|PubMed:15029955}; Short=AtNAC80 {ECO:0000303|PubMed:15029955};	SubName: Full=NAC transcription factor 79 {ECO:0000313|EMBL:AHN60145.1};	--	GO:0005634,nucleus; GO:0003677,DNA binding; GO:0003700,DNA-binding transcription factor activity; GO:0006351,transcription, DNA-templated	No apical meristem (NAM) protein
Cluster-21955.0	CSD	12.9344	193.003	1.11827e-06	up	K18754 protein lin-28 | (RefSeq) cold shock protein 2-like (A)	unnamed protein product [Triticum aestivum]	RecName: Full=Glycine-rich protein 2;	SubName: Full=Uncharacterized protein {ECO:0000313|EnsemblPlants:TRIAE_CS42_2BL_TGACv1_130433_AA0411310.1};	Predicted RNA-binding protein containing PIN domain and invovled in translation or RNA processing	GO:0003677,DNA binding; GO:0003723,RNA binding; GO:0008270,zinc ion binding; GO:0006355,regulation of transcription, DNA-templated	Ribonuclease B OB domain
Cluster-22396.1	Others	2.35994	65.7754	4.59179e-07	up	K19691 osomolarity two-component system, sensor histidine kinase NIK1 [EC:2.7.13.3] | (RefSeq) sensory histidine protein kinase (A)	hypothetical protein COLO4_02214 [Corchorus olitorius]	RecName: Full=Uncharacterized sensor-like histidine kinase ycf26; EC=2.7.13.3;	SubName: Full=Uncharacterized protein {ECO:0000313|EMBL:OMP13137.1};	Sensory transduction histidine kinase	GO:0031969,chloroplast membrane; GO:0016021,integral component of membrane; GO:0005524,ATP binding; GO:0000155,phosphorelay sensor kinase activity; GO:0006355,regulation of transcription, DNA-templated	--
Cluster-23295.0	C2H2	0.555416	44.8979	1.39514e-07	up	--	PREDICTED: zinc finger protein 3 isoform X2 [Brassica oleracea var. oleracea]	RecName: Full=Zinc finger protein 3 {ECO:0000305};	SubName: Full=Uncharacterized protein {ECO:0000313|EnsemblPlants:Bra020486.1-P};	--	GO:0005634,nucleus; GO:0003700,DNA-binding transcription factor activity; GO:0046872,metal ion binding; GO:0044212,transcription regulatory region DNA binding; GO:0009738,abscisic acid-activated signaling pathway; GO:0009788,negative regulation of abscisic acid-activated signaling pathway; GO:0006355,regulation of transcription, DNA-templated	Zinc finger, C2H2 type
Cluster-23430.2	CSD	2.97887	52.6294	0.00216796	up	K03549 KUP system potassium uptake protein | (RefSeq) potassium transporter 6-like (A)	MULTISPECIES: cold-shock protein [Methylophilaceae]	RecName: Full=Glycine-rich protein 2;	SubName: Full=Cold shock domain containing proteins, putative {ECO:0000313|EMBL:EEF25061.1};	--	GO:0003677,DNA binding; GO:0003723,RNA binding; GO:0008270,zinc ion binding; GO:0006355,regulation of transcription, DNA-templated	Copper binding periplasmic protein CusF
Cluster-23939.0	HSF	0	48.722	1.0843e-05	up	K09419 heat shock transcription factor, other eukaryote | (RefSeq) heat stress transcription factor A-4a (A)	PREDICTED: heat stress transcription factor A-4a [Brassica oleracea var. oleracea]	RecName: Full=Heat stress transcription factor A-4a; Short=AtHsfA4a; AltName: Full=AtHsf-15; AltName: Full=Heat shock factor protein 21; Short=HSF 21; AltName: Full=Heat shock transcription factor 21; Short=HSTF 21;	SubName: Full=Uncharacterized protein {ECO:0000313|EnsemblPlants:Bo1g020010.1};	Heat shock transcription factor	GO:0005737,cytoplasm; GO:0005634,nucleus; GO:0003700,DNA-binding transcription factor activity; GO:0042803,protein homodimerization activity; GO:0043565,sequence-specific DNA binding; GO:0045893,positive regulation of transcription, DNA-templated; GO:0006355,regulation of transcription, DNA-templated; GO:0010200,response to chitin; GO:0000302,response to reactive oxygen species; GO:0006351,transc…	Protein of unknown function (DUF3450)
Cluster-25394.0	Others	1.73709	40.6891	4.07878e-05	up	K12129 pseudo-response regulator 7 | (RefSeq) Sigma factor SigB regulation protein RsbU (A)	two-component system sensor histidine kinase/response regulator [Dorcoceras hygrometricum]	RecName: Full=Probable transcriptional regulator ycf27; AltName: Full=OmpR-like protein;	SubName: Full=Protein pilG {ECO:0000313|EMBL:KYP78822.1}; Flags: Fragment;	GATA-4/5/6 transcription factors	GO:0009507,chloroplast; GO:0003677,DNA binding; GO:0000160,phosphorelay signal transduction system; GO:0006355,regulation of transcription, DNA-templated; GO:0006351,transcription, DNA-templated	Response regulator receiver domain
Cluster-26987.0	LOB	0	104.993	2.18725e-12	up	K13944 LOB domain-containing protein 16 | (RefSeq) LOB domain-containing protein 16 (A)	PREDICTED: protein LATERAL ORGAN BOUNDARIES [Brassica rapa]	RecName: Full=Protein LATERAL ORGAN BOUNDARIES; AltName: Full=ASYMMETRIC LEAVES 2-like protein 4; Short=AS2-like protein 4;	SubName: Full=Transcription factor LOB {ECO:0000313|EMBL:ATI23586.1};	--	GO:0007275,multicellular organism development; GO:0010199,organ boundary specification between lateral organs and the meristem	Lateral organ boundaries (LOB) domain
Cluster-27535.0	GNAT	43.1604	0	1.82468e-08	down	--	PREDICTED: uncharacterized protein LOC103830817 [Brassica rapa]	--	SubName: Full=Uncharacterized protein {ECO:0000313|EnsemblPlants:Bra003900.1-P};	--	GO:0008080,N-acetyltransferase activity	Acetyltransferase (GNAT) domain
Cluster-27556.0	SWI/SNF-BAF60b	43.5344	0	2.87206e-08	down	K15223 upstream activation factor subunit UAF30 | (RefSeq) upstream activation factor subunit spp27-like (A)	PREDICTED: LOW QUALITY PROTEIN: upstream activation factor subunit spp27-like [Brassica rapa]	RecName: Full=Zinc finger CCCH domain-containing protein 19; Short=AtC3H19; AltName: Full=Protein Needed for RDR2-independent DNA methylation;	SubName: Full=Uncharacterized protein {ECO:0000313|EMBL:ESQ53696.1};	RNA polymerase I transcription factor UAF	GO:0005829,cytosol; GO:0005634,nucleus; GO:0003677,DNA binding; GO:0042393,histone binding; GO:0046872,metal ion binding; GO:0032776,DNA methylation on cytosine; GO:0031047,gene silencing by RNA; GO:0010964,regulation of chromatin silencing by small RNA; GO:0006351,transcription, DNA-templated	SWIB/MDM2 domain
Cluster-27638.0	CSD	1.73709	62.2364	6.66211e-06	up	K09250 cellular nucleic acid-binding protein | (RefSeq) glycine-rich protein 2 (A)	cold-shock protein [Rhodanobacter sp. C06]	RecName: Full=Glycine-rich protein 2;	SubName: Full=Uncharacterized protein {ECO:0000313|EMBL:CDM85608.1};	Predicted RNA-binding protein containing PIN domain and invovled in translation or RNA processing	GO:0003677,DNA binding; GO:0003723,RNA binding; GO:0008270,zinc ion binding; GO:0006355,regulation of transcription, DNA-templated	Ribonuclease B OB domain
Cluster-28675.3	NAC	17.2162	112.54	0.00583442	up	K00521 ferric-chelate reductase [EC:1.16.1.7] | (RefSeq) ferric reduction oxidase 7, chloroplastic-like (A)	PREDICTED: putative NAC domain-containing protein 61 [Brassica rapa]	RecName: Full=Putative NAC domain-containing protein 61; Short=ANAC061;	SubName: Full=Uncharacterized protein {ECO:0000313|EnsemblPlants:Bra019459.1-P};	--	GO:0005634,nucleus; GO:0003677,DNA binding; GO:0006355,regulation of transcription, DNA-templated; GO:0006351,transcription, DNA-templated	No apical meristem (NAM) protein
Cluster-29803.0	C2C2-Dof	0	54.1276	3.78699e-07	up	K20043 clathrin coat assembly protein AP180 | (RefSeq) putative clathrin assembly protein At5g35200 (A)	dof zinc finger protein DOF5.3-like [Brassica napus]	RecName: Full=Dof zinc finger protein DOF5.3; Short=AtDOF5.3;	SubName: Full=Uncharacterized protein {ECO:0000313|EnsemblPlants:Bra006675.1-P};	--	GO:0005634,nucleus; GO:0003700,DNA-binding transcription factor activity; GO:0046872,metal ion binding; GO:0044212,transcription regulatory region DNA binding; GO:0006355,regulation of transcription, DNA-templated; GO:0048364,root development; GO:0006351,transcription, DNA-templated	Dof domain, zinc finger
Cluster-2989.0	HSF	0	37.0209	4.5103e-08	up	K09419 heat shock transcription factor, other eukaryote | (RefSeq) heat stress transcription factor A-4a (A)	uncharacterized protein LOC106391599 [Brassica napus]	RecName: Full=Heat stress transcription factor A-1; AltName: Full=Heat stress transcription factor 13; Short=OsHsf-13; AltName: Full=Heat stress transcription factor 3; Short=rHsf3;	SubName: Full=Uncharacterized protein {ECO:0000313|EnsemblPlants:Bo4g190180.1};	Heat shock transcription factor	GO:0005634,nucleus; GO:0003700,DNA-binding transcription factor activity; GO:0043565,sequence-specific DNA binding; GO:0006351,transcription, DNA-templated	HSF-type DNA-binding
Cluster-30619.0	C2C2-GATA	24.3674	0	7.92472e-05	down	K21630 GATA-type zinc finger protein 1 | (RefSeq) GATA transcription factor 19-like (A)	PREDICTED: GATA transcription factor 19-like [Brassica oleracea var. oleracea]	RecName: Full=GATA transcription factor 19;	SubName: Full=Uncharacterized protein {ECO:0000313|EnsemblPlants:Bo7g118030.1}; Flags: Fragment;	GATA-4/5/6 transcription factors	GO:0005634,nucleus; GO:0005667,transcription factor complex; GO:0003682,chromatin binding; GO:0003700,DNA-binding transcription factor activity; GO:0000977,RNA polymerase II regulatory region sequence-specific DNA binding; GO:0001085,RNA polymerase II transcription factor binding; GO:0001228,DNA-binding transcription activator activity, RNA polymerase II-specific; GO:0008270,zinc ion binding; GO:…	GATA zinc finger
Cluster-30924.10003	GARP-G2-like	27.9093	0	5.86482e-06	down	K12741 heterogeneous nuclear ribonucleoprotein A1/A3 | (RefSeq) RNA-binding protein Musashi homolog 2 (A)	myb family transcription factor PHL5-like [Brassica napus]	RecName: Full=Myb family transcription factor PHL5 {ECO:0000305}; AltName: Full=Protein PHR1-LIKE 5 {ECO:0000305};	SubName: Full=Uncharacterized protein {ECO:0000313|EnsemblPlants:Bra009228.1-P};	--	GO:0005634,nucleus; GO:0003677,DNA binding; GO:0003700,DNA-binding transcription factor activity; GO:0006355,regulation of transcription, DNA-templated; GO:0006351,transcription, DNA-templated	MYB-CC type transfactor, LHEQLE motif
Cluster-30924.100070	GRAS	3197.74	368.833	0.00226335	down	K14494 DELLA protein | (RefSeq) DELLA protein GAI (A)	scarecrow-like protein 13 [Brassica napus]	RecName: Full=Scarecrow-like protein 13; Short=AtSCL13; AltName: Full=GRAS family protein 24; Short=AtGRAS-24;	SubName: Full=BnaA01g17860D protein {ECO:0000313|EMBL:CDY42968.1};	--	GO:0005737,cytoplasm; GO:0005634,nucleus; GO:0003700,DNA-binding transcription factor activity; GO:0043565,sequence-specific DNA binding; GO:0006351,transcription, DNA-templated	GRAS domain family
Cluster-30924.100229	AP2/ERF-ERF	1124.39	148.601	5.79686e-06	down	K09286 EREBP-like factor | (RefSeq) ethylene-responsive transcription factor RAP2-10 (A)	ethylene-responsive transcription factor RAP2-10 [Brassica napus]	RecName: Full=Ethylene-responsive transcription factor RAP2-10; AltName: Full=Protein RELATED TO APETALA2 10;	SubName: Full=BnaA03g53850D protein {ECO:0000313|EMBL:CDY29540.1};	--	GO:0005634,nucleus; GO:0003677,DNA binding; GO:0003700,DNA-binding transcription factor activity; GO:0009873,ethylene-activated signaling pathway; GO:0006351,transcription, DNA-templated	AP2 domain
Cluster-30924.100259	Tify	10.0139	105.335	0.000131318	up	K13464 jasmonate ZIM domain-containing protein | (RefSeq) protein TIFY 3B-like (A)	PREDICTED: protein TIFY 3B-like [Brassica rapa]	RecName: Full=Protein TIFY 3B; AltName: Full=Jasmonate ZIM domain-containing protein 12;	SubName: Full=Uncharacterized protein {ECO:0000313|EnsemblPlants:Bra002338.1-P};	--	GO:0005634,nucleus; GO:0003714,transcription corepressor activity; GO:0006952,defense response; GO:1903507,negative regulation of nucleic acid-templated transcription; GO:0031347,regulation of defense response; GO:2000022,regulation of jasmonic acid mediated signaling pathway; GO:0006355,regulation of transcription, DNA-templated; GO:0009611,response to wounding; GO:0006351,transcription, DNA-tem…	Divergent CCT motif
Cluster-30924.100279	NF-X1	0	289.386	2.48024e-14	up	K15683 NF-X1-type zinc finger protein NFXL1 | (RefSeq) hypothetical protein (A)	PREDICTED: NF-X1-type zinc finger protein NFXL2 [Raphanus sativus]	RecName: Full=NF-X1-type zinc finger protein NFXL2; Short=AtNFXL2; EC=2.3.2.-; AltName: Full=Protein EARLY BIRD;	SubName: Full=Uncharacterized protein {ECO:0000313|EMBL:ESQ40476.1};	Amino acid transporters	GO:0016021,integral component of membrane; GO:0005634,nucleus; GO:0016874,ligase activity; GO:0000977,RNA polymerase II regulatory region sequence-specific DNA binding; GO:0001078,proximal promoter DNA-binding transcription repressor activity, RNA polymerase II-specific; GO:0008270,zinc ion binding; GO:0016567,protein ubiquitination; GO:0010310,regulation of hydrogen peroxide metabolic process; G…	NF-X1 type zinc finger
Cluster-30924.100329	SET	336.948	75.9539	1.39711e-11	down	K11422 histone-lysine N-methyltransferase SETD1 [EC:2.1.1.43] | (Kazusa) Lj0g3v0308279.3; - (A)	histone-lysine N-methyltransferase ATX1-like isoform X3 [Brassica napus]	RecName: Full=Histone-lysine N-methyltransferase ATX1 {ECO:0000303|PubMed:12699618}; EC=2.1.1.43 {ECO:0000269|PubMed:12699618}; AltName: Full=Protein SET DOMAIN GROUP 27 {ECO:0000303|PubMed:11691919}; AltName: Full=Trithorax-homolog protein 1 {ECO:0000303|PubMed:11418242}; Short=TRX-homolog protein 1 {ECO:0000303|PubMed:11418242};	RecName: Full=Histone-lysine N-methyltransferase {ECO:0000256|SAAS:SAAS00591749}; EC=2.1.1.43 {ECO:0000256|SAAS:SAAS00591749};	Histone H3 (Lys4) methyltransferase complex, subunit SET1 and related methyltransferases	GO:0000785,chromatin; GO:0005737,cytoplasm; GO:0005634,nucleus; GO:0005886,plasma membrane; GO:0018024,histone-lysine N-methyltransferase activity; GO:0046872,metal ion binding; GO:0010314,phosphatidylinositol-5-phosphate binding; GO:0044212,transcription regulatory region DNA binding; GO:0051568,histone H3-K4 methylation; GO:0035556,intracellular signal transduction; GO:0009909,regulation of flo…	PHD-finger
Cluster-30924.100376	NF-YB	33.4885	0	0.00113495	down	K21751 down-regulator of transcription 1 | (RefSeq) protein Dr1 homolog isoform X1 (A)	PREDICTED: protein Dr1 homolog isoform X1 [Brassica rapa]	RecName: Full=Protein Dr1 homolog; AltName: Full=Negative cofactor 2-beta homolog; Short=NC2-beta homolog;	SubName: Full=BnaA09g05430D protein {ECO:0000313|EMBL:CDY16839.1}; SubName: Full=Transcription factor subunit NF-YB13 {ECO:0000313|EMBL:AHI95687.1};	Class 2 transcription repressor NC2, beta subunit (Dr1)	GO:0005634,nucleus; GO:0003700,DNA-binding transcription factor activity; GO:0046982,protein heterodimerization activity; GO:0006355,regulation of transcription, DNA-templated; GO:0006351,transcription, DNA-templated	Histone-like transcription factor (CBF/NF-Y) and archaeal histone
Cluster-30924.100377	NF-YB	16.6897	0	0.00162477	down	K21751 down-regulator of transcription 1 | (RefSeq) protein Dr1 homolog isoform X1 (A)	PREDICTED: protein Dr1 homolog isoform X1 [Brassica rapa]	RecName: Full=Protein Dr1 homolog; AltName: Full=Negative cofactor 2-beta homolog; Short=NC2-beta homolog;	SubName: Full=BnaA09g05430D protein {ECO:0000313|EMBL:CDY16839.1}; SubName: Full=Transcription factor subunit NF-YB13 {ECO:0000313|EMBL:AHI95687.1};	Class 2 transcription repressor NC2, beta subunit (Dr1)	GO:0005634,nucleus; GO:0003700,DNA-binding transcription factor activity; GO:0046982,protein heterodimerization activity; GO:0006355,regulation of transcription, DNA-templated; GO:0006351,transcription, DNA-templated	Histone-like transcription factor (CBF/NF-Y) and archaeal histone
Cluster-30924.100440	B3-ARF	131.704	0	3.00766e-10	down	K14486 auxin response factor | (RefSeq) hypothetical protein (A)	auxin response factor 10 [Brassica napus]	RecName: Full=Auxin response factor 10;	RecName: Full=Auxin response factor {ECO:0000256|RuleBase:RU004561};	--	GO:0005634,nucleus; GO:0003677,DNA binding; GO:0003700,DNA-binding transcription factor activity; GO:0035198,miRNA binding; GO:0009738,abscisic acid-activated signaling pathway; GO:0009734,auxin-activated signaling pathway; GO:0051301,cell division; GO:0048589,developmental growth; GO:0010154,fruit development; GO:0048366,leaf development; GO:0007389,pattern specification process; GO:0048441,peta…	AUX/IAA family
Cluster-30924.100572	TRAF	453.269	39.2457	0.0163166	down	K08332 vacuolar protein 8 | (Kazusa) Lj0g3v0343689.3; - (A)	PREDICTED: ARM REPEAT PROTEIN INTERACTING WITH ABF2-like isoform X2 [Brassica rapa]	RecName: Full=ARM REPEAT PROTEIN INTERACTING WITH ABF2; Short=ARIA;	SubName: Full=Uncharacterized protein {ECO:0000313|EnsemblPlants:Bra006500.1-P};	FOG: Armadillo/beta-catenin-like repeats	GO:0005737,cytoplasm; GO:0005634,nucleus; GO:0005886,plasma membrane; GO:0010187,negative regulation of seed germination; GO:0016567,protein ubiquitination; GO:0009737,response to abscisic acid; GO:0009651,response to salt stress	V-ATPase subunit H
Cluster-30924.100573	TRAF	101.849	0	2.24936e-08	down	K08332 vacuolar protein 8 | (Kazusa) Lj0g3v0343689.3; - (A)	PREDICTED: ARM REPEAT PROTEIN INTERACTING WITH ABF2-like isoform X2 [Brassica rapa]	RecName: Full=ARM REPEAT PROTEIN INTERACTING WITH ABF2; Short=ARIA;	SubName: Full=Uncharacterized protein {ECO:0000313|EnsemblPlants:Bra006500.1-P};	FOG: Armadillo/beta-catenin-like repeats	GO:0005737,cytoplasm; GO:0005634,nucleus; GO:0005886,plasma membrane; GO:0010187,negative regulation of seed germination; GO:0016567,protein ubiquitination; GO:0009737,response to abscisic acid; GO:0009651,response to salt stress	Armadillo-like
Cluster-30924.100618	C3H	37.7419	0	2.19822e-05	down	K23048 RING finger protein unkempt | (RefSeq) zinc finger CCCH domain-containing protein 43-like isoform X1 (A)	PREDICTED: uncharacterized protein LOC103837464 [Brassica rapa]	RecName: Full=Zinc finger CCCH domain-containing protein 67; Short=AtC3H67; AltName: Full=Zinc finger CCCH domain-containing protein ZFN-like 5;	SubName: Full=Uncharacterized protein {ECO:0000313|EnsemblPlants:Bra035849.1-P};	--	GO:0005634,nucleus; GO:0003677,DNA binding; GO:0046872,metal ion binding	HemN C-terminal domain
Cluster-30924.100752	mTERF	0	295.444	6.81483e-16	up	K15032 mTERF domain-containing protein, mitochondrial | (RefSeq) transcription termination factor MTERF4, chloroplastic-like (A)	transcription termination factor MTEF18, mitochondrial-like [Brassica napus]	RecName: Full=Transcription termination factor MTEF18, mitochondrial {ECO:0000305}; AltName: Full=Mitochondrial transcription termination factor 18 {ECO:0000303|PubMed:23087700}; AltName: Full=Protein SUPPRESSOR OF HOT1-4 1 {ECO:0000303|PubMed:22942382}; Flags: Precursor;	SubName: Full=Uncharacterized protein {ECO:0000313|EnsemblPlants:Bo8g095140.1};	Mitochondrial transcription termination factor, mTERF	GO:0009507,chloroplast; GO:0005739,mitochondrion; GO:0003690,double-stranded DNA binding; GO:0019843,rRNA binding; GO:0003727,single-stranded RNA binding; GO:0009658,chloroplast organization; GO:0032502,developmental process; GO:0006353,DNA-templated transcription, termination; GO:0007005,mitochondrion organization; GO:0006355,regulation of transcription, DNA-templated; GO:0042255,ribosome assemb…	mTERF
Cluster-30924.100778	MYB	146.037	513.272	0.00310152	up	K09422 transcription factor MYB, plant | (RefSeq) transcription factor RAX2-like (A)	PREDICTED: transcription factor RAX2-like [Brassica rapa]	RecName: Full=Transcription factor MYB88 {ECO:0000303|PubMed:9839469}; AltName: Full=Myb-related protein 88 {ECO:0000303|PubMed:9839469}; Short=AtMYB88 {ECO:0000303|PubMed:9839469};	SubName: Full=Uncharacterized protein {ECO:0000313|EnsemblPlants:Bra024804.1-P};	Transcription factor, Myb superfamily	GO:0005634,nucleus; GO:0003700,DNA-binding transcription factor activity; GO:0000981,DNA-binding transcription factor activity, RNA polymerase II-specific; GO:0043565,sequence-specific DNA binding; GO:0001135,RNA polymerase II transcription regulator recruiting activity; GO:0044212,transcription regulatory region DNA binding; GO:0009553,embryo sac development; GO:0010052,guard cell differentiatio…	Myb DNA-binding like
Cluster-30924.100796	MYB	499.762	39.8413	0.0163937	down	K09422 transcription factor MYB, plant | (RefSeq) transcription factor RAX2-like (A)	PREDICTED: transcription factor RAX2-like [Brassica rapa]	RecName: Full=Transcription factor MYB88 {ECO:0000303|PubMed:9839469}; AltName: Full=Myb-related protein 88 {ECO:0000303|PubMed:9839469}; Short=AtMYB88 {ECO:0000303|PubMed:9839469};	SubName: Full=Uncharacterized protein {ECO:0000313|EnsemblPlants:Bra024804.1-P};	Transcription factor, Myb superfamily	GO:0005634,nucleus; GO:0003700,DNA-binding transcription factor activity; GO:0000981,DNA-binding transcription factor activity, RNA polymerase II-specific; GO:0043565,sequence-specific DNA binding; GO:0001135,RNA polymerase II transcription regulator recruiting activity; GO:0044212,transcription regulatory region DNA binding; GO:0009553,embryo sac development; GO:0010052,guard cell differentiatio…	Myb DNA-binding like
Cluster-30924.100883	MYB-related	466.751	210.127	0.00308002	down	K03255 protein TIF31 | (RefSeq) hypothetical protein (A)	PREDICTED: telomere repeat-binding protein 1 isoform X1 [Brassica rapa]	RecName: Full=Telomere repeat-binding protein 1; Short=AtTRP1;	SubName: Full=Uncharacterized protein {ECO:0000313|EnsemblPlants:Bra002566.1-P};	--	GO:0005737,cytoplasm; GO:0016020,membrane; GO:0031965,nuclear membrane; GO:0000783,nuclear telomere cap complex; GO:0005886,plasma membrane; GO:0003691,double-stranded telomeric DNA binding; GO:0009873,ethylene-activated signaling pathway; GO:0006355,regulation of transcription, DNA-templated; GO:0009733,response to auxin; GO:0046686,response to cadmium ion; GO:0009723,response to ethylene; GO:00…	Myb-like DNA-binding domain
Cluster-30924.100893	C2C2-Dof	1389.16	398.334	0.00662223	down	K04733 interleukin-1 receptor-associated kinase 4 [EC:2.7.11.1] | (RefSeq) putative receptor-like protein kinase At5g39000 isoform X1 (A)	PREDICTED: dof zinc finger protein DOF4.6 [Brassica rapa]	RecName: Full=Dof zinc finger protein DOF4.6; Short=AtDOF4.6;	SubName: Full=Uncharacterized protein {ECO:0000313|EnsemblPlants:Bo1g037500.1};	--	GO:0005634,nucleus; GO:0003677,DNA binding; GO:0003700,DNA-binding transcription factor activity; GO:0046872,metal ion binding; GO:0006355,regulation of transcription, DNA-templated; GO:0006351,transcription, DNA-templated	Dof domain, zinc finger
Cluster-30924.100894	C2C2-Dof	63.8152	0	2.26637e-06	down	K04733 interleukin-1 receptor-associated kinase 4 [EC:2.7.11.1] | (RefSeq) putative receptor-like protein kinase At5g39000 isoform X1 (A)	PREDICTED: dof zinc finger protein DOF4.6 [Brassica rapa]	RecName: Full=Dof zinc finger protein DOF4.6; Short=AtDOF4.6;	SubName: Full=Uncharacterized protein {ECO:0000313|EnsemblPlants:Bra013758.1-P};	--	GO:0005634,nucleus; GO:0003677,DNA binding; GO:0003700,DNA-binding transcription factor activity; GO:0046872,metal ion binding; GO:0006355,regulation of transcription, DNA-templated; GO:0006351,transcription, DNA-templated	Dof domain, zinc finger
Cluster-30924.101044	bHLH	352.746	122.337	0.0180435	down	--	PREDICTED: transcription factor BIM1-like isoform X5 [Brassica rapa]	RecName: Full=Transcription factor BIM1; AltName: Full=BES1-interacting Myc-like protein 1; AltName: Full=Basic helix-loop-helix protein 46; Short=AtbHLH46; Short=bHLH 46; AltName: Full=Transcription factor EN 126; AltName: Full=bHLH transcription factor bHLH046;	SubName: Full=Uncharacterized protein {ECO:0000313|EnsemblPlants:Bra005969.1-P};	--	GO:0005634,nucleus; GO:0003677,DNA binding; GO:0046983,protein dimerization activity; GO:0006355,regulation of transcription, DNA-templated; GO:0006351,transcription, DNA-templated	Stage III sporulation protein AF (Spore_III_AF)
Cluster-30924.101056	RB	899.569	282.904	4.07763e-06	down	K04681 retinoblastoma-like protein 1 | (RefSeq) retinoblastoma-related protein 1 isoform X2 (A)	retinoblastoma-related protein 1 isoform X1 [Brassica napus]	RecName: Full=Retinoblastoma-related protein 1; Short=AtRBR; Short=AtRBR1;	SubName: Full=BnaA05g26760D protein {ECO:0000313|EMBL:CDY08440.1};	Rb (Retinoblastoma tumor suppressor)-related protein	GO:0005829,cytosol; GO:0005634,nucleus; GO:0003677,DNA binding; GO:0008134,transcription factor binding; GO:0008356,asymmetric cell division; GO:0030154,cell differentiation; GO:0001708,cell fate specification; GO:0009567,double fertilization forming a zygote and endosperm; GO:0009553,embryo sac development; GO:0000082,G1/S transition of mitotic cell cycle; GO:0048229,gametophyte development; GO:…	Rb C-terminal domain
Cluster-30924.101095	MBF1	408.543	0	1.04142e-14	down	K03627 putative transcription factor | (RefSeq) multiprotein-bridging factor 1a (A)	PREDICTED: multiprotein-bridging factor 1a [Brassica rapa]	RecName: Full=Multiprotein-bridging factor 1a;	SubName: Full=Uncharacterized protein {ECO:0000313|EnsemblPlants:Bo3g036190.1};	Transcription factor MBF1	GO:0005730,nucleolus; GO:0003729,mRNA binding; GO:0043565,sequence-specific DNA binding; GO:0003713,transcription coactivator activity; GO:0045893,positive regulation of transcription, DNA-templated; GO:0006351,transcription, DNA-templated	Helix-turn-helix domain
Cluster-30924.101250	TCP	108.135	0	6.50395e-08	down	K16221 transcription factor TCP21 (protein CCA1 HIKING EXPEDITION) | (RefSeq) transcription factor TCP21-like (A)	PREDICTED: transcription factor TCP22-like [Brassica rapa]	RecName: Full=Transcription factor TCP22;	SubName: Full=Uncharacterized protein {ECO:0000313|EnsemblPlants:Bra008001.1-P};	--	GO:0005634,nucleus; GO:0003677,DNA binding; GO:0003700,DNA-binding transcription factor activity; GO:0006355,regulation of transcription, DNA-templated; GO:0006351,transcription, DNA-templated	TCP family transcription factor
Cluster-30924.101287	SRS	133.923	0	6.0075e-11	down	--	SHI-related sequence 7 [Arabidopsis thaliana]	RecName: Full=Protein SHI RELATED SEQUENCE 7;	SubName: Full=SRS7 {ECO:0000313|EMBL:OAP11860.1};	--	GO:0005634,nucleus; GO:0003677,DNA binding; GO:0046872,metal ion binding; GO:0009851,auxin biosynthetic process; GO:0009734,auxin-activated signaling pathway; GO:0009299,mRNA transcription; GO:0007275,multicellular organism development	Domain of unknown function (DUF702)
Cluster-30924.101314	PHD	5.80969	528.236	0.000705857	up	--	PREDICTED: uncharacterized protein LOC103868613 isoform X2 [Brassica rapa]	RecName: Full=PHD finger protein At3g20280;	SubName: Full=Uncharacterized protein {ECO:0000313|EnsemblPlants:Bra030481.1-P};	--	GO:0046872,metal ion binding	PHF5-like protein
Cluster-30924.101332	HB-HD-ZIP	47.3921	0	8.57138e-07	down	K09338 homeobox-leucine zipper protein | (RefSeq) homeobox-leucine zipper protein HAT22-like (A)	homeobox-leucine zipper protein HAT22-like [Brassica napus]	RecName: Full=Homeobox-leucine zipper protein HAT22; AltName: Full=Homeodomain-leucine zipper protein HAT22; Short=HD-ZIP protein 22;	SubName: Full=Uncharacterized protein {ECO:0000313|EnsemblPlants:Bo7g118750.1}; Flags: Fragment;	Transcription factor HEX, contains HOX and HALZ domains	GO:0005634,nucleus; GO:0003700,DNA-binding transcription factor activity; GO:0043565,sequence-specific DNA binding; GO:0009738,abscisic acid-activated signaling pathway; GO:0009737,response to abscisic acid; GO:0009735,response to cytokinin; GO:0009414,response to water deprivation; GO:0006351,transcription, DNA-templated	Homeobox KN domain
Cluster-30924.101365	HB-HD-ZIP	0.555416	1509.83	2.03737e-27	up	K09338 homeobox-leucine zipper protein | (RefSeq) homeobox-leucine zipper protein ATHB-5 (A)	PREDICTED: homeobox-leucine zipper protein ATHB-5-like [Brassica rapa]	RecName: Full=Homeobox-leucine zipper protein ATHB-5; AltName: Full=HD-ZIP protein ATHB-5; AltName: Full=Homeodomain transcription factor ATHB-5;	SubName: Full=Uncharacterized protein {ECO:0000313|EnsemblPlants:Bra031866.1-P};	Transcription factor HEX, contains HOX and HALZ domains	GO:0005634,nucleus; GO:0003700,DNA-binding transcription factor activity; GO:0042803,protein homodimerization activity; GO:0043565,sequence-specific DNA binding; GO:0009738,abscisic acid-activated signaling pathway; GO:0045893,positive regulation of transcription, DNA-templated; GO:0009737,response to abscisic acid; GO:0006351,transcription, DNA-templated	Coiled-coil domain-containing protein 154
Cluster-30924.101519	GNAT	1.02524	503.634	7.95891e-14	up	K14682 amino-acid N-acetyltransferase [EC:2.3.1.1] | (RefSeq) probable amino-acid acetyltransferase NAGS2, chloroplastic (A)	probable amino-acid acetyltransferase NAGS2, chloroplastic [Brassica napus]	RecName: Full=Probable amino-acid acetyltransferase NAGS2, chloroplastic; EC=2.3.1.1; AltName: Full=N-acetylglutamate synthase 2; Flags: Precursor;	SubName: Full=BnaA03g54190D protein {ECO:0000313|EMBL:CDY29574.1};	Acetylglutamate kinase/acetylglutamate synthase	GO:0009507,chloroplast; GO:0004042,acetyl-CoA:L-glutamate N-acetyltransferase activity; GO:0103045,methione N-acyltransferase activity; GO:0006526,arginine biosynthetic process	FR47-like protein
Cluster-30924.101616	Others	27.5593	139.808	3.97016e-05	up	K14489 arabidopsis histidine kinase 2/3/4 (cytokinin receptor) [EC:2.7.13.3] | (RefSeq) histidine kinase 3-like (A)	histidine kinase 3-like [Brassica napus]	RecName: Full=Histidine kinase 3; EC=2.7.13.3; AltName: Full=Arabidopsis histidine kinase 3; Short=AtHK3; AltName: Full=Protein AUTHENTIC HIS-KINASE 3; AltName: Full=Protein ORESARA 12;	SubName: Full=CHASE-containing His kinase 5 {ECO:0000313|EMBL:AIM18489.1};	Sensory transduction histidine kinase	GO:0005789,endoplasmic reticulum membrane; GO:0016021,integral component of membrane; GO:0005886,plasma membrane; GO:0009884,cytokinin receptor activity; GO:0000155,phosphorelay sensor kinase activity; GO:0004673,protein histidine kinase activity; GO:0043424,protein histidine kinase binding; GO:0071215,cellular response to abscisic acid stimulus; GO:0070417,cellular response to cold; GO:0016036,c…	GNS1/SUR4 family
Cluster-30924.101788	HB-BELL	1012.72	430.029	0.00737454	down	K16670 homeobox protein Meis2 | (RefSeq) homeobox protein BEL1 homolog (A)	PREDICTED: BEL1-like homeodomain protein 2 [Brassica rapa]	RecName: Full=BEL1-like homeodomain protein 2; Short=BEL1-like protein 2; AltName: Full=Protein SAWTOOTH 1;	SubName: Full=Uncharacterized protein {ECO:0000313|EnsemblPlants:Bra011713.1-P};	Transcription factor MEIS1 and related HOX domain proteins	GO:0005634,nucleus; GO:0003677,DNA binding; GO:0003700,DNA-binding transcription factor activity; GO:0009965,leaf morphogenesis; GO:0006351,transcription, DNA-templated	Homeobox domain
Cluster-30924.101843	MYB-related	118.045	0	1.35522e-10	down	K11111 telomeric repeat-binding factor 2 | (RefSeq) uncharacterized protein LOC107640744 isoform X2 (A)	PREDICTED: uncharacterized protein LOC103831770 isoform X4 [Brassica rapa]	RecName: Full=Telomere repeat-binding protein 4; AltName: Full=H-protein promoter binding factor-1; Short=AtTBP1; AltName: Full=Telomeric DNA-binding protein 1;	SubName: Full=Uncharacterized protein {ECO:0000313|EnsemblPlants:Bra016044.1-P};	--	GO:0000781,chromosome, telomeric region; GO:0000783,nuclear telomere cap complex; GO:0003677,DNA binding; GO:0003691,double-stranded telomeric DNA binding; GO:0042162,telomeric DNA binding; GO:0006355,regulation of transcription, DNA-templated; GO:0000723,telomere maintenance; GO:0031627,telomeric loop formation; GO:0006351,transcription, DNA-templated	Myb/SANT-like DNA-binding domain
Cluster-30924.101844	HB-HD-ZIP	692.734	234.368	0.00028562	down	K09338 homeobox-leucine zipper protein | (RefSeq) homeobox-leucine zipper protein HAT5 (A)	PREDICTED: homeobox-leucine zipper protein HAT5 [Brassica rapa]	RecName: Full=Homeobox-leucine zipper protein HAT5; AltName: Full=HD-ZIP protein ATHB-1; AltName: Full=Homeodomain transcription factor ATHB-1; AltName: Full=Homeodomain-leucine zipper protein HAT5; Short=HD-ZIP protein 5;	SubName: Full=Uncharacterized protein {ECO:0000313|EnsemblPlants:Bra039116.1-P};	Transcription factor HEX, contains HOX and HALZ domains	GO:0005634,nucleus; GO:0003700,DNA-binding transcription factor activity; GO:0042803,protein homodimerization activity; GO:0043565,sequence-specific DNA binding; GO:0009965,leaf morphogenesis; GO:0045893,positive regulation of transcription, DNA-templated; GO:0009637,response to blue light; GO:0009651,response to salt stress; GO:0006351,transcription, DNA-templated	Homeobox KN domain
Cluster-30924.101922	SNF2	810.975	160.21	0.015761	down	K10875 DNA repair and recombination protein RAD54 and RAD54-like protein [EC:3.6.4.-] | (RefSeq) protein CHROMATIN REMODELING 35 (A)	PREDICTED: protein CHROMATIN REMODELING 35 [Brassica rapa]	RecName: Full=Protein CHROMATIN REMODELING 35 {ECO:0000303|PubMed:16547115, ECO:0000303|PubMed:23770592}; AltName: Full=Protein DEFECTIVE IN MERISTEM SILENCING 1 {ECO:0000303|PubMed:18425128}; AltName: Full=Protein DEFECTIVE IN RNA-DIRECTED DNA METHYLATION 1 {ECO:0000303|PubMed:15120073};	SubName: Full=Uncharacterized protein {ECO:0000313|EnsemblPlants:Bra013077.1-P};	DNA repair protein, SNF2 family	GO:0000419,RNA polymerase V complex; GO:0031618,nuclear pericentric heterochromatin; GO:0005634,nucleus; GO:0090577,RNA polymerase IV transcription factor complex; GO:0005524,ATP binding; GO:0003677,DNA binding; GO:0004386,helicase activity; GO:0071360,cellular response to exogenous dsRNA; GO:0050832,defense response to fungus; GO:0006306,DNA methylation; GO:0032776,DNA methylation on cytosine; G…	SNF2 family N-terminal domain
Cluster-30924.102066	Others	442.617	31.1184	0.00801582	down	K13464 jasmonate ZIM domain-containing protein | (RefSeq) protein TIFY 9-like isoform X1 (A)	PREDICTED: protein TIFY 9-like isoform X3 [Brassica oleracea var. oleracea]	RecName: Full=Protein TIFY 9; AltName: Full=Jasmonate ZIM domain-containing protein 10; AltName: Full=Protein JASMONATE-ASSOCIATED 1; AltName: Full=Protein JAZ10;	SubName: Full=Uncharacterized protein {ECO:0000313|EnsemblPlants:Bo2g011150.1};	--	GO:0005634,nucleus; GO:0042803,protein homodimerization activity; GO:0003714,transcription corepressor activity; GO:0006952,defense response; GO:1903507,negative regulation of nucleic acid-templated transcription; GO:2000022,regulation of jasmonic acid mediated signaling pathway; GO:0010112,regulation of systemic acquired resistance; GO:0006355,regulation of transcription, DNA-templated; GO:00097…	--
Cluster-30924.102382	MYB	1318.51	460.215	0.00267225	down	K09522 DnaJ homolog subfamily C member 2 | (RefSeq) dnaJ homolog subfamily C member 2 (A)	PREDICTED: dnaJ homolog subfamily C member 2 [Brassica rapa]	RecName: Full=Transcription factor MYB65 {ECO:0000303|PubMed:9839469}; AltName: Full=Myb-related protein 65 {ECO:0000303|PubMed:9839469}; Short=AtMYB65 {ECO:0000303|PubMed:9839469};	SubName: Full=Uncharacterized protein {ECO:0000313|EnsemblPlants:Bra034841.1-P};	Zuotin and related molecular chaperones (DnaJ superfamily), contains DNA-binding domains	GO:0005634,nucleus; GO:0003700,DNA-binding transcription factor activity; GO:0000981,DNA-binding transcription factor activity, RNA polymerase II-specific; GO:0043565,sequence-specific DNA binding; GO:0001135,RNA polymerase II transcription regulator recruiting activity; GO:0044212,transcription regulatory region DNA binding; GO:0048653,anther development; GO:0048655,anther wall tapetum morphogen…	Myb-like DNA-binding domain
Cluster-30924.102593	GARP-G2-like	0	422.325	6.05195e-15	up	K14491 two-component response regulator ARR-B family | (RefSeq) two-component response regulator ARR12-like isoform X1 (A)	transcription factor HHO2-like [Brassica napus]	RecName: Full=Transcription factor HHO2 {ECO:0000305}; AltName: Full=MYB-domain transcription factor HHO2 {ECO:0000305}; AltName: Full=Protein HRS1 HOMOLOG 2 {ECO:0000303|PubMed:27016098};	SubName: Full=Protein PHR1-LIKE 1 {ECO:0000313|EMBL:JAU17663.1}; Flags: Fragment;	--	GO:0005634,nucleus; GO:0003677,DNA binding; GO:0003700,DNA-binding transcription factor activity; GO:0055062,phosphate ion homeostasis; GO:0006355,regulation of transcription, DNA-templated; GO:0009737,response to abscisic acid; GO:0006351,transcription, DNA-templated	Myb-like DNA-binding domain
Cluster-30924.10260	MYB	129.604	4.97635	0.0136982	down	K09422 transcription factor MYB, plant | (RefSeq) transcription factor MYB23-like (A)	PREDICTED: transcription factor MYB23-like [Brassica rapa]	RecName: Full=Transcription factor MYB56 {ECO:0000303|PubMed:9839469}; AltName: Full=Myb-related protein 56 {ECO:0000303|PubMed:9839469}; Short=AtMYB56 {ECO:0000303|PubMed:9839469}; AltName: Full=Protein BRASSINOSTEROIDS AT VASCULAR AND ORGANIZING CENTER {ECO:0000303|PubMed:24981610};	SubName: Full=Uncharacterized protein {ECO:0000313|EnsemblPlants:Bra006422.1-P};	Transcription factor, Myb superfamily	GO:0005829,cytosol; GO:0005634,nucleus; GO:0003700,DNA-binding transcription factor activity; GO:0042803,protein homodimerization activity; GO:0000978,RNA polymerase II proximal promoter sequence-specific DNA binding; GO:0000981,DNA-binding transcription factor activity, RNA polymerase II-specific; GO:0043565,sequence-specific DNA binding; GO:0001135,RNA polymerase II transcription regulator recr…	Myb DNA-binding like
Cluster-30924.102609	AP2/ERF-ERF	101.099	0	0.000120799	down	K09286 EREBP-like factor | (RefSeq) ethylene-responsive transcription factor RAP2-2-like (A)	PREDICTED: ethylene-responsive transcription factor RAP2-2-like isoform X1 [Brassica rapa]	RecName: Full=Ethylene-responsive transcription factor RAP2-2; Short=AtRAP2.2; AltName: Full=Protein RELATED TO APETALA2 2;	SubName: Full=Uncharacterized protein {ECO:0000313|EnsemblPlants:Bra001541.1-P};	--	GO:0005634,nucleus; GO:0003677,DNA binding; GO:0003700,DNA-binding transcription factor activity; GO:0009873,ethylene-activated signaling pathway; GO:0010468,regulation of gene expression; GO:0001666,response to hypoxia; GO:0006351,transcription, DNA-templated	AP2 domain
Cluster-30924.102615	Alfin-like	1223.25	0	3.29057e-25	down	K06889 uncharacterized protein | (RefSeq) protein bem46-like isoform X1 (A)	PREDICTED: PHD finger protein ALFIN-LIKE 5 [Brassica rapa]	RecName: Full=PHD finger protein ALFIN-LIKE 5; Short=Protein AL5;	SubName: Full=Uncharacterized protein {ECO:0000313|EnsemblPlants:Bra020107.1-P};	Uncharacterized PHD Zn-finger protein	GO:0005634,nucleus; GO:0003677,DNA binding; GO:0042393,histone binding; GO:0046872,metal ion binding; GO:0003714,transcription corepressor activity; GO:0016569,covalent chromatin modification; GO:0006355,regulation of transcription, DNA-templated; GO:0009651,response to salt stress; GO:0009414,response to water deprivation; GO:0006351,transcription, DNA-templated	PHD-finger
Cluster-30924.102631	Trihelix	6.91161	353.202	4.12926e-12	up	K01051 pectinesterase [EC:3.1.1.11] | (RefSeq) probable pectinesterase/pectinesterase inhibitor 58 (A)	PREDICTED: trihelix transcription factor GT-2 [Brassica rapa]	RecName: Full=Trihelix transcription factor GT-2; AltName: Full=Trihelix DNA-binding protein GT-2;	SubName: Full=Uncharacterized protein {ECO:0000313|EnsemblPlants:Bra003703.1-P};	Transcription factor GT-2 and related proteins, contains trihelix DNA-binding/SANT domain	GO:0005634,nucleus; GO:0003677,DNA binding; GO:0003700,DNA-binding transcription factor activity; GO:0006351,transcription, DNA-templated	Myb-like DNA-binding domain
Cluster-30924.102828	S1Fa-like	64.2297	0	1.06244e-06	down	--	--	--	SubName: Full=DNA-binding protein S1FA2 {ECO:0000313|EMBL:JAU87566.1};	--	GO:0016021,integral component of membrane; GO:0005634,nucleus; GO:0003677,DNA binding; GO:0006355,regulation of transcription, DNA-templated	--
Cluster-30924.102829	S1Fa-like	26.7417	83.505	0.00404206	up	--	--	--	--	--	--	--
Cluster-30924.10290	SBP	31.2778	0	0.000143062	down	K13415 protein brassinosteroid insensitive 1 [EC:2.7.10.1 2.7.11.1] | (RefSeq) uncharacterized LOC103401427 (A)	BnaA04g19840D [Brassica napus]	RecName: Full=Squamosa promoter-binding-like protein 3;	RecName: Full=Squamosa promoter-binding-like protein {ECO:0000256|PIRNR:PIRNR037575};	--	GO:0005737,cytoplasm; GO:0005634,nucleus; GO:0003677,DNA binding; GO:0003700,DNA-binding transcription factor activity; GO:0046872,metal ion binding; GO:0030154,cell differentiation; GO:0009908,flower development; GO:0010229,inflorescence development; GO:0009911,positive regulation of flower development; GO:0010321,regulation of vegetative phase change; GO:0006351,transcription, DNA-templated; GO…	SBP domain
Cluster-30924.102987	GARP-G2-like	0	159.341	0.00349383	up	K14491 two-component response regulator ARR-B family | (RefSeq) two-component response regulator ARR12-like (A)	PREDICTED: myb family transcription factor EFM [Brassica rapa]	RecName: Full=Transcription factor HHO2 {ECO:0000305}; AltName: Full=MYB-domain transcription factor HHO2 {ECO:0000305}; AltName: Full=Protein HRS1 HOMOLOG 2 {ECO:0000303|PubMed:27016098};	SubName: Full=Uncharacterized protein {ECO:0000313|EnsemblPlants:Bra004330.1-P};	--	GO:0005634,nucleus; GO:0003677,DNA binding; GO:0003700,DNA-binding transcription factor activity; GO:0055062,phosphate ion homeostasis; GO:0006355,regulation of transcription, DNA-templated; GO:0009737,response to abscisic acid; GO:0006351,transcription, DNA-templated	Myb-like DNA-binding domain
Cluster-30924.103064	Alfin-like	46.8482	0	1.25246e-06	down	K00521 ferric-chelate reductase [EC:1.16.1.7] | (RefSeq) ferric reduction oxidase 6-like isoform X1 (A)	PHD finger protein ALFIN-LIKE 2-like [Brassica napus]	RecName: Full=PHD finger protein ALFIN-LIKE 2; Short=Protein AL2; Contains: RecName: Full=PHD finger protein ALFIN-LIKE 2, N-terminally processed;	SubName: Full=Uncharacterized protein {ECO:0000313|EnsemblPlants:Bra034169.1-P};	Uncharacterized PHD Zn-finger protein	GO:0005829,cytosol; GO:0005634,nucleus; GO:0042393,histone binding; GO:0046872,metal ion binding; GO:0016569,covalent chromatin modification; GO:0006355,regulation of transcription, DNA-templated; GO:0006351,transcription, DNA-templated	KIAA1045 RING finger
Cluster-30924.103072	Trihelix	2406.01	765.299	0.000876908	down	K01051 pectinesterase [EC:3.1.1.11] | (RefSeq) probable pectinesterase/pectinesterase inhibitor 58 (A)	PREDICTED: trihelix transcription factor GT-2 [Brassica rapa]	RecName: Full=Trihelix transcription factor GT-2; AltName: Full=Trihelix DNA-binding protein GT-2;	SubName: Full=Uncharacterized protein {ECO:0000313|EnsemblPlants:Bra003703.1-P};	Transcription factor GT-2 and related proteins, contains trihelix DNA-binding/SANT domain	GO:0005634,nucleus; GO:0003677,DNA binding; GO:0003700,DNA-binding transcription factor activity; GO:0006351,transcription, DNA-templated	Myb-like DNA-binding domain
Cluster-30924.10309	Trihelix	79.5266	0	2.81324e-06	down	K01051 pectinesterase [EC:3.1.1.11] | (RefSeq) probable pectinesterase/pectinesterase inhibitor 58 (A)	trihelix transcription factor GTL2-like [Brassica napus]	RecName: Full=Trihelix transcription factor GTL2; AltName: Full=GT2-LIKE protein 2; Short=AtGTL2; AltName: Full=Trihelix DNA-binding protein GTL2;	SubName: Full=Uncharacterized protein {ECO:0000313|EnsemblPlants:Bra009994.1-P};	Transcription factor GT-2 and related proteins, contains trihelix DNA-binding/SANT domain	GO:0005634,nucleus; GO:0005516,calmodulin binding; GO:0003700,DNA-binding transcription factor activity; GO:0001158,enhancer sequence-specific DNA binding; GO:0045893,positive regulation of transcription, DNA-templated; GO:0006355,regulation of transcription, DNA-templated; GO:0006351,transcription, DNA-templated	Myb-like DNA-binding domain
Cluster-30924.103111	PHD	118.977	0	2.26469e-06	down	K11643 chromodomain-helicase-DNA-binding protein 4 [EC:3.6.4.12] | (RefSeq) CHD3-type chromatin-remodeling factor PICKLE (A)	PREDICTED: CHD3-type chromatin-remodeling factor PICKLE [Brassica rapa]	RecName: Full=CHD3-type chromatin-remodeling factor PICKLE; EC=3.6.4.-; AltName: Full=Protein CHROMATIN REMODELING 6 {ECO:0000303|PubMed:16547115}; Short=AtCHR6; AltName: Full=Protein GYMNOS;	SubName: Full=Uncharacterized protein {ECO:0000313|EnsemblPlants:Bra007814.1-P};	Predicted helicase	GO:0005634,nucleus; GO:0005524,ATP binding; GO:0003677,DNA binding; GO:0004386,helicase activity; GO:0046872,metal ion binding; GO:0008283,cell proliferation; GO:0006338,chromatin remodeling; GO:0016569,covalent chromatin modification; GO:0009736,cytokinin-activated signaling pathway; GO:0009788,negative regulation of abscisic acid-activated signaling pathway; GO:0045892,negative regulation of tr…	Myb-like DNA-binding domain
Cluster-30924.103161	SET	52.3575	787.6	1.50785e-12	up	K11420 euchromatic histone-lysine N-methyltransferase [EC:2.1.1.43] | (RefSeq) histone-lysine N-methyltransferase family member SUVH9 (A)	histone-lysine N-methyltransferase family member SUVH9 [Brassica napus]	RecName: Full=Histone-lysine N-methyltransferase family member SUVH9; AltName: Full=Histone H3-K9 methyltransferase 9; Short=H3-K9-HMTase 9; AltName: Full=Protein SET DOMAIN GROUP 22; AltName: Full=Suppressor of variegation 3-9 homolog protein 9; Short=Su(var)3-9 homolog protein 9;	SubName: Full=Uncharacterized protein {ECO:0000313|EnsemblPlants:Bra007048.1-P};	Histone H3 (Lys9) methyltransferase SUV39H1/Clr4, required for transcriptional silencing	GO:0000775,chromosome, centromeric region; GO:0005634,nucleus; GO:0003677,DNA binding; GO:0018024,histone-lysine N-methyltransferase activity; GO:0008270,zinc ion binding; GO:0009294,DNA mediated transformation; GO:0080188,RNA-directed DNA methylation	SET domain
Cluster-30924.103230	bZIP	1694.12	494.865	0.000209903	down	K09060 plant G-box-binding factor | (RefSeq) G-box-binding factor 2 (A)	G-box-binding factor 2 isoform X2 [Brassica napus]	RecName: Full=G-box-binding factor 2; AltName: Full=bZIP transcription factor 54; Short=AtbZIP54;	SubName: Full=Uncharacterized protein {ECO:0000313|EnsemblPlants:Bra037382.1-P};	--	GO:0005737,cytoplasm; GO:0005634,nucleus; GO:0003677,DNA binding; GO:0003700,DNA-binding transcription factor activity; GO:0043565,sequence-specific DNA binding; GO:0019760,glucosinolate metabolic process; GO:0009637,response to blue light; GO:0006351,transcription, DNA-templated	G-box binding protein MFMR
Cluster-30924.103328	Trihelix	465.329	135.98	0.00501048	down	--	PREDICTED: uncharacterized protein LOC103872912 [Brassica rapa]	--	SubName: Full=Uncharacterized protein {ECO:0000313|EnsemblPlants:Bra025881.1-P};	--	--	Myb/SANT-like DNA-binding domain
Cluster-30924.103481	C3H	0	99.0941	0.00672107	up	K23048 RING finger protein unkempt | (RefSeq) zinc finger CCCH domain-containing protein 29 (A)	PREDICTED: zinc finger CCCH domain-containing protein 29-like [Brassica rapa]	RecName: Full=Zinc finger CCCH domain-containing protein 29; Short=AtC3H29; AltName: Full=AtSZF2;	SubName: Full=Uncharacterized protein {ECO:0000313|EnsemblPlants:Bra004982.1-P};	CCCH-type Zn-finger protein	GO:0005634,nucleus; GO:0003677,DNA binding; GO:0003700,DNA-binding transcription factor activity; GO:0046872,metal ion binding; GO:0050832,defense response to fungus; GO:0006355,regulation of transcription, DNA-templated; GO:0010200,response to chitin; GO:0009409,response to cold	Torus domain
Cluster-30924.103592	CPP	1960.12	0	3.21687e-27	down	K21776 protein lin-54 | (RefSeq) protein tesmin/TSO1-like CXC 3 (A)	PREDICTED: protein NETWORKED 1B [Brassica rapa]	RecName: Full=Protein NETWORKED 1B {ECO:0000303|PubMed:22840520};	SubName: Full=Uncharacterized protein {ECO:0000313|EnsemblPlants:Bra036899.1-P};	--	GO:0005634,nucleus; GO:0003779,actin binding	Cell division protein ZapB
Cluster-30924.103603	C3H	148.261	0	9.82995e-13	down	K23048 RING finger protein unkempt | (RefSeq) zinc finger CCCH domain-containing protein 29-like (A)	zinc finger CCCH domain-containing protein 47-like [Brassica napus]	RecName: Full=Zinc finger CCCH domain-containing protein 47; Short=AtC3H47; AltName: Full=AtSZF1;	SubName: Full=Uncharacterized protein {ECO:0000313|EnsemblPlants:Bra007205.1-P};	CCCH-type Zn-finger protein	GO:0005634,nucleus; GO:0003677,DNA binding; GO:0003700,DNA-binding transcription factor activity; GO:0046872,metal ion binding; GO:0006355,regulation of transcription, DNA-templated; GO:0010200,response to chitin	Torus domain
Cluster-30924.103641	WRKY	0	366.794	3.14593e-16	up	K19613 leucine-rich repeat protein SHOC2 | (RefSeq) uncharacterized protein LOC111313103 isoform X1 (A)	PREDICTED: probable WRKY transcription factor 46 [Brassica rapa]	RecName: Full=Probable WRKY transcription factor 46; AltName: Full=WRKY DNA-binding protein 46;	SubName: Full=Uncharacterized protein {ECO:0000313|EnsemblPlants:Bra014426.1-P};	--	GO:0005730,nucleolus; GO:0003700,DNA-binding transcription factor activity; GO:0000987,proximal promoter sequence-specific DNA binding; GO:0043565,sequence-specific DNA binding; GO:0044212,transcription regulatory region DNA binding; GO:0048527,lateral root development; GO:0006355,regulation of transcription, DNA-templated; GO:0010200,response to chitin; GO:0006351,transcription, DNA-templated	WRKY DNA -binding domain
Cluster-30924.103812	BES1	0	136.361	0.00416457	up	K14503 brassinosteroid resistant 1/2 | (RefSeq) protein BRASSINAZOLE-RESISTANT 1 (A)	BES1/BZR1 homolog protein 4-like [Brassica napus]	RecName: Full=BES1/BZR1 homolog protein 4;	SubName: Full=BnaA02g19020D protein {ECO:0000313|EMBL:CDY26877.1};	--	GO:0003677,DNA binding; GO:0003700,DNA-binding transcription factor activity; GO:0009742,brassinosteroid mediated signaling pathway; GO:0006355,regulation of transcription, DNA-templated; GO:0006351,transcription, DNA-templated	BES1/BZR1 plant transcription factor, N-terminal
Cluster-30924.103853	HB-HD-ZIP	79.0003	0	7.75643e-09	down	K09338 homeobox-leucine zipper protein | (RefSeq) homeobox-leucine zipper protein ATHB-16-like (A)	PREDICTED: homeobox-leucine zipper protein ATHB-16-like [Brassica rapa]	RecName: Full=Homeobox-leucine zipper protein ATHB-16; AltName: Full=HD-ZIP protein ATHB-16; AltName: Full=Homeodomain transcription factor ATHB-16;	SubName: Full=Uncharacterized protein {ECO:0000313|EnsemblPlants:Bra010642.1-P};	Transcription factor HEX, contains HOX and HALZ domains	GO:0005634,nucleus; GO:0003700,DNA-binding transcription factor activity; GO:0043565,sequence-specific DNA binding; GO:0030308,negative regulation of cell growth; GO:0048573,photoperiodism, flowering; GO:0045893,positive regulation of transcription, DNA-templated; GO:0048510,regulation of timing of transition from vegetative to reproductive phase; GO:0009637,response to blue light; GO:0006351,tra…	Homeobox KN domain
Cluster-30924.103967	AP2/ERF-ERF	1923.93	264.381	4.34906e-06	down	K09286 EREBP-like factor | (RefSeq) ethylene-responsive transcription factor RAP2-12-like (A)	PREDICTED: ethylene-responsive transcription factor RAP2-12 [Brassica rapa]	RecName: Full=Ethylene-responsive transcription factor RAP2-12; AltName: Full=Protein RELATED TO APETALA2 12;	SubName: Full=Uncharacterized protein {ECO:0000313|EnsemblPlants:Bo3g184310.1};	--	GO:0005634,nucleus; GO:0005886,plasma membrane; GO:0003700,DNA-binding transcription factor activity; GO:0043565,sequence-specific DNA binding; GO:0070483,detection of hypoxia; GO:0009873,ethylene-activated signaling pathway; GO:2000280,regulation of root development; GO:0001666,response to hypoxia; GO:0006351,transcription, DNA-templated	AP2 domain
Cluster-30924.103968	AP2/ERF-ERF	0	668.845	2.23892e-23	up	K09286 EREBP-like factor | (RefSeq) ethylene-responsive transcription factor RAP2-12-like (A)	PREDICTED: ethylene-responsive transcription factor RAP2-12 [Brassica rapa]	RecName: Full=Ethylene-responsive transcription factor RAP2-12; AltName: Full=Protein RELATED TO APETALA2 12;	SubName: Full=Uncharacterized protein {ECO:0000313|EnsemblPlants:Bo3g184310.1};	--	GO:0005634,nucleus; GO:0005886,plasma membrane; GO:0003700,DNA-binding transcription factor activity; GO:0043565,sequence-specific DNA binding; GO:0070483,detection of hypoxia; GO:0009873,ethylene-activated signaling pathway; GO:2000280,regulation of root development; GO:0001666,response to hypoxia; GO:0006351,transcription, DNA-templated	AP2 domain
Cluster-30924.103993	WRKY	41.1647	0	1.4789e-06	down	K12835 ATP-dependent RNA helicase DDX42 [EC:3.6.4.13] | (RefSeq) DEAD-box ATP-dependent RNA helicase 24 isoform X1 (A)	PREDICTED: protein slowmo homolog [Brassica rapa]	RecName: Full=Probable WRKY transcription factor 75; AltName: Full=WRKY DNA-binding protein 75;	SubName: Full=Uncharacterized protein {ECO:0000313|EnsemblPlants:Bra008859.1-P};	Predicted member of the intramitochondrial sorting protein family	GO:0005634,nucleus; GO:0003700,DNA-binding transcription factor activity; GO:0000978,RNA polymerase II proximal promoter sequence-specific DNA binding; GO:0044212,transcription regulatory region DNA binding; GO:0010055,atrichoblast differentiation; GO:0048527,lateral root development; GO:0000122,negative regulation of transcription by RNA polymerase II; GO:0043620,regulation of DNA-templated tran…	PRELI-like family
Cluster-30924.104095	HB-HD-ZIP	330.92	96.5834	0.00796149	down	K09338 homeobox-leucine zipper protein | (RefSeq) homeobox-leucine zipper protein ATHB-13 (A)	PREDICTED: homeobox-leucine zipper protein ATHB-13 [Brassica rapa]	RecName: Full=Homeobox-leucine zipper protein ATHB-13; AltName: Full=HD-ZIP protein ATHB-13; AltName: Full=Homeodomain transcription factor ATHB-13;	SubName: Full=Uncharacterized protein {ECO:0000313|EnsemblPlants:Bo6g110380.1};	Transcription factor HEX, contains HOX and HALZ domains	GO:0005634,nucleus; GO:0003700,DNA-binding transcription factor activity; GO:0043565,sequence-specific DNA binding; GO:0048826,cotyledon morphogenesis; GO:0009965,leaf morphogenesis; GO:0080022,primary root development; GO:0009744,response to sucrose; GO:0006351,transcription, DNA-templated	Septum formation initiator
Cluster-30924.104194	GARP-G2-like	152.438	0	3.45562e-06	down	K13648 alpha-1,4-galacturonosyltransferase [EC:2.4.1.43] | (RefSeq) probable galacturonosyltransferase 4 isoform X1 (A)	probable galacturonosyltransferase 4 isoform X1 [Brassica napus]	RecName: Full=Probable galacturonosyltransferase 4; EC=2.4.1.-; AltName: Full=Like glycosyl transferase 3;	RecName: Full=Hexosyltransferase {ECO:0000256|RuleBase:RU362027}; EC=2.4.1.- {ECO:0000256|RuleBase:RU362027};	--	GO:0005794,Golgi apparatus; GO:0000139,Golgi membrane; GO:0016021,integral component of membrane; GO:0047262,polygalacturonate 4-alpha-galacturonosyltransferase activity; GO:0071555,cell wall organization; GO:0045489,pectin biosynthetic process	Glycosyl transferase family 8
Cluster-30924.104256	WRKY	593.752	13.2959	5.04343e-17	down	K13424 WRKY transcription factor 33 | (RefSeq) probable WRKY transcription factor 33 (A)	probable WRKY transcription factor 33 [Brassica napus]	RecName: Full=Probable WRKY transcription factor 33; AltName: Full=WRKY DNA-binding protein 33;	SubName: Full=Transcription factor {ECO:0000313|EMBL:APY21079.1};	--	GO:0005634,nucleus; GO:0003700,DNA-binding transcription factor activity; GO:0043565,sequence-specific DNA binding; GO:0044212,transcription regulatory region DNA binding; GO:0010120,camalexin biosynthetic process; GO:0070370,cellular heat acclimation; GO:0034605,cellular response to heat; GO:0042742,defense response to bacterium; GO:0050832,defense response to fungus; GO:0010508,positive regulat…	WRKY DNA -binding domain
Cluster-30924.10429	C3H	0	108.461	0.00630195	up	K03259 translation initiation factor 4E | (RefSeq) eukaryotic translation initiation factor 4E-2-like isoform X3 (A)	PREDICTED: putative zinc finger CCCH domain-containing protein 9 isoform X1 [Brassica rapa]	RecName: Full=Eukaryotic translation initiation factor 4E-3; AltName: Full=eIF-4E-3; AltName: Full=eIF4E-3; AltName: Full=mRNA cap-binding protein;	SubName: Full=Uncharacterized protein {ECO:0000313|EnsemblPlants:Bra030147.1-P};	Translation initiation factor 4F, cap-binding subunit (eIF-4E) and related cap-binding proteins	GO:0005737,cytoplasm; GO:0003743,translation initiation factor activity; GO:0006417,regulation of translation	RNA-binding, Nab2-type zinc finger
Cluster-30924.1043	MYB-related	64.2171	0	2.34879e-06	down	K08867 WNK lysine deficient protein kinase [EC:2.7.11.1] | (RefSeq) probable serine/threonine-protein kinase WNK4 isoform X1 (A)	PREDICTED: nuclear receptor corepressor 1-like isoform X1 [Brassica rapa]	RecName: Full=Transcription factor MYB3R-5 {ECO:0000303|PubMed:11597504}; AltName: Full=Myb-related protein 3R-5 {ECO:0000303|PubMed:11597504};	SubName: Full=Uncharacterized protein {ECO:0000313|EnsemblPlants:Bra039470.1-P};	--	GO:0005634,nucleus; GO:0003700,DNA-binding transcription factor activity; GO:0000981,DNA-binding transcription factor activity, RNA polymerase II-specific; GO:0043565,sequence-specific DNA binding; GO:0001135,RNA polymerase II transcription regulator recruiting activity; GO:0044212,transcription regulatory region DNA binding; GO:0030154,cell differentiation; GO:0008285,negative regulation of cell…	--
Cluster-30924.104300	GRAS	160.779	62.6854	0.00554506	down	K14777 ATP-dependent RNA helicase DDX47/RRP3 [EC:3.6.4.13] | (Kazusa) Lj5g3v1988830.1; - (A)	PREDICTED: scarecrow-like transcription factor PAT1 [Brassica rapa]	RecName: Full=Scarecrow-like transcription factor PAT1; AltName: Full=GRAS family protein 29; Short=AtGRAS-29; AltName: Full=Protein PHYTOCHROME A SIGNAL TRANSDUCTION 1;	SubName: Full=Uncharacterized protein {ECO:0000313|EnsemblPlants:Bra020715.1-P};	--	GO:0005737,cytoplasm; GO:0005634,nucleus; GO:0003700,DNA-binding transcription factor activity; GO:0043565,sequence-specific DNA binding; GO:0004871,NA; GO:0009640,photomorphogenesis; GO:0006355,regulation of transcription, DNA-templated; GO:0006351,transcription, DNA-templated	GRAS domain family
Cluster-30924.104301	GRAS	55.693	0.393865	9.65117e-07	down	K14494 DELLA protein | (RefSeq) DELLA protein GAI-like (A)	PREDICTED: scarecrow-like transcription factor PAT1 [Brassica rapa]	RecName: Full=Scarecrow-like transcription factor PAT1; AltName: Full=GRAS family protein 29; Short=AtGRAS-29; AltName: Full=Protein PHYTOCHROME A SIGNAL TRANSDUCTION 1;	SubName: Full=BnaC07g49170D protein {ECO:0000313|EMBL:CDY54511.1};	--	GO:0005737,cytoplasm; GO:0005634,nucleus; GO:0003700,DNA-binding transcription factor activity; GO:0043565,sequence-specific DNA binding; GO:0004871,NA; GO:0009640,photomorphogenesis; GO:0006355,regulation of transcription, DNA-templated; GO:0006351,transcription, DNA-templated	GRAS domain family
Cluster-30924.104387	NF-YA	1679.35	35.8418	0.0155586	down	K08064 nuclear transcription factor Y, alpha | (RefSeq) nuclear transcription factor Y subunit A-6 (A)	PREDICTED: nuclear transcription factor Y subunit A-6 isoform X1 [Brassica rapa]	RecName: Full=Nuclear transcription factor Y subunit A-6; Short=AtNF-YA-6;	SubName: Full=Uncharacterized protein {ECO:0000313|EnsemblPlants:Bra021527.1-P};	CCAAT-binding factor, subunit B (HAP2)	GO:0016602,CCAAT-binding factor complex; GO:0003677,DNA binding; GO:0003700,DNA-binding transcription factor activity; GO:0009793,embryo development ending in seed dormancy; GO:0048316,seed development; GO:0010262,somatic embryogenesis; GO:0006351,transcription, DNA-templated	CCAAT-binding transcription factor (CBF-B/NF-YA) subunit B
Cluster-30924.104388	NF-YA	28.7724	463.909	3.28485e-10	up	K08064 nuclear transcription factor Y, alpha | (RefSeq) nuclear transcription factor Y subunit A-6 (A)	PREDICTED: nuclear transcription factor Y subunit A-6 isoform X2 [Brassica rapa]	RecName: Full=Nuclear transcription factor Y subunit A-6; Short=AtNF-YA-6;	SubName: Full=Uncharacterized protein {ECO:0000313|EnsemblPlants:Bra021527.1-P};	CCAAT-binding factor, subunit B (HAP2)	GO:0016602,CCAAT-binding factor complex; GO:0003677,DNA binding; GO:0003700,DNA-binding transcription factor activity; GO:0009793,embryo development ending in seed dormancy; GO:0048316,seed development; GO:0010262,somatic embryogenesis; GO:0006351,transcription, DNA-templated	CCAAT-binding transcription factor (CBF-B/NF-YA) subunit B
Cluster-30924.10443	TCP	96.9352	0	0.0104077	down	K16221 transcription factor TCP21 (protein CCA1 HIKING EXPEDITION) | (RefSeq) transcription factor TCP21-like (A)	TCP9a [Brassica rapa subsp. rapa]	RecName: Full=Transcription factor TCP9;	SubName: Full=TCP9a {ECO:0000313|EMBL:ATG83532.1};	--	GO:0005634,nucleus; GO:0003677,DNA binding; GO:0003700,DNA-binding transcription factor activity; GO:1900056,negative regulation of leaf senescence; GO:0008361,regulation of cell size; GO:0006355,regulation of transcription, DNA-templated; GO:0048364,root development; GO:0006351,transcription, DNA-templated	TCP family transcription factor
Cluster-30924.104454	WRKY	1236.5	534.431	0.0181143	down	K13425 WRKY transcription factor 22 | (RefSeq) WRKY transcription factor 22-like (A)	PREDICTED: probable WRKY transcription factor 11 isoform X1 [Brassica rapa]	RecName: Full=Probable WRKY transcription factor 11; AltName: Full=WRKY DNA-binding protein 11;	SubName: Full=Uncharacterized protein {ECO:0000313|EnsemblPlants:Bra023998.1-P};	--	GO:0005634,nucleus; GO:0005516,calmodulin binding; GO:0003700,DNA-binding transcription factor activity; GO:0043565,sequence-specific DNA binding; GO:0042742,defense response to bacterium; GO:0010200,response to chitin; GO:0006351,transcription, DNA-templated	WRKY DNA -binding domain
Cluster-30924.104495	TAZ	1440.84	401.493	4.17258e-06	down	K04498 E1A/CREB-binding protein [EC:2.3.1.48] | (RefSeq) histone acetyltransferase HAC5-like (A)	uncharacterized protein LOC106452346 [Brassica napus]	RecName: Full=Histone acetyltransferase HAC5; EC=2.3.1.48 {ECO:0000250|UniProtKB:Q9C5X9};	SubName: Full=Uncharacterized protein {ECO:0000313|EnsemblPlants:Bra034712.1-P};	--	GO:0005634,nucleus; GO:0004402,histone acetyltransferase activity; GO:0003712,transcription coregulator activity; GO:0008270,zinc ion binding; GO:0009908,flower development; GO:0006473,protein acetylation; GO:0006355,regulation of transcription, DNA-templated; GO:0006351,transcription, DNA-templated	Protein of unknown function, DUF547
Cluster-30924.104629	RWP-RK	178.613	0	0.00502461	down	K03028 26S proteasome regulatory subunit N1 | (RefSeq) LOW QUALITY PROTEIN: protein NLP2-like (A)	protein NLP3 isoform X1 [Brassica napus]	RecName: Full=Protein NLP3; Short=AtNLP3; AltName: Full=NIN-like protein 3; AltName: Full=Nodule inception protein-like protein 3;	SubName: Full=Uncharacterized protein {ECO:0000313|EnsemblPlants:Bra033561.1-P};	--	GO:0005634,nucleus; GO:0003677,DNA binding; GO:0003700,DNA-binding transcription factor activity; GO:0006355,regulation of transcription, DNA-templated; GO:0006351,transcription, DNA-templated	PB1 domain
Cluster-30924.104657	TRAF	28.3683	0	1.24533e-05	down	K08332 vacuolar protein 8 | (RefSeq) ARM REPEAT PROTEIN INTERACTING WITH ABF2-like (A)	PREDICTED: ARM REPEAT PROTEIN INTERACTING WITH ABF2-like isoform X2 [Brassica rapa]	RecName: Full=ARM REPEAT PROTEIN INTERACTING WITH ABF2; Short=ARIA;	SubName: Full=Uncharacterized protein {ECO:0000313|EnsemblPlants:Bra006500.1-P};	FOG: Armadillo/beta-catenin-like repeats	GO:0005737,cytoplasm; GO:0005634,nucleus; GO:0005886,plasma membrane; GO:0010187,negative regulation of seed germination; GO:0016567,protein ubiquitination; GO:0009737,response to abscisic acid; GO:0009651,response to salt stress	Armadillo-like
Cluster-30924.104736	bHLH	1218.25	215.595	5.04176e-05	down	K18486 heart-and neural crest derivatives-expressed protein 2 | (RefSeq) transcription factor bHLH27-like (A)	BnaA02g08320D [Brassica napus]	RecName: Full=Transcription factor bHLH35; AltName: Full=Basic helix-loop-helix protein 35; Short=AtbHLH35; Short=bHLH 35; AltName: Full=Transcription factor EN 41; AltName: Full=bHLH transcription factor bHLH035;	SubName: Full=BnaA02g08320D protein {ECO:0000313|EMBL:CDY47924.1};	--	GO:0005634,nucleus; GO:0003677,DNA binding; GO:0046983,protein dimerization activity; GO:0006355,regulation of transcription, DNA-templated; GO:0006351,transcription, DNA-templated	Helix-loop-helix DNA-binding domain
Cluster-30924.104740	bZIP	48.4675	0	4.6406e-09	down	K09060 plant G-box-binding factor | (RefSeq) G-box-binding factor 2 (A)	G-box-binding factor 2 isoform X3 [Brassica napus]	RecName: Full=G-box-binding factor 2; AltName: Full=bZIP transcription factor 54; Short=AtbZIP54;	SubName: Full=Uncharacterized protein {ECO:0000313|EnsemblPlants:Bra037382.1-P};	--	GO:0005737,cytoplasm; GO:0005634,nucleus; GO:0003677,DNA binding; GO:0003700,DNA-binding transcription factor activity; GO:0043565,sequence-specific DNA binding; GO:0019760,glucosinolate metabolic process; GO:0009637,response to blue light; GO:0006351,transcription, DNA-templated	Domain of unknown function (DUF4599)
Cluster-30924.104753	Tify	0	646.544	3.64868e-13	up	K13464 jasmonate ZIM domain-containing protein | (RefSeq) protein TIFY 11B (A)	PREDICTED: protein TIFY 11B [Brassica rapa]	RecName: Full=Protein TIFY 11B; AltName: Full=Jasmonate ZIM domain-containing protein 6;	SubName: Full=Uncharacterized protein {ECO:0000313|EnsemblPlants:Bra016056.1-P};	--	GO:0005634,nucleus; GO:0003714,transcription corepressor activity; GO:0006952,defense response; GO:1903507,negative regulation of nucleic acid-templated transcription; GO:0031347,regulation of defense response; GO:2000022,regulation of jasmonic acid mediated signaling pathway; GO:0006355,regulation of transcription, DNA-templated; GO:0009753,response to jasmonic acid; GO:0009611,response to wound…	Divergent CCT motif
Cluster-30924.104754	Tify	2122.5	639.762	0.00118953	down	K13464 jasmonate ZIM domain-containing protein | (RefSeq) protein TIFY 11B (A)	PREDICTED: protein TIFY 11B [Brassica rapa]	RecName: Full=Protein TIFY 11B; AltName: Full=Jasmonate ZIM domain-containing protein 6;	SubName: Full=Uncharacterized protein {ECO:0000313|EnsemblPlants:Bra016056.1-P};	--	GO:0005634,nucleus; GO:0003714,transcription corepressor activity; GO:0006952,defense response; GO:1903507,negative regulation of nucleic acid-templated transcription; GO:0031347,regulation of defense response; GO:2000022,regulation of jasmonic acid mediated signaling pathway; GO:0006355,regulation of transcription, DNA-templated; GO:0009753,response to jasmonic acid; GO:0009611,response to wound…	Divergent CCT motif
Cluster-30924.104759	TUB	78.641	0	6.15634e-08	down	K19600 tubby-related protein 1 | (RefSeq) tubby-like F-box protein 6 (A)	tubby-like F-box protein 3 [Brassica napus]	RecName: Full=Tubby-like F-box protein 3; Short=AtTLP3;	SubName: Full=Uncharacterized protein {ECO:0000313|EnsemblPlants:Bra021446.1-P};	Tub family proteins	GO:0005654,nucleoplasm; GO:0005886,plasma membrane; GO:0009536,plastid; GO:0035091,phosphatidylinositol binding	F-box-like
Cluster-30924.104833	PHD	33.5024	0	3.42909e-07	down	K22155 E3 ubiquitin-protein ligase Jade-2 [EC:2.3.2.27] | (RefSeq) histone-lysine N-methyltransferase ATX5 (A)	PREDICTED: histone-lysine N-methyltransferase ATX3 [Brassica rapa]	RecName: Full=Histone-lysine N-methyltransferase ATX3; EC=2.1.1.43; AltName: Full=Protein SET DOMAIN GROUP 14; AltName: Full=Trithorax-homolog protein 3; Short=TRX-homolog protein 3;	RecName: Full=Histone-lysine N-methyltransferase {ECO:0000256|PROSITE-ProRule:PRU00899, ECO:0000256|SAAS:SAAS00591749}; EC=2.1.1.43 {ECO:0000256|PROSITE-ProRule:PRU00899, ECO:0000256|SAAS:SAAS00591749};	Histone H3 (Lys4) methyltransferase complex, subunit SET1 and related methyltransferases	GO:0005634,nucleus; GO:0003677,DNA binding; GO:0018024,histone-lysine N-methyltransferase activity; GO:0046872,metal ion binding; GO:0051571,positive regulation of histone H3-K4 methylation	PHD-like zinc-binding domain
Cluster-30924.104846	S1Fa-like	409.912	115.786	0.00121768	down	--	BnaC05g43280D [Brassica napus]	RecName: Full=DNA-binding protein S1FA3;	SubName: Full=DNA-binding protein S1FA2 {ECO:0000313|EMBL:JAU87566.1};	--	GO:0005634,nucleus; GO:0003677,DNA binding; GO:0006355,regulation of transcription, DNA-templated; GO:0006351,transcription, DNA-templated	DNA binding protein S1FA
Cluster-30924.104854	B3	42.9297	0	0.000540481	down	K05387 glutamate receptor, ionotropic, plant | (RefSeq) glutamate receptor 2.1-like (A)	PREDICTED: B3 domain-containing protein REM3-like isoform X1 [Brassica rapa]	RecName: Full=B3 domain-containing protein REM2; AltName: Full=Protein REPRODUCTIVE MERISTEM 2;	SubName: Full=Uncharacterized protein {ECO:0000313|EnsemblPlants:Bra011286.1-P};	--	GO:0005634,nucleus; GO:0003677,DNA binding; GO:0006355,regulation of transcription, DNA-templated; GO:0006351,transcription, DNA-templated	B3 DNA binding domain
Cluster-30924.105012	GARP-G2-like	1920.06	5183.75	1.85951e-06	up	K13648 alpha-1,4-galacturonosyltransferase [EC:2.4.1.43] | (RefSeq) probable galacturonosyltransferase 4 isoform X1 (A)	probable galacturonosyltransferase 4 isoform X1 [Brassica napus]	RecName: Full=Probable galacturonosyltransferase 4; EC=2.4.1.-; AltName: Full=Like glycosyl transferase 3;	RecName: Full=Hexosyltransferase {ECO:0000256|RuleBase:RU362027}; EC=2.4.1.- {ECO:0000256|RuleBase:RU362027};	--	GO:0005794,Golgi apparatus; GO:0000139,Golgi membrane; GO:0016021,integral component of membrane; GO:0047262,polygalacturonate 4-alpha-galacturonosyltransferase activity; GO:0071555,cell wall organization; GO:0045489,pectin biosynthetic process	Glycosyl transferase family 8
Cluster-30924.105190	FAR1	45.2194	0	4.89427e-08	down	K17604 zinc finger SWIM domain-containing protein 3 | (RefSeq) protein FAR1-RELATED SEQUENCE 6-like (A)	PREDICTED: protein FAR-RED IMPAIRED RESPONSE 1 isoform X1 [Brassica rapa]	RecName: Full=Protein FAR-RED IMPAIRED RESPONSE 1;	SubName: Full=Uncharacterized protein {ECO:0000313|EnsemblPlants:Bra040696.1-P};	--	GO:0005634,nucleus; GO:0003700,DNA-binding transcription factor activity; GO:0008270,zinc ion binding; GO:0010018,far-red light signaling pathway; GO:0042753,positive regulation of circadian rhythm; GO:0045893,positive regulation of transcription, DNA-templated; GO:0010017,red or far-red light signaling pathway; GO:0009585,red, far-red light phototransduction; GO:0010218,response to far red light…	SWIM zinc finger
Cluster-30924.105246	C2H2	106.038	0	6.51653e-08	down	K22381 E3 ubiquitin-protein ligase ZNF598 [EC:2.3.2.27] | (RefSeq) E3 ubiquitin-protein ligase hel2-like (A)	E3 ubiquitin-protein ligase hel2-like [Brassica napus]	--	SubName: Full=Uncharacterized protein {ECO:0000313|EnsemblPlants:Bra004478.1-P};	Predicted E3 ubiquitin ligase	GO:0003676,nucleic acid binding	--
Cluster-30924.105283	AP2/ERF-ERF	109.464	0	6.71499e-13	down	K09286 EREBP-like factor | (RefSeq) hypothetical protein (A)	ethylene-responsive transcription factor ERF017-like [Brassica napus]	RecName: Full=Ethylene-responsive transcription factor ERF017;	SubName: Full=Uncharacterized protein {ECO:0000313|EnsemblPlants:Bra025719.1-P};	--	GO:0005634,nucleus; GO:0003677,DNA binding; GO:0003700,DNA-binding transcription factor activity; GO:0009873,ethylene-activated signaling pathway; GO:0006351,transcription, DNA-templated	AP2 domain
Cluster-30924.105339	bZIP	0	48.8912	4.2565e-07	up	K20557 transcription factor VIP1 | (RefSeq) transcription factor VIP1-like (A)	PREDICTED: probable transcription factor PosF21 [Brassica rapa]	RecName: Full=Probable transcription factor PosF21; AltName: Full=bZIP transcription factor 59; Short=AtbZIP59;	SubName: Full=Uncharacterized protein {ECO:0000313|EnsemblPlants:Bra021735.1-P};	--	GO:0005737,cytoplasm; GO:0005829,cytosol; GO:0005634,nucleus; GO:0003677,DNA binding; GO:0003700,DNA-binding transcription factor activity; GO:0006351,transcription, DNA-templated	Basic region leucine zipper
Cluster-30924.105577	AP2/ERF-ERF	972.654	1.56765	2.42668e-07	down	K14517 ethylene-responsive transcription factor 2 | (RefSeq) LOW QUALITY PROTEIN: ethylene-responsive transcription factor 2 (A)	PREDICTED: LOW QUALITY PROTEIN: ethylene-responsive transcription factor 2 [Brassica oleracea var. oleracea]	RecName: Full=Ethylene-responsive transcription factor 2; Short=AtERF2; AltName: Full=Ethylene-responsive element-binding factor 2; Short=EREBP-2;	SubName: Full=Uncharacterized protein {ECO:0000313|EnsemblPlants:Bo7g077390.1};	--	GO:0005634,nucleus; GO:0003677,DNA binding; GO:0003700,DNA-binding transcription factor activity; GO:0051301,cell division; GO:0009873,ethylene-activated signaling pathway; GO:0009864,induced systemic resistance, jasmonic acid mediated signaling pathway; GO:0010087,phloem or xylem histogenesis; GO:0045893,positive regulation of transcription, DNA-templated; GO:0010200,response to chitin; GO:00063…	AP2 domain
Cluster-30924.105679	Others	32.3399	609.636	0.0062743	up	K22048 mechanosensitive ion channel protein 4/5/6/7/8/9/10 | (RefSeq) mechanosensitive ion channel protein 6-like (A)	mechanosensitive ion channel protein 6-like [Brassica napus]	RecName: Full=Mechanosensitive ion channel protein 6; AltName: Full=Mechanosensitive channel of small conductance-like 6; AltName: Full=MscS-Like protein 6;	SubName: Full=Uncharacterized protein {ECO:0000313|EnsemblPlants:Bra035052.1-P};	Predicted mechanosensitive ion channel	GO:0016021,integral component of membrane; GO:0005886,plasma membrane; GO:0009506,plasmodesma; GO:0005774,vacuolar membrane; GO:0008381,mechanosensitive ion channel activity; GO:0006820,anion transport	Mechanosensitive ion channel
Cluster-30924.106016	bZIP	65.4784	0	4.87349e-09	down	K14432 ABA responsive element binding factor | (RefSeq) protein ABSCISIC ACID-INSENSITIVE 5 (A)	protein ABSCISIC ACID-INSENSITIVE 5 isoform X1 [Brassica napus]	RecName: Full=Protein ABSCISIC ACID-INSENSITIVE 5; AltName: Full=Dc3 promoter-binding factor 1; Short=AtDPBF1; AltName: Full=Protein GROWTH-INSENSITIVITY TO ABA 1; AltName: Full=bZIP transcription factor 39; Short=AtbZIP39;	SubName: Full=Uncharacterized protein {ECO:0000313|EnsemblPlants:Bra005287.1-P};	--	GO:0005634,nucleus; GO:0003677,DNA binding; GO:0003700,DNA-binding transcription factor activity; GO:0009738,abscisic acid-activated signaling pathway; GO:0010187,negative regulation of seed germination; GO:0045893,positive regulation of transcription, DNA-templated; GO:0006355,regulation of transcription, DNA-templated; GO:0009737,response to abscisic acid; GO:0010200,response to chitin; GO:0009…	bZIP Maf transcription factor
Cluster-30924.106058	WRKY	27.1321	0	2.39698e-06	down	K16225 probable WRKY transcription factor 52 | (RefSeq) disease resistance protein RRS1-like (A)	probable WRKY transcription factor 70 [Brassica rapa]	RecName: Full=Probable WRKY transcription factor 70; AltName: Full=WRKY DNA-binding protein 70;	SubName: Full=WRKY transcription factor 67 {ECO:0000313|EMBL:AHB33862.1};	--	GO:0005634,nucleus; GO:0003700,DNA-binding transcription factor activity; GO:0043565,sequence-specific DNA binding; GO:0042742,defense response to bacterium; GO:0050832,defense response to fungus; GO:0009864,induced systemic resistance, jasmonic acid mediated signaling pathway; GO:1900056,negative regulation of leaf senescence; GO:0045892,negative regulation of transcription, DNA-templated; GO:00…	WRKY DNA -binding domain
Cluster-30924.106059	WRKY	29.4479	0	2.24206e-06	down	K16225 probable WRKY transcription factor 52 | (RefSeq) disease resistance protein RRS1 (A)	probable WRKY transcription factor 70 [Brassica rapa]	RecName: Full=Probable WRKY transcription factor 70; AltName: Full=WRKY DNA-binding protein 70;	SubName: Full=WRKY transcription factor 67 {ECO:0000313|EMBL:AHB33862.1};	--	GO:0005634,nucleus; GO:0003700,DNA-binding transcription factor activity; GO:0043565,sequence-specific DNA binding; GO:0042742,defense response to bacterium; GO:0050832,defense response to fungus; GO:0009864,induced systemic resistance, jasmonic acid mediated signaling pathway; GO:1900056,negative regulation of leaf senescence; GO:0045892,negative regulation of transcription, DNA-templated; GO:00…	WRKY DNA -binding domain
Cluster-30924.106110	Others	0	71.2818	1.9223e-06	up	K12129 pseudo-response regulator 7 | (RefSeq) two-component response regulator-like APRR7 (A)	pseudo-response regulator 7a [Brassica rapa]	RecName: Full=Two-component response regulator-like APRR7; AltName: Full=Pseudo-response regulator 7;	SubName: Full=Pseudo-response regulator 7a {ECO:0000313|EMBL:ADA58342.1};	GATA-4/5/6 transcription factors	GO:0005739,mitochondrion; GO:0005634,nucleus; GO:0003677,DNA binding; GO:0007623,circadian rhythm; GO:0045892,negative regulation of transcription, DNA-templated; GO:0000160,phosphorelay signal transduction system; GO:0010017,red or far-red light signaling pathway; GO:0006355,regulation of transcription, DNA-templated; GO:0006351,transcription, DNA-templated	Response regulator receiver domain
Cluster-30924.106268	OFP	152.481	0	1.31018e-13	down	K11136 regulator of telomere elongation helicase 1 [EC:3.6.4.12] | (RefSeq) regulator of telomere elongation helicase 1-like (A)	PREDICTED: transcription repressor OFP14 [Brassica rapa]	RecName: Full=Regulator of telomere elongation helicase 1 homolog {ECO:0000303|PubMed:21081662, ECO:0000303|PubMed:25516598}; EC=3.6.4.12 {ECO:0000305};	SubName: Full=Uncharacterized protein {ECO:0000313|EnsemblPlants:Bra035203.1-P};	--	GO:0005739,mitochondrion; GO:0005634,nucleus; GO:0051539,4 iron, 4 sulfur cluster binding; GO:0005524,ATP binding; GO:0004003,ATP-dependent DNA helicase activity; GO:0003677,DNA binding; GO:0046872,metal ion binding; GO:0006310,DNA recombination; GO:0006281,DNA repair; GO:0006260,DNA replication; GO:0036297,interstrand cross-link repair; GO:0043007,maintenance of rDNA; GO:0070716,mismatch repair …	Transcriptional repressor, ovate
Cluster-30924.106288	C2H2	1254.27	121.51	7.73076e-09	down	K22534 PR domain zinc finger protein 5 | (RefSeq) zinc finger protein ZAT4-like (A)	PREDICTED: zinc finger protein AZF2-like [Brassica rapa]	RecName: Full=Zinc finger protein AZF2; AltName: Full=Zinc-finger protein 2;	SubName: Full=Uncharacterized protein {ECO:0000313|EnsemblPlants:Bra038219.1-P};	FOG: Zn-finger	GO:0005634,nucleus; GO:0003677,DNA binding; GO:0003700,DNA-binding transcription factor activity; GO:0046872,metal ion binding; GO:0043565,sequence-specific DNA binding; GO:0044212,transcription regulatory region DNA binding; GO:0009738,abscisic acid-activated signaling pathway; GO:0009793,embryo development ending in seed dormancy; GO:0042538,hyperosmotic salinity response; GO:0045892,negative r…	Coronavirus nucleocapsid protein
Cluster-30924.106404	GRAS	749.219	237.721	1.2711e-14	down	K14777 ATP-dependent RNA helicase DDX47/RRP3 [EC:3.6.4.13] | (Kazusa) Lj5g3v1988830.1; - (A)	PREDICTED: scarecrow-like protein 1 [Brassica rapa]	RecName: Full=Scarecrow-like protein 1; Short=AtSCL1; AltName: Full=GRAS family protein 4; Short=AtGRAS-4;	SubName: Full=Uncharacterized protein {ECO:0000313|EnsemblPlants:Bra017915.1-P};	--	GO:0005634,nucleus; GO:0003700,DNA-binding transcription factor activity; GO:0043565,sequence-specific DNA binding; GO:0006355,regulation of transcription, DNA-templated; GO:0006351,transcription, DNA-templated	GRAS domain family
Cluster-30924.106446	NF-YA	65.8435	0	0.0193826	down	K08064 nuclear transcription factor Y, alpha | (RefSeq) nuclear transcription factor Y subunit A-1-like (A)	PREDICTED: nuclear transcription factor Y subunit A-1-like isoform X2 [Brassica rapa]	RecName: Full=Nuclear transcription factor Y subunit A-1; Short=AtNF-YA-1; AltName: Full=Protein EMBRYO DEFECTIVE 2220; AltName: Full=Transcriptional activator HAP2A;	SubName: Full=Uncharacterized protein {ECO:0000313|EnsemblPlants:Bra023378.1-P};	CCAAT-binding factor, subunit B (HAP2)	GO:0016602,CCAAT-binding factor complex; GO:0003677,DNA binding; GO:0003700,DNA-binding transcription factor activity; GO:0009793,embryo development ending in seed dormancy; GO:0055046,microgametogenesis; GO:0048510,regulation of timing of transition from vegetative to reproductive phase; GO:0006355,regulation of transcription, DNA-templated; GO:0048316,seed development; GO:0010262,somatic embryo…	CCAAT-binding transcription factor (CBF-B/NF-YA) subunit B
Cluster-30924.10647	TAZ	0	37.6644	1.21999e-06	up	K04498 E1A/CREB-binding protein [EC:2.3.1.48] | (RefSeq) histone acetyltransferase HAC12-like (A)	histone acetyltransferase HAC12-like [Brassica napus]	RecName: Full=Histone acetyltransferase HAC12; EC=2.3.1.48 {ECO:0000250|UniProtKB:Q9C5X9};	SubName: Full=Uncharacterized protein {ECO:0000313|EnsemblPlants:Bra016634.1-P};	CREB binding protein/P300 and related TAZ Zn-finger proteins	GO:0005634,nucleus; GO:0004402,histone acetyltransferase activity; GO:0003712,transcription coregulator activity; GO:0008270,zinc ion binding; GO:0009908,flower development; GO:0006473,protein acetylation; GO:0006355,regulation of transcription, DNA-templated; GO:0006351,transcription, DNA-templated	Zinc finger, ZZ type
Cluster-30924.106470	MYB-related	26.2944	0	2.14289e-05	down	K11324 DNA methyltransferase 1-associated protein 1 | (RefSeq) SWR1-complex protein 4 (A)	PREDICTED: SWR1-complex protein 4 [Brassica rapa]	RecName: Full=SWR1-complex protein 4;	SubName: Full=Uncharacterized protein {ECO:0000313|EnsemblPlants:Bo00954s060.1};	DNA methyltransferase 1-associated protein-1	GO:0035267,NuA4 histone acetyltransferase complex; GO:0005634,nucleus; GO:0000812,Swr1 complex; GO:0003677,DNA binding; GO:0003714,transcription corepressor activity; GO:0006338,chromatin remodeling; GO:0006281,DNA repair; GO:0043968,histone H2A acetylation; GO:0043967,histone H4 acetylation; GO:0045892,negative regulation of transcription, DNA-templated; GO:0006351,transcription, DNA-templated	Myb DNA-binding like
Cluster-30924.106713	Others	128.379	0	4.67705e-10	down	K22048 mechanosensitive ion channel protein 4/5/6/7/8/9/10 | (RefSeq) mechanosensitive ion channel protein 6 (A)	PREDICTED: mechanosensitive ion channel protein 6 [Brassica rapa]	RecName: Full=Mechanosensitive ion channel protein 6; AltName: Full=Mechanosensitive channel of small conductance-like 6; AltName: Full=MscS-Like protein 6;	SubName: Full=Uncharacterized protein {ECO:0000313|EnsemblPlants:Bra035052.1-P};	Predicted mechanosensitive ion channel	GO:0016021,integral component of membrane; GO:0005886,plasma membrane; GO:0009506,plasmodesma; GO:0005774,vacuolar membrane; GO:0008381,mechanosensitive ion channel activity; GO:0006820,anion transport	Domain of unknown function (DUF1869)
Cluster-30924.106731	HB-HD-ZIP	215.942	67.4592	0.000230995	down	K09338 homeobox-leucine zipper protein | (RefSeq) homeobox-leucine zipper protein HAT7 (A)	PREDICTED: homeobox-leucine zipper protein HAT7 [Brassica oleracea var. oleracea]	RecName: Full=Homeobox-leucine zipper protein HAT7; AltName: Full=HD-ZIP protein ATHB-3; AltName: Full=Homeodomain transcription factor ATHB-3; AltName: Full=Homeodomain-leucine zipper protein HAT7; Short=HD-ZIP protein 7;	SubName: Full=Uncharacterized protein {ECO:0000313|EnsemblPlants:Bo2g012410.1};	Transcription factor HEX, contains HOX and HALZ domains	GO:0005634,nucleus; GO:0003677,DNA binding; GO:0003700,DNA-binding transcription factor activity; GO:0043565,sequence-specific DNA binding; GO:0006351,transcription, DNA-templated	Homeobox KN domain
Cluster-30924.106824	TUB	60.6019	0	8.10162e-09	down	K19600 tubby-related protein 1 | (RefSeq) tubby-like F-box protein 1 (A)	PREDICTED: tubby-like F-box protein 1 [Brassica rapa]	RecName: Full=Tubby-like F-box protein 1; Short=AtTLP1;	RecName: Full=Tubby-like F-box protein {ECO:0000256|RuleBase:RU361125};	Tub family proteins	GO:0003700,DNA-binding transcription factor activity; GO:0035091,phosphatidylinositol binding; GO:0006355,regulation of transcription, DNA-templated	Domain of unknown function (DUF4042)
Cluster-30924.10694	MYB-related	85.1607	292.568	0.0141233	up	K08869 aarF domain-containing kinase | (RefSeq) predicted protein (A)	transcription factor MYBS3-like [Brassica napus]	RecName: Full=Transcription factor MYBS3 {ECO:0000303|PubMed:12172034}; AltName: Full=Myb-related protein S3 {ECO:0000303|PubMed:12172034}; Short=OsMYBS3 {ECO:0000303|PubMed:12172034};	SubName: Full=BnaAnng35540D protein {ECO:0000313|EMBL:CDY70918.1};	--	GO:0005634,nucleus; GO:0003677,DNA binding; GO:0003700,DNA-binding transcription factor activity; GO:0046872,metal ion binding; GO:0045892,negative regulation of transcription, DNA-templated; GO:0009723,response to ethylene; GO:0009739,response to gibberellin; GO:0009744,response to sucrose; GO:0006351,transcription, DNA-templated	Myb-like DNA-binding domain
Cluster-30924.107043	HB-HD-ZIP	55.2743	0	1.22106e-05	down	K09338 homeobox-leucine zipper protein | (RefSeq) homeobox-leucine zipper protein ATHB-5 (A)	PREDICTED: homeobox-leucine zipper protein ATHB-5-like [Brassica rapa]	RecName: Full=Homeobox-leucine zipper protein ATHB-5; AltName: Full=HD-ZIP protein ATHB-5; AltName: Full=Homeodomain transcription factor ATHB-5;	SubName: Full=Uncharacterized protein {ECO:0000313|EnsemblPlants:Bra024377.1-P};	Transcription factor HEX, contains HOX and HALZ domains	GO:0005634,nucleus; GO:0003700,DNA-binding transcription factor activity; GO:0042803,protein homodimerization activity; GO:0043565,sequence-specific DNA binding; GO:0009738,abscisic acid-activated signaling pathway; GO:0045893,positive regulation of transcription, DNA-templated; GO:0009737,response to abscisic acid; GO:0006351,transcription, DNA-templated	Initiation control protein YabA
Cluster-30924.107066	FAR1	0	44.234	3.12415e-07	up	K13963 serpin B | (RefSeq) uncharacterized protein LOC111242705 (A)	PREDICTED: protein FAR1-RELATED SEQUENCE 6 isoform X1 [Brassica rapa]	RecName: Full=Protein FAR1-RELATED SEQUENCE 5;	SubName: Full=BnaC08g48980D protein {ECO:0000313|EMBL:CDY69788.1};	--	GO:0005634,nucleus; GO:0008270,zinc ion binding; GO:0006355,regulation of transcription, DNA-templated	FAR1 DNA-binding domain
Cluster-30924.107111	BES1	407.11	98.8699	0.00094234	down	K14503 brassinosteroid resistant 1/2 | (RefSeq) protein BRASSINAZOLE-RESISTANT 1 (A)	BnaA02g17130D [Brassica napus]	RecName: Full=Protein BRASSINAZOLE-RESISTANT 1; AltName: Full=Protein BIN2 SUBSTRATE 2;	SubName: Full=Uncharacterized protein {ECO:0000313|EnsemblPlants:Bra008177.1-P};	--	GO:0005829,cytosol; GO:0005634,nucleus; GO:0003677,DNA binding; GO:0003700,DNA-binding transcription factor activity; GO:0009742,brassinosteroid mediated signaling pathway; GO:0045892,negative regulation of transcription, DNA-templated; GO:0048481,plant ovule development; GO:0040008,regulation of growth; GO:0006355,regulation of transcription, DNA-templated; GO:0048316,seed development; GO:000635…	BES1/BZR1 plant transcription factor, N-terminal
Cluster-30924.107117	AP2/ERF-ERF	26.8787	440.444	8.72905e-15	up	K13434 pathogenesis-related genes transcriptional activator PTI6 | (RefSeq) pathogenesis-related genes transcriptional activator PTI6-like (A)	PREDICTED: ethylene-responsive transcription factor ERF070-like [Brassica rapa]	RecName: Full=Ethylene-responsive transcription factor ERF070;	SubName: Full=Uncharacterized protein {ECO:0000313|EnsemblPlants:Bra007963.1-P};	--	GO:0005634,nucleus; GO:0003700,DNA-binding transcription factor activity; GO:0043565,sequence-specific DNA binding; GO:0009873,ethylene-activated signaling pathway; GO:0006351,transcription, DNA-templated	AP2 domain
Cluster-30924.107180	MYB-related	28.5445	0	2.72516e-06	down	K08869 aarF domain-containing kinase | (RefSeq) predicted protein (A)	transcription factor MYB1R1-like [Brassica napus]	RecName: Full=Transcription factor MYB1R1; AltName: Full=Myb-related protein R1 {ECO:0000303|PubMed:21030505}; Short=StMYB1R-1 {ECO:0000303|PubMed:21030505};	SubName: Full=BnaA09g44370D protein {ECO:0000313|EMBL:CDY21686.1};	--	GO:0005829,cytosol; GO:0005634,nucleus; GO:0003677,DNA binding; GO:0006355,regulation of transcription, DNA-templated; GO:0006351,transcription, DNA-templated	--
Cluster-30924.107181	PHD	201.584	0	1.41661e-15	down	K22768 methyl-CpG-binding domain-containing protein 9 [EC:2.3.1.48] | (RefSeq) methyl-CpG-binding domain-containing protein 9 (A)	methyl-CpG-binding domain-containing protein 9-like isoform X2 [Brassica napus]	RecName: Full=Methyl-CpG-binding domain-containing protein 9; Short=AtMBD9; Short=MBD09; EC=2.3.1.48; AltName: Full=Histone acetyl transferase MBD9; AltName: Full=Methyl-CpG-binding protein MBD9;	SubName: Full=BnaA05g33850D protein {ECO:0000313|EMBL:CDY37520.1};	--	GO:0005720,nuclear heterochromatin; GO:0005634,nucleus; GO:0009506,plasmodesma; GO:0004402,histone acetyltransferase activity; GO:0042393,histone binding; GO:0046872,metal ion binding; GO:0008327,methyl-CpG binding; GO:0061630,ubiquitin protein ligase activity; GO:0016573,histone acetylation; GO:0043966,histone H3 acetylation; GO:0043967,histone H4 acetylation; GO:0010216,maintenance of DNA methy…	Williams-Beuren syndrome DDT (WSD), D-TOX E motif
Cluster-30924.107182	PHD	30.7135	0	6.01301e-05	down	K22768 methyl-CpG-binding domain-containing protein 9 [EC:2.3.1.48] | (RefSeq) methyl-CpG-binding domain-containing protein 9-like (A)	PREDICTED: methyl-CpG-binding domain-containing protein 9-like [Brassica rapa]	RecName: Full=Methyl-CpG-binding domain-containing protein 9; Short=AtMBD9; Short=MBD09; EC=2.3.1.48; AltName: Full=Histone acetyl transferase MBD9; AltName: Full=Methyl-CpG-binding protein MBD9;	SubName: Full=Uncharacterized protein {ECO:0000313|EnsemblPlants:Bra040518.1-P};	--	GO:0005720,nuclear heterochromatin; GO:0005634,nucleus; GO:0009506,plasmodesma; GO:0004402,histone acetyltransferase activity; GO:0042393,histone binding; GO:0046872,metal ion binding; GO:0008327,methyl-CpG binding; GO:0061630,ubiquitin protein ligase activity; GO:0016573,histone acetylation; GO:0043966,histone H3 acetylation; GO:0043967,histone H4 acetylation; GO:0010216,maintenance of DNA methy…	DDT domain
Cluster-30924.107202	TRAF	1827.5	77.5384	0.000317228	down	K04371 mitogen-activated protein kinase 1/3 [EC:2.7.11.24] | (RefSeq) mitogen-activated protein kinase 16-like isoform X1 (A)	mitogen-activated protein kinase 16-like isoform X2 [Brassica napus]	RecName: Full=Mitogen-activated protein kinase 16; Short=AtMPK16; Short=MAP kinase 16; EC=2.7.11.24;	RecName: Full=Mitogen-activated protein kinase {ECO:0000256|SAAS:SAAS00652812}; EC=2.7.11.24 {ECO:0000256|SAAS:SAAS00652812};	Mitogen-activated protein kinase	GO:0005634,nucleus; GO:0005886,plasma membrane; GO:0005773,vacuole; GO:0005524,ATP binding; GO:0004707,MAP kinase activity; GO:0010468,regulation of gene expression	Protein kinase domain
Cluster-30924.107203	TRAF	0.833124	747.473	8.52278e-19	up	K04371 mitogen-activated protein kinase 1/3 [EC:2.7.11.24] | (RefSeq) mitogen-activated protein kinase 16 (A)	PREDICTED: mitogen-activated protein kinase 16 isoform X2 [Brassica rapa]	RecName: Full=Mitogen-activated protein kinase 16; Short=AtMPK16; Short=MAP kinase 16; EC=2.7.11.24;	RecName: Full=Mitogen-activated protein kinase {ECO:0000256|SAAS:SAAS00652812}; EC=2.7.11.24 {ECO:0000256|SAAS:SAAS00652812};	Mitogen-activated protein kinase	GO:0005634,nucleus; GO:0005886,plasma membrane; GO:0005773,vacuole; GO:0005524,ATP binding; GO:0004707,MAP kinase activity; GO:0010468,regulation of gene expression	Protein kinase domain
Cluster-30924.107211	C2C2-GATA	478.571	180.156	0.00847081	down	K21630 GATA-type zinc finger protein 1 | (RefSeq) putative GATA transcription factor 22 (A)	PREDICTED: LOW QUALITY PROTEIN: GATA transcription factor 17-like [Brassica rapa]	RecName: Full=GATA transcription factor 17;	SubName: Full=GATA transcription factor 17 {ECO:0000313|EMBL:JAU72025.1}; Flags: Fragment;	GATA-4/5/6 transcription factors	GO:0005634,nucleus; GO:0005667,transcription factor complex; GO:0003682,chromatin binding; GO:0003700,DNA-binding transcription factor activity; GO:0000977,RNA polymerase II regulatory region sequence-specific DNA binding; GO:0001085,RNA polymerase II transcription factor binding; GO:0001228,DNA-binding transcription activator activity, RNA polymerase II-specific; GO:0008270,zinc ion binding; GO:…	GATA zinc finger
Cluster-30924.107248	AP2/ERF-ERF	0	1055.75	9.52719e-23	up	K09286 EREBP-like factor | (RefSeq) ethylene-responsive transcription factor ERF105 (A)	PREDICTED: putative lipase ROG1 [Brassica rapa]	RecName: Full=Ethylene-responsive transcription factor ERF105;	SubName: Full=Uncharacterized protein {ECO:0000313|EnsemblPlants:Bra035731.1-P};	Predicted alpha/beta hydrolase	GO:0005634,nucleus; GO:0003677,DNA binding; GO:0003700,DNA-binding transcription factor activity; GO:0009873,ethylene-activated signaling pathway; GO:0010200,response to chitin; GO:0006351,transcription, DNA-templated	Alpha/beta hydrolase family
Cluster-30924.107453	AUX/IAA	679.965	258.72	0.000658051	down	K14484 auxin-responsive protein IAA | (RefSeq) auxin-responsive protein IAA9-like (A)	BnaAnng04980D [Brassica napus]	RecName: Full=Auxin-responsive protein IAA9; AltName: Full=Indoleacetic acid-induced protein 9;	RecName: Full=Auxin-responsive protein {ECO:0000256|RuleBase:RU004549};	--	GO:0005634,nucleus; GO:0003700,DNA-binding transcription factor activity; GO:0043565,sequence-specific DNA binding; GO:0009734,auxin-activated signaling pathway; GO:0009733,response to auxin; GO:0006351,transcription, DNA-templated	AUX/IAA family
Cluster-30924.107454	AUX/IAA	1198.77	410.943	0.0103645	down	K14484 auxin-responsive protein IAA | (RefSeq) auxin-responsive protein IAA9-like (A)	PREDICTED: auxin-responsive protein IAA9-like isoform X1 [Brassica rapa]	RecName: Full=Auxin-responsive protein IAA9; AltName: Full=Indoleacetic acid-induced protein 9;	RecName: Full=Auxin-responsive protein {ECO:0000256|RuleBase:RU004549};	--	GO:0005634,nucleus; GO:0003700,DNA-binding transcription factor activity; GO:0043565,sequence-specific DNA binding; GO:0009734,auxin-activated signaling pathway; GO:0009733,response to auxin; GO:0006351,transcription, DNA-templated	AUX/IAA family
Cluster-30924.107470	Others	947.994	312.539	4.68382e-10	down	K12129 pseudo-response regulator 7 | (RefSeq) two-component response regulator-like APRR7 (A)	pseudo-response regulator 7a [Brassica rapa]	RecName: Full=Two-component response regulator-like APRR7; AltName: Full=Pseudo-response regulator 7;	SubName: Full=Pseudo-response regulator 7a {ECO:0000313|EMBL:ADA58342.1};	GATA-4/5/6 transcription factors	GO:0005739,mitochondrion; GO:0005634,nucleus; GO:0003677,DNA binding; GO:0007623,circadian rhythm; GO:0045892,negative regulation of transcription, DNA-templated; GO:0000160,phosphorelay signal transduction system; GO:0010017,red or far-red light signaling pathway; GO:0006355,regulation of transcription, DNA-templated; GO:0006351,transcription, DNA-templated	Response regulator receiver domain
Cluster-30924.107499	NF-X1	133.395	0	2.21495e-08	down	K15683 NF-X1-type zinc finger protein NFXL1 | (RefSeq) NF-X1-type zinc finger protein NFXL2-like (A)	PREDICTED: polyamine transporter RMV1 [Brassica rapa]	RecName: Full=Polyamine transporter RMV1; AltName: Full=Protein RESISTANT TO METHYL VIOLOGEN 1;	SubName: Full=Uncharacterized protein {ECO:0000313|EnsemblPlants:Bra009122.1-P};	Amino acid transporters	GO:0005887,integral component of plasma membrane; GO:0005886,plasma membrane; GO:0015297,antiporter activity; GO:0015179,L-amino acid transmembrane transporter activity; GO:0015203,polyamine transmembrane transporter activity; GO:0015293,symporter activity; GO:0015839,cadaverine transport; GO:0015846,polyamine transport; GO:0009408,response to heat	Amino acid permease
Cluster-30924.107659	IWS1	1217.21	524.646	8.49603e-11	down	--	probable mediator of RNA polymerase II transcription subunit 26c isoform X1 [Brassica napus]	RecName: Full=Probable mediator of RNA polymerase II transcription subunit 26c;	SubName: Full=Uncharacterized protein {ECO:0000313|EnsemblPlants:Bra006035.1-P};	--	GO:0005829,cytosol; GO:0070449,elongin complex; GO:0003746,translation elongation factor activity; GO:0006355,regulation of transcription, DNA-templated; GO:0006368,transcription elongation from RNA polymerase II promoter	TFIIS helical bundle-like domain
Cluster-30924.107667	C2C2-Dof	435.912	14.573	0.0193336	down	K16222 Dof zinc finger protein DOF5.5 | (RefSeq) cyclic dof factor 1 (A)	BnaA09g07030D [Brassica napus]	RecName: Full=Cyclic dof factor 3; AltName: Full=Dof zinc finger protein DOF3.3; Short=AtDOF3.3; AltName: Full=H-protein promoter-binding factor 2a;	SubName: Full=BnaA09g07030D protein {ECO:0000313|EMBL:CDY18692.1};	--	GO:0005634,nucleus; GO:0003677,DNA binding; GO:0003700,DNA-binding transcription factor activity; GO:0046872,metal ion binding; GO:0009908,flower development; GO:0006355,regulation of transcription, DNA-templated; GO:0006351,transcription, DNA-templated	Cleavage site for pathogenic type III effector avirulence factor Avr
Cluster-30924.107725	C2C2-GATA	306.996	0	8.18183e-14	down	K21630 GATA-type zinc finger protein 1 | (RefSeq) GATA transcription factor 11-like (A)	GATA transcription factor 11-like [Brassica napus]	RecName: Full=GATA transcription factor 11;	SubName: Full=Uncharacterized protein {ECO:0000313|EnsemblPlants:Bra011956.1-P};	GATA-4/5/6 transcription factors	GO:0005634,nucleus; GO:0005667,transcription factor complex; GO:0003682,chromatin binding; GO:0003700,DNA-binding transcription factor activity; GO:0000977,RNA polymerase II regulatory region sequence-specific DNA binding; GO:0001085,RNA polymerase II transcription factor binding; GO:0001228,DNA-binding transcription activator activity, RNA polymerase II-specific; GO:0008270,zinc ion binding; GO:…	GATA zinc finger
Cluster-30924.107776	BBR-BPC	302.563	0	1.66444e-15	down	K08835 serine/threonine-protein kinase OSR1/STK39 [EC:2.7.11.1] | (RefSeq) serine/threonine-protein kinase 24-like (A)	PREDICTED: protein BASIC PENTACYSTEINE2-like [Brassica rapa]	RecName: Full=Protein BASIC PENTACYSTEINE2; Short=AtBPC2; AltName: Full=GAGA-binding transcriptional activator BBR/BPC2;	SubName: Full=Uncharacterized protein {ECO:0000313|EnsemblPlants:Bra026813.1-P};	--	GO:0005634,nucleus; GO:0003700,DNA-binding transcription factor activity; GO:0043565,sequence-specific DNA binding; GO:0050793,regulation of developmental process; GO:0009723,response to ethylene; GO:0006351,transcription, DNA-templated	GAGA binding protein-like family
Cluster-30924.107785	MYB-related	0	226.735	2.98377e-17	up	K11324 DNA methyltransferase 1-associated protein 1 | (RefSeq) SWR1-complex protein 4-like (A)	PREDICTED: SWR1-complex protein 4-like isoform X4 [Brassica rapa]	RecName: Full=SWR1-complex protein 4;	SubName: Full=BnaA04g26950D protein {ECO:0000313|EMBL:CDY51418.1};	DNA methyltransferase 1-associated protein-1	GO:0035267,NuA4 histone acetyltransferase complex; GO:0005634,nucleus; GO:0000812,Swr1 complex; GO:0003677,DNA binding; GO:0003714,transcription corepressor activity; GO:0006338,chromatin remodeling; GO:0006281,DNA repair; GO:0043968,histone H2A acetylation; GO:0043967,histone H4 acetylation; GO:0045892,negative regulation of transcription, DNA-templated; GO:0006351,transcription, DNA-templated	Myb DNA-binding like
Cluster-30924.107986	PHD	584.234	240.039	4.13099e-05	down	K00232 acyl-CoA oxidase [EC:1.3.3.6] | (RefSeq) uncharacterized protein LOC107952742 isoform X1 (A)	uncharacterized protein LOC106391486 [Brassica napus]	RecName: Full=Increased DNA methylation 1 {ECO:0000303|PubMed:22700931}; AltName: Full=Histone H3 acetyltransferase IDM1 {ECO:0000305}; EC=2.3.1.- {ECO:0000255|PROSITE-ProRule:PRU00532}; AltName: Full=Protein ROS4 {ECO:0000303|PubMed:22733760}; AltName: Full=Repressor of silencing 4 {ECO:0000303|PubMed:22733760};	SubName: Full=Uncharacterized protein {ECO:0000313|EnsemblPlants:Bra017226.1-P};	--	GO:0005634,nucleus; GO:0009506,plasmodesma; GO:0010385,double-stranded methylated DNA binding; GO:0004402,histone acetyltransferase activity; GO:0042393,histone binding; GO:0046872,metal ion binding; GO:0044154,histone H3-K14 acetylation; GO:0043971,histone H3-K18 acetylation; GO:0043972,histone H3-K23 acetylation; GO:0044030,regulation of DNA methylation; GO:0006355,regulation of transcription, …	PHD-finger
Cluster-30924.108005	GARP-ARR-B	72.0685	0	0.0196775	down	K14491 two-component response regulator ARR-B family | (RefSeq) hypothetical protein (A)	PREDICTED: two-component response regulator-like APRR2 [Brassica rapa]	RecName: Full=Two-component response regulator-like APRR2; AltName: Full=Pseudo-response regulator 2; AltName: Full=TOC2 protein;	SubName: Full=Uncharacterized protein {ECO:0000313|EnsemblPlants:Bra012623.1-P};	GATA-4/5/6 transcription factors	GO:0005634,nucleus; GO:0003677,DNA binding; GO:0003700,DNA-binding transcription factor activity; GO:0000160,phosphorelay signal transduction system; GO:0006351,transcription, DNA-templated	Response regulator receiver domain
Cluster-30924.108140	C3H	3.55924	140.604	1.80446e-05	up	K04733 interleukin-1 receptor-associated kinase 4 [EC:2.7.11.1] | (RefSeq) probable serine/threonine-protein kinase PIX7 (A)	uncharacterized protein LOC106358477 isoform X2 [Brassica napus]	RecName: Full=Zinc finger CCCH domain-containing protein 68; Short=AtC3H68;	SubName: Full=BnaA07g12640D protein {ECO:0000313|EMBL:CDY45226.1};	--	GO:0003677,DNA binding; GO:0046872,metal ion binding	B12 binding domain
Cluster-30924.108142	C3H	76.4958	0	2.62446e-05	down	K04733 interleukin-1 receptor-associated kinase 4 [EC:2.7.11.1] | (RefSeq) probable serine/threonine-protein kinase PIX7 (A)	BnaA07g12640D [Brassica napus]	RecName: Full=Zinc finger CCCH domain-containing protein 68; Short=AtC3H68;	SubName: Full=BnaA07g12640D protein {ECO:0000313|EMBL:CDY45226.1};	--	GO:0003677,DNA binding; GO:0046872,metal ion binding	Phosphoenolpyruvate hydrolase-like
Cluster-30924.108274	B3	137.085	0	3.62189e-05	down	K09287 RAV-like factor | (RefSeq) LOC109750371; AP2/ERF and B3 domain-containing protein Os01g0141000-like (A)	PREDICTED: B3 domain-containing transcription repressor VAL2 isoform X1 [Brassica rapa]	RecName: Full=B3 domain-containing transcription repressor VAL2; AltName: Full=Protein HIGH-LEVEL EXPRESSION OF SUGAR-INDUCIBLE-LIKE 1; AltName: Full=Protein VP1/ABI3-LIKE 2;	SubName: Full=Uncharacterized protein {ECO:0000313|EnsemblPlants:Bra023968.1-P};	--	GO:0005634,nucleus; GO:0003700,DNA-binding transcription factor activity; GO:0043565,sequence-specific DNA binding; GO:0008270,zinc ion binding; GO:0006355,regulation of transcription, DNA-templated; GO:0006351,transcription, DNA-templated	CW-type Zinc Finger
Cluster-30924.108282	bZIP	1.70873	325.086	0.0111036	up	--	PREDICTED: bZIP transcription factor 53 [Brassica rapa]	RecName: Full=bZIP transcription factor 53 {ECO:0000303|PubMed:11906833}; Short=AtbZIP53 {ECO:0000303|PubMed:11906833};	SubName: Full=Uncharacterized protein {ECO:0000313|EnsemblPlants:Bra007679.1-P};	--	GO:0005634,nucleus; GO:0003700,DNA-binding transcription factor activity; GO:0045735,nutrient reservoir activity; GO:0046982,protein heterodimerization activity; GO:0043565,sequence-specific DNA binding; GO:0009267,cellular response to starvation; GO:0006971,hypotonic response; GO:2000693,positive regulation of seed maturation; GO:0045893,positive regulation of transcription, DNA-templated; GO:00…	FF domain
Cluster-30924.108468	bHLH	67.7774	143.341	0.0151208	up	K18878 BHLH transcription factor Upa20 | (RefSeq) Upa20; transcription factor bHLH137-like (A)	PREDICTED: transcription factor bHLH49 [Brassica rapa]	RecName: Full=Transcription factor bHLH49; AltName: Full=Basic helix-loop-helix protein 49; Short=AtbHLH49; Short=bHLH 49; AltName: Full=Protein ACTIVATOR FOR CELL ELONGATION 1; AltName: Full=Transcription factor EN 82; AltName: Full=bHLH transcription factor bHLH049;	SubName: Full=Uncharacterized protein {ECO:0000313|EnsemblPlants:Bra004348.1-P};	--	GO:0005634,nucleus; GO:0003700,DNA-binding transcription factor activity; GO:0046983,protein dimerization activity; GO:0043565,sequence-specific DNA binding; GO:0040008,regulation of growth; GO:0006355,regulation of transcription, DNA-templated; GO:0006351,transcription, DNA-templated	Helix-loop-helix DNA-binding domain
Cluster-30924.108483	MYB-related	45.3069	0	0.000126618	down	K11324 DNA methyltransferase 1-associated protein 1 | (RefSeq) SWR1-complex protein 4-like isoform X1 (A)	SWR1-complex protein 4-like isoform X1 [Brassica napus]	RecName: Full=SWR1-complex protein 4;	SubName: Full=BnaA04g26950D protein {ECO:0000313|EMBL:CDY51418.1};	DNA methyltransferase 1-associated protein-1	GO:0035267,NuA4 histone acetyltransferase complex; GO:0005634,nucleus; GO:0000812,Swr1 complex; GO:0003677,DNA binding; GO:0003714,transcription corepressor activity; GO:0006338,chromatin remodeling; GO:0006281,DNA repair; GO:0043968,histone H2A acetylation; GO:0043967,histone H4 acetylation; GO:0045892,negative regulation of transcription, DNA-templated; GO:0006351,transcription, DNA-templated	Myb DNA-binding like
Cluster-30924.108503	GARP-ARR-B	908.004	20.2372	0.0116572	down	K14491 two-component response regulator ARR-B family | (RefSeq) two-component response regulator ORR25 isoform X1 (A)	PREDICTED: two-component response regulator-like APRR2 [Brassica rapa]	RecName: Full=Two-component response regulator-like APRR2; AltName: Full=Pseudo-response regulator 2; AltName: Full=TOC2 protein;	SubName: Full=Uncharacterized protein {ECO:0000313|EnsemblPlants:Bra012623.1-P};	GATA-4/5/6 transcription factors	GO:0005634,nucleus; GO:0003677,DNA binding; GO:0003700,DNA-binding transcription factor activity; GO:0000160,phosphorelay signal transduction system; GO:0006351,transcription, DNA-templated	Response regulator receiver domain
Cluster-30924.108882	TUB	0	1236.11	6.79592e-26	up	K19600 tubby-related protein 1 | (RefSeq) tubby-like F-box protein 6 (A)	tubby-like F-box protein 3 [Brassica napus]	RecName: Full=Tubby-like F-box protein 3; Short=AtTLP3;	SubName: Full=Uncharacterized protein {ECO:0000313|EnsemblPlants:Bra021446.1-P};	Tub family proteins	GO:0005654,nucleoplasm; GO:0005886,plasma membrane; GO:0009536,plastid; GO:0035091,phosphatidylinositol binding	F-box-like
Cluster-30924.109232	bHLH	934.039	16.1485	0.0057652	down	K12126 phytochrome-interacting factor 3 | (RefSeq) transcription factor PIF3-like (A)	transcription factor PIF3-like [Brassica napus]	RecName: Full=Transcription factor PIF3; AltName: Full=Basic helix-loop-helix protein 8; Short=AtbHLH8; Short=bHLH 8; AltName: Full=Phytochrome-associated protein 3; AltName: Full=Phytochrome-interacting factor 3; AltName: Full=Transcription factor EN 100; AltName: Full=bHLH transcription factor bHLH008;	SubName: Full=Uncharacterized protein {ECO:0000313|EnsemblPlants:Bo8g111120.1};	--	GO:0005634,nucleus; GO:0003677,DNA binding; GO:0003700,DNA-binding transcription factor activity; GO:0042802,identical protein binding; GO:0046983,protein dimerization activity; GO:0009704,de-etiolation; GO:0009740,gibberellic acid mediated signaling pathway; GO:0031539,positive regulation of anthocyanin metabolic process; GO:0010017,red or far-red light signaling pathway; GO:0009585,red, far-red…	Helix-loop-helix DNA-binding domain
Cluster-30924.109357	SET	0	116.118	0.00541456	up	K11420 euchromatic histone-lysine N-methyltransferase [EC:2.1.1.43] | (RefSeq) histone-lysine N-methyltransferase family member SUVH9 (A)	histone-lysine N-methyltransferase family member SUVH9 [Brassica napus]	RecName: Full=Histone-lysine N-methyltransferase family member SUVH9; AltName: Full=Histone H3-K9 methyltransferase 9; Short=H3-K9-HMTase 9; AltName: Full=Protein SET DOMAIN GROUP 22; AltName: Full=Suppressor of variegation 3-9 homolog protein 9; Short=Su(var)3-9 homolog protein 9;	SubName: Full=Uncharacterized protein {ECO:0000313|EnsemblPlants:Bra007048.1-P};	--	GO:0000775,chromosome, centromeric region; GO:0005634,nucleus; GO:0003677,DNA binding; GO:0018024,histone-lysine N-methyltransferase activity; GO:0008270,zinc ion binding; GO:0009294,DNA mediated transformation; GO:0080188,RNA-directed DNA methylation	SET domain
Cluster-30924.109358	SET	28.6403	129.199	0.00281035	up	K11420 euchromatic histone-lysine N-methyltransferase [EC:2.1.1.43] | (RefSeq) histone-lysine N-methyltransferase family member SUVH9 (A)	PREDICTED: histone-lysine N-methyltransferase family member SUVH9 [Brassica oleracea var. oleracea]	RecName: Full=Histone-lysine N-methyltransferase family member SUVH9; AltName: Full=Histone H3-K9 methyltransferase 9; Short=H3-K9-HMTase 9; AltName: Full=Protein SET DOMAIN GROUP 22; AltName: Full=Suppressor of variegation 3-9 homolog protein 9; Short=Su(var)3-9 homolog protein 9;	SubName: Full=Uncharacterized protein {ECO:0000313|EnsemblPlants:Bo8g083410.1};	Histone H3 (Lys9) methyltransferase SUV39H1/Clr4, required for transcriptional silencing	GO:0000775,chromosome, centromeric region; GO:0005634,nucleus; GO:0003677,DNA binding; GO:0018024,histone-lysine N-methyltransferase activity; GO:0008270,zinc ion binding; GO:0009294,DNA mediated transformation; GO:0080188,RNA-directed DNA methylation	SET domain
Cluster-30924.109402	NAC	46.4149	0	4.86198e-07	down	K00521 ferric-chelate reductase [EC:1.16.1.7] | (RefSeq) ferric reduction oxidase 7, chloroplastic-like (A)	PREDICTED: NAC domain-containing protein 82-like isoform X1 [Brassica oleracea var. oleracea]	RecName: Full=NAC domain-containing protein 82 {ECO:0000303|PubMed:15029955}; Short=ANAC082 {ECO:0000303|PubMed:15029955}; AltName: Full=Protein VND-INTERACTING 1 {ECO:0000303|PubMed:20388856};	SubName: Full=Uncharacterized protein {ECO:0000313|EnsemblPlants:Bo2g009300.1};	--	GO:0005634,nucleus; GO:0003677,DNA binding; GO:0003700,DNA-binding transcription factor activity; GO:0006351,transcription, DNA-templated	No apical meristem (NAM) protein
Cluster-30924.109569	OFP	324.695	0	0.00192172	down	K11136 regulator of telomere elongation helicase 1 [EC:3.6.4.12] | (RefSeq) regulator of telomere elongation helicase 1-like (A)	PREDICTED: transcription repressor OFP14 [Brassica rapa]	RecName: Full=Regulator of telomere elongation helicase 1 homolog {ECO:0000303|PubMed:21081662, ECO:0000303|PubMed:25516598}; EC=3.6.4.12 {ECO:0000305};	SubName: Full=Uncharacterized protein {ECO:0000313|EnsemblPlants:Bra035203.1-P};	Helicase of the DEAD superfamily	GO:0005739,mitochondrion; GO:0005634,nucleus; GO:0051539,4 iron, 4 sulfur cluster binding; GO:0005524,ATP binding; GO:0004003,ATP-dependent DNA helicase activity; GO:0003677,DNA binding; GO:0046872,metal ion binding; GO:0006310,DNA recombination; GO:0006281,DNA repair; GO:0006260,DNA replication; GO:0036297,interstrand cross-link repair; GO:0043007,maintenance of rDNA; GO:0070716,mismatch repair …	Transcriptional repressor, ovate
Cluster-30924.109958	MYB	153.005	52.4509	0.000130047	down	K09422 transcription factor MYB, plant | (RefSeq) transcription factor MYB56-like (A)	transcription factor MYB56-like [Brassica napus]	RecName: Full=Transcription factor MYB56 {ECO:0000303|PubMed:9839469}; AltName: Full=Myb-related protein 56 {ECO:0000303|PubMed:9839469}; Short=AtMYB56 {ECO:0000303|PubMed:9839469}; AltName: Full=Protein BRASSINOSTEROIDS AT VASCULAR AND ORGANIZING CENTER {ECO:0000303|PubMed:24981610};	SubName: Full=Uncharacterized protein {ECO:0000313|EnsemblPlants:Bra002107.1-P};	Transcription factor, Myb superfamily	GO:0005829,cytosol; GO:0005634,nucleus; GO:0003700,DNA-binding transcription factor activity; GO:0042803,protein homodimerization activity; GO:0000978,RNA polymerase II proximal promoter sequence-specific DNA binding; GO:0000981,DNA-binding transcription factor activity, RNA polymerase II-specific; GO:0043565,sequence-specific DNA binding; GO:0001135,RNA polymerase II transcription regulator recr…	Myb DNA-binding like
Cluster-30924.109976	bHLH	42.5638	0	0.00113466	down	K12126 phytochrome-interacting factor 3 | (RefSeq) PIF3; hypothetical protein (A)	PREDICTED: transcription factor bHLH119-like isoform X2 [Brassica oleracea var. oleracea]	RecName: Full=Transcription factor bHLH23; AltName: Full=Basic helix-loop-helix protein 23; Short=AtbHLH23; Short=bHLH 23; AltName: Full=Transcription factor EN 107; AltName: Full=bHLH transcription factor bHLH023;	SubName: Full=Uncharacterized protein {ECO:0000313|EnsemblPlants:Bo1g017090.1};	--	GO:0005634,nucleus; GO:0003677,DNA binding; GO:0003700,DNA-binding transcription factor activity; GO:0046983,protein dimerization activity; GO:0006355,regulation of transcription, DNA-templated; GO:0006351,transcription, DNA-templated	DREPP plasma membrane polypeptide
Cluster-30924.110051	AP2/ERF-ERF	138.693	0	2.0787e-08	down	K09286 EREBP-like factor | (RefSeq) hypothetical protein (A)	PREDICTED: ethylene-responsive transcription factor ERF003-like [Brassica rapa]	RecName: Full=Ethylene-responsive transcription factor ERF003;	SubName: Full=Uncharacterized protein {ECO:0000313|EnsemblPlants:Bra036536.1-P};	--	GO:0005634,nucleus; GO:0003677,DNA binding; GO:0003700,DNA-binding transcription factor activity; GO:0009873,ethylene-activated signaling pathway; GO:0006351,transcription, DNA-templated	AP2 domain
Cluster-30924.110069	TUB	179.247	395.225	0.0189123	up	K03357 anaphase-promoting complex subunit 10 | (RefSeq) anaphase-promoting complex subunit 10 (A)	PREDICTED: anaphase-promoting complex subunit 10 [Brassica rapa]	RecName: Full=Anaphase-promoting complex subunit 10; Short=APC10; AltName: Full=Cyclosome subunit 10;	RecName: Full=Anaphase-promoting complex subunit 10 {ECO:0000256|PIRNR:PIRNR028841};	Anaphase-promoting complex (APC), subunit 10	GO:0005680,anaphase-promoting complex; GO:0016604,nuclear body; GO:0031145,anaphase-promoting complex-dependent catabolic process; GO:0007049,cell cycle; GO:0051301,cell division; GO:0008283,cell proliferation; GO:0032876,negative regulation of DNA endoreduplication; GO:0010087,phloem or xylem histogenesis; GO:1904668,positive regulation of ubiquitin protein ligase activity; GO:0070979,protein K1…	Anaphase-promoting complex, subunit 10 (APC10)
Cluster-30924.110102	C3H	116.489	11.7963	0.00822069	down	K23048 RING finger protein unkempt | (RefSeq) zinc finger CCCH domain-containing protein 43-like isoform X1 (A)	PREDICTED: zinc finger CCCH domain-containing protein 26-like [Brassica rapa]	RecName: Full=Zinc finger CCCH domain-containing protein 26; Short=AtC3H26; AltName: Full=Zinc finger CCCH domain-containing protein ZFN2;	SubName: Full=Uncharacterized protein {ECO:0000313|EnsemblPlants:Bra021817.1-P};	CCCH-type Zn-finger protein	GO:0005634,nucleus; GO:0003677,DNA binding; GO:0046872,metal ion binding	RNA-binding, Nab2-type zinc finger
Cluster-30924.110289	bHLH	97.9261	0	8.04892e-11	down	--	PREDICTED: transcription factor bHLH104 isoform X1 [Brassica rapa]	RecName: Full=Transcription factor bHLH104; AltName: Full=Basic helix-loop-helix protein 104; Short=AtbHLH104; Short=bHLH 104; AltName: Full=Transcription factor EN 136; AltName: Full=bHLH transcription factor bHLH104;	SubName: Full=Uncharacterized protein {ECO:0000313|EnsemblPlants:Bra041033.1-P};	--	GO:0005634,nucleus; GO:0003677,DNA binding; GO:0003700,DNA-binding transcription factor activity; GO:0046983,protein dimerization activity; GO:0006355,regulation of transcription, DNA-templated; GO:0006351,transcription, DNA-templated	Helix-loop-helix DNA-binding domain
Cluster-30924.110338	TCP	2989.44	994.441	0.000710367	down	K16221 transcription factor TCP21 (protein CCA1 HIKING EXPEDITION) | (RefSeq) transcription factor TCP21-like (A)	PREDICTED: transcription factor TCP22-like [Brassica rapa]	RecName: Full=Transcription factor TCP22;	SubName: Full=Uncharacterized protein {ECO:0000313|EnsemblPlants:Bra008001.1-P};	--	GO:0005634,nucleus; GO:0003677,DNA binding; GO:0003700,DNA-binding transcription factor activity; GO:0006355,regulation of transcription, DNA-templated; GO:0006351,transcription, DNA-templated	TCP family transcription factor
Cluster-30924.110366	C3H	89.103	0	3.47442e-11	down	K04733 interleukin-1 receptor-associated kinase 4 [EC:2.7.11.1] | (RefSeq) probable serine/threonine-protein kinase PIX7 (A)	uncharacterized protein LOC106358477 isoform X1 [Brassica napus]	RecName: Full=Zinc finger CCCH domain-containing protein 68; Short=AtC3H68;	SubName: Full=BnaA07g12640D protein {ECO:0000313|EMBL:CDY45226.1};	--	GO:0003677,DNA binding; GO:0046872,metal ion binding	B12 binding domain
Cluster-30924.110412	mTERF	227.767	46.4651	0.00216802	down	K15032 mTERF domain-containing protein, mitochondrial | (RefSeq) transcription termination factor MTERF4, chloroplastic-like (A)	transcription termination factor MTEF18, mitochondrial-like [Brassica napus]	RecName: Full=Transcription termination factor MTEF18, mitochondrial {ECO:0000305}; AltName: Full=Mitochondrial transcription termination factor 18 {ECO:0000303|PubMed:23087700}; AltName: Full=Protein SUPPRESSOR OF HOT1-4 1 {ECO:0000303|PubMed:22942382}; Flags: Precursor;	SubName: Full=Uncharacterized protein {ECO:0000313|EnsemblPlants:Bo8g095140.1};	Mitochondrial transcription termination factor, mTERF	GO:0009507,chloroplast; GO:0005739,mitochondrion; GO:0003690,double-stranded DNA binding; GO:0019843,rRNA binding; GO:0003727,single-stranded RNA binding; GO:0009658,chloroplast organization; GO:0032502,developmental process; GO:0006353,DNA-templated transcription, termination; GO:0007005,mitochondrion organization; GO:0006355,regulation of transcription, DNA-templated; GO:0042255,ribosome assemb…	mTERF
Cluster-30924.110463	SWI/SNF-BAF60b	257.593	115.533	0.0103591	down	K01062 platelet-activating factor acetylhydrolase [EC:3.1.1.47] | (RefSeq) hypothetical protein (A)	PREDICTED: zinc finger CCCH domain-containing protein 44 [Brassica rapa]	RecName: Full=Zinc finger CCCH domain-containing protein 44; Short=AtC3H44;	SubName: Full=Uncharacterized protein {ECO:0000313|EnsemblPlants:Bra037238.1-P};	GYF domain containing proteins	GO:0003677,DNA binding; GO:0046872,metal ion binding	PHD-like zinc-binding domain
Cluster-30924.110509	PHD	59.0161	285.848	0.000252024	up	K11446 histone demethylase JARID1 [EC:1.14.11.-] | (RefSeq) Lysine-specific demethylase 5B (A)	PREDICTED: protein polybromo-1-like [Brassica oleracea var. oleracea]	RecName: Full=Chromatin remodeling protein EBS {ECO:0000305}; AltName: Full=Protein EARLY BOLTING IN SHORT DAYS {ECO:0000303|PubMed:11340178};	SubName: Full=Uncharacterized protein {ECO:0000313|EnsemblPlants:Bo3g164180.1};	Uncharacterized PHD Zn-finger protein	GO:0000785,chromatin; GO:0005677,chromatin silencing complex; GO:0005634,nucleus; GO:0003682,chromatin binding; GO:0046872,metal ion binding; GO:0035064,methylated histone binding; GO:0000976,transcription regulatory region sequence-specific DNA binding; GO:0006325,chromatin organization; GO:0006342,chromatin silencing; GO:0016569,covalent chromatin modification; GO:0009908,flower development; GO…	PHD-finger
Cluster-30924.110586	HB-HD-ZIP	5217.51	2206.23	0.0169926	down	K09338 homeobox-leucine zipper protein | (RefSeq) homeobox-leucine zipper protein ATHB-6-like (A)	homeobox-leucine zipper protein ATHB-6-like [Brassica napus]	RecName: Full=Homeobox-leucine zipper protein ATHB-6; AltName: Full=HD-ZIP protein ATHB-6; AltName: Full=Homeodomain transcription factor ATHB-6;	SubName: Full=Homeodomain-leucine zipper protein {ECO:0000313|EMBL:AAR04932.1};	Transcription factor HEX, contains HOX and HALZ domains	GO:0005634,nucleus; GO:0003677,DNA binding; GO:0003700,DNA-binding transcription factor activity; GO:0043565,sequence-specific DNA binding; GO:0009738,abscisic acid-activated signaling pathway; GO:0009788,negative regulation of abscisic acid-activated signaling pathway; GO:0045893,positive regulation of transcription, DNA-templated; GO:0009414,response to water deprivation; GO:0006351,transcripti…	Domain of unknown function (DUF4686)
Cluster-30924.110676	bZIP	255.48	20.3811	0.00933797	down	K09060 plant G-box-binding factor | (RefSeq) G-box-binding factor 3 isoform X1 (A)	G-box-binding factor 3 isoform X1 [Brassica napus]	RecName: Full=G-box-binding factor 3; AltName: Full=bZIP transcription factor 55; Short=AtbZIP55;	SubName: Full=Uncharacterized protein {ECO:0000313|EnsemblPlants:Bra004550.1-P};	--	GO:0005829,cytosol; GO:0005634,nucleus; GO:0003700,DNA-binding transcription factor activity; GO:0043565,sequence-specific DNA binding; GO:0044212,transcription regulatory region DNA binding; GO:0009737,response to abscisic acid; GO:0006351,transcription, DNA-templated	HAP1 N-terminal conserved region
Cluster-30924.110783	AUX/IAA	1137.98	481.633	0.0166247	down	K14484 auxin-responsive protein IAA | (RefSeq) auxin-responsive protein IAA9 (A)	auxin-responsive protein IAA9 [Brassica napus]	RecName: Full=Auxin-responsive protein IAA9; AltName: Full=Indoleacetic acid-induced protein 9;	RecName: Full=Auxin-responsive protein {ECO:0000256|RuleBase:RU004549};	--	GO:0005634,nucleus; GO:0003700,DNA-binding transcription factor activity; GO:0043565,sequence-specific DNA binding; GO:0009734,auxin-activated signaling pathway; GO:0009733,response to auxin; GO:0006351,transcription, DNA-templated	AUX/IAA family
Cluster-30924.110923	Alfin-like	608.59	116.321	1.18132e-14	down	K00521 ferric-chelate reductase [EC:1.16.1.7] | (RefSeq) ferric reduction oxidase 6-like isoform X1 (A)	PREDICTED: PHD finger protein ALFIN-LIKE 2-like [Brassica rapa]	RecName: Full=PHD finger protein ALFIN-LIKE 2; Short=Protein AL2; Contains: RecName: Full=PHD finger protein ALFIN-LIKE 2, N-terminally processed;	SubName: Full=Uncharacterized protein {ECO:0000313|EnsemblPlants:Bra034169.1-P};	Uncharacterized PHD Zn-finger protein	GO:0005829,cytosol; GO:0005634,nucleus; GO:0042393,histone binding; GO:0046872,metal ion binding; GO:0016569,covalent chromatin modification; GO:0006355,regulation of transcription, DNA-templated; GO:0006351,transcription, DNA-templated	KIAA1045 RING finger
Cluster-30924.11093	GARP-G2-like	24.2808	0	5.96113e-06	down	K06236 collagen, type I, alpha | (RefSeq) hypothetical protein (A)	PREDICTED: myb family transcription factor PHL8-like isoform X2 [Brassica rapa]	RecName: Full=Myb family transcription factor PHL8 {ECO:0000305}; AltName: Full=Protein PHR1-LIKE 8 {ECO:0000305};	SubName: Full=Uncharacterized protein {ECO:0000313|EnsemblPlants:Bra016289.1-P};	--	GO:0005634,nucleus; GO:0003677,DNA binding; GO:0003700,DNA-binding transcription factor activity; GO:0006355,regulation of transcription, DNA-templated; GO:0006351,transcription, DNA-templated	Myb-like DNA-binding domain
Cluster-30924.111086	B3	35.8718	0	1.638e-05	down	K09287 RAV-like factor | (RefSeq) AP2/ERF and B3 domain-containing transcription factor RAV1-like (A)	B3 domain-containing transcription repressor VAL1-like isoform X1 [Brassica napus]	RecName: Full=B3 domain-containing transcription repressor VAL1; AltName: Full=Protein HIGH-LEVEL EXPRESSION OF SUGAR-INDUCIBLE 2; AltName: Full=Protein VP1/ABI3-LIKE 1;	SubName: Full=Uncharacterized protein {ECO:0000313|EnsemblPlants:Bra022801.1-P};	--	GO:0005739,mitochondrion; GO:0005634,nucleus; GO:0003677,DNA binding; GO:0003700,DNA-binding transcription factor activity; GO:0008270,zinc ion binding; GO:0045892,negative regulation of transcription, DNA-templated; GO:0009737,response to abscisic acid; GO:0009744,response to sucrose; GO:0006351,transcription, DNA-templated	CW-type Zinc Finger
Cluster-30924.111217	GNAT	512.289	113.284	0.0062272	down	K14682 amino-acid N-acetyltransferase [EC:2.3.1.1] | (RefSeq) probable amino-acid acetyltransferase NAGS2, chloroplastic (A)	probable amino-acid acetyltransferase NAGS2, chloroplastic [Brassica napus]	RecName: Full=Probable amino-acid acetyltransferase NAGS2, chloroplastic; EC=2.3.1.1; AltName: Full=N-acetylglutamate synthase 2; Flags: Precursor;	SubName: Full=BnaA03g54190D protein {ECO:0000313|EMBL:CDY29574.1};	Acetylglutamate kinase/acetylglutamate synthase	GO:0009507,chloroplast; GO:0004042,acetyl-CoA:L-glutamate N-acetyltransferase activity; GO:0103045,methione N-acyltransferase activity; GO:0006526,arginine biosynthetic process	FR47-like protein
Cluster-30924.111331	SET	154.69	0	2.38095e-09	down	K11420 euchromatic histone-lysine N-methyltransferase [EC:2.1.1.43] | (RefSeq) histone-lysine N-methyltransferase, H3 lysine-9 specific SUVH4 (A)	PREDICTED: histone-lysine N-methyltransferase, H3 lysine-9 specific SUVH4 [Brassica rapa]	RecName: Full=Histone-lysine N-methyltransferase, H3 lysine-9 specific SUVH4; EC=2.1.1.43; AltName: Full=Histone H3-K9 methyltransferase 4; Short=H3-K9-HMTase 4; AltName: Full=Protein KRYPTONITE; AltName: Full=Protein SET DOMAIN GROUP 33; AltName: Full=Suppressor of variegation 3-9 homolog protein 4; Short=Su(var)3-9 homolog protein 4;	SubName: Full=Uncharacterized protein {ECO:0000313|EnsemblPlants:Bra006226.1-P};	Histone H3 (Lys9) methyltransferase SUV39H1/Clr4, required for transcriptional silencing	GO:0000775,chromosome, centromeric region; GO:0005634,nucleus; GO:0010385,double-stranded methylated DNA binding; GO:0046974,histone methyltransferase activity (H3-K9 specific); GO:0008327,methyl-CpG binding; GO:0010428,methyl-CpNpG binding; GO:0010429,methyl-CpNpN binding; GO:0008270,zinc ion binding; GO:0051567,histone H3-K9 methylation; GO:0016571,histone methylation; GO:0010216,maintenance of…	Pre-SET motif
Cluster-30924.111333	bZIP	31.6287	0	4.45186e-06	down	K09060 plant G-box-binding factor | (RefSeq) bZIP transcription factor 68-like isoform X1 (A)	bZIP transcription factor 68-like isoform X1 [Brassica napus]	RecName: Full=bZIP transcription factor 68 {ECO:0000305}; Short=AtbZIP68 {ECO:0000303|PubMed:11906833};	SubName: Full=BnaA09g24610D protein {ECO:0000313|EMBL:CDY12261.1};	--	GO:0005634,nucleus; GO:0003700,DNA-binding transcription factor activity; GO:0042802,identical protein binding; GO:0043565,sequence-specific DNA binding; GO:0006351,transcription, DNA-templated	bZIP Maf transcription factor
Cluster-30924.111703	B3	7.28277	113.075	2.8774e-07	up	K23222 nuclease HARBI1 [EC:3.1.-.-] | (RefSeq) uncharacterized protein LOC106339918 (A)	putative B3 domain-containing protein REM4 isoform X1 [Brassica napus]	RecName: Full=Putative B3 domain-containing protein REM4; AltName: Full=Protein REPRODUCTIVE MERISTEM 4;	SubName: Full=Uncharacterized protein {ECO:0000313|EnsemblPlants:Bra011288.1-P};	--	GO:0005634,nucleus; GO:0003677,DNA binding; GO:0006355,regulation of transcription, DNA-templated; GO:0006351,transcription, DNA-templated	B3 DNA binding domain
Cluster-30924.111742	MBF1	127.417	37.5152	0.0154643	down	K03627 putative transcription factor | (RefSeq) multiprotein-bridging factor 1b-like (A)	PREDICTED: multiprotein-bridging factor 1b-like [Brassica oleracea var. oleracea]	RecName: Full=Multiprotein-bridging factor 1b;	SubName: Full=Uncharacterized protein {ECO:0000313|EnsemblPlants:Bo4g108270.1}; Flags: Fragment;	Transcription factor MBF1	GO:0005737,cytoplasm; GO:0005730,nucleolus; GO:0005634,nucleus; GO:0043565,sequence-specific DNA binding; GO:0003713,transcription coactivator activity; GO:0045893,positive regulation of transcription, DNA-templated; GO:0006351,transcription, DNA-templated	Multiprotein bridging factor 1
Cluster-30924.111756	bHLH	344.34	138.091	0.00119038	down	K18485 myogenic factor 6 | (RefSeq) transcription factor bHLH96 (A)	PREDICTED: transcription factor bHLH94-like [Brassica rapa]	RecName: Full=Transcription factor bHLH94; AltName: Full=Basic helix-loop-helix protein 94; Short=AtbHLH94; Short=bHLH 94; AltName: Full=Transcription factor EN 16; AltName: Full=bHLH transcription factor bHLH094;	SubName: Full=Uncharacterized protein {ECO:0000313|EnsemblPlants:Bra012329.1-P};	--	GO:0005634,nucleus; GO:0003677,DNA binding; GO:0003700,DNA-binding transcription factor activity; GO:0046983,protein dimerization activity; GO:0006355,regulation of transcription, DNA-templated; GO:0006351,transcription, DNA-templated	Helix-loop-helix DNA-binding domain
Cluster-30924.111890	Others	1.08535	105.898	3.4971e-07	up	K03539 ribonuclease P/MRP protein subunit RPP1 [EC:3.1.26.5] | (RefSeq) uncharacterized LOC105046161 (A)	PREDICTED: zinc finger protein CONSTANS-LIKE 16 isoform X2 [Brassica rapa]	RecName: Full=Zinc finger protein CONSTANS-LIKE 5;	SubName: Full=Uncharacterized protein {ECO:0000313|EnsemblPlants:Bra010391.1-P};	--	GO:0005634,nucleus; GO:0003700,DNA-binding transcription factor activity; GO:0008270,zinc ion binding; GO:0048571,long-day photoperiodism; GO:0048579,negative regulation of long-day photoperiodism, flowering; GO:0045892,negative regulation of transcription, DNA-templated; GO:0048576,positive regulation of short-day photoperiodism, flowering; GO:0009909,regulation of flower development; GO:0006355…	CCT motif
Cluster-30924.112058	MADS-M-type	118.271	45.808	0.000349014	down	K12402 AP-4 complex subunit mu-1 | (RefSeq) AP-4 complex subunit mu-like (A)	AP-4 complex subunit mu isoform X2 [Durio zibethinus]	RecName: Full=AP-4 complex subunit mu; AltName: Full=Adaptor protein complex AP-4 subunit mu; AltName: Full=Adaptor protein-4 mu-adaptin; AltName: Full=Adaptor-related protein complex 4 subunit mu; AltName: Full=At-muC-Ad; AltName: Full=Mu4-adaptin;	SubName: Full=Uncharacterized protein {ECO:0000313|EnsemblPlants:Bo8g050320.1};	Adaptor complexes medium subunit family	GO:0030124,AP-4 adaptor complex; GO:0030131,clathrin adaptor complex; GO:0005905,clathrin-coated pit; GO:0005829,cytosol; GO:0005802,trans-Golgi network; GO:0006886,intracellular protein transport; GO:0016192,vesicle-mediated transport	Adaptor complexes medium subunit family
Cluster-30924.112078	Jumonji	43.6308	0	1.46312e-05	down	K11446 histone demethylase JARID1 [EC:1.14.11.-] | (RAP-DB) Os03g0151300; Similar to JmjC domain containing protein, expressed. (A)	PREDICTED: probable lysine-specific demethylase ELF6 isoform X1 [Brassica rapa]	RecName: Full=Probable lysine-specific demethylase ELF6; EC=1.14.11.-; AltName: Full=Early flowering 6; AltName: Full=Jumonji domain-containing protein 11; AltName: Full=Probable lysine-specific histone demethylase ELF6;	SubName: Full=Uncharacterized protein {ECO:0000313|EnsemblPlants:Bra009474.1-P};	DNA-binding protein jumonji/RBP2/SMCY, contains JmjC domain	GO:0005634,nucleus; GO:0051213,dioxygenase activity; GO:0003700,DNA-binding transcription factor activity; GO:0046872,metal ion binding; GO:0003676,nucleic acid binding; GO:0033169,histone H3-K9 demethylation; GO:0048579,negative regulation of long-day photoperiodism, flowering; GO:0048577,negative regulation of short-day photoperiodism, flowering; GO:0006355,regulation of transcription, DNA-temp…	Zinc-finger double domain
Cluster-30924.112300	NAC	233.703	111.533	0.0117713	down	K00521 ferric-chelate reductase [EC:1.16.1.7] | (RefSeq) ferric reduction oxidase 7, chloroplastic-like (A)	NAC transcription factor 29-like isoform X1 [Brassica napus]	RecName: Full=NAC domain-containing protein 22 {ECO:0000303|PubMed:15029955}; Short=ONAC022 {ECO:0000303|PubMed:15029955};	SubName: Full=BnaA07g03200D protein {ECO:0000313|EMBL:CDY31385.1};	--	GO:0005634,nucleus; GO:0043565,sequence-specific DNA binding; GO:1901002,positive regulation of response to salt stress; GO:1902584,positive regulation of response to water deprivation; GO:0045893,positive regulation of transcription, DNA-templated; GO:0006351,transcription, DNA-templated	No apical meristem (NAM) protein
Cluster-30924.112514	MYB-related	106.297	0	1.97465e-09	down	K12133 MYB-related transcription factor LHY | (RefSeq) protein CCA1 (A)	protein REVEILLE 6-like isoform X1 [Brassica napus]	RecName: Full=Protein REVEILLE 6;	SubName: Full=BnaC03g15430D protein {ECO:0000313|EMBL:CDY51831.1};	Zuotin and related molecular chaperones (DnaJ superfamily), contains DNA-binding domains	GO:0005634,nucleus; GO:0003677,DNA binding; GO:0003700,DNA-binding transcription factor activity; GO:0042752,regulation of circadian rhythm; GO:0009737,response to abscisic acid; GO:0046686,response to cadmium ion; GO:0009723,response to ethylene; GO:0009739,response to gibberellin; GO:0009753,response to jasmonic acid; GO:0009751,response to salicylic acid; GO:0009651,response to salt stress; GO…	Myb DNA-binding like
Cluster-30924.112689	B3	230.473	83.0073	0.0173444	down	K00654 serine palmitoyltransferase [EC:2.3.1.50] | (RefSeq) long chain base biosynthesis protein 2a (A)	PREDICTED: B3 domain-containing transcription repressor VAL1-like [Brassica rapa]	RecName: Full=B3 domain-containing transcription repressor VAL1; AltName: Full=Protein HIGH-LEVEL EXPRESSION OF SUGAR-INDUCIBLE 2; AltName: Full=Protein VP1/ABI3-LIKE 1;	SubName: Full=BnaA05g11980D protein {ECO:0000313|EMBL:CDY10738.1};	--	GO:0005739,mitochondrion; GO:0005634,nucleus; GO:0003677,DNA binding; GO:0003700,DNA-binding transcription factor activity; GO:0008270,zinc ion binding; GO:0045892,negative regulation of transcription, DNA-templated; GO:0009737,response to abscisic acid; GO:0009744,response to sucrose; GO:0006351,transcription, DNA-templated	B3 DNA binding domain
Cluster-30924.11283	bHLH	47.551	0	2.34065e-06	down	K22484 transcriptional regulator CBF1 | (RefSeq) transcription factor bHLH106-like (A)	transcription factor AIG1-like [Brassica napus]	RecName: Full=Transcription factor AIG1; Short=AtAIG1; AltName: Full=Basic helix-loop-helix protein 32; Short=AtbHLH32; Short=bHLH 32; AltName: Full=Protein TARGET OF MOOPTEROS 5; AltName: Full=Transcription factor EN 54; AltName: Full=bHLH transcription factor bHLH032;	SubName: Full=Uncharacterized protein {ECO:0000313|EnsemblPlants:Bo2g138630.1};	--	GO:0005634,nucleus; GO:0003677,DNA binding; GO:0003700,DNA-binding transcription factor activity; GO:0046983,protein dimerization activity; GO:0009718,anthocyanin-containing compound biosynthetic process; GO:0016036,cellular response to phosphate starvation; GO:0006355,regulation of transcription, DNA-templated; GO:0048364,root development; GO:0080147,root hair cell development; GO:0006351,transc…	--
Cluster-30924.112932	C3H	492.267	179.205	0.00837021	down	--	PREDICTED: disease resistance protein RRS1-like isoform X1 [Brassica oleracea var. oleracea]	RecName: Full=Zinc finger CCCH domain-containing protein 33; Short=AtC3H33; AltName: Full=Zinc finger CCCH domain-containing protein ZFN1;	SubName: Full=Uncharacterized protein {ECO:0000313|EnsemblPlants:Bo1g021600.1};	CCCH-type Zn-finger protein	GO:0005829,cytosol; GO:0005634,nucleus; GO:0003677,DNA binding; GO:0046872,metal ion binding; GO:0048027,mRNA 5'-UTR binding; GO:0003729,mRNA binding; GO:0004518,nuclease activity; GO:0010313,phytochrome binding; GO:0017148,negative regulation of translation	RNA-binding, Nab2-type zinc finger
Cluster-30924.11298	B3	107.376	0	5.85448e-12	down	--	B3 domain-containing protein At5g18000 [Brassica napus]	RecName: Full=B3 domain-containing protein At5g18000;	SubName: Full=BnaA04g25590D protein {ECO:0000313|EMBL:CDY30458.1};	--	GO:0005634,nucleus; GO:0003677,DNA binding; GO:0009567,double fertilization forming a zygote and endosperm; GO:0009553,embryo sac development; GO:0006355,regulation of transcription, DNA-templated; GO:0006351,transcription, DNA-templated	B3 DNA binding domain
Cluster-30924.112990	HB-other	122.262	0	1.94935e-11	down	K09338 homeobox-leucine zipper protein | (RefSeq) homeobox-leucine zipper protein HAT2 (A)	PREDICTED: homeobox-leucine zipper protein HAT2 [Brassica rapa]	RecName: Full=Homeobox-leucine zipper protein HAT2; AltName: Full=Homeodomain-leucine zipper protein HAT2; Short=HD-ZIP protein 2;	SubName: Full=Uncharacterized protein {ECO:0000313|EnsemblPlants:Bra024948.1-P};	Transcription factor HEX, contains HOX and HALZ domains	GO:0005634,nucleus; GO:0003677,DNA binding; GO:0003700,DNA-binding transcription factor activity; GO:0043565,sequence-specific DNA binding; GO:0009734,auxin-activated signaling pathway; GO:0045892,negative regulation of transcription, DNA-templated; GO:0009733,response to auxin; GO:0009641,shade avoidance; GO:0006351,transcription, DNA-templated; GO:0009826,unidimensional cell growth	Nuclear receptor-binding factor 2, autophagy regulator
Cluster-30924.112991	Others	477.671	1.32703	9.03887e-19	down	K13464 jasmonate ZIM domain-containing protein | (RefSeq) protein TIFY 7 isoform X1 (A)	protein TIFY 7 isoform X2 [Brassica napus]	RecName: Full=Protein TIFY 7; AltName: Full=Jasmonate ZIM domain-containing protein 9;	SubName: Full=BnaCnng65670D protein {ECO:0000313|EMBL:CDY69855.1};	--	GO:0005634,nucleus; GO:0003714,transcription corepressor activity; GO:0006952,defense response; GO:1903507,negative regulation of nucleic acid-templated transcription; GO:0031347,regulation of defense response; GO:2000022,regulation of jasmonic acid mediated signaling pathway; GO:0006355,regulation of transcription, DNA-templated; GO:0009753,response to jasmonic acid; GO:0009611,response to wound…	Divergent CCT motif
Cluster-30924.112995	Tify	302.089	13.9519	0.000923745	down	K07053 3',5'-nucleoside bisphosphate phosphatase [EC:3.1.3.97] | (RefSeq) uncharacterized protein LOC106439749 (A)	uncharacterized protein LOC106439749 [Brassica napus]	RecName: Full=Protein TIFY 7; AltName: Full=Jasmonate ZIM domain-containing protein 9;	SubName: Full=Uncharacterized protein {ECO:0000313|EnsemblPlants:Bo3g087260.1};	--	GO:0005634,nucleus; GO:0003714,transcription corepressor activity; GO:0006952,defense response; GO:1903507,negative regulation of nucleic acid-templated transcription; GO:0031347,regulation of defense response; GO:2000022,regulation of jasmonic acid mediated signaling pathway; GO:0006355,regulation of transcription, DNA-templated; GO:0009753,response to jasmonic acid; GO:0009611,response to wound…	--
Cluster-30924.11300	B3	26.693	0	3.68013e-06	down	--	B3 domain-containing protein At5g18000 [Brassica napus]	RecName: Full=B3 domain-containing protein At5g18090;	SubName: Full=BnaA04g25590D protein {ECO:0000313|EMBL:CDY30458.1};	--	GO:0005634,nucleus; GO:0003677,DNA binding; GO:0006355,regulation of transcription, DNA-templated; GO:0006351,transcription, DNA-templated	B3 DNA binding domain
Cluster-30924.113297	bZIP	480.996	122.988	0.000694644	down	K20557 transcription factor VIP1 | (RefSeq) LOW QUALITY PROTEIN: transcription factor VIP1 (A)	PREDICTED: probable transcription factor PosF21 [Brassica rapa]	RecName: Full=Probable transcription factor PosF21; AltName: Full=bZIP transcription factor 59; Short=AtbZIP59;	SubName: Full=Uncharacterized protein {ECO:0000313|EnsemblPlants:Bra015471.1-P};	--	GO:0005737,cytoplasm; GO:0005829,cytosol; GO:0005634,nucleus; GO:0003677,DNA binding; GO:0003700,DNA-binding transcription factor activity; GO:0006351,transcription, DNA-templated	Initiation control protein YabA
Cluster-30924.113573	B3	17.7138	0	0.000299485	down	K05387 glutamate receptor, ionotropic, plant | (RefSeq) glutamate receptor 2.1-like (A)	PREDICTED: B3 domain-containing protein REM12-like [Brassica rapa]	RecName: Full=B3 domain-containing protein REM12; AltName: Full=Protein REPRODUCTIVE MERISTEM 12;	SubName: Full=Uncharacterized protein {ECO:0000313|EnsemblPlants:Bra000545.1-P};	--	GO:0005634,nucleus; GO:0003677,DNA binding; GO:0006355,regulation of transcription, DNA-templated; GO:0006351,transcription, DNA-templated	B3 DNA binding domain
Cluster-30924.114166	WRKY	685.541	101.862	1.04134e-14	down	K13424 WRKY transcription factor 33 | (RefSeq) WRKY62; probable WRKY transcription factor 26 (A)	probable WRKY transcription factor 40 [Brassica rapa]	RecName: Full=Probable WRKY transcription factor 40; AltName: Full=WRKY DNA-binding protein 40;	SubName: Full=WRKY transcription factor 40 {ECO:0000313|EMBL:AHB33843.1};	--	GO:0005634,nucleus; GO:0003700,DNA-binding transcription factor activity; GO:0043565,sequence-specific DNA binding; GO:0044212,transcription regulatory region DNA binding; GO:0042742,defense response to bacterium; GO:0050832,defense response to fungus; GO:0045892,negative regulation of transcription, DNA-templated; GO:0031347,regulation of defense response; GO:0010200,response to chitin; GO:00022…	WRKY DNA -binding domain
Cluster-30924.114408	TAZ	341.385	168.204	0.00164678	down	K04498 E1A/CREB-binding protein [EC:2.3.1.48] | (RefSeq) histone acetyltransferase HAC1-like (A)	BnaAnng24420D [Brassica napus]	RecName: Full=Histone acetyltransferase HAC1; EC=2.3.1.48 {ECO:0000269|PubMed:11160878};	SubName: Full=Histone acetyltransferase HAC1 {ECO:0000313|EMBL:JAU58338.1};	CREB binding protein/P300 and related TAZ Zn-finger proteins	GO:0005634,nucleus; GO:0004402,histone acetyltransferase activity; GO:0003712,transcription coregulator activity; GO:0008270,zinc ion binding; GO:0006355,regulation of transcription, DNA-templated; GO:0006351,transcription, DNA-templated	Zinc finger, ZZ type
Cluster-30924.114417	Others	44.2195	0	6.69409e-07	down	K17964 leucine-rich PPR motif-containing protein, mitochondrial | (RefSeq) putative pentatricopeptide repeat-containing protein At1g19290 (A)	protein DA1-related 6 [Brassica napus]	RecName: Full=Protein DA1-related 7;	SubName: Full=Uncharacterized protein {ECO:0000313|EnsemblPlants:Bra012087.1-P};	Adaptor protein Enigma and related PDZ-LIM proteins	GO:0046872,metal ion binding; GO:0043130,ubiquitin binding	LIM domain
Cluster-30924.114421	Others	0	55.8564	0.0164391	up	--	protein DA1-related 6 [Brassica napus]	RecName: Full=Protein DA1-related 6;	SubName: Full=Uncharacterized protein {ECO:0000313|EnsemblPlants:Bra012087.1-P};	Adaptor protein Enigma and related PDZ-LIM proteins	GO:0046872,metal ion binding; GO:0043130,ubiquitin binding	LIM domain
Cluster-30924.114422	Others	77.2096	0	5.95911e-09	down	K17964 leucine-rich PPR motif-containing protein, mitochondrial | (RefSeq) putative pentatricopeptide repeat-containing protein At1g19290 (A)	protein DA1-related 6 [Brassica napus]	RecName: Full=Protein DA1-related 6;	SubName: Full=Uncharacterized protein {ECO:0000313|EnsemblPlants:Bra012087.1-P};	Adaptor protein Enigma and related PDZ-LIM proteins	GO:0046872,metal ion binding; GO:0043130,ubiquitin binding	LIM domain
Cluster-30924.114453	SET	0	212.216	6.45047e-15	up	K11423 histone-lysine N-methyltransferase SETD2 [EC:2.1.1.43] | (RefSeq) histone-lysine N-methyltransferase ASHH2-like isoform X1 (A)	PREDICTED: LOW QUALITY PROTEIN: histone-lysine N-methyltransferase ASHH2 [Brassica rapa]	RecName: Full=Histone-lysine N-methyltransferase ASHH2; EC=2.1.1.43; AltName: Full=ASH1 homolog 2 {ECO:0000303|PubMed:19915673}; AltName: Full=H3-K4-HMTase; AltName: Full=Histone H3-K36 methyltransferase 8; Short=H3-K36-HMTase 8; AltName: Full=Protein EARLY FLOWERING IN SHORT DAYS; AltName: Full=Protein LAZARUS 2 {ECO:0000303|PubMed:20949080}; AltName: Full=Protein SET DOMAIN GROUP 8;	RecName: Full=Histone-lysine N-methyltransferase {ECO:0000256|SAAS:SAAS00591749}; EC=2.1.1.43 {ECO:0000256|SAAS:SAAS00591749};	Clathrin coat binding protein/Huntingtin interacting protein HIP1, involved in regulation of endocytosis	GO:0000775,chromosome, centromeric region; GO:0005634,nucleus; GO:0042800,histone methyltransferase activity (H3-K4 specific); GO:0008270,zinc ion binding; GO:0048653,anther development; GO:0016116,carotenoid metabolic process; GO:0009553,embryo sac development; GO:0010452,histone H3-K36 methylation; GO:0009910,negative regulation of flower development; GO:0048481,plant ovule development; GO:0009…	CW-type Zinc Finger
Cluster-30924.114473	HB-other	33.9523	0	9.01087e-06	down	K16670 homeobox protein Meis2 | (RefSeq) homeobox protein knotted-1-like 6 (A)	Fgenesh protein 1 [Beta vulgaris]	RecName: Full=Homeobox protein knotted-1-like 6; AltName: Full=Protein KNAT6;	SubName: Full=Fgenesh protein 1 {ECO:0000313|EMBL:ABD83273.1};	Transcription factor MEIS1 and related HOX domain proteins	GO:0005634,nucleus; GO:0003700,DNA-binding transcription factor activity; GO:0043565,sequence-specific DNA binding; GO:0010073,meristem maintenance	Homeodomain leucine-zipper encoding, Homez
Cluster-30924.114474	HB-other	407.309	134.692	8.44479e-05	down	K16670 homeobox protein Meis2 | (RefSeq) homeobox protein knotted-1-like 6 (A)	hypothetical protein EUTSA_v10019501mg, partial [Eutrema salsugineum]	RecName: Full=Homeobox protein knotted-1-like 6; AltName: Full=Protein KNAT6;	SubName: Full=Uncharacterized protein {ECO:0000313|EMBL:ESQ28162.1}; Flags: Fragment;	Transcription factor MEIS1 and related HOX domain proteins	GO:0005634,nucleus; GO:0003700,DNA-binding transcription factor activity; GO:0043565,sequence-specific DNA binding; GO:0010073,meristem maintenance	Homeobox domain
Cluster-30924.114476	HB-HD-ZIP	875.245	186.576	0.00270052	down	K09338 homeobox-leucine zipper protein | (RefSeq) homeobox-leucine zipper protein HAT22-like (A)	PREDICTED: homeobox-leucine zipper protein HAT22-like [Brassica rapa]	RecName: Full=Homeobox-leucine zipper protein HAT22; AltName: Full=Homeodomain-leucine zipper protein HAT22; Short=HD-ZIP protein 22;	SubName: Full=Uncharacterized protein {ECO:0000313|EnsemblPlants:Bra010612.1-P};	Transcription factor HEX, contains HOX and HALZ domains	GO:0005634,nucleus; GO:0003700,DNA-binding transcription factor activity; GO:0043565,sequence-specific DNA binding; GO:0009738,abscisic acid-activated signaling pathway; GO:0009737,response to abscisic acid; GO:0009735,response to cytokinin; GO:0009414,response to water deprivation; GO:0006351,transcription, DNA-templated	Homeobox KN domain
Cluster-30924.114513	C2C2-GATA	655.231	250.931	0.0100436	down	K21630 GATA-type zinc finger protein 1 | (RefSeq) GATA transcription factor 11-like (A)	GATA transcription factor 8 [Brassica napus]	RecName: Full=GATA transcription factor 8;	RecName: Full=GATA transcription factor {ECO:0000256|PIRNR:PIRNR016992};	GATA-4/5/6 transcription factors	GO:0005634,nucleus; GO:0005667,transcription factor complex; GO:0003682,chromatin binding; GO:0003700,DNA-binding transcription factor activity; GO:0000977,RNA polymerase II regulatory region sequence-specific DNA binding; GO:0001085,RNA polymerase II transcription factor binding; GO:0001228,DNA-binding transcription activator activity, RNA polymerase II-specific; GO:0008270,zinc ion binding; GO:…	GATA zinc finger
Cluster-30924.114542	Tify	2597.54	794.155	1.23227e-05	down	K13464 jasmonate ZIM domain-containing protein | (RefSeq) protein TIFY 10B (A)	PREDICTED: protein TIFY 10B [Brassica rapa]	RecName: Full=Protein TIFY 10B; AltName: Full=Jasmonate ZIM domain-containing protein 2;	SubName: Full=Uncharacterized protein {ECO:0000313|EnsemblPlants:Bra015880.1-P};	--	GO:0005634,nucleus; GO:0003714,transcription corepressor activity; GO:0006952,defense response; GO:1903507,negative regulation of nucleic acid-templated transcription; GO:0031347,regulation of defense response; GO:2000022,regulation of jasmonic acid mediated signaling pathway; GO:0006355,regulation of transcription, DNA-templated; GO:0009753,response to jasmonic acid; GO:0009611,response to wound…	Divergent CCT motif
Cluster-30924.114628	Others	17.9637	0	0.0021736	down	K14489 arabidopsis histidine kinase 2/3/4 (cytokinin receptor) [EC:2.7.13.3] | (RefSeq) probable histidine kinase 3 (A)	PREDICTED: histidine kinase 5-like [Brassica rapa]	RecName: Full=Histidine kinase 5; EC=2.7.13.3; AltName: Full=Arabidopsis histidine kinase 5; Short=AtHK5; AltName: Full=Protein AUTHENTIC HIS-KINASE 5; AltName: Full=Protein CYTOKININ-INDEPENDENT 2;	SubName: Full=Uncharacterized protein {ECO:0000313|EnsemblPlants:Bra028573.1-P};	Sensory transduction histidine kinase	GO:0005737,cytoplasm; GO:0005886,plasma membrane; GO:0005773,vacuole; GO:0046872,metal ion binding; GO:0000155,phosphorelay sensor kinase activity; GO:0004673,protein histidine kinase activity; GO:0009738,abscisic acid-activated signaling pathway; GO:0070301,cellular response to hydrogen peroxide; GO:0071219,cellular response to molecule of bacterial origin; GO:0071732,cellular response to nitric…	Response regulator receiver domain
Cluster-30924.114698	C2H2	70.1198	0	2.26859e-05	down	K23480 zinc finger protein 362/384 | (RefSeq) zinc finger protein ZAT5 (A)	PREDICTED: zinc finger protein ZAT5 [Brassica rapa]	RecName: Full=Zinc finger protein ZAT5;	SubName: Full=Uncharacterized protein {ECO:0000313|EnsemblPlants:Bra005766.1-P};	FOG: Zn-finger	GO:0005634,nucleus; GO:0003700,DNA-binding transcription factor activity; GO:0046872,metal ion binding; GO:0043565,sequence-specific DNA binding; GO:0006355,regulation of transcription, DNA-templated; GO:0006351,transcription, DNA-templated	Zinc-finger of C2H2 type
Cluster-30924.114749	TAZ	24.9694	0	0.000118686	down	K02987 small subunit ribosomal protein S4e | (RefSeq) BTB/POZ and TAZ domain-containing protein 3-like (A)	PREDICTED: BTB/POZ and TAZ domain-containing protein 5 [Brassica rapa]	RecName: Full=BTB/POZ and TAZ domain-containing protein 5; AltName: Full=BTB and TAZ domain protein 5;	SubName: Full=Uncharacterized protein {ECO:0000313|EnsemblPlants:Bra017839.1-P};	CREB binding protein/P300 and related TAZ Zn-finger proteins	GO:0005737,cytoplasm; GO:0005634,nucleus; GO:0019005,SCF ubiquitin ligase complex; GO:0005516,calmodulin binding; GO:0004402,histone acetyltransferase activity; GO:0003712,transcription coregulator activity; GO:0031625,ubiquitin protein ligase binding; GO:0008270,zinc ion binding; GO:0043161,proteasome-mediated ubiquitin-dependent protein catabolic process; GO:0042787,NA; GO:0030162,regulation of…	BTB And C-terminal Kelch
Cluster-30924.114821	WRKY	414.761	16.0894	0.000672698	down	K13424 WRKY transcription factor 33 | (RefSeq) probable WRKY transcription factor 33 (A)	transcription factor [Brassica juncea]	RecName: Full=Probable WRKY transcription factor 33; AltName: Full=WRKY DNA-binding protein 33;	SubName: Full=Transcription factor {ECO:0000313|EMBL:APY21079.1};	--	GO:0005634,nucleus; GO:0003700,DNA-binding transcription factor activity; GO:0043565,sequence-specific DNA binding; GO:0044212,transcription regulatory region DNA binding; GO:0010120,camalexin biosynthetic process; GO:0070370,cellular heat acclimation; GO:0034605,cellular response to heat; GO:0042742,defense response to bacterium; GO:0050832,defense response to fungus; GO:0010508,positive regulat…	WRKY DNA -binding domain
Cluster-30924.114823	bHLH	65.6227	0	1.90749e-09	down	K12126 phytochrome-interacting factor 3 | (RefSeq) transcription factor APG-like (A)	transcription factor BIM2-like isoform X3 [Brassica napus]	RecName: Full=Transcription factor BIM2; AltName: Full=BES1-interacting Myc-like protein 2; AltName: Full=Basic helix-loop-helix protein 102; Short=AtbHLH102; Short=bHLH 102; AltName: Full=Transcription factor EN 125; AltName: Full=bHLH transcription factor bHLH102;	SubName: Full=Uncharacterized protein {ECO:0000313|EnsemblPlants:Bra038332.1-P};	--	GO:0005634,nucleus; GO:0003700,DNA-binding transcription factor activity; GO:0046983,protein dimerization activity; GO:0043565,sequence-specific DNA binding; GO:0006351,transcription, DNA-templated	Helix-loop-helix DNA-binding domain
Cluster-30924.114896	MYB-related	45.4718	0	5.28014e-08	down	K09422 transcription factor MYB, plant | (RefSeq) transcription factor MYB88 (A)	transcription factor MYB88 [Brassica napus]	RecName: Full=Transcription factor MYB88 {ECO:0000303|PubMed:9839469}; AltName: Full=Myb-related protein 88 {ECO:0000303|PubMed:9839469}; Short=AtMYB88 {ECO:0000303|PubMed:9839469};	SubName: Full=BnaA02g26580D protein {ECO:0000313|EMBL:CDY09352.1};	Transcription factor, Myb superfamily	GO:0005634,nucleus; GO:0003700,DNA-binding transcription factor activity; GO:0000981,DNA-binding transcription factor activity, RNA polymerase II-specific; GO:0043565,sequence-specific DNA binding; GO:0001135,RNA polymerase II transcription regulator recruiting activity; GO:0044212,transcription regulatory region DNA binding; GO:0009553,embryo sac development; GO:0010052,guard cell differentiatio…	Myb-like DNA-binding domain
Cluster-30924.115091	RB	153.251	39.9353	0.000490069	down	K04681 retinoblastoma-like protein 1 | (RefSeq) retinoblastoma-related protein 1-like (A)	retinoblastoma-related protein 1-like isoform X2 [Brassica napus]	RecName: Full=Retinoblastoma-related protein 1; Short=AtRBR; Short=AtRBR1;	SubName: Full=Uncharacterized protein {ECO:0000313|EnsemblPlants:Bra001446.1-P};	Rb (Retinoblastoma tumor suppressor)-related protein	GO:0005829,cytosol; GO:0005634,nucleus; GO:0003677,DNA binding; GO:0008134,transcription factor binding; GO:0008356,asymmetric cell division; GO:0030154,cell differentiation; GO:0001708,cell fate specification; GO:0009567,double fertilization forming a zygote and endosperm; GO:0009553,embryo sac development; GO:0000082,G1/S transition of mitotic cell cycle; GO:0048229,gametophyte development; GO:…	Dual-action HEIGH metallo-peptidase
Cluster-30924.115135	IWS1	32.4509	0	1.25573e-05	down	K03145 transcription elongation factor S-II | (RefSeq) transcription elongation factor TFIIS (A)	PREDICTED: probable mediator of RNA polymerase II transcription subunit 26b isoform X1 [Brassica rapa]	RecName: Full=Probable mediator of RNA polymerase II transcription subunit 26b;	SubName: Full=Uncharacterized protein {ECO:0000313|EnsemblPlants:Bra005842.1-P};	--	GO:0070449,elongin complex; GO:0003746,translation elongation factor activity; GO:0006355,regulation of transcription, DNA-templated; GO:0006368,transcription elongation from RNA polymerase II promoter	TFIIS helical bundle-like domain
Cluster-30924.115390	GARP-G2-like	239.275	0	3.04661e-13	down	K13648 alpha-1,4-galacturonosyltransferase [EC:2.4.1.43] | (RefSeq) probable galacturonosyltransferase 4 isoform X1 (A)	probable galacturonosyltransferase 4 isoform X1 [Brassica napus]	RecName: Full=Probable galacturonosyltransferase 4; EC=2.4.1.-; AltName: Full=Like glycosyl transferase 3;	RecName: Full=Hexosyltransferase {ECO:0000256|RuleBase:RU362027}; EC=2.4.1.- {ECO:0000256|RuleBase:RU362027};	--	GO:0005794,Golgi apparatus; GO:0000139,Golgi membrane; GO:0016021,integral component of membrane; GO:0047262,polygalacturonate 4-alpha-galacturonosyltransferase activity; GO:0071555,cell wall organization; GO:0045489,pectin biosynthetic process	Glycosyl transferase family 8
Cluster-30924.115394	AP2/ERF-ERF	24.9644	638.574	8.16858e-08	up	K12180 COP9 signalosome complex subunit 7 | (RefSeq) COP9 signalosome complex subunit 7 (A)	PREDICTED: ethylene-responsive transcription factor 1-like [Brassica rapa]	RecName: Full=COP9 signalosome complex subunit 7; Short=CSN complex subunit 7; AltName: Full=Protein FUSCA 5;	SubName: Full=Uncharacterized protein {ECO:0000313|EnsemblPlants:Bra032665.1-P};	COP9 signalosome, subunit CSN7	GO:0008180,COP9 signalosome; GO:0005829,cytosol; GO:0010387,COP9 signalosome assembly; GO:0007275,multicellular organism development; GO:0000338,protein deneddylation; GO:0009585,red, far-red light phototransduction	AP2 domain
Cluster-30924.115505	bZIP	290.552	6.56297	0.00350862	down	K20557 transcription factor VIP1 | (RefSeq) transcription factor VIP1-like (A)	PREDICTED: probable transcription factor PosF21 [Brassica rapa]	RecName: Full=Probable transcription factor PosF21; AltName: Full=bZIP transcription factor 59; Short=AtbZIP59;	SubName: Full=Uncharacterized protein {ECO:0000313|EnsemblPlants:Bra021735.1-P};	--	GO:0005737,cytoplasm; GO:0005829,cytosol; GO:0005634,nucleus; GO:0003677,DNA binding; GO:0003700,DNA-binding transcription factor activity; GO:0006351,transcription, DNA-templated	Basic region leucine zipper
Cluster-30924.11560	Others	1.58013	96.8693	2.78173e-07	up	K00548 5-methyltetrahydrofolate--homocysteine methyltransferase [EC:2.1.1.13] | (RefSeq) methionine synthase (A)	hypothetical protein F511_08112 [Dorcoceras hygrometricum]	--	RecName: Full=Methionine synthase {ECO:0000256|PIRNR:PIRNR000381}; EC=2.1.1.13 {ECO:0000256|PIRNR:PIRNR000381}; AltName: Full=5-methyltetrahydrofolate--homocysteine methyltransferase {ECO:0000256|PIRNR:PIRNR000381};	--	GO:0031419,cobalamin binding; GO:0008705,methionine synthase activity; GO:0008270,zinc ion binding; GO:0042558,pteridine-containing compound metabolic process	Vitamin B12 dependent methionine synthase, activation domain
Cluster-30924.116005	Others	0	127.63	4.17832e-11	up	K17964 leucine-rich PPR motif-containing protein, mitochondrial | (RefSeq) putative pentatricopeptide repeat-containing protein At1g19290 (A)	PREDICTED: protein DA1-like isoform X2 [Brassica rapa]	RecName: Full=Protein DA1; AltName: Full=Protein SUPPRESSOR OF LARGE SEED AND ORGAN PHENOTYPES OF DA1-1 1;	SubName: Full=Uncharacterized protein {ECO:0000313|EnsemblPlants:Bo8g068420.1};	Adaptor protein Enigma and related PDZ-LIM proteins	GO:0046872,metal ion binding; GO:0008233,peptidase activity; GO:0043130,ubiquitin binding; GO:0008285,negative regulation of cell proliferation; GO:0046621,negative regulation of organ growth; GO:0048482,plant ovule morphogenesis; GO:1900057,positive regulation of leaf senescence; GO:0048317,seed morphogenesis	LIM domain
Cluster-30924.116079	MADS-MIKC	88.6647	0	2.93874e-10	down	K09264 MADS-box transcription factor, plant | (RefSeq) agamous-like MADS-box protein AGL16 (A)	agamous-like protein 16 [Brassica napus]	RecName: Full=Agamous-like MADS-box protein AGL16;	SubName: Full=Agamous-like protein 16 {ECO:0000313|EMBL:AID60134.1};	MADS box transcription factor	GO:0005634,nucleus; GO:0003700,DNA-binding transcription factor activity; GO:0042803,protein homodimerization activity; GO:0000977,RNA polymerase II regulatory region sequence-specific DNA binding; GO:0008134,transcription factor binding; GO:0009908,flower development; GO:0045944,positive regulation of transcription by RNA polymerase II; GO:0010440,stomatal lineage progression; GO:0006351,transcr…	K-box region
Cluster-30924.116206	WRKY	30.1886	111.007	8.89732e-08	up	K13425 WRKY transcription factor 22 | (RefSeq) WRKY transcription factor 22-like (A)	PREDICTED: probable WRKY transcription factor 74 [Brassica rapa]	RecName: Full=Probable WRKY transcription factor 74; AltName: Full=WRKY DNA-binding protein 74;	SubName: Full=Uncharacterized protein {ECO:0000313|EnsemblPlants:Bra020617.1-P};	--	GO:0005634,nucleus; GO:0005516,calmodulin binding; GO:0003700,DNA-binding transcription factor activity; GO:0043565,sequence-specific DNA binding; GO:0006351,transcription, DNA-templated	Plant zinc cluster domain
Cluster-30924.116222	bZIP	1.51662	374.533	2.65535e-18	up	K09060 plant G-box-binding factor | (RefSeq) bZIP transcription factor 68-like isoform X1 (A)	bZIP transcription factor 2-like [Brassica napus]	RecName: Full=bZIP transcription factor 2 {ECO:0000305}; Short=AtbZIP2 {ECO:0000303|PubMed:11906833}; AltName: Full=G-box-binding factor 5 {ECO:0000303|Ref.1}; AltName: Full=Protein FLORAL TRANSITION AT THE MERISTEM 3 {ECO:0000303|PubMed:22319055};	SubName: Full=Uncharacterized protein {ECO:0000313|EnsemblPlants:Bra037235.1-P};	--	GO:0005634,nucleus; GO:0003677,DNA binding; GO:0003700,DNA-binding transcription factor activity; GO:0046982,protein heterodimerization activity; GO:0006351,transcription, DNA-templated	bZIP Maf transcription factor
Cluster-30924.116237	GRAS	0	128.858	2.64005e-12	up	K14494 DELLA protein | (RefSeq) DELLA protein GAI-like (A)	PREDICTED: scarecrow-like protein 14 [Brassica rapa]	RecName: Full=Scarecrow-like protein 14; Short=AtSCL14; AltName: Full=GRAS family protein 2; Short=AtGRAS-2;	SubName: Full=Uncharacterized protein {ECO:0000313|EnsemblPlants:Bra030688.1-P};	--	GO:0005829,cytosol; GO:0005634,nucleus; GO:0003700,DNA-binding transcription factor activity; GO:0043565,sequence-specific DNA binding; GO:0045893,positive regulation of transcription, DNA-templated; GO:0006355,regulation of transcription, DNA-templated; GO:0009410,response to xenobiotic stimulus; GO:0006351,transcription, DNA-templated	GRAS domain family
Cluster-30924.116280	MYB-related	93.6084	0	0.0121725	down	K08869 aarF domain-containing kinase | (RefSeq) predicted protein (A)	BnaA03g01420D [Brassica napus]	RecName: Full=Transcription factor SRM1 {ECO:0000305}; AltName: Full=Myb-related protein SRM1 {ECO:0000305}; AltName: Full=Protein SALT-RELATED MYB 1 {ECO:0000303|PubMed:26243618};	SubName: Full=BnaA03g01420D protein {ECO:0000313|EMBL:CDY11306.1};	Zuotin and related molecular chaperones (DnaJ superfamily), contains DNA-binding domains	GO:0005634,nucleus; GO:0003677,DNA binding; GO:0003700,DNA-binding transcription factor activity; GO:0009738,abscisic acid-activated signaling pathway; GO:1901001,negative regulation of response to salt stress; GO:0010116,positive regulation of abscisic acid biosynthetic process; GO:1905615,positive regulation of developmental vegetative growth; GO:0045893,positive regulation of transcription, DN…	Myb-like DNA-binding domain
Cluster-30924.116312	C3H	0.21707	143.134	0.00111011	up	K15406 wax-ester synthase / diacylglycerol O-acyltransferase [EC:2.3.1.75 2.3.1.20] | (RefSeq) O-acyltransferase WSD1 (A)	PREDICTED: zinc finger CCCH domain-containing protein 55 isoform X3 [Brassica rapa]	RecName: Full=Zinc finger CCCH domain-containing protein 55; Short=AtC3H55;	SubName: Full=Uncharacterized protein {ECO:0000313|EnsemblPlants:Bra008887.1-P};	--	GO:0003677,DNA binding; GO:0046872,metal ion binding; GO:0003723,RNA binding	RNA recognition motif. (a.k.a. RRM, RBD, or RNP domain)
Cluster-30924.116343	WRKY	276.97	72.0836	0.0101027	down	K18835 WRKY transcription factor 2 | (RefSeq) WRKY transcription factor WRKY24 (A)	PREDICTED: probable WRKY transcription factor 40 [Brassica rapa]	RecName: Full=Probable WRKY transcription factor 40; AltName: Full=WRKY DNA-binding protein 40;	SubName: Full=Uncharacterized protein {ECO:0000313|EnsemblPlants:Bra003588.1-P};	--	GO:0005634,nucleus; GO:0003700,DNA-binding transcription factor activity; GO:0043565,sequence-specific DNA binding; GO:0044212,transcription regulatory region DNA binding; GO:0042742,defense response to bacterium; GO:0050832,defense response to fungus; GO:0045892,negative regulation of transcription, DNA-templated; GO:0031347,regulation of defense response; GO:0010200,response to chitin; GO:00022…	WRKY DNA -binding domain
Cluster-30924.116344	WRKY	239.985	40.8696	0.000502519	down	K18834 WRKY transcription factor 1 | (RefSeq) WRKY transcription factor 1-like (A)	PREDICTED: probable WRKY transcription factor 40 [Brassica rapa]	RecName: Full=Probable WRKY transcription factor 40; AltName: Full=WRKY DNA-binding protein 40;	SubName: Full=Uncharacterized protein {ECO:0000313|EnsemblPlants:Bra003588.1-P};	--	GO:0005634,nucleus; GO:0003700,DNA-binding transcription factor activity; GO:0043565,sequence-specific DNA binding; GO:0044212,transcription regulatory region DNA binding; GO:0042742,defense response to bacterium; GO:0050832,defense response to fungus; GO:0045892,negative regulation of transcription, DNA-templated; GO:0031347,regulation of defense response; GO:0010200,response to chitin; GO:00022…	--
Cluster-30924.116394	WRKY	4.61336	243.776	1.04833e-28	up	K13425 WRKY transcription factor 22 | (RefSeq) WRKY transcription factor 22-like (A)	probable WRKY transcription factor 39 [Brassica napus]	RecName: Full=Probable WRKY transcription factor 39; AltName: Full=WRKY DNA-binding protein 39;	SubName: Full=Uncharacterized protein {ECO:0000313|EnsemblPlants:Bra001117.1-P};	--	GO:0005634,nucleus; GO:0005516,calmodulin binding; GO:0003700,DNA-binding transcription factor activity; GO:0043565,sequence-specific DNA binding; GO:0006351,transcription, DNA-templated	Plant zinc cluster domain
Cluster-30924.11642	TCP	0	132.086	3.93579e-12	up	K16221 transcription factor TCP21 (protein CCA1 HIKING EXPEDITION) | (RefSeq) transcription factor TCP7-like (A)	PREDICTED: transcription factor TCP20-like [Brassica rapa]	RecName: Full=Transcription factor TCP20;	SubName: Full=Uncharacterized protein {ECO:0000313|EnsemblPlants:Bra039096.1-P};	--	GO:0005634,nucleus; GO:0003677,DNA binding; GO:0003700,DNA-binding transcription factor activity; GO:0000987,proximal promoter sequence-specific DNA binding; GO:0043565,sequence-specific DNA binding; GO:0009653,anatomical structure morphogenesis; GO:0006351,transcription, DNA-templated	TCP family transcription factor
Cluster-30924.116507	Jumonji	667.93	0.331757	0.000167969	down	K15601 lysine-specific demethylase 3 [EC:1.14.11.-] | (RefSeq) lysine-specific demethylase JMJ25-like (A)	PREDICTED: lysine-specific demethylase JMJ25-like isoform X1 [Brassica rapa]	RecName: Full=Lysine-specific demethylase JMJ25; EC=1.14.11.-; AltName: Full=Jumonji domain-containing protein 25; AltName: Full=Lysine-specific histone demethylase JMJ25; AltName: Full=Protein INCREASE IN BONSAI METHYLATION 1; AltName: Full=Protein JUMONJI 25;	SubName: Full=Uncharacterized protein {ECO:0000313|EnsemblPlants:Bo3g054370.1};	Putative transcription factor 5qNCA, contains JmjC domain	GO:0000785,chromatin; GO:0005634,nucleus; GO:0051213,dioxygenase activity; GO:0032454,histone demethylase activity (H3-K9 specific); GO:0046872,metal ion binding; GO:0000976,transcription regulatory region sequence-specific DNA binding; GO:0060969,negative regulation of gene silencing; GO:0006355,regulation of transcription, DNA-templated; GO:0006351,transcription, DNA-templated	Zinc-finger domain of monoamine-oxidase A repressor R1
Cluster-30924.116667	AP2/ERF-ERF	0	98.6363	0.00767586	up	K00850 6-phosphofructokinase 1 [EC:2.7.1.11] | (RefSeq) ATP-dependent 6-phosphofructokinase 4, chloroplastic (A)	ATP-dependent 6-phosphofructokinase 4, chloroplastic isoform X2 [Brassica napus]	RecName: Full=ATP-dependent 6-phosphofructokinase 4, chloroplastic {ECO:0000255|HAMAP-Rule:MF_03186}; Short=ATP-PFK 4 {ECO:0000255|HAMAP-Rule:MF_03186}; Short=Phosphofructokinase 4 {ECO:0000255|HAMAP-Rule:MF_03186}; EC=2.7.1.11 {ECO:0000255|HAMAP-Rule:MF_03186}; AltName: Full=Phosphohexokinase 4 {ECO:0000255|HAMAP-Rule:MF_03186}; Flags: Precursor;	RecName: Full=ATP-dependent 6-phosphofructokinase {ECO:0000256|HAMAP-Rule:MF_03186}; Short=ATP-PFK {ECO:0000256|HAMAP-Rule:MF_03186}; Short=Phosphofructokinase {ECO:0000256|HAMAP-Rule:MF_03186}; EC=2.7.1.11 {ECO:0000256|HAMAP-Rule:MF_03186}; AltName: Full=Phosphohexokinase {ECO:0000256|HAMAP-Rule:MF_03186};	Pyrophosphate-dependent phosphofructo-1-kinase	GO:0009507,chloroplast; GO:0003872,6-phosphofructokinase activity; GO:0005524,ATP binding; GO:0046872,metal ion binding; GO:0006002,fructose 6-phosphate metabolic process; GO:0006096,glycolytic process	Diacylglycerol kinase catalytic domain
Cluster-30924.116817	mTERF	54.3913	0	1.12457e-08	down	K15032 mTERF domain-containing protein, mitochondrial | (RefSeq) transcription termination factor MTERF6, chloroplastic/mitochondrial (A)	transcription termination factor MTERF6, chloroplastic/mitochondrial [Brassica napus]	RecName: Full=Transcription termination factor MTERF5, chloroplastic {ECO:0000305}; AltName: Full=Mitochondrial transcription termination factor 5 {ECO:0000303|PubMed:23087700}; AltName: Full=Protein MTERF DEFECTIVE IN ARABIDOPSIS 1 {ECO:0000303|PubMed:22905186}; Flags: Precursor;	SubName: Full=Uncharacterized protein {ECO:0000313|EnsemblPlants:Bra035100.1-P};	Mitochondrial transcription termination factor, mTERF	GO:0009507,chloroplast; GO:0003690,double-stranded DNA binding; GO:0019843,rRNA binding; GO:0003727,single-stranded RNA binding; GO:0009658,chloroplast organization; GO:0032502,developmental process; GO:0006353,DNA-templated transcription, termination; GO:0006355,regulation of transcription, DNA-templated; GO:0009737,response to abscisic acid; GO:0006970,response to osmotic stress; GO:0009651,res…	mTERF
Cluster-30924.11682	HB-HD-ZIP	46.1631	0	1.28415e-07	down	K09338 homeobox-leucine zipper protein | (RefSeq) homeobox-leucine zipper protein HAT9 (A)	PREDICTED: homeobox-leucine zipper protein HAT9 [Brassica rapa]	RecName: Full=Homeobox-leucine zipper protein HAT9; AltName: Full=Homeodomain-leucine zipper protein HAT9; Short=HD-ZIP protein 9;	SubName: Full=Uncharacterized protein {ECO:0000313|EnsemblPlants:Bra030200.1-P};	Transcription factor HEX, contains HOX and HALZ domains	GO:0005634,nucleus; GO:0003700,DNA-binding transcription factor activity; GO:0043565,sequence-specific DNA binding; GO:0006351,transcription, DNA-templated	Homeobox KN domain
Cluster-30924.117106	SET	1928.76	36.6295	0.0130951	down	K14802 phospholipid-transporting ATPase [EC:3.6.3.1] | (RefSeq) phospholipid-transporting ATPase 1-like (A)	PREDICTED: phospholipid-transporting ATPase 1 [Brassica rapa]	RecName: Full=Phospholipid-transporting ATPase 1 {ECO:0000303|PubMed:11148289}; Short=AtALA1 {ECO:0000303|PubMed:11148289}; EC=3.6.3.1 {ECO:0000305|PubMed:11402198}; AltName: Full=Aminophospholipid flippase 1 {ECO:0000303|PubMed:11402198};	RecName: Full=Phospholipid-transporting ATPase {ECO:0000256|RuleBase:RU362033}; EC=3.6.3.1 {ECO:0000256|RuleBase:RU362033};	P-type ATPase	GO:0005789,endoplasmic reticulum membrane; GO:0016021,integral component of membrane; GO:0016020,membrane; GO:0005886,plasma membrane; GO:0005524,ATP binding; GO:0000287,magnesium ion binding; GO:0004012,phospholipid-translocating ATPase activity	haloacid dehalogenase-like hydrolase
Cluster-30924.117173	bZIP	81.1308	0	2.8443e-08	down	K08869 aarF domain-containing kinase | (RefSeq) uncharacterized LOC103874346 (A)	basic leucine zipper 9-like [Brassica napus]	RecName: Full=Basic leucine zipper 9; Short=AtbZIP9; Short=bZIP protein 9; AltName: Full=Basic leucine zipper OPAQUE 2 homolog 2; Short=Basic leucine zipper O2 homolog 2;	SubName: Full=Uncharacterized protein {ECO:0000313|EnsemblPlants:Bo7g096540.1};	--	GO:0005634,nucleus; GO:0003677,DNA binding; GO:0003700,DNA-binding transcription factor activity; GO:0046982,protein heterodimerization activity; GO:0042803,protein homodimerization activity; GO:0071333,cellular response to glucose stimulus; GO:0006351,transcription, DNA-templated	bZIP Maf transcription factor
Cluster-30924.117174	mTERF	73.9356	0	7.65797e-11	down	K15032 mTERF domain-containing protein, mitochondrial | (RefSeq) transcription termination factor MTERF2, chloroplastic (A)	PREDICTED: transcription termination factor MTERF2, chloroplastic [Brassica rapa]	RecName: Full=Transcription termination factor MTERF5, chloroplastic {ECO:0000305}; AltName: Full=Mitochondrial transcription termination factor 5 {ECO:0000303|PubMed:23087700}; AltName: Full=Protein MTERF DEFECTIVE IN ARABIDOPSIS 1 {ECO:0000303|PubMed:22905186}; Flags: Precursor;	SubName: Full=Uncharacterized protein {ECO:0000313|EnsemblPlants:Bra018182.1-P};	Mitochondrial transcription termination factor, mTERF	GO:0009507,chloroplast; GO:0003690,double-stranded DNA binding; GO:0019843,rRNA binding; GO:0003727,single-stranded RNA binding; GO:0009658,chloroplast organization; GO:0032502,developmental process; GO:0006353,DNA-templated transcription, termination; GO:0006355,regulation of transcription, DNA-templated; GO:0009737,response to abscisic acid; GO:0006970,response to osmotic stress; GO:0009651,res…	mTERF
Cluster-30924.117221	WRKY	393.339	10.8096	0.0104989	down	K19613 leucine-rich repeat protein SHOC2 | (RefSeq) uncharacterized protein LOC111313103 isoform X1 (A)	PREDICTED: probable WRKY transcription factor 46 [Brassica rapa]	RecName: Full=Probable WRKY transcription factor 46; AltName: Full=WRKY DNA-binding protein 46;	SubName: Full=Uncharacterized protein {ECO:0000313|EnsemblPlants:Bra014426.1-P};	--	GO:0005730,nucleolus; GO:0003700,DNA-binding transcription factor activity; GO:0000987,proximal promoter sequence-specific DNA binding; GO:0043565,sequence-specific DNA binding; GO:0044212,transcription regulatory region DNA binding; GO:0048527,lateral root development; GO:0006355,regulation of transcription, DNA-templated; GO:0010200,response to chitin; GO:0006351,transcription, DNA-templated	WRKY DNA -binding domain
Cluster-30924.117336	TUB	66.8799	0	8.75794e-09	down	K19600 tubby-related protein 1 | (RefSeq) tubby-like F-box protein 6 (A)	PREDICTED: tubby-like F-box protein 2 [Brassica rapa]	RecName: Full=Tubby-like F-box protein 2; Short=AtTLP2;	RecName: Full=Tubby-like F-box protein {ECO:0000256|RuleBase:RU361125};	Tub family proteins	GO:0005829,cytosol; GO:0005634,nucleus; GO:0005886,plasma membrane; GO:0009536,plastid; GO:0003700,DNA-binding transcription factor activity; GO:0035091,phosphatidylinositol binding; GO:0006355,regulation of transcription, DNA-templated; GO:0009620,response to fungus	Domain of unknown function (DUF3527)
Cluster-30924.117346	SBP	142.097	0	1.77978e-09	down	K13415 protein brassinosteroid insensitive 1 [EC:2.7.10.1 2.7.11.1] | (RefSeq) uncharacterized LOC103401427 (A)	PREDICTED: squamosa promoter-binding-like protein 1 isoform X1 [Brassica rapa]	RecName: Full=Squamosa promoter-binding-like protein 1;	SubName: Full=Uncharacterized protein {ECO:0000313|EnsemblPlants:Bra041037.1-P};	--	GO:0005634,nucleus; GO:0003677,DNA binding; GO:0003700,DNA-binding transcription factor activity; GO:0046872,metal ion binding; GO:0006355,regulation of transcription, DNA-templated; GO:0006351,transcription, DNA-templated	Ankyrin repeats (many copies)
Cluster-30924.117379	TRAF	169.693	0	0.00831548	down	K04371 mitogen-activated protein kinase 1/3 [EC:2.7.11.24] | (RefSeq) mitogen-activated protein kinase 16 (A)	PREDICTED: mitogen-activated protein kinase 16 isoform X2 [Brassica rapa]	RecName: Full=Mitogen-activated protein kinase 16; Short=AtMPK16; Short=MAP kinase 16; EC=2.7.11.24;	RecName: Full=Mitogen-activated protein kinase {ECO:0000256|SAAS:SAAS00652812}; EC=2.7.11.24 {ECO:0000256|SAAS:SAAS00652812};	Mitogen-activated protein kinase	GO:0005634,nucleus; GO:0005886,plasma membrane; GO:0005773,vacuole; GO:0005524,ATP binding; GO:0004707,MAP kinase activity; GO:0010468,regulation of gene expression	Protein kinase domain
Cluster-30924.117381	TRAF	0	83.5071	0.00883013	up	K04371 mitogen-activated protein kinase 1/3 [EC:2.7.11.24] | (RefSeq) mitogen-activated protein kinase 16 (A)	PREDICTED: mitogen-activated protein kinase 16 isoform X2 [Brassica rapa]	RecName: Full=Mitogen-activated protein kinase 16; Short=AtMPK16; Short=MAP kinase 16; EC=2.7.11.24;	RecName: Full=Mitogen-activated protein kinase {ECO:0000256|SAAS:SAAS00652812}; EC=2.7.11.24 {ECO:0000256|SAAS:SAAS00652812};	Mitogen-activated protein kinase	GO:0005634,nucleus; GO:0005886,plasma membrane; GO:0005773,vacuole; GO:0005524,ATP binding; GO:0004707,MAP kinase activity; GO:0010468,regulation of gene expression	Protein kinase domain
Cluster-30924.117602	MYB	0	147.527	0.00373513	up	K08869 aarF domain-containing kinase | (RefSeq) predicted protein (A)	PREDICTED: transcription factor DIVARICATA [Brassica rapa]	RecName: Full=Transcription factor DIVARICATA;	SubName: Full=Uncharacterized protein {ECO:0000313|EnsemblPlants:Bra028892.1-P};	Zuotin and related molecular chaperones (DnaJ superfamily), contains DNA-binding domains	GO:0005634,nucleus; GO:0003677,DNA binding; GO:0048262,determination of dorsal/ventral asymmetry; GO:0009908,flower development; GO:0006355,regulation of transcription, DNA-templated; GO:0006351,transcription, DNA-templated	Myb DNA-binding like
Cluster-30924.117650	AUX/IAA	220.684	0	5.99508e-07	down	K14484 auxin-responsive protein IAA | (RefSeq) auxin-responsive protein IAA9 (A)	auxin-responsive protein IAA9 [Brassica napus]	RecName: Full=Auxin-responsive protein IAA9; AltName: Full=Indoleacetic acid-induced protein 9;	RecName: Full=Auxin-responsive protein {ECO:0000256|RuleBase:RU004549};	--	GO:0005634,nucleus; GO:0003700,DNA-binding transcription factor activity; GO:0043565,sequence-specific DNA binding; GO:0009734,auxin-activated signaling pathway; GO:0009733,response to auxin; GO:0006351,transcription, DNA-templated	AUX/IAA family
Cluster-30924.117685	SRS	0.277708	101.76	2.91871e-09	up	K14491 two-component response regulator ARR-B family | (RefSeq) uncharacterized protein LOC111290300 (A)	protein SHORT INTERNODES [Brassica napus]	RecName: Full=Protein SHORT INTERNODES;	SubName: Full=BnaA07g12710D protein {ECO:0000313|EMBL:CDY45219.1};	--	GO:0005634,nucleus; GO:0003677,DNA binding; GO:0003700,DNA-binding transcription factor activity; GO:0046872,metal ion binding; GO:0046982,protein heterodimerization activity; GO:0009851,auxin biosynthetic process; GO:0009734,auxin-activated signaling pathway; GO:0009740,gibberellic acid mediated signaling pathway; GO:0007275,multicellular organism development; GO:0009938,negative regulation of g…	Domain of unknown function (DUF702)
Cluster-30924.11789	C3H	1.20663	29.0681	0.000113433	up	K13152 U11/U12 small nuclear ribonucleoprotein 20 kDa protein | (RefSeq) zinc finger CCCH domain-containing protein 3 (A)	zinc finger CCCH domain-containing protein 3 [Brassica napus]	RecName: Full=Zinc finger CCCH domain-containing protein 3; Short=OsC3H3;	SubName: Full=BnaA09g04110D protein {ECO:0000313|EMBL:CDY19758.1};	U1 snRNP-specific protein C	GO:0005689,U12-type spliceosomal complex; GO:0003677,DNA binding; GO:0008270,zinc ion binding	Aspartate carbamoyltransferase regulatory chain, metal binding domain
Cluster-30924.117905	HB-other	39.0684	0	3.3636e-07	down	K18730 PERQ amino acid-rich with GYF domain-containing protein | (RefSeq) homeobox-DDT domain protein RLT1 (A)	PREDICTED: homeobox-DDT domain protein RLT2 [Brassica rapa]	RecName: Full=Homeobox-DDT domain protein RLT2 {ECO:0000305}; AltName: Full=Protein RINGLET 2 {ECO:0000303|PubMed:22694359};	SubName: Full=Uncharacterized protein {ECO:0000313|EnsemblPlants:Bra033725.1-P};	--	GO:0005634,nucleus; GO:0003700,DNA-binding transcription factor activity; GO:0043565,sequence-specific DNA binding; GO:0009908,flower development; GO:0045892,negative regulation of transcription, DNA-templated; GO:0006351,transcription, DNA-templated; GO:0010228,vegetative to reproductive phase transition of meristem	Homeobox KN domain
Cluster-30924.117943	C3H	24.6207	0	0.000404471	down	K23048 RING finger protein unkempt | (RefSeq) zinc finger CCCH domain-containing protein 29-like (A)	zinc finger CCCH domain-containing protein 47-like [Brassica napus]	RecName: Full=Zinc finger CCCH domain-containing protein 47; Short=AtC3H47; AltName: Full=AtSZF1;	SubName: Full=BnaA05g28580D protein {ECO:0000313|EMBL:CDY54602.1};	CCCH-type Zn-finger protein	GO:0005634,nucleus; GO:0003677,DNA binding; GO:0003700,DNA-binding transcription factor activity; GO:0046872,metal ion binding; GO:0006355,regulation of transcription, DNA-templated; GO:0010200,response to chitin	Torus domain
Cluster-30924.118079	HSF	128.975	0	2.05335e-11	down	K14510 serine/threonine-protein kinase CTR1 [EC:2.7.11.1] | (RefSeq) CTR1; serine/threonine-protein kinase CTR1 (A)	BnaCnng02610D [Brassica napus]	RecName: Full=Serine/threonine-protein kinase CTR1 {ECO:0000303|PubMed:8431946}; EC=2.7.11.1 {ECO:0000305}; AltName: Full=Protein CONSTITUTIVE TRIPLE RESPONSE1 {ECO:0000303|PubMed:8431946};	SubName: Full=BnaCnng02610D protein {ECO:0000313|EMBL:CDY10360.1};	Tyrosine kinase specific for activated (GTP-bound) p21cdc42Hs	GO:0005789,endoplasmic reticulum membrane; GO:0005524,ATP binding; GO:0004674,protein serine/threonine kinase activity; GO:0004712,protein serine/threonine/tyrosine kinase activity; GO:0004871,NA; GO:0071281,cellular response to iron ion; GO:0009873,ethylene-activated signaling pathway; GO:0009686,gibberellin biosynthetic process; GO:0010105,negative regulation of ethylene-activated signaling pat…	Protein kinase domain
Cluster-30924.118184	MYB	39.2476	0	1.1111e-05	down	K08869 aarF domain-containing kinase | (RefSeq) predicted protein (A)	PREDICTED: transcription factor DIVARICATA-like [Brassica rapa]	RecName: Full=Transcription factor DIVARICATA;	SubName: Full=Uncharacterized protein {ECO:0000313|EnsemblPlants:Bra034173.1-P};	Zuotin and related molecular chaperones (DnaJ superfamily), contains DNA-binding domains	GO:0005634,nucleus; GO:0003677,DNA binding; GO:0048262,determination of dorsal/ventral asymmetry; GO:0009908,flower development; GO:0006355,regulation of transcription, DNA-templated; GO:0006351,transcription, DNA-templated	Myb-like DNA-binding domain
Cluster-30924.11827	C2C2-Dof	34.4296	0	4.20124e-07	down	K20043 clathrin coat assembly protein AP180 | (RefSeq) putative clathrin assembly protein At5g35200 (A)	PREDICTED: dof zinc finger protein DOF2.5-like [Brassica rapa]	RecName: Full=Dof zinc finger protein DOF2.5; Short=AtDOF2.5; AltName: Full=Dof affecting germination 2;	SubName: Full=Uncharacterized protein {ECO:0000313|EnsemblPlants:Bra004525.1-P};	--	GO:0005634,nucleus; GO:0003677,DNA binding; GO:0003700,DNA-binding transcription factor activity; GO:0046872,metal ion binding; GO:0071491,cellular response to red light; GO:0071462,cellular response to water stimulus; GO:0010372,positive regulation of gibberellin biosynthetic process; GO:0010030,positive regulation of seed germination; GO:0010161,red light signaling pathway; GO:0009409,response …	Dof domain, zinc finger
Cluster-30924.118271	WRKY	130.983	446.596	1.7544e-05	up	K13425 WRKY transcription factor 22 | (RefSeq) WRKY transcription factor 22-like (A)	PREDICTED: probable WRKY transcription factor 14 isoform X1 [Brassica rapa]	RecName: Full=Probable WRKY transcription factor 14; AltName: Full=AR411; AltName: Full=WRKY DNA-binding protein 14;	SubName: Full=BnaC05g23680D protein {ECO:0000313|EMBL:CDY09551.1};	--	GO:0005634,nucleus; GO:0003700,DNA-binding transcription factor activity; GO:0043565,sequence-specific DNA binding; GO:0006351,transcription, DNA-templated	WRKY DNA -binding domain
Cluster-30924.118328	SET	87.6148	0	1.2854e-06	down	--	At4g20130-like protein, partial [Capsella rubella]	RecName: Full=Protein PLASTID TRANSCRIPTIONALLY ACTIVE 14 {ECO:0000303|PubMed:16326926}; Short=pTAC14 {ECO:0000303|PubMed:16326926}; EC=2.1.1.- {ECO:0000255|PROSITE-ProRule:PRU00190}; AltName: Full=Plastid-encoded RNA polymerase-associated protein 7 {ECO:0000303|PubMed:21949211}; Short=PEP-associated protein 7 {ECO:0000303|PubMed:21949211}; Flags: Precursor;	SubName: Full=At4g20130-like protein {ECO:0000313|EMBL:ACO81441.1}; Flags: Fragment;	--	GO:0009507,chloroplast; GO:0009534,chloroplast thylakoid; GO:0009295,nucleoid; GO:0009508,plastid chromosome; GO:0000427,plastid-encoded plastid RNA polymerase complex; GO:0016279,protein-lysine N-methyltransferase activity; GO:0009658,chloroplast organization; GO:0018026,peptidyl-lysine monomethylation; GO:0006355,regulation of transcription, DNA-templated; GO:0009416,response to light stimulus;…	SET domain
Cluster-30924.118340	HSF	121.148	0	3.37479e-08	down	K09419 heat shock transcription factor, other eukaryote | (RefSeq) heat stress transcription factor B-4 (A)	PREDICTED: heat stress transcription factor B-4 [Brassica rapa]	RecName: Full=Heat stress transcription factor B-4; Short=AtHsfB4; AltName: Full=AtHsf-02;	SubName: Full=Uncharacterized protein {ECO:0000313|EnsemblPlants:Bra014054.1-P};	Heat shock transcription factor	GO:0005737,cytoplasm; GO:0005634,nucleus; GO:0003700,DNA-binding transcription factor activity; GO:0043565,sequence-specific DNA binding; GO:0008356,asymmetric cell division; GO:0006351,transcription, DNA-templated	HSF-type DNA-binding
Cluster-30924.118348	TRAF	43.1233	0	6.37321e-06	down	K14508 regulatory protein NPR1 | (RefSeq) regulatory protein NPR3-like isoform X1 (A)	regulatory protein NPR3-like isoform X1 [Brassica napus]	RecName: Full=Regulatory protein NPR3; AltName: Full=BTB/POZ domain-containing protein NPR3;	SubName: Full=Uncharacterized protein {ECO:0000313|EnsemblPlants:Bra021949.1-P};	FOG: Ankyrin repeat	GO:0005737,cytoplasm; GO:0005634,nucleus; GO:0019005,SCF ubiquitin ligase complex; GO:1901149,salicylic acid binding; GO:0031625,ubiquitin protein ligase binding; GO:0009816,defense response to bacterium, incompatible interaction; GO:0009817,defense response to fungus, incompatible interaction; GO:0080185,effector dependent induction by symbiont of host immune response; GO:0043161,proteasome-medi…	Ankyrin repeat
Cluster-30924.118350	TRAF	0	112.534	0.00551441	up	K14508 regulatory protein NPR1 | (RefSeq) regulatory protein NPR3-like isoform X1 (A)	regulatory protein NPR3-like isoform X1 [Brassica napus]	RecName: Full=Regulatory protein NPR3; AltName: Full=BTB/POZ domain-containing protein NPR3;	SubName: Full=Uncharacterized protein {ECO:0000313|EnsemblPlants:Bra021949.1-P};	FOG: Ankyrin repeat	GO:0005737,cytoplasm; GO:0005634,nucleus; GO:0019005,SCF ubiquitin ligase complex; GO:1901149,salicylic acid binding; GO:0031625,ubiquitin protein ligase binding; GO:0009816,defense response to bacterium, incompatible interaction; GO:0009817,defense response to fungus, incompatible interaction; GO:0080185,effector dependent induction by symbiont of host immune response; GO:0043161,proteasome-medi…	Ankyrin repeat
Cluster-30924.118407	HB-HD-ZIP	1960.12	149.019	5.39418e-08	down	K09338 homeobox-leucine zipper protein | (RefSeq) homeobox-leucine zipper protein ATHB-12-like (A)	PREDICTED: homeobox-leucine zipper protein ATHB-12-like [Brassica rapa]	RecName: Full=Homeobox-leucine zipper protein ATHB-12; AltName: Full=HD-ZIP protein ATHB-12; AltName: Full=Homeodomain transcription factor ATHB-12;	SubName: Full=Uncharacterized protein {ECO:0000313|EnsemblPlants:Bra014417.1-P};	Transcription factor HEX, contains HOX and HALZ domains	GO:0005634,nucleus; GO:0003700,DNA-binding transcription factor activity; GO:0043565,sequence-specific DNA binding; GO:0007275,multicellular organism development; GO:0045893,positive regulation of transcription, DNA-templated; GO:0009737,response to abscisic acid; GO:0006970,response to osmotic stress; GO:0009615,response to virus; GO:0009414,response to water deprivation; GO:0006351,transcriptio…	Exopolysaccharide biosynthesis protein YbjH
Cluster-30924.118421	SWI/SNF-BAF60b	197.445	688.843	0.000183112	up	K10398 kinesin family member 11 | (RefSeq) 125 kDa kinesin-related protein-like (A)	PREDICTED: uncharacterized protein At5g08430 [Brassica rapa]	RecName: Full=Uncharacterized protein At5g08430;	SubName: Full=Uncharacterized protein {ECO:0000313|EnsemblPlants:Bra029374.1-P};	RNA polymerase I transcription factor UAF	GO:0003677,DNA binding	GYF domain
Cluster-30924.118424	SWI/SNF-BAF60b	191.623	0	0.00533339	down	K10398 kinesin family member 11 | (RefSeq) 125 kDa kinesin-related protein-like (A)	PREDICTED: uncharacterized protein At5g08430 [Brassica rapa]	RecName: Full=Uncharacterized protein At5g08430;	SubName: Full=BnaA02g32860D protein {ECO:0000313|EMBL:CDY46960.1};	RNA polymerase I transcription factor UAF	GO:0003677,DNA binding	GYF domain
Cluster-30924.118629	GARP-G2-like	25.963	0	2.14749e-06	down	K17761 succinate-semialdehyde dehydrogenase, mitochondrial [EC:1.2.1.24] | (RefSeq) hypothetical protein (A)	PREDICTED: myb family transcription factor APL-like [Brassica rapa]	RecName: Full=Myb family transcription factor APL {ECO:0000303|PubMed:14614507}; Short=AtAPL {ECO:0000303|PubMed:14614507}; AltName: Full=Protein ALTERED PHLOEM DEVELOPMENT {ECO:0000303|PubMed:14614507}; AltName: Full=Protein FE {ECO:0000303|PubMed:26239308}; AltName: Full=Protein PHOSPHATE STARVATION RESPONSE 2 {ECO:0000303|PubMed:15592750}; Short=AtPHR2 {ECO:0000303|PubMed:15592750}; AltName: F…	SubName: Full=Uncharacterized protein {ECO:0000313|EnsemblPlants:Bo2g095280.1};	--	GO:0005634,nucleus; GO:0003677,DNA binding; GO:0003700,DNA-binding transcription factor activity; GO:0009908,flower development; GO:0010088,phloem development; GO:0045893,positive regulation of transcription, DNA-templated; GO:0006355,regulation of transcription, DNA-templated; GO:0006351,transcription, DNA-templated; GO:0010089,xylem development	Myb-like DNA-binding domain
Cluster-30924.118690	NF-YB	32.2302	0	1.5029e-06	down	K21751 down-regulator of transcription 1 | (RefSeq) protein Dr1 homolog (A)	PREDICTED: protein Dr1 homolog [Brassica rapa]	RecName: Full=Protein Dr1 homolog; AltName: Full=Negative cofactor 2-beta homolog; Short=NC2-beta homolog;	SubName: Full=Uncharacterized protein {ECO:0000313|EnsemblPlants:Bra009328.1-P};	Class 2 transcription repressor NC2, beta subunit (Dr1)	GO:0005634,nucleus; GO:0003700,DNA-binding transcription factor activity; GO:0046982,protein heterodimerization activity; GO:0006355,regulation of transcription, DNA-templated; GO:0006351,transcription, DNA-templated	Histone-like transcription factor (CBF/NF-Y) and archaeal histone
Cluster-30924.118691	NF-YB	0	44.0875	6.39487e-06	up	K21751 down-regulator of transcription 1 | (RefSeq) protein Dr1 homolog (A)	PREDICTED: protein Dr1 homolog isoform X1 [Brassica rapa]	RecName: Full=Protein Dr1 homolog; AltName: Full=Negative cofactor 2-beta homolog; Short=NC2-beta homolog;	SubName: Full=Uncharacterized protein {ECO:0000313|EnsemblPlants:Bra005976.1-P};	Class 2 transcription repressor NC2, beta subunit (Dr1)	GO:0005634,nucleus; GO:0003700,DNA-binding transcription factor activity; GO:0046982,protein heterodimerization activity; GO:0006355,regulation of transcription, DNA-templated; GO:0006351,transcription, DNA-templated	Histone-like transcription factor (CBF/NF-Y) and archaeal histone
Cluster-30924.118697	bZIP	65.5077	0	1.2943e-07	down	K14431 transcription factor TGA | (RefSeq) transcription factor TGA4-like (A)	PREDICTED: transcription factor TGA4 [Brassica rapa]	RecName: Full=Transcription factor TGA4; AltName: Full=Ocs element-binding factor 4; Short=OBF4; AltName: Full=bZIP transcription factor 57; Short=AtbZIP57;	SubName: Full=80A08_2 {ECO:0000313|EMBL:AAZ67587.1};	--	GO:0005634,nucleus; GO:0003700,DNA-binding transcription factor activity; GO:0043565,sequence-specific DNA binding; GO:0009409,response to cold; GO:0006351,transcription, DNA-templated	Basic region leucine zipper
Cluster-30924.118710	TRAF	30.4381	169.479	0.00275002	up	K10523 speckle-type POZ protein | (RefSeq) putative BTB/POZ domain-containing protein At2g40440 (A)	PREDICTED: putative BTB/POZ domain-containing protein At2g40440 [Brassica rapa]	RecName: Full=Putative BTB/POZ domain-containing protein At2g40450;	SubName: Full=Uncharacterized protein {ECO:0000313|EnsemblPlants:Bra021691.1-P};	Speckle-type POZ protein SPOP and related proteins with TRAF, MATH and BTB/POZ domains	GO:0005737,cytoplasm; GO:0019005,SCF ubiquitin ligase complex; GO:0031625,ubiquitin protein ligase binding; GO:0043161,proteasome-mediated ubiquitin-dependent protein catabolic process; GO:0042787,NA; GO:0030162,regulation of proteolysis	BTB/POZ domain
Cluster-30924.118766	HSF	51.0039	0	0.000466612	down	K09419 heat shock transcription factor, other eukaryote | (RefSeq) heat stress transcription factor B-2a-like isoform X1 (A)	heat stress transcription factor B-2a-like isoform X1 [Brassica napus]	RecName: Full=Heat stress transcription factor B-2a; Short=AtHsfB2a; AltName: Full=AtHsf-22; AltName: Full=Heat shock factor protein 6; Short=HSF 6; AltName: Full=Heat shock transcription factor 6; Short=HSTF 6;	SubName: Full=BnaCnng54110D protein {ECO:0000313|EMBL:CDY67248.1};	Heat shock transcription factor	GO:0005634,nucleus; GO:0003700,DNA-binding transcription factor activity; GO:0043565,sequence-specific DNA binding; GO:0010200,response to chitin; GO:0006351,transcription, DNA-templated	HSF-type DNA-binding
Cluster-30924.118792	bZIP	120.019	0	1.10113e-09	down	K20557 transcription factor VIP1 | (RefSeq) transcription factor VIP1-like (A)	transcription factor VIP1-like [Brassica napus]	RecName: Full=Transcription factor RF2a;	SubName: Full=Uncharacterized protein {ECO:0000313|EnsemblPlants:Bra010722.1-P};	--	GO:0005634,nucleus; GO:0003677,DNA binding; GO:0003700,DNA-binding transcription factor activity; GO:0006351,transcription, DNA-templated	Basic region leucine zipper
Cluster-30924.118799	AP2/ERF-ERF	524.727	0	9.53795e-21	down	K09286 EREBP-like factor | (Kazusa) Lj4g3v2604280.1; - (A)	putative ethylene-responsive transcription factor ERF121 [Brassica napus]	RecName: Full=Ethylene-responsive transcription factor ERF122;	SubName: Full=Uncharacterized protein {ECO:0000313|EnsemblPlants:Bra034250.1-P};	--	GO:0005634,nucleus; GO:0003677,DNA binding; GO:0003700,DNA-binding transcription factor activity; GO:0009873,ethylene-activated signaling pathway; GO:0006351,transcription, DNA-templated	AP2 domain
Cluster-30924.119089	C2C2-GATA	55.8552	0	1.656e-05	down	K17895 GATA-binding protein 3 | (RefSeq) GATA transcription factor 9 (A)	GATA transcription factor 4-like [Brassica napus]	RecName: Full=GATA transcription factor 4; Short=AtGATA-4;	RecName: Full=GATA transcription factor {ECO:0000256|PIRNR:PIRNR016992};	GATA-4/5/6 transcription factors	GO:0005634,nucleus; GO:0005667,transcription factor complex; GO:0003682,chromatin binding; GO:0003700,DNA-binding transcription factor activity; GO:0000977,RNA polymerase II regulatory region sequence-specific DNA binding; GO:0001085,RNA polymerase II transcription factor binding; GO:0001228,DNA-binding transcription activator activity, RNA polymerase II-specific; GO:0008270,zinc ion binding; GO:…	GATA zinc finger
Cluster-30924.119099	HB-WOX	46.1813	0	9.96762e-09	down	K18490 homeobox protein OTX2 | (RefSeq) WUSCHEL-related homeobox 11-like (A)	PREDICTED: WUSCHEL-related homeobox 11-like [Brassica rapa]	RecName: Full=WUSCHEL-related homeobox 11;	SubName: Full=Uncharacterized protein {ECO:0000313|EnsemblPlants:Bo5g148780.1}; Flags: Fragment;	--	GO:0005634,nucleus; GO:0003677,DNA binding; GO:0007275,multicellular organism development; GO:0006355,regulation of transcription, DNA-templated; GO:0006351,transcription, DNA-templated	Homeobox domain
Cluster-30924.119140	AP2/ERF-ERF	0	202.29	0.00232663	up	--	putative ethylene-responsive transcription factor ERF121 [Brassica napus]	RecName: Full=Ethylene-responsive transcription factor ERF120;	SubName: Full=Uncharacterized protein {ECO:0000313|EnsemblPlants:Bra034250.1-P};	--	GO:0005634,nucleus; GO:0003677,DNA binding; GO:0003700,DNA-binding transcription factor activity; GO:0009873,ethylene-activated signaling pathway; GO:0006351,transcription, DNA-templated	AP2 domain
Cluster-30924.119238	Others	649.493	275.253	0.00362453	down	K14492 two-component response regulator ARR-A family | (RefSeq) two-component response regulator ARR9-like (A)	PREDICTED: two-component response regulator ARR9-like [Brassica rapa]	RecName: Full=Two-component response regulator ARR9; AltName: Full=Response reactor 4;	SubName: Full=Uncharacterized protein {ECO:0000313|EnsemblPlants:Bra014649.1-P};	GATA-4/5/6 transcription factors	GO:0005634,nucleus; GO:0000156,phosphorelay response regulator activity; GO:0007623,circadian rhythm; GO:0009736,cytokinin-activated signaling pathway; GO:0000160,phosphorelay signal transduction system; GO:0006355,regulation of transcription, DNA-templated; GO:0009735,response to cytokinin; GO:0006351,transcription, DNA-templated	Response regulator receiver domain
Cluster-30924.119428	B3	311.086	9.45277	0.0132899	down	K05387 glutamate receptor, ionotropic, plant | (RefSeq) glutamate receptor 2.1-like (A)	B3 domain-containing protein REM12-like [Brassica napus]	RecName: Full=B3 domain-containing protein REM-like 1; AltName: Full=Protein REPRODUCTIVE MERISTEM-like 1;	SubName: Full=Uncharacterized protein {ECO:0000313|EnsemblPlants:Bra000545.1-P};	--	GO:0005634,nucleus; GO:0003677,DNA binding; GO:0006355,regulation of transcription, DNA-templated; GO:0006351,transcription, DNA-templated	B3 DNA binding domain
Cluster-30924.11951	AP2/ERF-ERF	124.855	0	2.43377e-07	down	K13434 pathogenesis-related genes transcriptional activator PTI6 | (RefSeq) ethylene-responsive transcription factor ERF069-like (A)	PREDICTED: ethylene-responsive transcription factor CRF4-like [Brassica rapa]	RecName: Full=Ethylene-responsive transcription factor CRF4; AltName: Full=Protein CYTOKININ RESPONSE FACTOR 4;	SubName: Full=Uncharacterized protein {ECO:0000313|EnsemblPlants:Bra040839.1-P};	--	GO:0005737,cytoplasm; GO:0005634,nucleus; GO:0003677,DNA binding; GO:0003700,DNA-binding transcription factor activity; GO:0009736,cytokinin-activated signaling pathway; GO:0009873,ethylene-activated signaling pathway; GO:0048366,leaf development; GO:0006351,transcription, DNA-templated	AP2 domain
Cluster-30924.119511	AUX/IAA	535.992	51.318	1.49051e-12	down	K14484 auxin-responsive protein IAA | (RefSeq) auxin-responsive protein IAA2 (A)	PREDICTED: auxin-responsive protein IAA2 [Brassica oleracea var. oleracea]	RecName: Full=Auxin-responsive protein IAA1; AltName: Full=Indoleacetic acid-induced protein 1;	RecName: Full=Auxin-responsive protein {ECO:0000256|RuleBase:RU004549};	--	GO:0005634,nucleus; GO:0003700,DNA-binding transcription factor activity; GO:0042802,identical protein binding; GO:0043565,sequence-specific DNA binding; GO:0044212,transcription regulatory region DNA binding; GO:0009734,auxin-activated signaling pathway; GO:0009733,response to auxin; GO:0006351,transcription, DNA-templated	AUX/IAA family
Cluster-30924.119532	WRKY	123.121	2.65406	0.000303684	down	K18835 WRKY transcription factor 2 | (RefSeq) probable WRKY transcription factor 2 (A)	PREDICTED: probable WRKY transcription factor 40 [Brassica rapa]	RecName: Full=Probable WRKY transcription factor 40; AltName: Full=WRKY DNA-binding protein 40;	SubName: Full=Uncharacterized protein {ECO:0000313|EnsemblPlants:Bra003588.1-P};	--	GO:0005634,nucleus; GO:0003700,DNA-binding transcription factor activity; GO:0043565,sequence-specific DNA binding; GO:0044212,transcription regulatory region DNA binding; GO:0042742,defense response to bacterium; GO:0050832,defense response to fungus; GO:0045892,negative regulation of transcription, DNA-templated; GO:0031347,regulation of defense response; GO:0010200,response to chitin; GO:00022…	WRKY DNA -binding domain
Cluster-30924.119612	LIM	0	177.352	7.03614e-08	up	K09377 cysteine and glycine-rich protein | (RefSeq) LIM domain-containing protein WLIM1 (A)	PREDICTED: LIM domain-containing protein WLIM1 [Brassica rapa]	RecName: Full=LIM domain-containing protein WLIM1 {ECO:0000305}; AltName: Full=Widely-expressed LIM protein 1 {ECO:0000303|PubMed:11085265}; Short=AtWLIM1;	SubName: Full=Uncharacterized protein {ECO:0000313|EnsemblPlants:Bra019956.1-P};	Regulatory protein MLP and related LIM proteins	GO:0005737,cytoplasm; GO:0005856,cytoskeleton; GO:0005886,plasma membrane; GO:0051015,actin filament binding; GO:0046872,metal ion binding; GO:0003729,mRNA binding; GO:0051017,actin filament bundle assembly	LIM domain
Cluster-30924.119665	C2C2-Dof	510.583	137.223	1.82849e-05	down	K20043 clathrin coat assembly protein AP180 | (RefSeq) putative clathrin assembly protein At5g35200 (A)	BnaA10g13030D [Brassica napus]	RecName: Full=Dof zinc finger protein DOF5.3; Short=AtDOF5.3;	SubName: Full=BnaA10g13030D protein {ECO:0000313|EMBL:CDY31568.1};	--	GO:0005634,nucleus; GO:0003700,DNA-binding transcription factor activity; GO:0046872,metal ion binding; GO:0044212,transcription regulatory region DNA binding; GO:0006355,regulation of transcription, DNA-templated; GO:0048364,root development; GO:0006351,transcription, DNA-templated	Dof domain, zinc finger
Cluster-30924.119704	TRAF	5.23516	274	0.0165066	up	K08332 vacuolar protein 8 | (Kazusa) Lj0g3v0343689.3; - (A)	ARM REPEAT PROTEIN INTERACTING WITH ABF2-like isoform X2 [Brassica napus]	RecName: Full=ARM REPEAT PROTEIN INTERACTING WITH ABF2; Short=ARIA;	SubName: Full=Uncharacterized protein {ECO:0000313|EnsemblPlants:Bra002228.1-P};	FOG: Armadillo/beta-catenin-like repeats	GO:0005737,cytoplasm; GO:0005634,nucleus; GO:0005886,plasma membrane; GO:0010187,negative regulation of seed germination; GO:0016567,protein ubiquitination; GO:0009737,response to abscisic acid; GO:0009651,response to salt stress	Armadillo-like
Cluster-30924.119722	C2H2	615.308	2206.15	0.00515799	up	--	PREDICTED: uncharacterized protein LOC103868017 [Brassica rapa]	--	SubName: Full=Uncharacterized protein {ECO:0000313|EnsemblPlants:Bra018369.1-P};	--	GO:0016021,integral component of membrane; GO:0003676,nucleic acid binding	Zinc finger, C2H2 type
Cluster-30924.119846	MYB	163.005	0	6.88195e-09	down	K09422 transcription factor MYB, plant | (RefSeq) transcription factor MYB13 (A)	transcription factor MYB13 [Brassica napus]	RecName: Full=Transcription factor MYB13 {ECO:0000305}; AltName: Full=ATMYBL1 {ECO:0000312|EMBL:CAA90748.1}; AltName: Full=Myb-related protein 13 {ECO:0000303|PubMed:11597504}; Short=AtMYB13 {ECO:0000303|PubMed:11597504};	SubName: Full=BnaA10g04120D protein {ECO:0000313|EMBL:CDY47723.1};	Transcription factor, Myb superfamily	GO:0005634,nucleus; GO:0003700,DNA-binding transcription factor activity; GO:0000981,DNA-binding transcription factor activity, RNA polymerase II-specific; GO:0043565,sequence-specific DNA binding; GO:0001135,RNA polymerase II transcription regulator recruiting activity; GO:0044212,transcription regulatory region DNA binding; GO:0030154,cell differentiation; GO:0007275,multicellular organism deve…	Myb-like DNA-binding domain
Cluster-30924.119894	NF-YB	0	58.5999	2.87803e-08	up	K08065 nuclear transcription Y subunit beta | (RefSeq) nuclear transcription factor Y subunit B-1 isoform X1 (A)	BnaC03g21730D [Brassica napus]	RecName: Full=Nuclear transcription factor Y subunit B-1; Short=AtNF-YB-1; AltName: Full=Transcriptional activator HAP3A;	SubName: Full=BnaC03g21730D protein {ECO:0000313|EMBL:CDY14422.1};	CCAAT-binding factor, subunit A (HAP3)	GO:0005634,nucleus; GO:0046982,protein heterodimerization activity; GO:0043565,sequence-specific DNA binding; GO:0006355,regulation of transcription, DNA-templated; GO:0006351,transcription, DNA-templated	Bromodomain associated
Cluster-30924.119900	C2C2-Dof	105.945	0	1.02752e-06	down	K04733 interleukin-1 receptor-associated kinase 4 [EC:2.7.11.1] | (RefSeq) putative receptor-like protein kinase At5g39000 isoform X1 (A)	PREDICTED: dof zinc finger protein DOF3.7-like isoform X6 [Brassica rapa]	RecName: Full=Dof zinc finger protein DOF3.7; Short=AtDOF3.7; AltName: Full=Dof affecting germination 1; AltName: Full=RolB domain B factor a; AltName: Full=Transcription factor BBFa; Short=AtBBFa;	SubName: Full=Uncharacterized protein {ECO:0000313|EnsemblPlants:Bra014418.1-P};	--	GO:0005634,nucleus; GO:0003677,DNA binding; GO:0046872,metal ion binding; GO:0006355,regulation of transcription, DNA-templated; GO:0006351,transcription, DNA-templated	Dof domain, zinc finger
Cluster-30924.120156	GRAS	630.628	284.015	0.0106954	down	K14494 DELLA protein | (RefSeq) DELLA protein RGL3 (A)	PREDICTED: DELLA protein RGL3 [Brassica rapa]	RecName: Full=DELLA protein RGL3; AltName: Full=GRAS family protein 27; Short=AtGRAS-27; AltName: Full=RGA-like protein 3;	SubName: Full=Uncharacterized protein {ECO:0000313|EnsemblPlants:Bra013973.1-P};	--	GO:0005634,nucleus; GO:0003700,DNA-binding transcription factor activity; GO:0043565,sequence-specific DNA binding; GO:0000989,NA; GO:0009740,gibberellic acid mediated signaling pathway; GO:0042538,hyperosmotic salinity response; GO:0009867,jasmonic acid mediated signaling pathway; GO:0007275,multicellular organism development; GO:0009938,negative regulation of gibberellic acid mediated signaling…	Transcriptional regulator DELLA protein N terminal
Cluster-30924.120159	AP2/ERF-ERF	1306.85	62.4058	8.19534e-11	down	K09286 EREBP-like factor | (RefSeq) ethylene-responsive transcription factor 6-like (A)	BnaA01g34910D [Brassica napus]	RecName: Full=Ethylene-responsive transcription factor 6; Short=AtERF6; AltName: Full=Ethylene-responsive element-binding factor 6; Short=EREBP-6;	SubName: Full=Uncharacterized protein {ECO:0000313|EnsemblPlants:Bra040158.1-P};	--	GO:0005634,nucleus; GO:0003677,DNA binding; GO:0003700,DNA-binding transcription factor activity; GO:0051301,cell division; GO:0006952,defense response; GO:0009873,ethylene-activated signaling pathway; GO:0010087,phloem or xylem histogenesis; GO:0010200,response to chitin; GO:0009644,response to high light intensity; GO:0000302,response to reactive oxygen species; GO:0006351,transcription, DNA-te…	AP2 domain
Cluster-30924.120268	HB-other	45.5582	113.644	0.0109866	up	K09338 homeobox-leucine zipper protein | (RefSeq) homeobox-leucine zipper protein ATHB-9 (A)	PREDICTED: homeobox-leucine zipper protein ATHB-9 [Brassica rapa]	RecName: Full=Homeobox-leucine zipper protein ATHB-9; AltName: Full=HD-ZIP protein ATHB-9; AltName: Full=Homeodomain transcription factor ATHB-9; AltName: Full=Protein PHAVOLUTA;	SubName: Full=Uncharacterized protein {ECO:0000313|EnsemblPlants:Bo5g063050.1};	--	GO:0005634,nucleus; GO:0003677,DNA binding; GO:0003700,DNA-binding transcription factor activity; GO:0008289,lipid binding; GO:0009943,adaxial/abaxial axis specification; GO:0030154,cell differentiation; GO:0009855,determination of bilateral symmetry; GO:0009880,embryonic pattern specification; GO:0080060,integument development; GO:0010014,meristem initiation; GO:0009944,polarity specification of…	bZIP transcription factor
Cluster-30924.120339	SNF2	131.723	0	4.60156e-09	down	K20098 DNA excision repair protein ERCC-6-like 2 [EC:3.6.4.-] | (RefSeq) switch 2-like isoform X1 (A)	BnaA09g50860D [Brassica napus]	RecName: Full=Switch 2 {ECO:0000312|EMBL:AEE27606.1}; EC=3.6.4.-; AltName: Full=Protein CHROMATIN REMODELING 9 {ECO:0000303|PubMed:16547115}; Short=AtCHR9;	SubName: Full=Uncharacterized protein {ECO:0000313|EnsemblPlants:Bra032544.1-P};	Transcription-coupled repair protein CSB/RAD26 (contains SNF2 family DNA-dependent ATPase domain)	GO:0016020,membrane; GO:0005524,ATP binding; GO:0003677,DNA binding; GO:0004386,helicase activity; GO:0006281,DNA repair	DEAD/DEAH box helicase
Cluster-30924.120468	WRKY	156.581	0	1.97254e-12	down	K13425 WRKY transcription factor 22 | (RefSeq) probable WRKY transcription factor 27 (A)	probable WRKY transcription factor 15 [Brassica rapa]	RecName: Full=Probable WRKY transcription factor 15; AltName: Full=WRKY DNA-binding protein 15;	SubName: Full=Uncharacterized protein {ECO:0000313|EnsemblPlants:Bra032174.1-P};	--	GO:0005634,nucleus; GO:0005516,calmodulin binding; GO:0003700,DNA-binding transcription factor activity; GO:0043565,sequence-specific DNA binding; GO:0044212,transcription regulatory region DNA binding; GO:0010200,response to chitin; GO:0006351,transcription, DNA-templated	Plant zinc cluster domain
Cluster-30924.120503	SET	29.2551	0	2.05233e-05	down	K11420 euchromatic histone-lysine N-methyltransferase [EC:2.1.1.43] | (RefSeq) histone-lysine N-methyltransferase, H3 lysine-9 specific SUVH1-like (A)	PREDICTED: histone-lysine N-methyltransferase, H3 lysine-9 specific SUVH1-like [Brassica rapa]	RecName: Full=Histone-lysine N-methyltransferase, H3 lysine-9 specific SUVH1; EC=2.1.1.43; AltName: Full=Histone H3-K9 methyltransferase 1; Short=H3-K9-HMTase 1; AltName: Full=Protein SET DOMAIN GROUP 32; AltName: Full=Suppressor of variegation 3-9 homolog protein 1; Short=Su(var)3-9 homolog protein 1;	SubName: Full=Uncharacterized protein {ECO:0000313|EnsemblPlants:Bra009409.1-P};	Histone H3 (Lys9) methyltransferase SUV39H1/Clr4, required for transcriptional silencing	GO:0000775,chromosome, centromeric region; GO:0005634,nucleus; GO:0018024,histone-lysine N-methyltransferase activity; GO:0008270,zinc ion binding; GO:0040029,regulation of gene expression, epigenetic	SET domain
Cluster-30924.120585	bZIP	783.473	268.796	0.00101623	down	K14432 ABA responsive element binding factor | (RefSeq) ABSCISIC ACID-INSENSITIVE 5-like protein 7 (A)	PREDICTED: ABSCISIC ACID-INSENSITIVE 5-like protein 7 [Brassica rapa]	RecName: Full=ABSCISIC ACID-INSENSITIVE 5-like protein 7; AltName: Full=ABA-responsive element-binding protein 2; AltName: Full=Abscisic acid responsive elements-binding factor 4; Short=ABRE-binding factor 4; AltName: Full=bZIP transcription factor 38; Short=AtbZIP38;	SubName: Full=Uncharacterized protein {ECO:0000313|EnsemblPlants:Bra037533.1-P};	--	GO:0005634,nucleus; GO:0003677,DNA binding; GO:0003700,DNA-binding transcription factor activity; GO:0009738,abscisic acid-activated signaling pathway; GO:0006351,transcription, DNA-templated	Basic region leucine zipper
Cluster-30924.120588	bZIP	0	69.2598	0.0113871	up	K14432 ABA responsive element binding factor | (RefSeq) ABSCISIC ACID-INSENSITIVE 5-like protein 7 (A)	PREDICTED: ABSCISIC ACID-INSENSITIVE 5-like protein 7 [Brassica rapa]	RecName: Full=ABSCISIC ACID-INSENSITIVE 5-like protein 7; AltName: Full=ABA-responsive element-binding protein 2; AltName: Full=Abscisic acid responsive elements-binding factor 4; Short=ABRE-binding factor 4; AltName: Full=bZIP transcription factor 38; Short=AtbZIP38;	SubName: Full=Uncharacterized protein {ECO:0000313|EnsemblPlants:Bra037533.1-P};	--	GO:0005634,nucleus; GO:0003677,DNA binding; GO:0003700,DNA-binding transcription factor activity; GO:0009738,abscisic acid-activated signaling pathway; GO:0006351,transcription, DNA-templated	Basic region leucine zipper
Cluster-30924.120868	Others	0	66.1418	1.97197e-11	up	K12135 zinc finger protein CONSTANS | (RefSeq) CO; B-box type zinc finger protein with CCT domain-containing protein (A)	BnaAnng28480D [Brassica napus]	RecName: Full=Zinc finger protein CONSTANS-LIKE 15;	SubName: Full=BnaAnng28480D protein {ECO:0000313|EMBL:CDY68819.1};	--	GO:0005634,nucleus; GO:0003700,DNA-binding transcription factor activity; GO:0008270,zinc ion binding; GO:0006355,regulation of transcription, DNA-templated	B-box zinc finger
Cluster-30924.120899	Jumonji	32.4297	116.614	9.39334e-05	up	K15601 lysine-specific demethylase 3 [EC:1.14.11.-] | (RefSeq) lysine-specific demethylase JMJ25-like (A)	PREDICTED: lysine-specific demethylase JMJ25-like isoform X1 [Brassica rapa]	RecName: Full=Lysine-specific demethylase JMJ25; EC=1.14.11.-; AltName: Full=Jumonji domain-containing protein 25; AltName: Full=Lysine-specific histone demethylase JMJ25; AltName: Full=Protein INCREASE IN BONSAI METHYLATION 1; AltName: Full=Protein JUMONJI 25;	SubName: Full=Uncharacterized protein {ECO:0000313|EnsemblPlants:Bra038775.1-P};	Putative transcription factor 5qNCA, contains JmjC domain	GO:0000785,chromatin; GO:0005634,nucleus; GO:0051213,dioxygenase activity; GO:0032454,histone demethylase activity (H3-K9 specific); GO:0046872,metal ion binding; GO:0000976,transcription regulatory region sequence-specific DNA binding; GO:0060969,negative regulation of gene silencing; GO:0006355,regulation of transcription, DNA-templated; GO:0006351,transcription, DNA-templated	JmjC domain, hydroxylase
Cluster-30924.121020	Others	0	435.271	7.60787e-16	up	K19720 collagen, type III, alpha | (RefSeq) predicted protein (A)	zinc finger protein CONSTANS-LIKE 15-like [Brassica napus]	RecName: Full=Zinc finger protein CONSTANS-LIKE 15;	SubName: Full=Uncharacterized protein {ECO:0000313|EnsemblPlants:Bra041077.1-P};	--	GO:0005634,nucleus; GO:0003700,DNA-binding transcription factor activity; GO:0008270,zinc ion binding; GO:0006355,regulation of transcription, DNA-templated	CCT motif
Cluster-30924.121032	Tify	443.511	8.72832	2.73607e-07	down	K13464 jasmonate ZIM domain-containing protein | (RefSeq) protein TIFY 10A-like (A)	PREDICTED: protein TIFY 5B-like [Brassica rapa]	RecName: Full=Protein TIFY 5B; AltName: Full=Jasmonate ZIM domain-containing protein 7;	SubName: Full=BnaA04g20270D protein {ECO:0000313|EMBL:CDY43664.1};	--	GO:0005634,nucleus; GO:0003714,transcription corepressor activity; GO:0006952,defense response; GO:1903507,negative regulation of nucleic acid-templated transcription; GO:0031347,regulation of defense response; GO:2000022,regulation of jasmonic acid mediated signaling pathway; GO:0006355,regulation of transcription, DNA-templated; GO:0010200,response to chitin; GO:0009753,response to jasmonic aci…	Divergent CCT motif
Cluster-30924.121305	AP2/ERF-ERF	473.253	0	4.67541e-18	down	K09286 EREBP-like factor | (RefSeq) RAP2.6; related to AP2 6 (A)	ethylene-responsive transcription factor ERF109 [Brassica napus]	RecName: Full=Ethylene-responsive transcription factor ERF109;	SubName: Full=BnaC03g66140D protein {ECO:0000313|EMBL:CDY46253.1};	--	GO:0005634,nucleus; GO:0003677,DNA binding; GO:0003700,DNA-binding transcription factor activity; GO:0051301,cell division; GO:0050832,defense response to fungus; GO:0009873,ethylene-activated signaling pathway; GO:0010087,phloem or xylem histogenesis; GO:0010200,response to chitin; GO:0006351,transcription, DNA-templated	AP2 domain
Cluster-30924.121433	GARP-G2-like	60.6403	0	8.64888e-10	down	K17761 succinate-semialdehyde dehydrogenase, mitochondrial [EC:1.2.1.24] | (RefSeq) hypothetical protein (A)	PREDICTED: myb family transcription factor APL-like [Brassica rapa]	RecName: Full=Myb family transcription factor APL {ECO:0000303|PubMed:14614507}; Short=AtAPL {ECO:0000303|PubMed:14614507}; AltName: Full=Protein ALTERED PHLOEM DEVELOPMENT {ECO:0000303|PubMed:14614507}; AltName: Full=Protein FE {ECO:0000303|PubMed:26239308}; AltName: Full=Protein PHOSPHATE STARVATION RESPONSE 2 {ECO:0000303|PubMed:15592750}; Short=AtPHR2 {ECO:0000303|PubMed:15592750}; AltName: F…	SubName: Full=Uncharacterized protein {ECO:0000313|EnsemblPlants:Bra003611.1-P};	--	GO:0005634,nucleus; GO:0003677,DNA binding; GO:0003700,DNA-binding transcription factor activity; GO:0009908,flower development; GO:0010088,phloem development; GO:0045893,positive regulation of transcription, DNA-templated; GO:0006355,regulation of transcription, DNA-templated; GO:0006351,transcription, DNA-templated; GO:0010089,xylem development	Myb-like DNA-binding domain
Cluster-30924.121435	GARP-G2-like	74.0838	0	5.41374e-07	down	K06236 collagen, type I, alpha | (RefSeq) hypothetical protein (A)	PREDICTED: myb family transcription factor APL-like [Brassica rapa]	RecName: Full=Myb family transcription factor APL {ECO:0000303|PubMed:14614507}; Short=AtAPL {ECO:0000303|PubMed:14614507}; AltName: Full=Protein ALTERED PHLOEM DEVELOPMENT {ECO:0000303|PubMed:14614507}; AltName: Full=Protein FE {ECO:0000303|PubMed:26239308}; AltName: Full=Protein PHOSPHATE STARVATION RESPONSE 2 {ECO:0000303|PubMed:15592750}; Short=AtPHR2 {ECO:0000303|PubMed:15592750}; AltName: F…	SubName: Full=Uncharacterized protein {ECO:0000313|EnsemblPlants:Bra003611.1-P};	--	GO:0005634,nucleus; GO:0003677,DNA binding; GO:0003700,DNA-binding transcription factor activity; GO:0009908,flower development; GO:0010088,phloem development; GO:0045893,positive regulation of transcription, DNA-templated; GO:0006355,regulation of transcription, DNA-templated; GO:0006351,transcription, DNA-templated; GO:0010089,xylem development	Myb-like DNA-binding domain
Cluster-30924.121647	bZIP	30.1245	0	8.5062e-05	down	K04450 cyclic AMP-dependent transcription factor ATF-2 | (RefSeq) light-inducible protein CPRF2-like (A)	PREDICTED: basic leucine zipper 63 [Brassica rapa]	RecName: Full=Basic leucine zipper 63; Short=AtbZIP63; Short=bZIP protein 63; AltName: Full=Basic leucine zipper OPAQUE 2 homolog 3; Short=Basic leucine zipper O2 homolog 3;	SubName: Full=Uncharacterized protein {ECO:0000313|EnsemblPlants:Bra010010.1-P};	--	GO:0005634,nucleus; GO:0003677,DNA binding; GO:0003700,DNA-binding transcription factor activity; GO:0042802,identical protein binding; GO:0046982,protein heterodimerization activity; GO:0071215,cellular response to abscisic acid stimulus; GO:0071333,cellular response to glucose stimulus; GO:0006351,transcription, DNA-templated	--
Cluster-30924.121670	SNF2	86.207	0	0.0186167	down	K15505 DNA repair protein RAD5 [EC:3.6.4.-] | (RefSeq) putative SWI/SNF-related matrix-associated actin-dependent regulator of chromatin subfamily A member 3-like 2 (A)	PREDICTED: helicase-like transcription factor CHR28 [Brassica rapa]	RecName: Full=Helicase-like transcription factor CHR28 {ECO:0000305}; EC=3.6.4.- {ECO:0000305}; AltName: Full=Protein CHROMATIN REMODELING 28 {ECO:0000305}; AltName: Full=Protein SNF2-RING-HELICASE-LIKE 2 {ECO:0000303|PubMed:25425661};	SubName: Full=Uncharacterized protein {ECO:0000313|EnsemblPlants:Bra031452.1-P};	Helicase-like transcription factor HLTF/DNA helicase RAD5, DEAD-box superfamily	GO:0005737,cytoplasm; GO:0005634,nucleus; GO:0005524,ATP binding; GO:0003677,DNA binding; GO:0004386,helicase activity; GO:0046872,metal ion binding; GO:0016569,covalent chromatin modification; GO:0006355,regulation of transcription, DNA-templated; GO:0080188,RNA-directed DNA methylation; GO:0006351,transcription, DNA-templated	RING-type zinc-finger
Cluster-30924.12208	C2H2	0	68.3671	3.00151e-08	up	--	PREDICTED: zinc finger protein 3 [Brassica rapa]	RecName: Full=Zinc finger protein 3 {ECO:0000305};	SubName: Full=Uncharacterized protein {ECO:0000313|EnsemblPlants:Bra009000.1-P};	--	GO:0005634,nucleus; GO:0003700,DNA-binding transcription factor activity; GO:0046872,metal ion binding; GO:0044212,transcription regulatory region DNA binding; GO:0009738,abscisic acid-activated signaling pathway; GO:0009788,negative regulation of abscisic acid-activated signaling pathway; GO:0006355,regulation of transcription, DNA-templated	Zinc-finger double-stranded RNA-binding
Cluster-30924.122305	B3	35.6252	0	0.000357342	down	K05387 glutamate receptor, ionotropic, plant | (RefSeq) glutamate receptor 2.1-like (A)	PREDICTED: B3 domain-containing protein REM3-like isoform X1 [Brassica rapa]	RecName: Full=B3 domain-containing protein REM3; AltName: Full=Protein REPRODUCTIVE MERISTEM 3;	SubName: Full=Uncharacterized protein {ECO:0000313|EnsemblPlants:Bra011286.1-P};	--	GO:0005634,nucleus; GO:0003677,DNA binding; GO:0006355,regulation of transcription, DNA-templated; GO:0006351,transcription, DNA-templated	B3 DNA binding domain
Cluster-30924.122384	C3H	820.514	270.555	0.013773	down	K23048 RING finger protein unkempt | (RefSeq) zinc finger CCCH domain-containing protein 66 (A)	PREDICTED: zinc finger CCCH domain-containing protein 66 [Brassica rapa]	RecName: Full=Zinc finger CCCH domain-containing protein 66; Short=AtC3H66;	SubName: Full=Uncharacterized protein {ECO:0000313|EnsemblPlants:Bra002632.1-P};	CCCH-type Zn-finger protein	GO:0003677,DNA binding; GO:0003700,DNA-binding transcription factor activity; GO:0046872,metal ion binding; GO:0006355,regulation of transcription, DNA-templated	Ankyrin repeats (many copies)
Cluster-30924.12280	Trihelix	58.4618	3.31757	0.018422	down	K12501 homogentisate solanesyltransferase [EC:2.5.1.117] | (RefSeq) hypothetical protein (A)	BnaA01g29570D [Brassica napus]	RecName: Full=Trihelix transcription factor ASIL2 {ECO:0000305}; AltName: Full=6B-interacting protein 1-like 2 {ECO:0000303|PubMed:21330492}; AltName: Full=Trihelix DNA-binding protein ASIL2 {ECO:0000305};	SubName: Full=BnaA01g29570D protein {ECO:0000313|EMBL:CDY39099.1};	Transcription factor GT-2 and related proteins, contains trihelix DNA-binding/SANT domain	GO:0005634,nucleus; GO:0003700,DNA-binding transcription factor activity; GO:0043565,sequence-specific DNA binding; GO:0009793,embryo development ending in seed dormancy; GO:0006355,regulation of transcription, DNA-templated; GO:0010431,seed maturation; GO:0006351,transcription, DNA-templated	Alcohol dehydrogenase transcription factor Myb/SANT-like
Cluster-30924.12315	B3	70.865	0	1.70207e-06	down	--	B3 domain-containing protein REM2-like [Brassica napus]	RecName: Full=B3 domain-containing protein REM12; AltName: Full=Protein REPRODUCTIVE MERISTEM 12;	SubName: Full=Uncharacterized protein {ECO:0000313|EnsemblPlants:Bra031302.1-P};	--	GO:0005634,nucleus; GO:0003677,DNA binding; GO:0006355,regulation of transcription, DNA-templated; GO:0006351,transcription, DNA-templated	B3 DNA binding domain
Cluster-30924.123283	NF-YA	308.602	131.054	7.01269e-07	down	K08064 nuclear transcription factor Y, alpha | (RefSeq) nuclear transcription factor Y subunit A-3-like (A)	nuclear transcription factor Y subunit A-3-like [Brassica napus]	RecName: Full=Nuclear transcription factor Y subunit A-3; Short=AtNF-YA-3; AltName: Full=Transcriptional activator HAP2C;	SubName: Full=Uncharacterized protein {ECO:0000313|EnsemblPlants:Bra016031.1-P};	CCAAT-binding factor, subunit B (HAP2)	GO:0016602,CCAAT-binding factor complex; GO:0003677,DNA binding; GO:0003700,DNA-binding transcription factor activity; GO:0006351,transcription, DNA-templated	Membrane-anchored junction protein
Cluster-30924.123348	Others	0	256.02	8.1337e-17	up	K03539 ribonuclease P/MRP protein subunit RPP1 [EC:3.1.26.5] | (RefSeq) uncharacterized LOC105046161 (A)	PREDICTED: zinc finger protein CONSTANS-LIKE 16 isoform X2 [Brassica rapa]	RecName: Full=Zinc finger protein CONSTANS-LIKE 5;	SubName: Full=Uncharacterized protein {ECO:0000313|EnsemblPlants:Bra010391.1-P};	--	GO:0005634,nucleus; GO:0003700,DNA-binding transcription factor activity; GO:0008270,zinc ion binding; GO:0048571,long-day photoperiodism; GO:0048579,negative regulation of long-day photoperiodism, flowering; GO:0045892,negative regulation of transcription, DNA-templated; GO:0048576,positive regulation of short-day photoperiodism, flowering; GO:0009909,regulation of flower development; GO:0006355…	CCT motif
Cluster-30924.123389	SET	169.424	37.928	0.00846765	down	K19199 histone-lysine N-methyltransferase SETD3 [EC:2.1.1.43] | (RefSeq) ribulose-1,5 bisphosphate carboxylase/oxygenase large subunit N-methyltransferase, chloroplastic-like (A)	ribulose-1,5 bisphosphate carboxylase/oxygenase large subunit N-methyltransferase, chloroplastic-like [Brassica napus]	RecName: Full=[Fructose-bisphosphate aldolase]-lysine N-methyltransferase, chloroplastic; EC=2.1.1.259; AltName: Full=Aldolases N-methyltransferase; AltName: Full=[Ribulose-bisphosphate carboxylase]-lysine N-methyltransferase-like; Short=AtLSMT-L; Short=LSMT-like enzyme; Flags: Precursor;	SubName: Full=BnaA09g34820D protein {ECO:0000313|EMBL:CDY40200.1};	Uncharacterized conserved protein	GO:0009507,chloroplast; GO:0009570,chloroplast stroma; GO:0030785,[ribulose-bisphosphate carboxylase]-lysine N-methyltransferase activity; GO:0016279,protein-lysine N-methyltransferase activity; GO:0018026,peptidyl-lysine monomethylation; GO:0018023,peptidyl-lysine trimethylation	SET domain
Cluster-30924.123426	BES1	25.5634	0	9.02126e-06	down	K14503 brassinosteroid resistant 1/2 | (RefSeq) BES1/BZR1 homolog protein 2 (A)	PREDICTED: BES1/BZR1 homolog protein 3 isoform X1 [Camelina sativa]	RecName: Full=BES1/BZR1 homolog protein 3;	SubName: Full=BEH3 {ECO:0000313|EMBL:OAO99533.1};	--	GO:0003677,DNA binding; GO:0003700,DNA-binding transcription factor activity; GO:0009742,brassinosteroid mediated signaling pathway; GO:0006355,regulation of transcription, DNA-templated; GO:0006351,transcription, DNA-templated	BES1/BZR1 plant transcription factor, N-terminal
Cluster-30924.123455	Tify	2.81564	52.6235	2.42602e-06	up	--	PREDICTED: GATA transcription factor 24-like isoform X2 [Brassica rapa]	RecName: Full=GATA transcription factor 24; AltName: Full=Protein TIFY 2B; AltName: Full=ZIM-like 1 protein;	SubName: Full=Uncharacterized protein {ECO:0000313|EnsemblPlants:Bra031258.1-P};	GATA-4/5/6 transcription factors	GO:0005634,nucleus; GO:0005667,transcription factor complex; GO:0003682,chromatin binding; GO:0000977,RNA polymerase II regulatory region sequence-specific DNA binding; GO:0001085,RNA polymerase II transcription factor binding; GO:0001228,DNA-binding transcription activator activity, RNA polymerase II-specific; GO:0008270,zinc ion binding; GO:0030154,cell differentiation	tify domain
Cluster-30924.123459	TUB	239.463	76.202	0.00380507	down	K19600 tubby-related protein 1 | (RefSeq) tubby-like F-box protein 6 (A)	PREDICTED: DUF724 domain-containing protein 6-like [Brassica rapa]	RecName: Full=Tubby-like F-box protein 9; Short=AtTLP9;	SubName: Full=Uncharacterized protein {ECO:0000313|EnsemblPlants:Bra020753.1-P};	Tub family proteins	GO:0003700,DNA-binding transcription factor activity; GO:0035091,phosphatidylinositol binding; GO:0009738,abscisic acid-activated signaling pathway; GO:0016567,protein ubiquitination; GO:0006355,regulation of transcription, DNA-templated; GO:0009620,response to fungus	Agenet domain
Cluster-30924.123611	AP2/ERF-ERF	24.7178	0	2.40186e-06	down	K09285 AP2-like factor, ANT lineage | (RefSeq) AP2-like ethylene-responsive transcription factor At2g41710 isoform X1 (A)	AP2-like ethylene-responsive transcription factor At2g41710 isoform X1 [Brassica napus]	RecName: Full=AP2-like ethylene-responsive transcription factor At2g41710;	SubName: Full=Uncharacterized protein {ECO:0000313|EnsemblPlants:Bra004641.1-P};	--	GO:0005634,nucleus; GO:0003677,DNA binding; GO:0003700,DNA-binding transcription factor activity; GO:0009873,ethylene-activated signaling pathway; GO:0007275,multicellular organism development; GO:0006351,transcription, DNA-templated	AP2 domain
Cluster-30924.123683	NAC	0	66.5875	0.0138565	up	K00521 ferric-chelate reductase [EC:1.16.1.7] | (RefSeq) ferric reduction oxidase 7, chloroplastic-like (A)	NAC domain-containing protein 82-like isoform X2 [Brassica napus]	RecName: Full=NAC domain-containing protein 82 {ECO:0000303|PubMed:15029955}; Short=ANAC082 {ECO:0000303|PubMed:15029955}; AltName: Full=Protein VND-INTERACTING 1 {ECO:0000303|PubMed:20388856};	SubName: Full=Uncharacterized protein {ECO:0000313|EnsemblPlants:Bra006019.1-P};	--	GO:0005634,nucleus; GO:0003677,DNA binding; GO:0003700,DNA-binding transcription factor activity; GO:0006351,transcription, DNA-templated	No apical meristem (NAM) protein
Cluster-30924.123919	Others	0	858.758	2.76203e-21	up	K12127 pseudo-response regulator 1 | (RefSeq) two-component response regulator-like APRR1 (A)	two-component response regulator-like APRR1 [Brassica rapa]	RecName: Full=Two-component response regulator-like APRR1; AltName: Full=ABI3-interacting protein 1; AltName: Full=Pseudo-response regulator 1; AltName: Full=Timing of CAB expression 1;	SubName: Full=Pseudo-response regulator 1b {ECO:0000313|EMBL:ADA58344.1};	GATA-4/5/6 transcription factors	GO:0005634,nucleus; GO:0003677,DNA binding; GO:0003700,DNA-binding transcription factor activity; GO:0007623,circadian rhythm; GO:0010031,circumnutation; GO:0009908,flower development; GO:0010629,negative regulation of gene expression; GO:0000160,phosphorelay signal transduction system; GO:0010468,regulation of gene expression; GO:0006355,regulation of transcription, DNA-templated; GO:0006351,tra…	CCT motif
Cluster-30924.123972	NAC	141.77	11.9417	0.00480998	down	--	PREDICTED: NAC domain-containing protein 8-like [Brassica rapa]	RecName: Full=SUPPRESSOR OF GAMMA RESPONSE 1 {ECO:0000303|PubMed:19549833}; AltName: Full=NAC domain-containing protein 8 {ECO:0000303|PubMed:15029955}; Short=ANAC008 {ECO:0000303|PubMed:15029955}; AltName: Full=Protein SOG1; AltName: Full=SUPPRESSOR OF GAMMA RADIATION 1;	SubName: Full=Uncharacterized protein {ECO:0000313|EnsemblPlants:Bra012470.1-P};	--	GO:0005634,nucleus; GO:0003700,DNA-binding transcription factor activity; GO:0043565,sequence-specific DNA binding; GO:0000077,DNA damage checkpoint; GO:0040020,regulation of meiotic nuclear division; GO:0010332,response to gamma radiation; GO:0006351,transcription, DNA-templated	No apical meristem (NAM) protein
Cluster-30924.124031	GARP-G2-like	88.2493	0	1.01162e-06	down	K06236 collagen, type I, alpha | (RefSeq) hypothetical protein (A)	myb family transcription factor PHL8-like [Brassica napus]	RecName: Full=Myb family transcription factor PHL8 {ECO:0000305}; AltName: Full=Protein PHR1-LIKE 8 {ECO:0000305};	SubName: Full=BnaA07g24220D protein {ECO:0000313|EMBL:CDY07343.1};	--	GO:0005634,nucleus; GO:0003677,DNA binding; GO:0003700,DNA-binding transcription factor activity; GO:0006355,regulation of transcription, DNA-templated; GO:0006351,transcription, DNA-templated	MYB-CC type transfactor, LHEQLE motif
Cluster-30924.124397	C3H	25.4947	1.32703	0.00431879	down	--	PREDICTED: zinc finger CCCH domain-containing protein 64 [Brassica rapa]	RecName: Full=Zinc finger CCCH domain-containing protein 64; Short=AtC3H64;	SubName: Full=Uncharacterized protein {ECO:0000313|EnsemblPlants:Bo9g127410.1};	Uncharacterized conserved protein	GO:0005829,cytosol; GO:0003677,DNA binding; GO:0046872,metal ion binding	Protein similar to CwfJ C-terminus 2
Cluster-30924.124399	zf-HD	41.5941	0	1.33993e-06	down	K15777 4,5-DOPA dioxygenase extradiol [EC:1.13.11.-] | (RefSeq) uncharacterized protein LOC110630336 (A)	zinc-finger homeodomain protein 2-like [Brassica napus]	RecName: Full=Zinc-finger homeodomain protein 2; Short=AtZHD2; AltName: Full=Homeobox protein 22; Short=AtHB-22; AltName: Full=Protein MATERNAL EFFECT EMBRYO ARREST 68;	SubName: Full=Uncharacterized protein {ECO:0000313|EnsemblPlants:Bra013822.1-P};	--	GO:0005634,nucleus; GO:0003677,DNA binding; GO:0046872,metal ion binding; GO:0042803,protein homodimerization activity; GO:0009793,embryo development ending in seed dormancy; GO:0006355,regulation of transcription, DNA-templated; GO:0006351,transcription, DNA-templated	ZF-HD protein dimerisation region
Cluster-30924.124442	SET	31.4076	0	1.43044e-06	down	K11420 euchromatic histone-lysine N-methyltransferase [EC:2.1.1.43] | (RefSeq) histone-lysine N-methyltransferase SUVR5 isoform X1 (A)	PREDICTED: histone-lysine N-methyltransferase SUVR5 isoform X1 [Brassica rapa]	RecName: Full=Histone-lysine N-methyltransferase SUVR5; EC=2.1.1.43; AltName: Full=C2H2 zinc finger-SET histone methyltransferase; Short=Protein C2H2 SET; AltName: Full=Protein SET DOMAIN GROUP 6; AltName: Full=Suppressor of variegation 3-9-related protein 5; Short=Su(var)3-9-related protein 5;	SubName: Full=Uncharacterized protein {ECO:0000313|EnsemblPlants:Bra032148.1-P};	FOG: Zn-finger	GO:0005694,chromosome; GO:0005634,nucleus; GO:0003700,DNA-binding transcription factor activity; GO:0018024,histone-lysine N-methyltransferase activity; GO:0043565,sequence-specific DNA binding; GO:0008270,zinc ion binding; GO:0006338,chromatin remodeling; GO:0006342,chromatin silencing; GO:0034968,histone lysine methylation; GO:1900109,regulation of histone H3-K9 dimethylation	CCCH zinc finger in TRM13 protein
Cluster-30924.12448	C2H2	0.651209	318.715	0.00144082	up	K09191 general transcription factor IIIA | (RefSeq) transcription factor IIIA (A)	PREDICTED: transcription factor IIIA [Brassica rapa]	RecName: Full=Transcription factor IIIA {ECO:0000303|PubMed:12711688}; Short=AtTFIIIA {ECO:0000303|PubMed:12711688};	SubName: Full=Uncharacterized protein {ECO:0000313|EnsemblPlants:Bra008004.1-P};	FOG: Zn-finger	GO:0005730,nucleolus; GO:0005634,nucleus; GO:0080084,5S rDNA binding; GO:0008097,5S rRNA binding; GO:0003700,DNA-binding transcription factor activity; GO:0046872,metal ion binding; GO:0003723,RNA binding; GO:0007275,multicellular organism development; GO:0006351,transcription, DNA-templated	C2H2-type zinc ribbon
Cluster-30924.124585	Tify	421.624	0	2.94855e-13	down	K13464 jasmonate ZIM domain-containing protein | (RefSeq) protein TIFY 6B-like isoform X1 (A)	BnaA08g12140D [Brassica napus]	RecName: Full=Protein TIFY 8 {ECO:0000303|PubMed:17499004};	SubName: Full=BnaA08g12140D protein {ECO:0000313|EMBL:CDY23332.1};	--	GO:0005634,nucleus; GO:0003714,transcription corepressor activity; GO:1903507,negative regulation of nucleic acid-templated transcription; GO:0031347,regulation of defense response; GO:2000022,regulation of jasmonic acid mediated signaling pathway; GO:0006355,regulation of transcription, DNA-templated; GO:0009611,response to wounding; GO:0006351,transcription, DNA-templated	tify domain
Cluster-30924.124684	MYB-related	0	84.1804	2.89938e-06	up	K09522 DnaJ homolog subfamily C member 2 | (RefSeq) dnaJ homolog subfamily C member 2 (A)	PREDICTED: dnaJ homolog subfamily C member 2 [Brassica oleracea var. oleracea]	RecName: Full=DNAJ protein JJJ1 homolog {ECO:0000305}; Short=AtJJJ1 {ECO:0000305};	SubName: Full=Uncharacterized protein {ECO:0000313|EnsemblPlants:Bo5g136560.1};	Zuotin and related molecular chaperones (DnaJ superfamily), contains DNA-binding domains	GO:0005634,nucleus; GO:0003676,nucleic acid binding; GO:0008270,zinc ion binding	Myb-like DNA-binding domain
Cluster-30924.124688	Tify	833.443	271.827	0.00222845	down	K13464 jasmonate ZIM domain-containing protein | (RefSeq) protein TIFY 10A-like (A)	protein TIFY 10A-like [Brassica napus]	RecName: Full=Protein TIFY 10A; AltName: Full=Jasmonate ZIM domain-containing protein 1;	SubName: Full=Uncharacterized protein {ECO:0000313|EnsemblPlants:Bra031065.1-P};	--	GO:0005634,nucleus; GO:0003714,transcription corepressor activity; GO:0042742,defense response to bacterium; GO:0009908,flower development; GO:0009867,jasmonic acid mediated signaling pathway; GO:1903507,negative regulation of nucleic acid-templated transcription; GO:0009555,pollen development; GO:1900067,regulation of cellular response to alkaline pH; GO:0031347,regulation of defense response; G…	Divergent CCT motif
Cluster-30924.124767	AP2/ERF-AP2	335.107	160.195	0.00611012	down	K09285 AP2-like factor, ANT lineage | (RefSeq) AP2-like ethylene-responsive transcription factor AIL6 (A)	AP2-like ethylene-responsive transcription factor AIL6 [Brassica napus]	RecName: Full=AP2-like ethylene-responsive transcription factor AIL6; AltName: Full=Protein AINTEGUMENTA-LIKE 6;	SubName: Full=Uncharacterized protein {ECO:0000313|EnsemblPlants:Bo3g006680.1};	--	GO:0005634,nucleus; GO:0003677,DNA binding; GO:0003700,DNA-binding transcription factor activity; GO:0009873,ethylene-activated signaling pathway; GO:0007275,multicellular organism development; GO:0006351,transcription, DNA-templated	AP2 domain
Cluster-30924.124833	NAC	592.803	179.978	4.63632e-05	down	K00521 ferric-chelate reductase [EC:1.16.1.7] | (RefSeq) ferric reduction oxidase 7, chloroplastic-like (A)	PREDICTED: protein ATAF2-like [Brassica rapa]	RecName: Full=Protein ATAF2; AltName: Full=NAC domain-containing protein 81; Short=ANAC081;	SubName: Full=Uncharacterized protein {ECO:0000313|EnsemblPlants:Bra028645.1-P};	--	GO:0005634,nucleus; GO:0003677,DNA binding; GO:0043424,protein histidine kinase binding; GO:0009793,embryo development ending in seed dormancy; GO:0010150,leaf senescence; GO:0045892,negative regulation of transcription, DNA-templated; GO:0045893,positive regulation of transcription, DNA-templated; GO:0008361,regulation of cell size; GO:0010099,regulation of photomorphogenesis; GO:0009620,respons…	No apical meristem (NAM) protein
Cluster-30924.124853	C3H	2.01427	90.4331	0.0190413	up	K13192 RNA-binding protein 26 | (RefSeq) zinc finger CCCH domain-containing protein 41-like (A)	zinc finger CCCH domain-containing protein 41-like [Brassica napus]	RecName: Full=Zinc finger CCCH domain-containing protein 41; Short=AtC3H41;	SubName: Full=Uncharacterized protein {ECO:0000313|EnsemblPlants:Bra033023.1-P};	Proteins containing the RNA recognition motif	GO:0003677,DNA binding; GO:0046872,metal ion binding; GO:0003729,mRNA binding	Protein of unknown function (DUF2884)
Cluster-30924.124927	B3	31.4271	0	1.9497e-06	down	--	B3 domain-containing protein REM7-like [Brassica napus]	RecName: Full=B3 domain-containing protein REM9; AltName: Full=Auxin response factor 23; AltName: Full=Protein REPRODUCTIVE MERISTEM 9;	SubName: Full=Uncharacterized protein {ECO:0000313|EnsemblPlants:Bra034577.1-P};	--	GO:0009941,chloroplast envelope; GO:0005634,nucleus; GO:0003677,DNA binding; GO:0006355,regulation of transcription, DNA-templated; GO:0009409,response to cold; GO:0006351,transcription, DNA-templated	B3 DNA binding domain
Cluster-30924.124960	C2C2-Dof	23.2408	0	7.97966e-06	down	K20043 clathrin coat assembly protein AP180 | (RefSeq) putative clathrin assembly protein At5g35200 (A)	PREDICTED: dof zinc finger protein DOF2.4 isoform X1 [Brassica oleracea var. oleracea]	RecName: Full=Dof zinc finger protein DOF2.4; Short=AtDOF2.4;	SubName: Full=Uncharacterized protein {ECO:0000313|EnsemblPlants:Bo4g030400.1};	--	GO:0005634,nucleus; GO:0003700,DNA-binding transcription factor activity; GO:0046872,metal ion binding; GO:0043565,sequence-specific DNA binding; GO:0044212,transcription regulatory region DNA binding; GO:0006355,regulation of transcription, DNA-templated; GO:0006351,transcription, DNA-templated	Dof domain, zinc finger
Cluster-30924.124961	C3H	84.7119	0	0.0187334	down	K13832 3-dehydroquinate dehydratase / shikimate dehydrogenase [EC:4.2.1.10 1.1.1.25] | (RefSeq) bifunctional 3-dehydroquinate dehydratase/shikimate dehydrogenase, chloroplastic-like isoform X1 (A)	BnaAnng12770D [Brassica napus]	RecName: Full=Zinc finger CCCH domain-containing protein 33; Short=AtC3H33; AltName: Full=Zinc finger CCCH domain-containing protein ZFN1;	SubName: Full=BnaAnng12770D protein {ECO:0000313|EMBL:CDY53749.1};	CCCH-type Zn-finger protein	GO:0005829,cytosol; GO:0005634,nucleus; GO:0003677,DNA binding; GO:0046872,metal ion binding; GO:0048027,mRNA 5'-UTR binding; GO:0003729,mRNA binding; GO:0004518,nuclease activity; GO:0010313,phytochrome binding; GO:0017148,negative regulation of translation	Torus domain
Cluster-30924.125066	C3H	60.9671	0	7.80103e-08	down	K13832 3-dehydroquinate dehydratase / shikimate dehydrogenase [EC:4.2.1.10 1.1.1.25] | (RefSeq) bifunctional 3-dehydroquinate dehydratase/shikimate dehydrogenase, chloroplastic-like isoform X1 (A)	PREDICTED: zinc finger CCCH domain-containing protein 34 [Brassica rapa]	RecName: Full=Zinc finger CCCH domain-containing protein 34; Short=AtC3H34; AltName: Full=Zinc finger CCCH domain-containing protein ZFN-like 2;	SubName: Full=Uncharacterized protein {ECO:0000313|EnsemblPlants:Bra020750.1-P};	CCCH-type Zn-finger protein	GO:0005634,nucleus; GO:0003677,DNA binding; GO:0046872,metal ion binding; GO:0003729,mRNA binding	RNA-binding, Nab2-type zinc finger
Cluster-30924.125078	bZIP	21.0333	0	1.10513e-05	down	K04450 cyclic AMP-dependent transcription factor ATF-2 | (RefSeq) light-inducible protein CPRF2-like (A)	BnaA09g00980D [Brassica napus]	RecName: Full=Basic leucine zipper 10; Short=AtbZIP10; Short=bZIP protein 10; AltName: Full=Basic leucine zipper OPAQUE 2 homolog 1; Short=Basic leucine zipper O2 homolog 1;	SubName: Full=BnaA09g00980D protein {ECO:0000313|EMBL:CDY22069.1};	--	GO:0005737,cytoplasm; GO:0005634,nucleus; GO:0003700,DNA-binding transcription factor activity; GO:0045735,nutrient reservoir activity; GO:0046982,protein heterodimerization activity; GO:0043565,sequence-specific DNA binding; GO:0009626,plant-type hypersensitive response; GO:2000693,positive regulation of seed maturation; GO:0045893,positive regulation of transcription, DNA-templated; GO:0002240,…	bZIP Maf transcription factor
Cluster-30924.125227	SET	0	191.599	1.16264e-14	up	K11420 euchromatic histone-lysine N-methyltransferase [EC:2.1.1.43] | (RefSeq) histone-lysine N-methyltransferase, H3 lysine-9 specific SUVH5 (A)	PREDICTED: histone-lysine N-methyltransferase, H3 lysine-9 specific SUVH5 [Brassica rapa]	RecName: Full=Histone-lysine N-methyltransferase, H3 lysine-9 specific SUVH5; EC=2.1.1.43; AltName: Full=Histone H3-K9 methyltransferase 5; Short=H3-K9-HMTase 5; AltName: Full=Protein SET DOMAIN GROUP 9; AltName: Full=Suppressor of variegation 3-9 homolog protein 5; Short=Su(var)3-9 homolog protein 5;	SubName: Full=BnaA05g08770D protein {ECO:0000313|EMBL:CDY31670.1};	Histone H3 (Lys9) methyltransferase SUV39H1/Clr4, required for transcriptional silencing	GO:0000775,chromosome, centromeric region; GO:0005634,nucleus; GO:0042054,histone methyltransferase activity; GO:0018024,histone-lysine N-methyltransferase activity; GO:0008270,zinc ion binding; GO:0031048,chromatin silencing by small RNA; GO:0016571,histone methylation; GO:0040029,regulation of gene expression, epigenetic; GO:0010200,response to chitin	Pre-SET motif
Cluster-30924.125240	C2H2	1.08535	211.428	2.70295e-07	up	K09191 general transcription factor IIIA | (RefSeq) transcription factor IIIA-like (A)	PREDICTED: transcription factor IIIA-like [Brassica rapa]	RecName: Full=Transcription factor IIIA {ECO:0000303|PubMed:12711688}; Short=AtTFIIIA {ECO:0000303|PubMed:12711688};	SubName: Full=Uncharacterized protein {ECO:0000313|EnsemblPlants:Bra003899.1-P};	FOG: Zn-finger	GO:0005730,nucleolus; GO:0005634,nucleus; GO:0080084,5S rDNA binding; GO:0008097,5S rRNA binding; GO:0003700,DNA-binding transcription factor activity; GO:0046872,metal ion binding; GO:0003723,RNA binding; GO:0007275,multicellular organism development; GO:0006351,transcription, DNA-templated	C2H2-type zinc ribbon
Cluster-30924.125248	AUX/IAA	130.155	2.98581	0.000573993	down	K14486 auxin response factor | (RefSeq) ARF7-2; auxin response factor 7 (A)	PREDICTED: auxin response factor 7 isoform X1 [Brassica rapa]	RecName: Full=Auxin response factor 7; AltName: Full=Auxin-responsive protein IAA21/IAA23/IAA25; AltName: Full=Protein BIPOSTO; AltName: Full=Protein NON-PHOTOTROPIC HYPOCOTYL 4; AltName: Full=Protein TRANSPORT INHIBITOR RESPONSE 5;	RecName: Full=Auxin response factor {ECO:0000256|RuleBase:RU004561};	--	GO:0005634,nucleus; GO:0003677,DNA binding; GO:0003700,DNA-binding transcription factor activity; GO:0009734,auxin-activated signaling pathway; GO:0009785,blue light signaling pathway; GO:0009630,gravitropism; GO:0048527,lateral root development; GO:0010311,lateral root formation; GO:0048366,leaf development; GO:0009638,phototropism; GO:0045893,positive regulation of transcription, DNA-templated;…	PB1 domain
Cluster-30924.125280	B3-ARF	56.5343	0	7.45965e-06	down	K14486 auxin response factor | (RefSeq) auxin response factor 18-like isoform X1 (A)	auxin response factor 18-1 [Brassica rapa subsp. pekinensis]	RecName: Full=Auxin response factor 18;	RecName: Full=Auxin response factor {ECO:0000256|RuleBase:RU004561};	--	GO:0005634,nucleus; GO:0003677,DNA binding; GO:0003700,DNA-binding transcription factor activity; GO:0009734,auxin-activated signaling pathway; GO:0006351,transcription, DNA-templated	B3 DNA binding domain
Cluster-30924.125303	WRKY	0	54.9518	0.0159925	up	K13424 WRKY transcription factor 33 | (RefSeq) probable WRKY transcription factor 25 (A)	probable WRKY transcription factor 13 [Brassica rapa]	RecName: Full=Probable WRKY transcription factor 13; AltName: Full=WRKY DNA-binding protein 13;	SubName: Full=WRKY transcription factor 13 {ECO:0000313|EMBL:AHB33824.1};	--	GO:0005634,nucleus; GO:0003700,DNA-binding transcription factor activity; GO:0000978,RNA polymerase II proximal promoter sequence-specific DNA binding; GO:0044212,transcription regulatory region DNA binding; GO:1904369,positive regulation of sclerenchyma cell differentiation; GO:0045893,positive regulation of transcription, DNA-templated; GO:1901141,regulation of lignin biosynthetic process; GO:0…	WRKY DNA -binding domain
Cluster-30924.125350	AP2/ERF-ERF	29.6185	0	6.78576e-07	down	K09286 EREBP-like factor | (RefSeq) ethylene-responsive transcription factor 3-like (A)	PREDICTED: ethylene-responsive transcription factor ERF003 [Brassica rapa]	RecName: Full=Ethylene-responsive transcription factor ERF003;	SubName: Full=Uncharacterized protein {ECO:0000313|EnsemblPlants:Bra009824.1-P};	--	GO:0005634,nucleus; GO:0003677,DNA binding; GO:0003700,DNA-binding transcription factor activity; GO:0009873,ethylene-activated signaling pathway; GO:0006351,transcription, DNA-templated	AP2 domain
Cluster-30924.125366	SET	76.6283	0	3.40739e-11	down	K14802 phospholipid-transporting ATPase [EC:3.6.3.1] | (RefSeq) phospholipid-transporting ATPase 1-like (A)	PREDICTED: phospholipid-transporting ATPase 1 [Brassica rapa]	RecName: Full=Phospholipid-transporting ATPase 1 {ECO:0000303|PubMed:11148289}; Short=AtALA1 {ECO:0000303|PubMed:11148289}; EC=3.6.3.1 {ECO:0000305|PubMed:11402198}; AltName: Full=Aminophospholipid flippase 1 {ECO:0000303|PubMed:11402198};	RecName: Full=Phospholipid-transporting ATPase {ECO:0000256|RuleBase:RU362033}; EC=3.6.3.1 {ECO:0000256|RuleBase:RU362033};	P-type ATPase	GO:0005789,endoplasmic reticulum membrane; GO:0016021,integral component of membrane; GO:0016020,membrane; GO:0005886,plasma membrane; GO:0005524,ATP binding; GO:0000287,magnesium ion binding; GO:0004012,phospholipid-translocating ATPase activity	haloacid dehalogenase-like hydrolase
Cluster-30924.125370	SET	0	97.7241	0.00851395	up	K14802 phospholipid-transporting ATPase [EC:3.6.3.1] | (RefSeq) phospholipid-transporting ATPase 1-like (A)	PREDICTED: phospholipid-transporting ATPase 1 [Brassica rapa]	RecName: Full=Phospholipid-transporting ATPase 1 {ECO:0000303|PubMed:11148289}; Short=AtALA1 {ECO:0000303|PubMed:11148289}; EC=3.6.3.1 {ECO:0000305|PubMed:11402198}; AltName: Full=Aminophospholipid flippase 1 {ECO:0000303|PubMed:11402198};	RecName: Full=Phospholipid-transporting ATPase {ECO:0000256|RuleBase:RU362033}; EC=3.6.3.1 {ECO:0000256|RuleBase:RU362033};	P-type ATPase	GO:0005789,endoplasmic reticulum membrane; GO:0016021,integral component of membrane; GO:0016020,membrane; GO:0005886,plasma membrane; GO:0005524,ATP binding; GO:0000287,magnesium ion binding; GO:0004012,phospholipid-translocating ATPase activity	haloacid dehalogenase-like hydrolase
Cluster-30924.125373	WRKY	0	459.451	5.3318e-14	up	K19613 leucine-rich repeat protein SHOC2 | (RefSeq) uncharacterized protein LOC111313103 isoform X1 (A)	probable WRKY transcription factor 53 [Brassica rapa]	RecName: Full=Probable WRKY transcription factor 53; AltName: Full=WRKY DNA-binding protein 53;	SubName: Full=WRKY transcription factor 53 {ECO:0000313|EMBL:AHB33850.1};	--	GO:0009507,chloroplast; GO:0005634,nucleus; GO:0003677,DNA binding; GO:0003700,DNA-binding transcription factor activity; GO:0043565,sequence-specific DNA binding; GO:0009816,defense response to bacterium, incompatible interaction; GO:0010150,leaf senescence; GO:0045893,positive regulation of transcription, DNA-templated; GO:0031347,regulation of defense response; GO:0010200,response to chitin; G…	WRKY DNA -binding domain
Cluster-30924.125374	WRKY	565.438	0	5.82928e-19	down	K19613 leucine-rich repeat protein SHOC2 | (RefSeq) uncharacterized protein LOC111313103 isoform X1 (A)	BnaA03g46280D [Brassica napus]	RecName: Full=Probable WRKY transcription factor 53; AltName: Full=WRKY DNA-binding protein 53;	SubName: Full=BnaA03g46280D protein {ECO:0000313|EMBL:CDY10969.1};	--	GO:0009507,chloroplast; GO:0005634,nucleus; GO:0003677,DNA binding; GO:0003700,DNA-binding transcription factor activity; GO:0043565,sequence-specific DNA binding; GO:0009816,defense response to bacterium, incompatible interaction; GO:0010150,leaf senescence; GO:0045893,positive regulation of transcription, DNA-templated; GO:0031347,regulation of defense response; GO:0010200,response to chitin; G…	WRKY DNA -binding domain
Cluster-30924.125375	WRKY	1.30242	193.913	8.38674e-09	up	K19613 leucine-rich repeat protein SHOC2 | (RefSeq) uncharacterized protein LOC111313103 isoform X1 (A)	probable WRKY transcription factor 53 [Brassica rapa]	RecName: Full=Probable WRKY transcription factor 53; AltName: Full=WRKY DNA-binding protein 53;	SubName: Full=WRKY transcription factor 53 {ECO:0000313|EMBL:AHB33850.1};	--	GO:0009507,chloroplast; GO:0005634,nucleus; GO:0003677,DNA binding; GO:0003700,DNA-binding transcription factor activity; GO:0043565,sequence-specific DNA binding; GO:0009816,defense response to bacterium, incompatible interaction; GO:0010150,leaf senescence; GO:0045893,positive regulation of transcription, DNA-templated; GO:0031347,regulation of defense response; GO:0010200,response to chitin; G…	WRKY DNA -binding domain
Cluster-30924.125401	Tify	80.1972	0	1.5052e-11	down	K13464 jasmonate ZIM domain-containing protein | (RefSeq) protein TIFY 9-like (A)	PREDICTED: protein TIFY 9-like isoform X1 [Brassica rapa]	RecName: Full=Protein TIFY 9; AltName: Full=Jasmonate ZIM domain-containing protein 10; AltName: Full=Protein JASMONATE-ASSOCIATED 1; AltName: Full=Protein JAZ10;	SubName: Full=Uncharacterized protein {ECO:0000313|EnsemblPlants:Bra006190.1-P};	--	GO:0005634,nucleus; GO:0042803,protein homodimerization activity; GO:0003714,transcription corepressor activity; GO:0006952,defense response; GO:1903507,negative regulation of nucleic acid-templated transcription; GO:2000022,regulation of jasmonic acid mediated signaling pathway; GO:0010112,regulation of systemic acquired resistance; GO:0006355,regulation of transcription, DNA-templated; GO:00097…	tify domain
Cluster-30924.125429	C2H2	22.7419	0	0.00262564	down	K12309 beta-galactosidase [EC:3.2.1.23] | (Kazusa) Lj3g3v0323160.2; - (A)	protein indeterminate-domain 11-like isoform X3 [Brassica napus]	RecName: Full=Protein indeterminate-domain 1 {ECO:0000303|PubMed:16784536}; AltName: Full=Protein ENHYDROUS {ECO:0000303|PubMed:21571950};	SubName: Full=Uncharacterized protein {ECO:0000313|EnsemblPlants:Bra027394.1-P};	FOG: Zn-finger	GO:0005634,nucleus; GO:0003700,DNA-binding transcription factor activity; GO:0046872,metal ion binding; GO:0044212,transcription regulatory region DNA binding; GO:0009937,regulation of gibberellic acid mediated signaling pathway; GO:0010029,regulation of seed germination; GO:0006355,regulation of transcription, DNA-templated; GO:0010431,seed maturation; GO:0006351,transcription, DNA-templated	Coiled coil protein 84
Cluster-30924.125472	PHD	665.903	0	5.53811e-22	down	--	PREDICTED: uncharacterized protein LOC103868613 isoform X2 [Brassica rapa]	RecName: Full=PHD finger protein At3g20280;	SubName: Full=Uncharacterized protein {ECO:0000313|EnsemblPlants:Bra030481.1-P};	--	GO:0046872,metal ion binding	PHF5-like protein
Cluster-30924.125486	TAZ	101.736	0	5.47884e-07	down	K04498 E1A/CREB-binding protein [EC:2.3.1.48] | (RefSeq) histone acetyltransferase HAC12-like (A)	histone acetyltransferase HAC12-like [Brassica napus]	RecName: Full=Histone acetyltransferase HAC12; EC=2.3.1.48 {ECO:0000250|UniProtKB:Q9C5X9};	SubName: Full=Uncharacterized protein {ECO:0000313|EnsemblPlants:Bra016634.1-P};	CREB binding protein/P300 and related TAZ Zn-finger proteins	GO:0005634,nucleus; GO:0004402,histone acetyltransferase activity; GO:0003712,transcription coregulator activity; GO:0008270,zinc ion binding; GO:0009908,flower development; GO:0006473,protein acetylation; GO:0006355,regulation of transcription, DNA-templated; GO:0006351,transcription, DNA-templated	Zinc finger, ZZ type
Cluster-30924.125490	TAZ	176.037	0	3.34915e-06	down	K04498 E1A/CREB-binding protein [EC:2.3.1.48] | (RefSeq) histone acetyltransferase HAC12-like (A)	histone acetyltransferase HAC12-like [Brassica napus]	RecName: Full=Histone acetyltransferase HAC12; EC=2.3.1.48 {ECO:0000250|UniProtKB:Q9C5X9};	SubName: Full=Uncharacterized protein {ECO:0000313|EnsemblPlants:Bra016634.1-P};	CREB binding protein/P300 and related TAZ Zn-finger proteins	GO:0005634,nucleus; GO:0004402,histone acetyltransferase activity; GO:0003712,transcription coregulator activity; GO:0008270,zinc ion binding; GO:0009908,flower development; GO:0006473,protein acetylation; GO:0006355,regulation of transcription, DNA-templated; GO:0006351,transcription, DNA-templated	Zinc finger, ZZ type
Cluster-30924.125494	TAZ	64.9242	0	5.84705e-05	down	K04498 E1A/CREB-binding protein [EC:2.3.1.48] | (RefSeq) histone acetyltransferase HAC12-like (A)	BnaA09g56200D [Brassica napus]	RecName: Full=Histone acetyltransferase HAC12; EC=2.3.1.48 {ECO:0000250|UniProtKB:Q9C5X9};	SubName: Full=BnaA09g56200D protein {ECO:0000313|EMBL:CDY50991.1};	CREB binding protein/P300 and related TAZ Zn-finger proteins	GO:0005634,nucleus; GO:0004402,histone acetyltransferase activity; GO:0003712,transcription coregulator activity; GO:0008270,zinc ion binding; GO:0009908,flower development; GO:0006473,protein acetylation; GO:0006355,regulation of transcription, DNA-templated; GO:0006351,transcription, DNA-templated	Zinc finger, ZZ type
Cluster-30924.125519	HB-BELL	26.7617	0	0.000165272	down	K16670 homeobox protein Meis2 | (RefSeq) homeobox protein BEL1 homolog (A)	BEL1-like homeodomain protein 3 [Brassica napus]	RecName: Full=BEL1-like homeodomain protein 3; Short=BEL1-like protein 3;	SubName: Full=BnaA02g17200D protein {ECO:0000313|EMBL:CDY39031.1};	Transcription factor MEIS1 and related HOX domain proteins	GO:0005634,nucleus; GO:0003700,DNA-binding transcription factor activity; GO:0043565,sequence-specific DNA binding; GO:0048510,regulation of timing of transition from vegetative to reproductive phase; GO:0006351,transcription, DNA-templated	Homeobox domain
Cluster-30924.125671	PHD	0	1105.15	2.09356e-23	up	K03580 ATP-dependent helicase HepA [EC:3.6.4.-] | (RefSeq) protein CHROMATIN REMODELING 4-like (A)	PREDICTED: protein CHROMATIN REMODELING 4 isoform X1 [Brassica rapa]	RecName: Full=Protein CHROMATIN REMODELING 4 {ECO:0000303|PubMed:16547115}; Short=AtCHR4; EC=3.6.4.-; AltName: Full=Protein PICKLE RELATED 1 {ECO:0000303|PubMed:10570159};	SubName: Full=Uncharacterized protein {ECO:0000313|EnsemblPlants:Bra027574.1-P};	Predicted helicase	GO:0005634,nucleus; GO:0009506,plasmodesma; GO:0005524,ATP binding; GO:0003677,DNA binding; GO:0004386,helicase activity; GO:0046872,metal ion binding; GO:0016569,covalent chromatin modification	Domain of Unknown Function (DUF1087)
Cluster-30924.125673	PHD	1188.63	0	6.28354e-24	down	K03580 ATP-dependent helicase HepA [EC:3.6.4.-] | (RefSeq) protein CHROMATIN REMODELING 4-like (A)	PREDICTED: protein CHROMATIN REMODELING 4 isoform X1 [Brassica rapa]	RecName: Full=Protein CHROMATIN REMODELING 4 {ECO:0000303|PubMed:16547115}; Short=AtCHR4; EC=3.6.4.-; AltName: Full=Protein PICKLE RELATED 1 {ECO:0000303|PubMed:10570159};	SubName: Full=Uncharacterized protein {ECO:0000313|EnsemblPlants:Bra027574.1-P};	Predicted helicase	GO:0005634,nucleus; GO:0009506,plasmodesma; GO:0005524,ATP binding; GO:0003677,DNA binding; GO:0004386,helicase activity; GO:0046872,metal ion binding; GO:0016569,covalent chromatin modification	Domain of Unknown Function (DUF1087)
Cluster-30924.12590	C3H	41.5086	0	1.71943e-06	down	K15687 E3 ubiquitin-protein ligase makorin [EC:2.3.2.27] | (RefSeq) E3 ubiquitin-protein ligase makorin (A)	PREDICTED: E3 ubiquitin-protein ligase makorin [Brassica rapa]	RecName: Full=E3 ubiquitin-protein ligase makorin; EC=2.3.2.27 {ECO:0000305}; AltName: Full=RING-type E3 ubiquitin transferase makorin {ECO:0000305}; AltName: Full=Zinc finger CCCH domain-containing protein 35; Short=AtC3H35;	SubName: Full=Uncharacterized protein {ECO:0000313|EnsemblPlants:Bra001285.1-P};	Predicted E3 ubiquitin ligase	GO:0003677,DNA binding; GO:0046872,metal ion binding; GO:0016740,transferase activity; GO:0016567,protein ubiquitination	RING-type zinc-finger
Cluster-30924.12591	C3H	27.5679	0	2.23131e-05	down	K15687 E3 ubiquitin-protein ligase makorin [EC:2.3.2.27] | (RefSeq) E3 ubiquitin-protein ligase makorin-like (A)	BnaC01g39490D [Brassica napus]	RecName: Full=E3 ubiquitin-protein ligase makorin; EC=2.3.2.27 {ECO:0000305}; AltName: Full=RING-type E3 ubiquitin transferase makorin {ECO:0000305}; AltName: Full=Zinc finger CCCH domain-containing protein 35; Short=AtC3H35;	SubName: Full=BnaC01g39490D protein {ECO:0000313|EMBL:CDY22152.1};	Predicted E3 ubiquitin ligase	GO:0003677,DNA binding; GO:0046872,metal ion binding; GO:0016740,transferase activity; GO:0016567,protein ubiquitination	Zinc-finger containing family
Cluster-30924.125997	GRAS	0	194.629	1.18638e-15	up	K14777 ATP-dependent RNA helicase DDX47/RRP3 [EC:3.6.4.13] | (Kazusa) Lj5g3v1988830.1; - (A)	PREDICTED: scarecrow-like transcription factor PAT1 [Brassica rapa]	RecName: Full=Scarecrow-like transcription factor PAT1; AltName: Full=GRAS family protein 29; Short=AtGRAS-29; AltName: Full=Protein PHYTOCHROME A SIGNAL TRANSDUCTION 1;	SubName: Full=Uncharacterized protein {ECO:0000313|EnsemblPlants:Bra036185.1-P};	--	GO:0005737,cytoplasm; GO:0005634,nucleus; GO:0003700,DNA-binding transcription factor activity; GO:0043565,sequence-specific DNA binding; GO:0004871,NA; GO:0009640,photomorphogenesis; GO:0006355,regulation of transcription, DNA-templated; GO:0006351,transcription, DNA-templated	GRAS domain family
Cluster-30924.126074	WRKY	0	55.8109	0.0191764	up	K13425 WRKY transcription factor 22 | (RefSeq) WRKY family transcription factor (A)	PREDICTED: probable WRKY transcription factor 69 isoform X1 [Brassica oleracea var. oleracea]	RecName: Full=Probable WRKY transcription factor 69; AltName: Full=WRKY DNA-binding protein 69;	SubName: Full=Uncharacterized protein {ECO:0000313|EnsemblPlants:Bo4g108250.1};	--	GO:0005634,nucleus; GO:0003700,DNA-binding transcription factor activity; GO:0043565,sequence-specific DNA binding; GO:0006351,transcription, DNA-templated	WRKY DNA -binding domain
Cluster-30924.126235	WRKY	161.618	17.7188	2.83242e-07	down	K08819 cyclin-dependent kinase 12/13 [EC:2.7.11.22 2.7.11.23] | (RefSeq) LOW QUALITY PROTEIN: cyclin-dependent kinase 12 (A)	probable WRKY transcription factor 4 [Brassica napus]	RecName: Full=Probable WRKY transcription factor 4; AltName: Full=WRKY DNA-binding protein 4;	SubName: Full=Uncharacterized protein {ECO:0000313|EnsemblPlants:Bra016716.1-P};	--	GO:0005634,nucleus; GO:0003677,DNA binding; GO:0003700,DNA-binding transcription factor activity; GO:0046872,metal ion binding; GO:0043565,sequence-specific DNA binding; GO:0044212,transcription regulatory region DNA binding; GO:0006952,defense response; GO:1900425,negative regulation of defense response to bacterium; GO:1900150,regulation of defense response to fungus; GO:0009723,response to eth…	WRKY DNA -binding domain
Cluster-30924.126287	Others	616.447	2792.36	0.000435812	up	K14492 two-component response regulator ARR-A family | (RefSeq) two-component response regulator ARR6 (A)	PREDICTED: two-component response regulator ARR6 [Brassica rapa]	RecName: Full=Two-component response regulator ARR6;	SubName: Full=Uncharacterized protein {ECO:0000313|EnsemblPlants:Bo3g107060.1};	GATA-4/5/6 transcription factors	GO:0005634,nucleus; GO:0000156,phosphorelay response regulator activity; GO:0009736,cytokinin-activated signaling pathway; GO:0006355,regulation of transcription, DNA-templated; GO:0009735,response to cytokinin; GO:0006351,transcription, DNA-templated	Response regulator receiver domain
Cluster-30924.126314	AP2/ERF-ERF	140.614	0	1.19904e-11	down	K09286 EREBP-like factor | (RefSeq) hypothetical protein (A)	putative ethylene-responsive transcription factor ERF121 [Brassica napus]	RecName: Full=Ethylene-responsive transcription factor ERF120;	SubName: Full=Uncharacterized protein {ECO:0000313|EnsemblPlants:Bra034250.1-P};	--	GO:0005634,nucleus; GO:0003677,DNA binding; GO:0003700,DNA-binding transcription factor activity; GO:0009873,ethylene-activated signaling pathway; GO:0006351,transcription, DNA-templated	AP2 domain
Cluster-30924.126422	MYB-related	0	259.853	1.05137e-16	up	--	PREDICTED: uncharacterized protein LOC103871745 [Brassica rapa]	--	SubName: Full=Uncharacterized protein {ECO:0000313|EnsemblPlants:Bra019998.1-P};	--	GO:0003677,DNA binding	Myb-like DNA-binding domain
Cluster-30924.126437	AP2/ERF-ERF	422.729	2.65406	3.36478e-07	down	K09286 EREBP-like factor | (RefSeq) ethylene-responsive transcription factor RAP2-10-like (A)	PREDICTED: ethylene-responsive transcription factor ERF017-like [Brassica rapa]	RecName: Full=Ethylene-responsive transcription factor ERF017;	RecName: Full=Auxin-responsive protein {ECO:0000256|RuleBase:RU004549};	--	GO:0005634,nucleus; GO:0003677,DNA binding; GO:0003700,DNA-binding transcription factor activity; GO:0009873,ethylene-activated signaling pathway; GO:0006351,transcription, DNA-templated	AP2 domain
Cluster-30924.126467	bHLH	1.82268	71.3283	0.001373	up	K12126 phytochrome-interacting factor 3 | (RefSeq) PIF3; hypothetical protein (A)	PREDICTED: transcription factor ALC [Brassica rapa]	RecName: Full=Transcription factor ALC; AltName: Full=Basic helix-loop-helix protein 73; Short=AtbHLH73; Short=bHLH 73; AltName: Full=Protein ALCATRAZ; AltName: Full=Transcription factor EN 98; AltName: Full=bHLH transcription factor bHLH073;	SubName: Full=Uncharacterized protein {ECO:0000313|EnsemblPlants:Bra012133.1-P};	--	GO:0005634,nucleus; GO:0003677,DNA binding; GO:0003700,DNA-binding transcription factor activity; GO:0046983,protein dimerization activity; GO:0010047,fruit dehiscence; GO:0006351,transcription, DNA-templated	Helix-loop-helix DNA-binding domain
Cluster-30924.126487	Tify	23.8341	0	0.000359451	down	K13464 jasmonate ZIM domain-containing protein | (RefSeq) protein TIFY 11A-like (A)	protein TIFY 11A-like [Brassica napus]	RecName: Full=Protein TIFY 11A; AltName: Full=Jasmonate ZIM domain-containing protein 5;	SubName: Full=Uncharacterized protein {ECO:0000313|EnsemblPlants:Bo8g067140.1}; Flags: Fragment;	--	GO:0005634,nucleus; GO:0003714,transcription corepressor activity; GO:0006952,defense response; GO:1903507,negative regulation of nucleic acid-templated transcription; GO:0031347,regulation of defense response; GO:2000022,regulation of jasmonic acid mediated signaling pathway; GO:0006355,regulation of transcription, DNA-templated; GO:0009753,response to jasmonic acid; GO:0009611,response to wound…	--
Cluster-30924.126576	Trihelix	229.545	42.7861	5.56869e-05	down	--	PREDICTED: trihelix transcription factor GT-3b-like [Brassica rapa]	RecName: Full=Trihelix transcription factor GT-3b; AltName: Full=Transcription factor GT-1-like; AltName: Full=Trihelix DNA-binding protein GT-3b;	SubName: Full=Uncharacterized protein {ECO:0000313|EnsemblPlants:Bra005127.1-P};	Transcription factor GT-2 and related proteins, contains trihelix DNA-binding/SANT domain	GO:0016592,mediator complex; GO:0005730,nucleolus; GO:0005634,nucleus; GO:0003700,DNA-binding transcription factor activity; GO:0000981,DNA-binding transcription factor activity, RNA polymerase II-specific; GO:0043565,sequence-specific DNA binding; GO:0006355,regulation of transcription, DNA-templated; GO:0006351,transcription, DNA-templated	Myb-like DNA-binding domain
Cluster-30924.12669	TAZ	1.30242	43.4266	0.00613518	up	K04498 E1A/CREB-binding protein [EC:2.3.1.48] | (RefSeq) histone acetyltransferase HAC5-like (A)	histone acetyltransferase HAC5-like [Brassica napus]	RecName: Full=Histone acetyltransferase HAC5; EC=2.3.1.48 {ECO:0000250|UniProtKB:Q9C5X9};	SubName: Full=Uncharacterized protein {ECO:0000313|EnsemblPlants:Bra039359.1-P};	CREB binding protein/P300 and related TAZ Zn-finger proteins	GO:0005634,nucleus; GO:0004402,histone acetyltransferase activity; GO:0003712,transcription coregulator activity; GO:0008270,zinc ion binding; GO:0009908,flower development; GO:0006473,protein acetylation; GO:0006355,regulation of transcription, DNA-templated; GO:0006351,transcription, DNA-templated	KIX domain
Cluster-30924.126696	ARID	875.412	406.95	0.00174505	down	--	PREDICTED: AT-rich interactive domain-containing protein 3-like isoform X1 [Brassica rapa]	RecName: Full=AT-rich interactive domain-containing protein 3; Short=ARID domain-containing protein 3;	SubName: Full=Uncharacterized protein {ECO:0000313|EnsemblPlants:Bra002058.1-P};	--	GO:0005634,nucleus; GO:0003700,DNA-binding transcription factor activity; GO:0000977,RNA polymerase II regulatory region sequence-specific DNA binding; GO:0001228,DNA-binding transcription activator activity, RNA polymerase II-specific; GO:0006355,regulation of transcription, DNA-templated	Hsp20/alpha crystallin family
Cluster-30924.126742	TAZ	0	1009.3	2.87872e-25	up	K04498 E1A/CREB-binding protein [EC:2.3.1.48] | (RefSeq) histone acetyltransferase HAC12-like (A)	BnaA09g56200D [Brassica napus]	RecName: Full=Histone acetyltransferase HAC12; EC=2.3.1.48 {ECO:0000250|UniProtKB:Q9C5X9};	SubName: Full=BnaA09g56200D protein {ECO:0000313|EMBL:CDY50991.1};	CREB binding protein/P300 and related TAZ Zn-finger proteins	GO:0005634,nucleus; GO:0004402,histone acetyltransferase activity; GO:0003712,transcription coregulator activity; GO:0008270,zinc ion binding; GO:0009908,flower development; GO:0006473,protein acetylation; GO:0006355,regulation of transcription, DNA-templated; GO:0006351,transcription, DNA-templated	Zinc finger, ZZ type
Cluster-30924.126847	AP2/ERF-ERF	604.815	11.9678	0.0073836	down	K09286 EREBP-like factor | (RefSeq) dehydration-responsive element-binding protein 1A-like (A)	PREDICTED: dehydration-responsive element-binding protein 1F-like [Brassica rapa]	RecName: Full=Dehydration-responsive element-binding protein 1F; Short=Protein DREB1F;	SubName: Full=CBF6A {ECO:0000313|EMBL:AHL44968.1};	--	GO:0005634,nucleus; GO:0003700,DNA-binding transcription factor activity; GO:0043565,sequence-specific DNA binding; GO:0044212,transcription regulatory region DNA binding; GO:0019760,glucosinolate metabolic process; GO:0010371,regulation of gibberellin biosynthetic process; GO:0048510,regulation of timing of transition from vegetative to reproductive phase; GO:0051510,regulation of unidimensional…	AP2 domain
Cluster-30924.126927	WRKY	18.5938	0	0.00548055	down	K13424 WRKY transcription factor 33 | (RefSeq) probable WRKY transcription factor 33 (A)	probable WRKY transcription factor 33 [Brassica napus]	RecName: Full=Probable WRKY transcription factor 33; AltName: Full=WRKY DNA-binding protein 33;	SubName: Full=Transcription factor {ECO:0000313|EMBL:APY21079.1};	--	GO:0005634,nucleus; GO:0003700,DNA-binding transcription factor activity; GO:0043565,sequence-specific DNA binding; GO:0044212,transcription regulatory region DNA binding; GO:0010120,camalexin biosynthetic process; GO:0070370,cellular heat acclimation; GO:0034605,cellular response to heat; GO:0042742,defense response to bacterium; GO:0050832,defense response to fungus; GO:0010508,positive regulat…	WRKY DNA -binding domain
Cluster-30924.12714	WRKY	0	45.8285	6.27569e-06	up	K13424 WRKY transcription factor 33 | (RefSeq) WRKY2; probable WRKY transcription factor 25 (A)	BnaA03g48160D [Brassica napus]	RecName: Full=Probable WRKY transcription factor 20; AltName: Full=WRKY DNA-binding protein 20;	SubName: Full=BnaA03g48160D protein {ECO:0000313|EMBL:CDY46692.1};	--	GO:0005634,nucleus; GO:0003700,DNA-binding transcription factor activity; GO:0043565,sequence-specific DNA binding; GO:0045893,positive regulation of transcription, DNA-templated; GO:0009961,response to 1-aminocyclopropane-1-carboxylic acid; GO:0009611,response to wounding; GO:0006351,transcription, DNA-templated	WRKY DNA -binding domain
Cluster-30924.127213	HSF	0	75.9145	2.8304e-08	up	K09419 heat shock transcription factor, other eukaryote | (RefSeq) heat stress transcription factor A-1b-like (A)	heat stress transcription factor A-1b-like [Brassica napus]	RecName: Full=Heat stress transcription factor A-1b; Short=AtHsfA1b; AltName: Full=AtHsf-18; AltName: Full=Heat shock factor protein 3; Short=HSF 3; AltName: Full=Heat shock transcription factor 3; Short=HSTF 3;	SubName: Full=Uncharacterized protein {ECO:0000313|EnsemblPlants:Bra023584.1-P};	Heat shock transcription factor	GO:0005737,cytoplasm; GO:0005634,nucleus; GO:0003677,DNA binding; GO:0003700,DNA-binding transcription factor activity; GO:0043565,sequence-specific DNA binding; GO:0009408,response to heat; GO:0006351,transcription, DNA-templated	--
Cluster-30924.127978	bZIP	1252.35	576.127	2.01636e-07	down	K20557 transcription factor VIP1 | (RefSeq) transcription factor VIP1-like (A)	BnaA06g37290D [Brassica napus]	RecName: Full=Transcription factor RF2b;	SubName: Full=BnaA06g37290D protein {ECO:0000313|EMBL:CDY22407.1};	--	GO:0005634,nucleus; GO:0003677,DNA binding; GO:0003700,DNA-binding transcription factor activity; GO:0006351,transcription, DNA-templated	GIT coiled-coil Rho guanine nucleotide exchange factor
Cluster-30924.128172	TAZ	284.492	6.96689	0.00597911	down	K02987 small subunit ribosomal protein S4e | (RefSeq) BTB/POZ and TAZ domain-containing protein 3-like (A)	BTB/POZ and TAZ domain-containing protein 5 [Brassica napus]	RecName: Full=BTB/POZ and TAZ domain-containing protein 5; AltName: Full=BTB and TAZ domain protein 5;	SubName: Full=Uncharacterized protein {ECO:0000313|EnsemblPlants:Bra011776.1-P};	CREB binding protein/P300 and related TAZ Zn-finger proteins	GO:0005737,cytoplasm; GO:0005634,nucleus; GO:0019005,SCF ubiquitin ligase complex; GO:0005516,calmodulin binding; GO:0004402,histone acetyltransferase activity; GO:0003712,transcription coregulator activity; GO:0031625,ubiquitin protein ligase binding; GO:0008270,zinc ion binding; GO:0043161,proteasome-mediated ubiquitin-dependent protein catabolic process; GO:0042787,NA; GO:0030162,regulation of…	BTB/POZ domain
Cluster-30924.128209	B3	3.28886	89.0505	1.33413e-12	up	K14486 auxin response factor | (RefSeq) auxin response factor 7-like (A)	auxin response factor 2 isoform X1 [Brassica napus]	RecName: Full=Auxin response factor 2; AltName: Full=ARF1-binding protein; Short=ARF1-BP; AltName: Full=Protein MEGAINTEGUMENTA;	RecName: Full=Auxin response factor {ECO:0000256|RuleBase:RU004561};	--	GO:0005634,nucleus; GO:0003700,DNA-binding transcription factor activity; GO:0043565,sequence-specific DNA binding; GO:0009734,auxin-activated signaling pathway; GO:0010227,floral organ abscission; GO:0010047,fruit dehiscence; GO:0010150,leaf senescence; GO:0008285,negative regulation of cell proliferation; GO:0045892,negative regulation of transcription, DNA-templated; GO:0048481,plant ovule dev…	B3 DNA binding domain
Cluster-30924.128259	SNF2	0	216.412	4.17741e-10	up	K15505 DNA repair protein RAD5 [EC:3.6.4.-] | (RefSeq) putative SWI/SNF-related matrix-associated actin-dependent regulator of chromatin subfamily A member 3-like 3 (A)	PREDICTED: F-box protein At3g54460 [Brassica rapa]	RecName: Full=F-box protein At3g54460;	SubName: Full=Uncharacterized protein {ECO:0000313|EnsemblPlants:Bra014815.1-P};	Helicase-like transcription factor HLTF/DNA helicase RAD5, DEAD-box superfamily	GO:0009506,plasmodesma; GO:0005524,ATP binding; GO:0004386,helicase activity; GO:0008270,zinc ion binding	Type III restriction enzyme, res subunit
Cluster-30924.128269	HSF	16.2623	0	0.00975126	down	K09419 heat shock transcription factor, other eukaryote | (RefSeq) heat stress transcription factor A-4a-like (A)	PREDICTED: heat stress transcription factor A-4a-like [Brassica rapa]	RecName: Full=Heat stress transcription factor A-4a; Short=AtHsfA4a; AltName: Full=AtHsf-15; AltName: Full=Heat shock factor protein 21; Short=HSF 21; AltName: Full=Heat shock transcription factor 21; Short=HSTF 21;	SubName: Full=Uncharacterized protein {ECO:0000313|EnsemblPlants:Bra012571.1-P};	Heat shock transcription factor	GO:0005737,cytoplasm; GO:0005634,nucleus; GO:0003700,DNA-binding transcription factor activity; GO:0042803,protein homodimerization activity; GO:0043565,sequence-specific DNA binding; GO:0045893,positive regulation of transcription, DNA-templated; GO:0006355,regulation of transcription, DNA-templated; GO:0010200,response to chitin; GO:0000302,response to reactive oxygen species; GO:0006351,transc…	HSF-type DNA-binding
Cluster-30924.128383	B3	0	58.8488	0.0147098	up	K05387 glutamate receptor, ionotropic, plant | (RefSeq) glutamate receptor 2.1-like (A)	B3 domain-containing protein REM-like 1 isoform X4 [Brassica napus]	RecName: Full=B3 domain-containing protein REM-like 1; AltName: Full=Protein REPRODUCTIVE MERISTEM-like 1;	SubName: Full=Uncharacterized protein {ECO:0000313|EnsemblPlants:Bra000563.1-P};	--	GO:0005634,nucleus; GO:0003677,DNA binding; GO:0006355,regulation of transcription, DNA-templated; GO:0006351,transcription, DNA-templated	B3 DNA binding domain
Cluster-30924.128384	B3	20.9323	0	0.000341298	down	K05387 glutamate receptor, ionotropic, plant | (RefSeq) glutamate receptor 2.1-like (A)	PREDICTED: B3 domain-containing protein REM13-like [Brassica rapa]	RecName: Full=B3 domain-containing protein REM-like 1; AltName: Full=Protein REPRODUCTIVE MERISTEM-like 1;	SubName: Full=Uncharacterized protein {ECO:0000313|EnsemblPlants:Bra000564.1-P};	--	GO:0005634,nucleus; GO:0003677,DNA binding; GO:0006355,regulation of transcription, DNA-templated; GO:0006351,transcription, DNA-templated	B3 DNA binding domain
Cluster-30924.128386	B3	21.8445	0	0.00136155	down	K05387 glutamate receptor, ionotropic, plant | (RefSeq) glutamate receptor 2.1-like (A)	PREDICTED: B3 domain-containing protein REM-like 1 [Brassica rapa]	RecName: Full=B3 domain-containing protein REM-like 1; AltName: Full=Protein REPRODUCTIVE MERISTEM-like 1;	SubName: Full=Uncharacterized protein {ECO:0000313|EnsemblPlants:Bra000563.1-P};	--	GO:0005634,nucleus; GO:0003677,DNA binding; GO:0006355,regulation of transcription, DNA-templated; GO:0006351,transcription, DNA-templated	TraM recognition site of TraD and TraG
Cluster-30924.128387	B3	27.7171	0	1.19667e-05	down	K05387 glutamate receptor, ionotropic, plant | (RefSeq) glutamate receptor 2.1-like (A)	PREDICTED: B3 domain-containing protein REM-like 1 [Brassica rapa]	RecName: Full=B3 domain-containing protein REM-like 1; AltName: Full=Protein REPRODUCTIVE MERISTEM-like 1;	SubName: Full=Uncharacterized protein {ECO:0000313|EnsemblPlants:Bra000563.1-P};	--	GO:0005634,nucleus; GO:0003677,DNA binding; GO:0006355,regulation of transcription, DNA-templated; GO:0006351,transcription, DNA-templated	B3 DNA binding domain
Cluster-30924.12839	SWI/SNF-BAF60b	0	63.8608	8.28732e-08	up	K15223 upstream activation factor subunit UAF30 | (RefSeq) protein TRI1 (A)	BnaA05g32850D [Brassica napus]	--	SubName: Full=BnaA05g32850D protein {ECO:0000313|EMBL:CDY51761.1};	RNA polymerase I transcription factor UAF	--	SWIB/MDM2 domain
Cluster-30924.128622	Others	145.747	0	5.98828e-14	down	K13464 jasmonate ZIM domain-containing protein | (RefSeq) protein TIFY 10B-like (A)	PREDICTED: protein TIFY 10B-like isoform X1 [Brassica rapa]	RecName: Full=Protein TIFY 10B; AltName: Full=Jasmonate ZIM domain-containing protein 2;	SubName: Full=Uncharacterized protein {ECO:0000313|EnsemblPlants:Bra003778.1-P};	--	GO:0005634,nucleus; GO:0003714,transcription corepressor activity; GO:0006952,defense response; GO:1903507,negative regulation of nucleic acid-templated transcription; GO:0031347,regulation of defense response; GO:2000022,regulation of jasmonic acid mediated signaling pathway; GO:0006355,regulation of transcription, DNA-templated; GO:0009753,response to jasmonic acid; GO:0009611,response to wound…	Divergent CCT motif
Cluster-30924.128623	Others	237.938	0	9.17172e-09	down	K13464 jasmonate ZIM domain-containing protein | (RefSeq) protein TIFY 10B-like (A)	PREDICTED: protein TIFY 10B-like isoform X1 [Brassica rapa]	RecName: Full=Protein TIFY 10B; AltName: Full=Jasmonate ZIM domain-containing protein 2;	SubName: Full=Uncharacterized protein {ECO:0000313|EnsemblPlants:Bra003778.1-P};	--	GO:0005634,nucleus; GO:0003714,transcription corepressor activity; GO:0006952,defense response; GO:1903507,negative regulation of nucleic acid-templated transcription; GO:0031347,regulation of defense response; GO:2000022,regulation of jasmonic acid mediated signaling pathway; GO:0006355,regulation of transcription, DNA-templated; GO:0009753,response to jasmonic acid; GO:0009611,response to wound…	Divergent CCT motif
Cluster-30924.1287	GARP-G2-like	55.0697	0	1.10604e-05	down	K06236 collagen, type I, alpha | (RefSeq) hypothetical protein (A)	protein PHR1-LIKE 1-like isoform X2 [Brassica napus]	RecName: Full=Protein PHR1-LIKE 1; AltName: Full=Myb-like transcription factor 1;	SubName: Full=Uncharacterized protein {ECO:0000313|EnsemblPlants:Bra036123.1-P};	--	GO:0005634,nucleus; GO:0003677,DNA binding; GO:0003700,DNA-binding transcription factor activity; GO:0006351,transcription, DNA-templated	MYB-CC type transfactor, LHEQLE motif
Cluster-30924.128794	GARP-G2-like	125.56	0	1.37429e-09	down	K08026 one cut domain, family member 1, hepatocyte nuclear factor 6 | (RefSeq) probable transcription factor KAN2 (A)	PREDICTED: probable transcription factor KAN2 isoform X1 [Brassica rapa]	RecName: Full=Probable transcription factor KAN2; AltName: Full=Protein KANADI 2;	SubName: Full=Uncharacterized protein {ECO:0000313|EnsemblPlants:Bra023254.1-P};	--	GO:0005634,nucleus; GO:0003700,DNA-binding transcription factor activity; GO:0044212,transcription regulatory region DNA binding; GO:0048440,carpel development; GO:0030154,cell differentiation; GO:0048481,plant ovule development; GO:0009944,polarity specification of adaxial/abaxial axis; GO:0006355,regulation of transcription, DNA-templated; GO:0006351,transcription, DNA-templated	Myb-like DNA-binding domain
Cluster-30924.128807	MADS-M-type	19.2748	0	0.00176016	down	K09260 MADS-box transcription enhancer factor 2A | (RefSeq) MADS-box protein SVP-like isoform X1 (A)	BnaA09g42480D [Brassica napus]	RecName: Full=MADS-box protein SVP {ECO:0000303|PubMed:10758486}; AltName: Full=Protein SHORT VEGETATIVE PHASE {ECO:0000303|PubMed:10758486};	SubName: Full=MADS-box protein SVP {ECO:0000313|EMBL:JAU73860.1}; Flags: Fragment;	MADS box transcription factor	GO:0005634,nucleus; GO:0003700,DNA-binding transcription factor activity; GO:0046983,protein dimerization activity; GO:0000977,RNA polymerase II regulatory region sequence-specific DNA binding; GO:0043565,sequence-specific DNA binding; GO:0000900,translation repressor activity, mRNA regulatory element binding; GO:0030154,cell differentiation; GO:0048438,floral whorl development; GO:0009910,negati…	SRF-type transcription factor (DNA-binding and dimerisation domain)
Cluster-30924.128989	SET	39.7211	0	3.93119e-06	down	K11430 histone-lysine N-methyltransferase EZH2 [EC:2.1.1.43] | (RefSeq) histone-lysine N-methyltransferase EZA1 (A)	PREDICTED: histone-lysine N-methyltransferase EZA1 isoform X1 [Brassica rapa]	RecName: Full=Histone-lysine N-methyltransferase EZA1; EC=2.1.1.43; AltName: Full=CURLY LEAF-like 1; AltName: Full=Protein SET DOMAIN GROUP 10; AltName: Full=Protein SWINGER;	RecName: Full=Histone-lysine N-methyltransferase {ECO:0000256|PROSITE-ProRule:PRU00909}; EC=2.1.1.43 {ECO:0000256|PROSITE-ProRule:PRU00909};	Transcriptional repressor EZH1	GO:0005677,chromatin silencing complex; GO:0005634,nucleus; GO:0031519,PcG protein complex; GO:0009506,plasmodesma; GO:0003700,DNA-binding transcription factor activity; GO:0018024,histone-lysine N-methyltransferase activity; GO:0003727,single-stranded RNA binding; GO:0006349,regulation of gene expression by genetic imprinting; GO:0006351,transcription, DNA-templated	--
Cluster-30924.129009	MYB	555.163	144.749	2.41071e-05	down	K09422 transcription factor MYB, plant | (RefSeq) transcription factor MYB41-like (A)	transcription factor MYB41-like [Brassica napus]	RecName: Full=Transcription factor MYB41 {ECO:0000305}; AltName: Full=Myb-related protein 41 {ECO:0000303|PubMed:11597504}; Short=AtMYB41 {ECO:0000303|PubMed:11597504};	SubName: Full=Uncharacterized protein {ECO:0000313|EnsemblPlants:Bra015911.1-P};	Transcription factor, Myb superfamily	GO:0005634,nucleus; GO:0003700,DNA-binding transcription factor activity; GO:0000981,DNA-binding transcription factor activity, RNA polymerase II-specific; GO:0043565,sequence-specific DNA binding; GO:0001135,RNA polymerase II transcription regulator recruiting activity; GO:0044212,transcription regulatory region DNA binding; GO:0030154,cell differentiation; GO:0042335,cuticle development; GO:000…	SLIDE
Cluster-30924.129107	WRKY	255.86	123.601	0.0110525	down	K18834 WRKY transcription factor 1 | (RefSeq) WRKY transcription factor 1-like (A)	WRKY transcription factor 18-like [Brassica napus]	RecName: Full=WRKY transcription factor 18; AltName: Full=WRKY DNA-binding protein 18; Short=AtWRKY18;	SubName: Full=WRKY transcription factor 18 {ECO:0000313|EMBL:AHB33826.1};	--	GO:0005634,nucleus; GO:0003700,DNA-binding transcription factor activity; GO:0042802,identical protein binding; GO:0043565,sequence-specific DNA binding; GO:0042742,defense response to bacterium; GO:0050832,defense response to fungus; GO:0031347,regulation of defense response; GO:0010200,response to chitin; GO:0002237,response to molecule of bacterial origin; GO:0009751,response to salicylic acid…	Adipogenin
Cluster-30924.12917	B3	32.5211	0	0.00175363	down	--	B3 domain-containing protein REM2-like [Brassica napus]	RecName: Full=B3 domain-containing protein REM12; AltName: Full=Protein REPRODUCTIVE MERISTEM 12;	SubName: Full=Uncharacterized protein {ECO:0000313|EnsemblPlants:Bra031302.1-P};	--	GO:0005634,nucleus; GO:0003677,DNA binding; GO:0006355,regulation of transcription, DNA-templated; GO:0006351,transcription, DNA-templated	B3 DNA binding domain
Cluster-30924.129375	bZIP	76.0044	25.4098	0.0031817	down	K20557 transcription factor VIP1 | (RefSeq) transcription factor RF2a-like (A)	PREDICTED: transcription factor RF2a-like [Camelina sativa]	RecName: Full=Transcription factor RF2b;	SubName: Full=Uncharacterized protein {ECO:0000313|EnsemblPlants:Bra033582.1-P};	--	GO:0005634,nucleus; GO:0003677,DNA binding; GO:0003700,DNA-binding transcription factor activity; GO:0006351,transcription, DNA-templated	SlyX
Cluster-30924.129660	NF-YA	0.833124	38.1754	0.000172676	up	K08064 nuclear transcription factor Y, alpha | (RefSeq) nuclear transcription factor Y subunit A-5-like (A)	PREDICTED: nuclear transcription factor Y subunit A-5-like isoform X1 [Brassica rapa]	RecName: Full=Nuclear transcription factor Y subunit A-5; Short=AtNF-YA-5;	SubName: Full=Uncharacterized protein {ECO:0000313|EnsemblPlants:Bra030899.1-P};	CCAAT-binding factor, subunit B (HAP2)	GO:0016602,CCAAT-binding factor complex; GO:0003677,DNA binding; GO:0003700,DNA-binding transcription factor activity; GO:0009738,abscisic acid-activated signaling pathway; GO:0009785,blue light signaling pathway; GO:0009793,embryo development ending in seed dormancy; GO:0045892,negative regulation of transcription, DNA-templated; GO:0009414,response to water deprivation; GO:0048316,seed developm…	CCAAT-binding transcription factor (CBF-B/NF-YA) subunit B
Cluster-30924.129788	PHD	0	89.7284	1.46833e-09	up	K13196 zinc finger protein ubi-d4 | (RAP-DB) Os01g0883400; Similar to PHD finger protein-like protein (Fragment). (A)	PREDICTED: PHD finger protein At3g20280 [Brassica rapa]	RecName: Full=PHD finger protein At3g20280;	SubName: Full=Uncharacterized protein {ECO:0000313|EnsemblPlants:Bra035795.1-P};	--	GO:0046872,metal ion binding	C1 domain
Cluster-30924.129913	MYB	0	56.7676	0.015202	up	K08869 aarF domain-containing kinase | (RefSeq) predicted protein (A)	BnaA03g01420D [Brassica napus]	RecName: Full=Transcription factor DIVARICATA;	SubName: Full=BnaA03g01420D protein {ECO:0000313|EMBL:CDY11306.1};	Zuotin and related molecular chaperones (DnaJ superfamily), contains DNA-binding domains	GO:0005634,nucleus; GO:0003677,DNA binding; GO:0048262,determination of dorsal/ventral asymmetry; GO:0009908,flower development; GO:0006355,regulation of transcription, DNA-templated; GO:0006351,transcription, DNA-templated	Myb-like DNA-binding domain
Cluster-30924.129914	NAC	43.1118	1.96933	0.0129837	down	K00521 ferric-chelate reductase [EC:1.16.1.7] | (RefSeq) ferric reduction oxidase 7, chloroplastic-like (A)	NAC domain-containing protein 92-like [Brassica napus]	RecName: Full=NAC domain-containing protein 46 {ECO:0000303|PubMed:15029955}; Short=ANAC046 {ECO:0000303|PubMed:15029955};	SubName: Full=BnaA03g07000D protein {ECO:0000313|EMBL:CDY51238.1};	--	GO:0005634,nucleus; GO:0003677,DNA binding; GO:0003700,DNA-binding transcription factor activity; GO:1903648,positive regulation of chlorophyll catabolic process; GO:1900057,positive regulation of leaf senescence; GO:0006351,transcription, DNA-templated	No apical meristem (NAM) protein
Cluster-30924.130051	Trihelix	152.346	5.53533	4.54704e-05	down	K18045 tyrosine-protein phosphatase SIW14 [EC:3.1.3.48] | (RefSeq) uncharacterized protein LOC18995747 isoform X1 (A)	trihelix transcription factor ASIL2-like [Brassica napus]	RecName: Full=Trihelix transcription factor ASIL2 {ECO:0000305}; AltName: Full=6B-interacting protein 1-like 2 {ECO:0000303|PubMed:21330492}; AltName: Full=Trihelix DNA-binding protein ASIL2 {ECO:0000305};	SubName: Full=BnaA01g29550D protein {ECO:0000313|EMBL:CDY39101.1};	Transcription factor GT-2 and related proteins, contains trihelix DNA-binding/SANT domain	GO:0005634,nucleus; GO:0003700,DNA-binding transcription factor activity; GO:0043565,sequence-specific DNA binding; GO:0009793,embryo development ending in seed dormancy; GO:0006355,regulation of transcription, DNA-templated; GO:0010431,seed maturation; GO:0006351,transcription, DNA-templated	tRNA methyl transferase
Cluster-30924.130568	C3H	88.3875	0	6.06496e-10	down	K23048 RING finger protein unkempt | (RefSeq) zinc finger CCCH domain-containing protein 43-like isoform X1 (A)	PREDICTED: zinc finger CCCH domain-containing protein 26-like [Brassica rapa]	RecName: Full=Zinc finger CCCH domain-containing protein 26; Short=AtC3H26; AltName: Full=Zinc finger CCCH domain-containing protein ZFN2;	SubName: Full=Uncharacterized protein {ECO:0000313|EnsemblPlants:Bra022919.1-P};	CCCH-type Zn-finger protein	GO:0005634,nucleus; GO:0003677,DNA binding; GO:0046872,metal ion binding	Torus domain
Cluster-30924.130575	bHLH	75.7629	0	3.55486e-08	down	--	protein MICROTUBULE BINDING PROTEIN 2C [Brassica napus]	RecName: Full=Protein MICROTUBULE BINDING PROTEIN 2C {ECO:0000303|PubMed:17965274}; Short=AtMBP2C {ECO:0000303|PubMed:17965274}; AltName: Full=Movement protein binding protein 2C {ECO:0000303|PubMed:17965274};	SubName: Full=Uncharacterized protein {ECO:0000313|EnsemblPlants:Bra009321.1-P};	--	GO:0005737,cytoplasm; GO:0015630,microtubule cytoskeleton; GO:0003723,RNA binding; GO:0043622,cortical microtubule organization; GO:0051607,defense response to virus; GO:0051224,negative regulation of protein transport; GO:0010497,plasmodesmata-mediated intercellular transport; GO:0002230,positive regulation of defense response to virus by host; GO:0051493,regulation of cytoskeleton organization;…	--
Cluster-30924.13076	DDT	237.491	0	2.30324e-13	down	--	PREDICTED: DDT domain-containing protein DDR4 isoform X1 [Brassica rapa]	RecName: Full=DDT domain-containing protein DDR4 {ECO:0000305}; AltName: Full=DDT-related protein 4 {ECO:0000303|PubMed:23691993};	SubName: Full=Uncharacterized protein {ECO:0000313|EnsemblPlants:Bra025703.1-P};	--	GO:0005634,nucleus; GO:0006355,regulation of transcription, DNA-templated; GO:0006351,transcription, DNA-templated	WSTF, HB1, Itc1p, MBD9 motif 1
Cluster-30924.13081	bHLH	0	113.103	7.26565e-10	up	K22484 transcriptional regulator CBF1 | (RefSeq) LOW QUALITY PROTEIN: transcription factor ABA-INDUCIBLE bHLH-TYPE-like (A)	transcription factor bHLH3-like [Brassica napus]	RecName: Full=Transcription factor bHLH3; AltName: Full=Basic helix-loop-helix protein 3; Short=AtbHLH3; Short=bHLH 3; AltName: Full=Transcription factor EN 34; AltName: Full=bHLH transcription factor bHLH003;	SubName: Full=Uncharacterized protein {ECO:0000313|EnsemblPlants:Bo7g104400.1}; Flags: Fragment;	--	GO:0005634,nucleus; GO:0003677,DNA binding; GO:0003700,DNA-binding transcription factor activity; GO:0046983,protein dimerization activity; GO:0010629,negative regulation of gene expression; GO:0006355,regulation of transcription, DNA-templated; GO:0006351,transcription, DNA-templated	Helix-loop-helix DNA-binding domain
Cluster-30924.130820	C3H	0	122.689	2.94711e-12	up	K08819 cyclin-dependent kinase 12/13 [EC:2.7.11.22 2.7.11.23] | (RefSeq) uncharacterized LOC101495256 (A)	PREDICTED: zinc finger CCCH domain-containing protein 5-like [Brassica rapa]	RecName: Full=Zinc finger CCCH domain-containing protein 5; Short=AtC3H5;	SubName: Full=Uncharacterized protein {ECO:0000313|EnsemblPlants:Bra018446.1-P};	U2 snRNP splicing factor, small subunit, and related proteins	GO:0005681,spliceosomal complex; GO:0089701,U2AF; GO:0003677,DNA binding; GO:0046872,metal ion binding; GO:0030628,pre-mRNA 3'-splice site binding; GO:0000398,mRNA splicing, via spliceosome	RNA recognition motif. (a.k.a. RRM, RBD, or RNP domain)
Cluster-30924.130822	bZIP	0	55.4059	3.54648e-06	up	K12741 heterogeneous nuclear ribonucleoprotein A1/A3 | (RefSeq) UBP1-associated protein 2B-like (A)	UBP1-associated protein 2B-like [Brassica napus]	RecName: Full=UBP1-associated protein 2B;	SubName: Full=Uncharacterized protein {ECO:0000313|EnsemblPlants:Bra016954.1-P};	FOG: RRM domain	GO:0005634,nucleus; GO:0003723,RNA binding; GO:0008219,cell death; GO:0006952,defense response; GO:0009693,ethylene biosynthetic process; GO:0010150,leaf senescence	Cut8, nuclear proteasome tether protein
Cluster-30924.130863	WRKY	0	67.5509	2.92984e-05	up	K15176 RNA polymerase-associated protein CTR9 | (RefSeq) protein PLASTID MOVEMENT IMPAIRED 1-RELATED 1-like isoform X1 (A)	PREDICTED: protein PLASTID MOVEMENT IMPAIRED 1-RELATED 2 [Brassica rapa]	RecName: Full=Protein PLASTID MOVEMENT IMPAIRED 1-RELATED 2 {ECO:0000303|PubMed:26324877};	SubName: Full=Uncharacterized protein {ECO:0000313|EnsemblPlants:Bra009884.1-P};	--	--	--
Cluster-30924.130915	Tify	0.555416	107.801	0.00663533	up	--	PREDICTED: coiled-coil domain-containing protein 93 [Brassica rapa]	RecName: Full=Protein TIFY 8 {ECO:0000303|PubMed:17499004};	SubName: Full=Uncharacterized protein {ECO:0000313|EnsemblPlants:Bra011356.1-P};	Uncharacterized conserved protein	GO:0005634,nucleus; GO:0003714,transcription corepressor activity; GO:1903507,negative regulation of nucleic acid-templated transcription; GO:0031347,regulation of defense response; GO:2000022,regulation of jasmonic acid mediated signaling pathway; GO:0006355,regulation of transcription, DNA-templated; GO:0009611,response to wounding; GO:0006351,transcription, DNA-templated	Family of unknown function (DUF5469)
Cluster-30924.130916	Tify	497.306	0	8.90999e-17	down	--	PREDICTED: coiled-coil domain-containing protein 93 [Brassica rapa]	RecName: Full=Protein TIFY 8 {ECO:0000303|PubMed:17499004};	SubName: Full=Uncharacterized protein {ECO:0000313|EnsemblPlants:Bra011356.1-P};	Uncharacterized conserved protein	GO:0005634,nucleus; GO:0003714,transcription corepressor activity; GO:1903507,negative regulation of nucleic acid-templated transcription; GO:0031347,regulation of defense response; GO:2000022,regulation of jasmonic acid mediated signaling pathway; GO:0006355,regulation of transcription, DNA-templated; GO:0009611,response to wounding; GO:0006351,transcription, DNA-templated	Family of unknown function (DUF5469)
Cluster-30924.130941	GNAT	143.409	58.0012	0.000117451	down	K14682 amino-acid N-acetyltransferase [EC:2.3.1.1] | (RefSeq) probable amino-acid acetyltransferase NAGS2, chloroplastic (A)	probable amino-acid acetyltransferase NAGS2, chloroplastic [Brassica napus]	RecName: Full=Probable amino-acid acetyltransferase NAGS2, chloroplastic; EC=2.3.1.1; AltName: Full=N-acetylglutamate synthase 2; Flags: Precursor;	SubName: Full=BnaA03g54190D protein {ECO:0000313|EMBL:CDY29574.1};	Acetylglutamate kinase/acetylglutamate synthase	GO:0009507,chloroplast; GO:0004042,acetyl-CoA:L-glutamate N-acetyltransferase activity; GO:0103045,methione N-acyltransferase activity; GO:0006526,arginine biosynthetic process	FR47-like protein
Cluster-30924.131487	bZIP	22.9688	0	2.34999e-05	down	K20557 transcription factor VIP1 | (RefSeq) LOW QUALITY PROTEIN: transcription factor VIP1 (A)	BnaA05g11370D [Brassica napus]	RecName: Full=Probable transcription factor PosF21; AltName: Full=bZIP transcription factor 59; Short=AtbZIP59;	SubName: Full=BnaA05g11370D protein {ECO:0000313|EMBL:CDY10799.1};	--	GO:0005737,cytoplasm; GO:0005829,cytosol; GO:0005634,nucleus; GO:0003677,DNA binding; GO:0003700,DNA-binding transcription factor activity; GO:0006351,transcription, DNA-templated	Basic region leucine zipper
Cluster-30924.131816	B3-ARF	631.725	1492.81	0.000252296	up	K14486 auxin response factor | (RefSeq) auxin response factor 5-like (A)	PREDICTED: auxin response factor 8 [Brassica rapa]	RecName: Full=Auxin response factor 8; AltName: Full=Protein FRUIT WITHOUT FERTILIZATION;	RecName: Full=Auxin response factor {ECO:0000256|RuleBase:RU004561};	--	GO:0005634,nucleus; GO:0003700,DNA-binding transcription factor activity; GO:0043565,sequence-specific DNA binding; GO:0009734,auxin-activated signaling pathway; GO:0009908,flower development; GO:0009733,response to auxin; GO:0006351,transcription, DNA-templated	AUX/IAA family
Cluster-30924.131932	HB-HD-ZIP	32.2355	0	0.000117532	down	K09338 homeobox-leucine zipper protein | (RefSeq) homeobox-leucine zipper protein HAT9-like (A)	homeobox-leucine zipper protein HAT9-like [Brassica napus]	RecName: Full=Homeobox-leucine zipper protein HAT9; AltName: Full=Homeodomain-leucine zipper protein HAT9; Short=HD-ZIP protein 9;	SubName: Full=Uncharacterized protein {ECO:0000313|EnsemblPlants:Bra030200.1-P};	Transcription factor HEX, contains HOX and HALZ domains	GO:0005634,nucleus; GO:0003700,DNA-binding transcription factor activity; GO:0043565,sequence-specific DNA binding; GO:0006351,transcription, DNA-templated	Homeobox KN domain
Cluster-30924.132164	MYB	138.274	39.7955	1.69029e-07	down	K08869 aarF domain-containing kinase | (RefSeq) predicted protein (A)	PREDICTED: transcription factor DIVARICATA-like [Brassica rapa]	RecName: Full=Transcription factor DIVARICATA;	SubName: Full=Uncharacterized protein {ECO:0000313|EnsemblPlants:Bra000038.1-P};	Zuotin and related molecular chaperones (DnaJ superfamily), contains DNA-binding domains	GO:0005634,nucleus; GO:0003677,DNA binding; GO:0048262,determination of dorsal/ventral asymmetry; GO:0009908,flower development; GO:0006355,regulation of transcription, DNA-templated; GO:0006351,transcription, DNA-templated	Myb DNA-binding like
Cluster-30924.132201	C2C2-LSD	15.2877	0	0.00438464	down	K12191 charged multivesicular body protein 2A | (RefSeq) vacuolar protein sorting-associated protein 2 homolog 2-like (A)	protein LSD1-like isoform X1 [Brassica napus]	RecName: Full=Protein LSD1; AltName: Full=Protein CHILLING SENSITIVE 4; AltName: Full=Protein LESION SIMULATING DISEASE 1; Short=AtLSD1; AltName: Full=Putative zinc finger LSD1;	SubName: Full=Uncharacterized protein {ECO:0000313|EnsemblPlants:Bra038804.1-P};	--	GO:0005737,cytoplasm; GO:0005634,nucleus; GO:0043069,negative regulation of programmed cell death; GO:0009626,plant-type hypersensitive response	LSD1 zinc finger
Cluster-30924.132212	NF-YB	333.362	110.426	0.00587367	down	K21751 down-regulator of transcription 1 | (RefSeq) protein Dr1 homolog isoform X1 (A)	PREDICTED: protein Dr1 homolog isoform X1 [Brassica rapa]	RecName: Full=Protein Dr1 homolog; AltName: Full=Negative cofactor 2-beta homolog; Short=NC2-beta homolog;	SubName: Full=BnaA09g05430D protein {ECO:0000313|EMBL:CDY16839.1}; SubName: Full=Transcription factor subunit NF-YB13 {ECO:0000313|EMBL:AHI95687.1};	Class 2 transcription repressor NC2, beta subunit (Dr1)	GO:0005634,nucleus; GO:0003700,DNA-binding transcription factor activity; GO:0046982,protein heterodimerization activity; GO:0006355,regulation of transcription, DNA-templated; GO:0006351,transcription, DNA-templated	Histone-like transcription factor (CBF/NF-Y) and archaeal histone
Cluster-30924.132283	C3H	55.6812	0	9.82834e-05	down	K13832 3-dehydroquinate dehydratase / shikimate dehydrogenase [EC:4.2.1.10 1.1.1.25] | (RefSeq) bifunctional 3-dehydroquinate dehydratase/shikimate dehydrogenase, chloroplastic-like isoform X1 (A)	PREDICTED: zinc finger CCCH domain-containing protein 34 [Brassica rapa]	RecName: Full=Zinc finger CCCH domain-containing protein 34; Short=AtC3H34; AltName: Full=Zinc finger CCCH domain-containing protein ZFN-like 2;	SubName: Full=Uncharacterized protein {ECO:0000313|EnsemblPlants:Bra020750.1-P};	CCCH-type Zn-finger protein	GO:0005634,nucleus; GO:0003677,DNA binding; GO:0046872,metal ion binding; GO:0003729,mRNA binding	RNA-binding, Nab2-type zinc finger
Cluster-30924.132339	Trihelix	184.829	0	2.74681e-12	down	--	PREDICTED: trihelix transcription factor GT-3b-like [Brassica rapa]	RecName: Full=Trihelix transcription factor GT-3b; AltName: Full=Transcription factor GT-1-like; AltName: Full=Trihelix DNA-binding protein GT-3b;	SubName: Full=Uncharacterized protein {ECO:0000313|EnsemblPlants:Bra000046.1-P};	Transcription factor GT-2 and related proteins, contains trihelix DNA-binding/SANT domain	GO:0016592,mediator complex; GO:0005730,nucleolus; GO:0005634,nucleus; GO:0003700,DNA-binding transcription factor activity; GO:0000981,DNA-binding transcription factor activity, RNA polymerase II-specific; GO:0043565,sequence-specific DNA binding; GO:0006355,regulation of transcription, DNA-templated; GO:0006351,transcription, DNA-templated	--
Cluster-30924.132383	AP2/ERF-ERF	75.7792	243.968	0.0129468	up	K09285 AP2-like factor, ANT lineage | (RefSeq) ethylene-responsive transcription factor WRI1 (A)	wrinkled 1 [Brassica napus]	RecName: Full=Ethylene-responsive transcription factor WRI1; AltName: Full=Protein ACTIVATOR OF SPORAMIN::LUC 1; AltName: Full=Protein WRINKLED 1;	SubName: Full=Uncharacterized protein {ECO:0000313|EnsemblPlants:Bra007066.1-P};	--	GO:0005634,nucleus; GO:0003677,DNA binding; GO:0003700,DNA-binding transcription factor activity; GO:0009873,ethylene-activated signaling pathway; GO:0008610,lipid biosynthetic process; GO:0006629,lipid metabolic process; GO:0007275,multicellular organism development; GO:1901959,positive regulation of cutin biosynthetic process; GO:0006109,regulation of carbohydrate metabolic process; GO:0006110,…	AP2 domain
Cluster-30924.132702	TAZ	259.171	0	4.0548e-06	down	K10523 speckle-type POZ protein | (RefSeq) BTB/POZ and TAZ domain-containing protein 1-like (A)	PREDICTED: BTB/POZ and TAZ domain-containing protein 1-like [Brassica rapa]	RecName: Full=BTB/POZ and TAZ domain-containing protein 1; AltName: Full=BTB and TAZ domain protein 1;	SubName: Full=Uncharacterized protein {ECO:0000313|EnsemblPlants:Bra029235.1-P};	CREB binding protein/P300 and related TAZ Zn-finger proteins	GO:0005737,cytoplasm; GO:0005634,nucleus; GO:0019005,SCF ubiquitin ligase complex; GO:0005516,calmodulin binding; GO:0004402,histone acetyltransferase activity; GO:0003712,transcription coregulator activity; GO:0031625,ubiquitin protein ligase binding; GO:0008270,zinc ion binding; GO:0009553,embryo sac development; GO:0009555,pollen development; GO:0043161,proteasome-mediated ubiquitin-dependent …	TAZ zinc finger
Cluster-30924.132799	WRKY	0	508.914	1.35015e-13	up	K13424 WRKY transcription factor 33 | (RefSeq) probable WRKY transcription factor 33 (A)	PREDICTED: probable WRKY transcription factor 33 [Brassica rapa]	RecName: Full=CASP-like protein 4B1; Short=AlCASPL4B1;	SubName: Full=Uncharacterized protein {ECO:0000313|EnsemblPlants:Bra000064.1-P};	--	GO:0016021,integral component of membrane; GO:0005886,plasma membrane	WRKY DNA -binding domain
Cluster-30924.133170	E2F-DP	42.4275	0	7.19536e-06	down	K09391 transcription factor E2F7/8 | (RefSeq) E2F transcription factor-like E2FF (A)	E2F transcription factor-like E2FD [Brassica napus]	RecName: Full=E2F transcription factor-like E2FF; AltName: Full=DP-E2F-like protein 3; AltName: Full=E2F-like repressor E2L2;	SubName: Full=Uncharacterized protein {ECO:0000313|EnsemblPlants:Bo2g012280.1};	Transcription factor E2F/dimerization partner (TDP)-like proteins	GO:0005737,cytoplasm; GO:0005634,nucleus; GO:0005667,transcription factor complex; GO:0003677,DNA binding; GO:0003700,DNA-binding transcription factor activity; GO:0007049,cell cycle; GO:0006351,transcription, DNA-templated	Sugar-specific transcriptional regulator TrmB
Cluster-30924.133491	SNF2	108.269	0	0.00965584	down	K10841 DNA excision repair protein ERCC-6 | (RefSeq) protein CHROMATIN REMODELING 8-like isoform X1 (A)	protein CHROMATIN REMODELING 8-like isoform X2 [Brassica napus]	RecName: Full=Protein CHROMATIN REMODELING 8 {ECO:0000303|PubMed:16547115}; Short=AtCHR8; Short=AtCSB {ECO:0000303|PubMed:15645454}; EC=3.6.4.-;	SubName: Full=BnaA03g58950D protein {ECO:0000313|EMBL:CDY51705.1};	Transcription-coupled repair protein CSB/RAD26 (contains SNF2 family DNA-dependent ATPase domain)	GO:0005634,nucleus; GO:0005524,ATP binding; GO:0003677,DNA binding; GO:0004386,helicase activity; GO:0006974,cellular response to DNA damage stimulus; GO:0006281,DNA repair; GO:0006355,regulation of transcription, DNA-templated; GO:0010332,response to gamma radiation; GO:0006351,transcription, DNA-templated	ERCC3/RAD25/XPB C-terminal helicase
Cluster-30924.133494	RB	28.8839	1.65878	0.00922045	down	K04681 retinoblastoma-like protein 1 | (RefSeq) retinoblastoma-related protein 1-like isoform X2 (A)	retinoblastoma-related protein [Brassica juncea]	RecName: Full=Retinoblastoma-related protein 1; Short=AtRBR; Short=AtRBR1;	SubName: Full=Retinoblastoma-related protein {ECO:0000313|EMBL:AFJ64576.1};	Rb (Retinoblastoma tumor suppressor)-related protein	GO:0005829,cytosol; GO:0005634,nucleus; GO:0003677,DNA binding; GO:0008134,transcription factor binding; GO:0008356,asymmetric cell division; GO:0030154,cell differentiation; GO:0001708,cell fate specification; GO:0009567,double fertilization forming a zygote and endosperm; GO:0009553,embryo sac development; GO:0000082,G1/S transition of mitotic cell cycle; GO:0048229,gametophyte development; GO:…	Retinoblastoma-associated protein B domain
Cluster-30924.133976	bHLH	68.6019	0	0.0191489	down	K01354 oligopeptidase B [EC:3.4.21.83] | (RefSeq) protease 2 (A)	uncharacterized protein LOC106406516 [Brassica napus]	RecName: Full=Transcription factor BIM2; AltName: Full=BES1-interacting Myc-like protein 2; AltName: Full=Basic helix-loop-helix protein 102; Short=AtbHLH102; Short=bHLH 102; AltName: Full=Transcription factor EN 125; AltName: Full=bHLH transcription factor bHLH102;	SubName: Full=Uncharacterized protein {ECO:0000313|EnsemblPlants:Bo6g108540.1};	Predicted serine protease	GO:0005634,nucleus; GO:0003700,DNA-binding transcription factor activity; GO:0046983,protein dimerization activity; GO:0043565,sequence-specific DNA binding; GO:0006351,transcription, DNA-templated	Prolyl oligopeptidase, N-terminal beta-propeller domain
Cluster-30924.133977	bHLH	0	630.205	1.01485e-21	up	K01354 oligopeptidase B [EC:3.4.21.83] | (RefSeq) uncharacterized protein LOC111309190 (A)	uncharacterized protein LOC106354051 [Brassica napus]	RecName: Full=Transcription factor BIM2; AltName: Full=BES1-interacting Myc-like protein 2; AltName: Full=Basic helix-loop-helix protein 102; Short=AtbHLH102; Short=bHLH 102; AltName: Full=Transcription factor EN 125; AltName: Full=bHLH transcription factor bHLH102;	SubName: Full=Uncharacterized protein {ECO:0000313|EnsemblPlants:Bra004356.1-P};	Predicted serine protease	GO:0005634,nucleus; GO:0003700,DNA-binding transcription factor activity; GO:0046983,protein dimerization activity; GO:0043565,sequence-specific DNA binding; GO:0006351,transcription, DNA-templated	X-Pro dipeptidyl-peptidase (S15 family)
Cluster-30924.134030	C3H	49.8391	0.995271	7.56798e-06	down	K10260 F-box and WD-40 domain protein 7 | (RefSeq) zinc finger CCCH domain-containing protein 62-like isoform X1 (A)	PREDICTED: zinc finger CCCH domain-containing protein 59-like [Brassica oleracea var. oleracea]	RecName: Full=Zinc finger CCCH domain-containing protein 59; Short=AtC3H59; AltName: Full=Zinc finger CCCH domain and WD40 repeat-containing protein 3;	SubName: Full=Uncharacterized protein {ECO:0000313|EnsemblPlants:Bo4g140040.1};	Cdc4 and related F-box and WD-40 proteins	GO:0003677,DNA binding; GO:0046872,metal ion binding	Zinc-finger containing family
Cluster-30924.134034	bHLH	27.9516	0	9.05629e-06	down	K18486 heart-and neural crest derivatives-expressed protein 2 | (RefSeq) transcription factor bHLH27-like (A)	PREDICTED: transcription factor bHLH27 [Brassica rapa]	RecName: Full=Transcription factor bHLH27; AltName: Full=Basic helix-loop-helix protein 27; Short=AtbHLH27; Short=bHLH 27; AltName: Full=Transcription factor EN 42; AltName: Full=bHLH transcription factor bHLH027;	SubName: Full=BnaC07g42240D protein {ECO:0000313|EMBL:CDY46719.1};	--	GO:0005634,nucleus; GO:0003677,DNA binding; GO:0003700,DNA-binding transcription factor activity; GO:0046983,protein dimerization activity; GO:0006355,regulation of transcription, DNA-templated; GO:0006351,transcription, DNA-templated	--
Cluster-30924.134069	MYB-related	604.447	13.7853	0.00864626	down	K09566 peptidyl-prolyl isomerase G (cyclophilin G) [EC:5.2.1.8] | (RefSeq) uncharacterized LOC18589698 (A)	PREDICTED: DDT domain-containing protein DDB_G0282237 isoform X2 [Brassica rapa]	--	SubName: Full=Uncharacterized protein {ECO:0000313|EnsemblPlants:Bra007371.1-P};	--	GO:0003677,DNA binding	Myb/SANT-like DNA-binding domain
Cluster-30924.134070	MYB-related	7.32631	460.326	2.59733e-05	up	K09566 peptidyl-prolyl isomerase G (cyclophilin G) [EC:5.2.1.8] | (RefSeq) uncharacterized LOC18589698 (A)	PREDICTED: DDT domain-containing protein DDB_G0282237 isoform X2 [Brassica rapa]	--	SubName: Full=Uncharacterized protein {ECO:0000313|EnsemblPlants:Bra007371.1-P};	--	GO:0003677,DNA binding	Myb/SANT-like DNA-binding domain
Cluster-30924.134204	TRAF	0	197.426	5.69026e-15	up	K10523 speckle-type POZ protein | (RefSeq) BTB/POZ domain-containing protein At1g55760-like (A)	BnaA08g00310D [Brassica napus]	RecName: Full=BTB/POZ domain-containing protein At1g55760;	SubName: Full=BnaA08g00310D protein {ECO:0000313|EMBL:CDY42383.1};	Speckle-type POZ protein SPOP and related proteins with TRAF, MATH and BTB/POZ domains	GO:0005737,cytoplasm; GO:0019005,SCF ubiquitin ligase complex; GO:0031625,ubiquitin protein ligase binding; GO:0043161,proteasome-mediated ubiquitin-dependent protein catabolic process; GO:0042787,NA; GO:0030162,regulation of proteolysis	BTB/POZ domain
Cluster-30924.134502	GARP-G2-like	34.6238	0	3.36698e-05	down	K06236 collagen, type I, alpha | (RefSeq) hypothetical protein (A)	protein PHR1-LIKE 2 isoform X2 [Brassica napus]	RecName: Full=Protein PHR1-LIKE 2 {ECO:0000303|PubMed:26586833}; AltName: Full=Myb family transcription factor PHL2 {ECO:0000303|PubMed:26586833};	SubName: Full=BnaC01g30360D protein {ECO:0000313|EMBL:CDY46334.1};	--	GO:0005634,nucleus; GO:0003700,DNA-binding transcription factor activity; GO:0043565,sequence-specific DNA binding; GO:0016036,cellular response to phosphate starvation; GO:0010628,positive regulation of gene expression; GO:0006355,regulation of transcription, DNA-templated; GO:0006351,transcription, DNA-templated	Myb-like DNA-binding domain
Cluster-30924.134617	AP2/ERF-ERF	231.853	0	1.81159e-11	down	K09286 EREBP-like factor | (RefSeq) ethylene-responsive transcription factor 2-like (A)	ethylene-responsive transcription factor ERF109-like [Brassica napus]	RecName: Full=Ethylene-responsive transcription factor ERF109;	SubName: Full=BnaA03g52830D protein {ECO:0000313|EMBL:CDY45310.1};	--	GO:0005634,nucleus; GO:0003677,DNA binding; GO:0003700,DNA-binding transcription factor activity; GO:0051301,cell division; GO:0050832,defense response to fungus; GO:0009873,ethylene-activated signaling pathway; GO:0010087,phloem or xylem histogenesis; GO:0010200,response to chitin; GO:0006351,transcription, DNA-templated	AP2 domain
Cluster-30924.134656	C3H	0	202.715	2.60259e-15	up	K16225 probable WRKY transcription factor 52 | (RefSeq) disease resistance protein RRS1 (A)	disease resistance protein RRS1-like isoform X1 [Brassica napus]	RecName: Full=Probable WRKY transcription factor 16; AltName: Full=WRKY DNA-binding protein 16;	SubName: Full=Uncharacterized protein {ECO:0000313|EnsemblPlants:Bra013400.1-P};	--	GO:0005634,nucleus; GO:0005774,vacuolar membrane; GO:0043531,ADP binding; GO:0005524,ATP binding; GO:0003700,DNA-binding transcription factor activity; GO:0043565,sequence-specific DNA binding; GO:0006952,defense response; GO:0006351,transcription, DNA-templated	Zinc finger C-x8-C-x5-C-x3-H type (and similar)
Cluster-30924.134669	IWS1	48.4024	1.32703	6.58881e-05	down	--	probable mediator of RNA polymerase II transcription subunit 26b isoform X2 [Brassica napus]	RecName: Full=Probable mediator of RNA polymerase II transcription subunit 26b;	SubName: Full=Uncharacterized protein {ECO:0000313|EnsemblPlants:Bra028770.1-P};	--	GO:0070449,elongin complex; GO:0003746,translation elongation factor activity; GO:0006355,regulation of transcription, DNA-templated; GO:0006368,transcription elongation from RNA polymerase II promoter	HAP1 N-terminal conserved region
Cluster-30924.134919	SWI/SNF-SWI3	95.8066	0	3.18012e-08	down	K11450 lysine-specific histone demethylase 1A [EC:1.-.-.-] | (RefSeq) hypothetical protein (A)	PREDICTED: lysine-specific histone demethylase 1 homolog 3 [Brassica rapa]	RecName: Full=Lysine-specific histone demethylase 1 homolog 3; EC=1.-.-.-; AltName: Full=Flavin-containing amine oxidase domain-containing protein 3; AltName: Full=Protein LSD1-like 3;	SubName: Full=Uncharacterized protein {ECO:0000313|EnsemblPlants:Bra040571.1-P};	Amine oxidase	GO:0003677,DNA binding; GO:0016491,oxidoreductase activity; GO:0016569,covalent chromatin modification; GO:0006355,regulation of transcription, DNA-templated; GO:0006351,transcription, DNA-templated	Glucose inhibited division protein A
Cluster-30924.135092	PHD	245.787	0	6.73892e-15	down	K13105 proline-rich protein PRCC | (RefSeq) uncharacterized protein LOC106357622 isoform X1 (A)	uncharacterized protein LOC106436342 [Brassica napus]	--	SubName: Full=Uncharacterized protein {ECO:0000313|EnsemblPlants:Bra036726.1-P};	--	GO:0008270,zinc ion binding	Phorbol esters/diacylglycerol binding domain (C1 domain)
Cluster-30924.135098	AP2/ERF-ERF	6.39696	804.942	3.59529e-10	up	K14517 ethylene-responsive transcription factor 2 | (RefSeq) ethylene-responsive transcription factor 2-like (A)	BnaA06g35500D [Brassica napus]	RecName: Full=Ethylene-responsive transcription factor 2; Short=AtERF2; AltName: Full=Ethylene-responsive element-binding factor 2; Short=EREBP-2;	SubName: Full=BnaA06g35500D protein {ECO:0000313|EMBL:CDY33523.1};	--	GO:0005634,nucleus; GO:0003677,DNA binding; GO:0003700,DNA-binding transcription factor activity; GO:0051301,cell division; GO:0009873,ethylene-activated signaling pathway; GO:0009864,induced systemic resistance, jasmonic acid mediated signaling pathway; GO:0010087,phloem or xylem histogenesis; GO:0045893,positive regulation of transcription, DNA-templated; GO:0010200,response to chitin; GO:00063…	AP2 domain
Cluster-30924.135508	Tify	42.0239	0	0.000107672	down	--	PREDICTED: coiled-coil domain-containing protein 93 [Brassica rapa]	RecName: Full=Protein TIFY 8 {ECO:0000303|PubMed:17499004};	SubName: Full=Uncharacterized protein {ECO:0000313|EnsemblPlants:Bra011356.1-P};	Uncharacterized conserved protein	GO:0005634,nucleus; GO:0003714,transcription corepressor activity; GO:1903507,negative regulation of nucleic acid-templated transcription; GO:0031347,regulation of defense response; GO:2000022,regulation of jasmonic acid mediated signaling pathway; GO:0006355,regulation of transcription, DNA-templated; GO:0009611,response to wounding; GO:0006351,transcription, DNA-templated	Family of unknown function (DUF5469)
Cluster-30924.135514	B3	211.851	767.898	0.0110279	up	K20352 p24 family protein delta-1 | (RefSeq) transmembrane emp24 domain-containing protein p24delta9 (A)	BnaA09g29140D [Brassica napus]	RecName: Full=Transmembrane emp24 domain-containing protein p24delta9; AltName: Full=p24 family protein delta2c; Short=p24delta2c; AltName: Full=p24 family protein delta9; Short=p24delta9; Flags: Precursor;	SubName: Full=BnaA09g29140D protein {ECO:0000313|EMBL:CDY16180.1};	emp24/gp25L/p24 family of membrane trafficking proteins	GO:0005789,endoplasmic reticulum membrane; GO:0033116,endoplasmic reticulum-Golgi intermediate compartment membrane; GO:0032580,Golgi cisterna membrane; GO:0016021,integral component of membrane; GO:0015031,protein transport; GO:0016192,vesicle-mediated transport	B3 DNA binding domain
Cluster-30924.135563	TRAF	34.3451	0	2.44123e-06	down	K14508 regulatory protein NPR1 | (RefSeq) regulatory protein NPR3-like isoform X1 (A)	regulatory protein NPR3-like isoform X1 [Brassica napus]	RecName: Full=Regulatory protein NPR3; AltName: Full=BTB/POZ domain-containing protein NPR3;	SubName: Full=Uncharacterized protein {ECO:0000313|EnsemblPlants:Bra021949.1-P};	FOG: Ankyrin repeat	GO:0005737,cytoplasm; GO:0005634,nucleus; GO:0019005,SCF ubiquitin ligase complex; GO:1901149,salicylic acid binding; GO:0031625,ubiquitin protein ligase binding; GO:0009816,defense response to bacterium, incompatible interaction; GO:0009817,defense response to fungus, incompatible interaction; GO:0080185,effector dependent induction by symbiont of host immune response; GO:0043161,proteasome-medi…	Ankyrin repeat
Cluster-30924.135580	FAR1	112.436	0	7.20234e-08	down	K17604 zinc finger SWIM domain-containing protein 3 | (RefSeq) protein FAR1-RELATED SEQUENCE 6 (A)	PREDICTED: protein FAR-RED ELONGATED HYPOCOTYL 3 isoform X1 [Brassica rapa]	RecName: Full=Protein FAR-RED ELONGATED HYPOCOTYL 3;	SubName: Full=Uncharacterized protein {ECO:0000313|EnsemblPlants:Bra031330.1-P};	--	GO:0005634,nucleus; GO:0003700,DNA-binding transcription factor activity; GO:0008270,zinc ion binding; GO:0007623,circadian rhythm; GO:0010018,far-red light signaling pathway; GO:0042753,positive regulation of circadian rhythm; GO:0045893,positive regulation of transcription, DNA-templated; GO:0010017,red or far-red light signaling pathway; GO:0009585,red, far-red light phototransduction; GO:0010…	SWIM zinc finger
Cluster-30924.135629	Tify	142.789	16.1712	0.0187317	down	K13464 jasmonate ZIM domain-containing protein | (RefSeq) protein TIFY 11A-like (A)	BnaC08g48340D [Brassica napus]	RecName: Full=Protein TIFY 11A; AltName: Full=Jasmonate ZIM domain-containing protein 5;	SubName: Full=BnaC08g48340D protein {ECO:0000313|EMBL:CDY71875.1};	--	GO:0005634,nucleus; GO:0003714,transcription corepressor activity; GO:0006952,defense response; GO:1903507,negative regulation of nucleic acid-templated transcription; GO:0031347,regulation of defense response; GO:2000022,regulation of jasmonic acid mediated signaling pathway; GO:0006355,regulation of transcription, DNA-templated; GO:0009753,response to jasmonic acid; GO:0009611,response to wound…	tify domain
Cluster-30924.135640	TAZ	0	85.312	0.00956105	up	K04498 E1A/CREB-binding protein [EC:2.3.1.48] | (RefSeq) histone acetyltransferase HAC12-like (A)	histone acetyltransferase HAC12-like [Brassica napus]	RecName: Full=Histone acetyltransferase HAC12; EC=2.3.1.48 {ECO:0000250|UniProtKB:Q9C5X9};	SubName: Full=Uncharacterized protein {ECO:0000313|EnsemblPlants:Bra026708.1-P};	CREB binding protein/P300 and related TAZ Zn-finger proteins	GO:0005634,nucleus; GO:0004402,histone acetyltransferase activity; GO:0003712,transcription coregulator activity; GO:0008270,zinc ion binding; GO:0009908,flower development; GO:0006473,protein acetylation; GO:0006355,regulation of transcription, DNA-templated; GO:0006351,transcription, DNA-templated	PHD-finger
Cluster-30924.135685	B3-ARF	73.2062	0	3.94426e-11	down	K14486 auxin response factor | (RefSeq) auxin response factor 7-like (A)	PREDICTED: auxin response factor 2 [Brassica rapa]	RecName: Full=Auxin response factor 2; AltName: Full=ARF1-binding protein; Short=ARF1-BP; AltName: Full=Protein MEGAINTEGUMENTA;	RecName: Full=Auxin response factor {ECO:0000256|RuleBase:RU004561};	--	GO:0005634,nucleus; GO:0003700,DNA-binding transcription factor activity; GO:0043565,sequence-specific DNA binding; GO:0009734,auxin-activated signaling pathway; GO:0010227,floral organ abscission; GO:0010047,fruit dehiscence; GO:0010150,leaf senescence; GO:0008285,negative regulation of cell proliferation; GO:0045892,negative regulation of transcription, DNA-templated; GO:0048481,plant ovule dev…	B3 DNA binding domain
Cluster-30924.135693	bHLH	63.4657	0	3.43223e-08	down	K18878 BHLH transcription factor Upa20 | (RefSeq) Upa20; transcription factor bHLH137-like (A)	transcription factor bHLH77-like [Brassica napus]	RecName: Full=Transcription factor bHLH77; AltName: Full=Basic helix-loop-helix protein 77; Short=AtbHLH77; Short=bHLH 77; AltName: Full=Protein ACTIVATOR FOR CELL ELONGATION 3; AltName: Full=Transcription factor EN 87; AltName: Full=bHLH transcription factor bHLH077;	SubName: Full=BnaA05g13110D protein {ECO:0000313|EMBL:CDY08308.1};	--	GO:0005634,nucleus; GO:0003700,DNA-binding transcription factor activity; GO:0046983,protein dimerization activity; GO:0044212,transcription regulatory region DNA binding; GO:0006355,regulation of transcription, DNA-templated; GO:0006351,transcription, DNA-templated	Helix-loop-helix DNA-binding domain
Cluster-30924.135694	bHLH	29.6746	0	1.16754e-05	down	K18878 BHLH transcription factor Upa20 | (RefSeq) Upa20; transcription factor bHLH137-like (A)	transcription factor bHLH77-like [Brassica napus]	RecName: Full=Transcription factor bHLH77; AltName: Full=Basic helix-loop-helix protein 77; Short=AtbHLH77; Short=bHLH 77; AltName: Full=Protein ACTIVATOR FOR CELL ELONGATION 3; AltName: Full=Transcription factor EN 87; AltName: Full=bHLH transcription factor bHLH077;	SubName: Full=BnaA05g13110D protein {ECO:0000313|EMBL:CDY08308.1};	--	GO:0005634,nucleus; GO:0003700,DNA-binding transcription factor activity; GO:0046983,protein dimerization activity; GO:0044212,transcription regulatory region DNA binding; GO:0006355,regulation of transcription, DNA-templated; GO:0006351,transcription, DNA-templated	Helix-loop-helix DNA-binding domain
Cluster-30924.135854	BBR-BPC	0	68.854	1.20858e-06	up	K08835 serine/threonine-protein kinase OSR1/STK39 [EC:2.7.11.1] | (RefSeq) serine/threonine-protein kinase 24-like (A)	PREDICTED: protein BASIC PENTACYSTEINE2-like [Brassica rapa]	RecName: Full=Protein BASIC PENTACYSTEINE2; Short=AtBPC2; AltName: Full=GAGA-binding transcriptional activator BBR/BPC2;	SubName: Full=Uncharacterized protein {ECO:0000313|EnsemblPlants:Bra026813.1-P};	--	GO:0005634,nucleus; GO:0003700,DNA-binding transcription factor activity; GO:0043565,sequence-specific DNA binding; GO:0050793,regulation of developmental process; GO:0009723,response to ethylene; GO:0006351,transcription, DNA-templated	GAGA binding protein-like family
Cluster-30924.135992	MYB-related	30.9445	0	2.05968e-05	down	K09422 transcription factor MYB, plant | (RefSeq) transcription factor MYB106 (A)	transcription factor MYB106 [Brassica napus]	RecName: Full=Transcription factor MYB106 {ECO:0000305}; AltName: Full=Myb-related protein 106 {ECO:0000303|PubMed:11597504}; Short=AtMYB106 {ECO:0000303|PubMed:11597504}; AltName: Full=Transcription factor NOEK {ECO:0000303|PubMed:18805951};	SubName: Full=Uncharacterized protein {ECO:0000313|EnsemblPlants:Bra003801.1-P};	Transcription factor, Myb superfamily	GO:0005634,nucleus; GO:0003677,DNA binding; GO:0000902,cell morphogenesis; GO:0035017,cuticle pattern formation; GO:1901957,regulation of cutin biosynthetic process; GO:0006355,regulation of transcription, DNA-templated; GO:0006351,transcription, DNA-templated; GO:0010091,trichome branching	SLIDE
Cluster-30924.136038	AUX/IAA	255.233	586.616	0.000496277	up	K14484 auxin-responsive protein IAA | (RefSeq) auxin-responsive protein IAA26 isoform X1 (A)	PREDICTED: auxin-responsive protein IAA26 isoform X1 [Brassica rapa]	RecName: Full=Auxin-responsive protein IAA26; AltName: Full=Indoleacetic acid-induced protein 26; AltName: Full=Phytochrome-associated protein 1;	RecName: Full=Auxin-responsive protein {ECO:0000256|RuleBase:RU004549};	--	GO:0005634,nucleus; GO:0003700,DNA-binding transcription factor activity; GO:0009734,auxin-activated signaling pathway; GO:0009733,response to auxin; GO:0006351,transcription, DNA-templated	AUX/IAA family
Cluster-30924.136048	AP2/ERF-ERF	272.713	0	1.43782e-05	down	K09286 EREBP-like factor | (RefSeq) dehydration-responsive element-binding protein 1B-like (A)	dehydration-responsive element-binding protein 1B-like [Brassica napus]	RecName: Full=Dehydration-responsive element-binding protein 1B {ECO:0000303|PubMed:9707537}; Short=Protein DREB1B {ECO:0000303|PubMed:9707537}; AltName: Full=C-repeat/dehydration-responsive element-binding factor 1 {ECO:0000303|PubMed:9023378}; Short=C-repeat-binding factor 1 {ECO:0000303|PubMed:9023378}; Short=CRT/DRE-binding factor 1 {ECO:0000303|PubMed:9023378};	SubName: Full=CBF3 {ECO:0000313|EMBL:AHL44965.1};	--	GO:0005634,nucleus; GO:0003677,DNA binding; GO:0003700,DNA-binding transcription factor activity; GO:0009631,cold acclimation; GO:0045893,positive regulation of transcription, DNA-templated; GO:0009409,response to cold; GO:0006351,transcription, DNA-templated	Protein of unknown function (DUF3834)
Cluster-30924.136155	MYB-related	188.178	0	1.29362e-05	down	K11314 transcriptional adapter 2-alpha | (RefSeq) transcriptional adapter ADA2b-like isoform X1 (A)	transcriptional adapter ADA2b-like isoform X2 [Brassica napus]	RecName: Full=Transcriptional adapter ADA2b; Short=AtADA2b; AltName: Full=Protein PROPORZ 1;	RecName: Full=Transcriptional adapter {ECO:0000256|PIRNR:PIRNR025024};	Histone acetyltransferase complex SAGA/ADA, subunit ADA2	GO:0005634,nucleus; GO:0003682,chromatin binding; GO:0003677,DNA binding; GO:0003700,DNA-binding transcription factor activity; GO:0003713,transcription coactivator activity; GO:0008270,zinc ion binding; GO:0006338,chromatin remodeling; GO:0009631,cold acclimation; GO:0016573,histone acetylation; GO:0035066,positive regulation of histone acetylation; GO:0042127,regulation of cell proliferation; G…	C1 domain
Cluster-30924.136156	MYB-related	32.9441	0	5.23938e-07	down	K11314 transcriptional adapter 2-alpha | (RefSeq) transcriptional adapter ADA2b-like (A)	transcriptional adapter ADA2b-like [Brassica napus]	RecName: Full=Transcriptional adapter ADA2b; Short=AtADA2b; AltName: Full=Protein PROPORZ 1;	RecName: Full=Transcriptional adapter {ECO:0000256|PIRNR:PIRNR025024};	Histone acetyltransferase complex SAGA/ADA, subunit ADA2	GO:0005634,nucleus; GO:0003682,chromatin binding; GO:0003677,DNA binding; GO:0003700,DNA-binding transcription factor activity; GO:0003713,transcription coactivator activity; GO:0008270,zinc ion binding; GO:0006338,chromatin remodeling; GO:0009631,cold acclimation; GO:0016573,histone acetylation; GO:0035066,positive regulation of histone acetylation; GO:0042127,regulation of cell proliferation; G…	C1 domain
Cluster-30924.136274	LOB	101.208	0	1.18426e-11	down	K13944 LOB domain-containing protein 16 | (RefSeq) LOB domain-containing protein 16-like (A)	LOB domain-containing protein 25 [Brassica napus]	RecName: Full=LOB domain-containing protein 25; AltName: Full=ASYMMETRIC LEAVES 2-like protein 3; Short=AS2-like protein 3;	SubName: Full=Transcription factor LBD25a {ECO:0000313|EMBL:ATI23623.1};	--	--	Lateral organ boundaries (LOB) domain
Cluster-30924.136374	AUX/IAA	0	388.138	3.88254e-18	up	K14486 auxin response factor | (RefSeq) auxin response factor 18 (A)	auxin response factor 2-like [Brassica napus]	RecName: Full=Auxin response factor 2; AltName: Full=ARF1-binding protein; Short=ARF1-BP; AltName: Full=Protein MEGAINTEGUMENTA;	RecName: Full=Auxin response factor {ECO:0000256|RuleBase:RU004561};	--	GO:0005634,nucleus; GO:0003700,DNA-binding transcription factor activity; GO:0043565,sequence-specific DNA binding; GO:0009734,auxin-activated signaling pathway; GO:0010227,floral organ abscission; GO:0010047,fruit dehiscence; GO:0010150,leaf senescence; GO:0008285,negative regulation of cell proliferation; GO:0045892,negative regulation of transcription, DNA-templated; GO:0048481,plant ovule dev…	AUX/IAA family
Cluster-30924.13656	HB-HD-ZIP	0	130.338	4.56661e-12	up	K09338 homeobox-leucine zipper protein | (RefSeq) homeobox-leucine zipper protein ATHB-13 (A)	homeobox-leucine zipper protein ATHB-13 [Brassica napus]	RecName: Full=Homeobox-leucine zipper protein ATHB-13; AltName: Full=HD-ZIP protein ATHB-13; AltName: Full=Homeodomain transcription factor ATHB-13;	SubName: Full=Uncharacterized protein {ECO:0000313|EnsemblPlants:Bra003980.1-P};	Transcription factor HEX, contains HOX and HALZ domains	GO:0005634,nucleus; GO:0003700,DNA-binding transcription factor activity; GO:0043565,sequence-specific DNA binding; GO:0048826,cotyledon morphogenesis; GO:0009965,leaf morphogenesis; GO:0080022,primary root development; GO:0009744,response to sucrose; GO:0006351,transcription, DNA-templated	Nuclear receptor-binding factor 2, autophagy regulator
Cluster-30924.136594	MADS-M-type	36.8193	0	0.000145744	down	K09260 MADS-box transcription enhancer factor 2A | (RefSeq) MADS-box protein SVP-like (A)	MADS-box protein AGL24 isoform X2 [Brassica napus]	RecName: Full=MADS-box protein AGL24; AltName: Full=Protein AGAMOUS-LIKE 24;	SubName: Full=MADS-box protein AGL24 {ECO:0000313|EMBL:AFM77899.1};	MADS box transcription factor	GO:0005737,cytoplasm; GO:0005634,nucleus; GO:0003700,DNA-binding transcription factor activity; GO:0046982,protein heterodimerization activity; GO:0000977,RNA polymerase II regulatory region sequence-specific DNA binding; GO:0043565,sequence-specific DNA binding; GO:0030154,cell differentiation; GO:0048438,floral whorl development; GO:0010077,maintenance of inflorescence meristem identity; GO:004…	SRF-type transcription factor (DNA-binding and dimerisation domain)
Cluster-30924.136697	AP2/ERF-ERF	385.376	0	0.00184677	down	K09286 EREBP-like factor | (RefSeq) dehydration-responsive element-binding protein 1A-like (A)	PREDICTED: dehydration-responsive element-binding protein 1F-like [Brassica rapa]	RecName: Full=Dehydration-responsive element-binding protein 1F; Short=Protein DREB1F;	SubName: Full=CBF6C {ECO:0000313|EMBL:AHL44970.1};	--	GO:0005634,nucleus; GO:0003700,DNA-binding transcription factor activity; GO:0043565,sequence-specific DNA binding; GO:0044212,transcription regulatory region DNA binding; GO:0019760,glucosinolate metabolic process; GO:0010371,regulation of gibberellin biosynthetic process; GO:0048510,regulation of timing of transition from vegetative to reproductive phase; GO:0051510,regulation of unidimensional…	AP2 domain
Cluster-30924.136825	C2C2-GATA	0	485.332	3.85358e-20	up	K21630 GATA-type zinc finger protein 1 | (RefSeq) GATA transcription factor 11-like (A)	GATA transcription factor 11-like [Brassica napus]	RecName: Full=GATA transcription factor 11;	SubName: Full=Uncharacterized protein {ECO:0000313|EnsemblPlants:Bra011956.1-P};	GATA-4/5/6 transcription factors	GO:0005634,nucleus; GO:0005667,transcription factor complex; GO:0003682,chromatin binding; GO:0003700,DNA-binding transcription factor activity; GO:0000977,RNA polymerase II regulatory region sequence-specific DNA binding; GO:0001085,RNA polymerase II transcription factor binding; GO:0001228,DNA-binding transcription activator activity, RNA polymerase II-specific; GO:0008270,zinc ion binding; GO:…	GATA zinc finger
Cluster-30924.136844	TRAF	147.369	0	9.03355e-07	down	K14508 regulatory protein NPR1 | (RefSeq) regulatory protein NPR5 (A)	regulatory protein NPR5 [Brassica napus]	RecName: Full=Regulatory protein NPR5; AltName: Full=BTB/POZ domain-containing protein NPR5; AltName: Full=Protein BLADE ON PETIOLE 2;	SubName: Full=Uncharacterized protein {ECO:0000313|EnsemblPlants:Bra016938.1-P};	FOG: Ankyrin repeat	GO:0005737,cytoplasm; GO:0005634,nucleus; GO:0019005,SCF ubiquitin ligase complex; GO:0031625,ubiquitin protein ligase binding; GO:0010434,bract formation; GO:0010582,floral meristem determinacy; GO:0010227,floral organ abscission; GO:0048439,flower morphogenesis; GO:0009864,induced systemic resistance, jasmonic acid mediated signaling pathway; GO:0010254,nectary development; GO:0009944,polarity …	Ankyrin repeats (many copies)
Cluster-30924.136870	RWP-RK	42.1478	0	2.9084e-05	down	K03028 26S proteasome regulatory subunit N1 | (RefSeq) LOW QUALITY PROTEIN: protein NLP2-like (A)	PREDICTED: protein NLP6 isoform X1 [Brassica rapa]	RecName: Full=Protein NLP6; Short=AtNLP6; AltName: Full=NIN-like protein 6; AltName: Full=Nodule inception protein-like protein 6;	SubName: Full=Uncharacterized protein {ECO:0000313|EnsemblPlants:Bra040914.1-P};	--	GO:0005634,nucleus; GO:0003677,DNA binding; GO:0003700,DNA-binding transcription factor activity; GO:0006351,transcription, DNA-templated	PB1 domain
Cluster-30924.13691	C2C2-GATA	0.341747	88.1631	5.10096e-07	up	K21444 poly(rC)-binding protein 3/4 | (RefSeq) KH domain-containing protein HEN4 isoform X1 (A)	PREDICTED: GATA transcription factor 28 [Brassica oleracea var. oleracea]	RecName: Full=GATA transcription factor 28; AltName: Full=Protein TIFY 2A; AltName: Full=ZIM-like 2 protein;	SubName: Full=Uncharacterized protein {ECO:0000313|EnsemblPlants:Bo3g181450.1};	GATA-4/5/6 transcription factors	GO:0005634,nucleus; GO:0005667,transcription factor complex; GO:0003682,chromatin binding; GO:0000977,RNA polymerase II regulatory region sequence-specific DNA binding; GO:0001085,RNA polymerase II transcription factor binding; GO:0043565,sequence-specific DNA binding; GO:0001228,DNA-binding transcription activator activity, RNA polymerase II-specific; GO:0008270,zinc ion binding; GO:0030154,cell…	Divergent CCT motif
Cluster-30924.137226	PHD	0	95.5569	7.07797e-12	up	K00232 acyl-CoA oxidase [EC:1.3.3.6] | (RefSeq) uncharacterized protein LOC107952742 isoform X1 (A)	uncharacterized protein LOC106391486 [Brassica napus]	RecName: Full=Increased DNA methylation 1 {ECO:0000303|PubMed:22700931}; AltName: Full=Histone H3 acetyltransferase IDM1 {ECO:0000305}; EC=2.3.1.- {ECO:0000255|PROSITE-ProRule:PRU00532}; AltName: Full=Protein ROS4 {ECO:0000303|PubMed:22733760}; AltName: Full=Repressor of silencing 4 {ECO:0000303|PubMed:22733760};	SubName: Full=BnaA04g21080D protein {ECO:0000313|EMBL:CDY63985.1};	--	GO:0005634,nucleus; GO:0009506,plasmodesma; GO:0010385,double-stranded methylated DNA binding; GO:0004402,histone acetyltransferase activity; GO:0042393,histone binding; GO:0046872,metal ion binding; GO:0044154,histone H3-K14 acetylation; GO:0043971,histone H3-K18 acetylation; GO:0043972,histone H3-K23 acetylation; GO:0044030,regulation of DNA methylation; GO:0006355,regulation of transcription, …	PHD-finger
Cluster-30924.137649	AP2/ERF-ERF	24.5834	0	7.35639e-06	down	K09285 AP2-like factor, ANT lineage | (RefSeq) AP2-like ethylene-responsive transcription factor AIL5 (A)	BnaA02g08130D [Brassica napus]	RecName: Full=AP2-like ethylene-responsive transcription factor AIL5; AltName: Full=Protein AINTEGUMENTA-LIKE 5;	SubName: Full=BnaA02g08130D protein {ECO:0000313|EMBL:CDY47943.1};	--	GO:0005634,nucleus; GO:0003677,DNA binding; GO:0003700,DNA-binding transcription factor activity; GO:0060774,auxin mediated signaling pathway involved in phyllotactic patterning; GO:0009873,ethylene-activated signaling pathway; GO:0010311,lateral root formation; GO:0060772,leaf phyllotactic patterning; GO:0060771,phyllotactic patterning; GO:0040019,positive regulation of embryonic development; GO…	AP2 domain
Cluster-30924.137852	bZIP	196.356	0	9.07079e-16	down	K20557 transcription factor VIP1 | (RefSeq) LOW QUALITY PROTEIN: transcription factor VIP1 (A)	BnaA05g11370D [Brassica napus]	RecName: Full=Probable transcription factor PosF21; AltName: Full=bZIP transcription factor 59; Short=AtbZIP59;	SubName: Full=BnaA05g11370D protein {ECO:0000313|EMBL:CDY10799.1};	--	GO:0005737,cytoplasm; GO:0005829,cytosol; GO:0005634,nucleus; GO:0003677,DNA binding; GO:0003700,DNA-binding transcription factor activity; GO:0006351,transcription, DNA-templated	HAP1 N-terminal conserved region
Cluster-30924.138512	HB-HD-ZIP	48.7992	325.174	2.243e-15	up	K09338 homeobox-leucine zipper protein | (RefSeq) homeobox-leucine zipper protein ATHB-6-like (A)	BnaA04g12890D [Brassica napus]	RecName: Full=Homeobox-leucine zipper protein ATHB-6; AltName: Full=HD-ZIP protein ATHB-6; AltName: Full=Homeodomain transcription factor ATHB-6;	SubName: Full=BnaA04g12890D protein {ECO:0000313|EMBL:CDY25597.1};	Transcription factor HEX, contains HOX and HALZ domains	GO:0005634,nucleus; GO:0003677,DNA binding; GO:0003700,DNA-binding transcription factor activity; GO:0043565,sequence-specific DNA binding; GO:0009738,abscisic acid-activated signaling pathway; GO:0009788,negative regulation of abscisic acid-activated signaling pathway; GO:0045893,positive regulation of transcription, DNA-templated; GO:0009414,response to water deprivation; GO:0006351,transcripti…	Central kinetochore-associated
Cluster-30924.138555	WRKY	30.5213	0	5.63904e-05	down	K21596 calmodulin-binding transcription activator | (RefSeq) protein WVD2-like 2 (A)	PREDICTED: probable WRKY transcription factor 74 isoform X1 [Brassica rapa]	RecName: Full=Probable WRKY transcription factor 74; AltName: Full=WRKY DNA-binding protein 74;	SubName: Full=Uncharacterized protein {ECO:0000313|EnsemblPlants:Bra010005.1-P};	--	GO:0005634,nucleus; GO:0005516,calmodulin binding; GO:0003700,DNA-binding transcription factor activity; GO:0043565,sequence-specific DNA binding; GO:0006351,transcription, DNA-templated	--
Cluster-30924.138771	bHLH	20.1594	217.189	2.72154e-05	up	K13422 transcription factor MYC2 | (RefSeq) hypothetical protein (A)	PREDICTED: transcription factor bHLH93-like [Brassica rapa]	RecName: Full=Transcription factor bHLH93; AltName: Full=Basic helix-loop-helix protein 93; Short=AtbHLH93; Short=bHLH 93; AltName: Full=Transcription factor EN 47; AltName: Full=bHLH transcription factor bHLH093;	SubName: Full=Uncharacterized protein {ECO:0000313|EnsemblPlants:Bra031852.1-P};	--	GO:0005634,nucleus; GO:0003677,DNA binding; GO:0003700,DNA-binding transcription factor activity; GO:0046983,protein dimerization activity; GO:0045487,gibberellin catabolic process; GO:0007275,multicellular organism development; GO:0010371,regulation of gibberellin biosynthetic process; GO:0006351,transcription, DNA-templated	Helix-loop-helix DNA-binding domain
Cluster-30924.138870	C2C2-Dof	15.8465	89.9433	0.00460566	up	K20043 clathrin coat assembly protein AP180 | (RefSeq) putative clathrin assembly protein At5g35200 (A)	dof zinc finger protein DOF5.4-like [Brassica napus]	RecName: Full=Dof zinc finger protein DOF5.4; Short=AtDOF5.4; AltName: Full=OBF-binding protein 4;	SubName: Full=Uncharacterized protein {ECO:0000313|EnsemblPlants:Bra029352.1-P};	--	GO:0005634,nucleus; GO:0003700,DNA-binding transcription factor activity; GO:0046872,metal ion binding; GO:0044212,transcription regulatory region DNA binding; GO:0006355,regulation of transcription, DNA-templated; GO:0006351,transcription, DNA-templated	Dof domain, zinc finger
Cluster-30924.138982	bZIP	76.6775	0.386057	7.18577e-07	down	K16241 transcription factor HY5 | (RefSeq) transcription factor HY5 (A)	PREDICTED: transcription factor HY5-like [Brassica rapa]	RecName: Full=Transcription factor HY5; AltName: Full=Protein LONG HYPOCOTYL 5; AltName: Full=bZIP transcription factor 56; Short=AtbZIP56;	SubName: Full=Uncharacterized protein {ECO:0000313|EnsemblPlants:Bra023317.1-P};	Transcriptional activator FOSB/c-Fos and related bZIP transcription factors	GO:0005634,nucleus; GO:0032993,protein-DNA complex; GO:0003677,DNA binding; GO:0003700,DNA-binding transcription factor activity; GO:0003690,double-stranded DNA binding; GO:0000977,RNA polymerase II regulatory region sequence-specific DNA binding; GO:0043565,sequence-specific DNA binding; GO:0044212,transcription regulatory region DNA binding; GO:0009738,abscisic acid-activated signaling pathway;…	Phlebovirus nonstructural protein NS-M
Cluster-30924.139192	MADS-M-type	56.3165	6.55182	0.0120762	down	K03217 YidC/Oxa1 family membrane protein insertase | (RefSeq) mitochondrial inner membrane protein OXA1-like (A)	BnaUnng02030D [Brassica napus]	RecName: Full=Agamous-like MADS-box protein AGL18;	SubName: Full=BnaUnng02030D protein {ECO:0000313|EMBL:CDY67194.1};	MADS box transcription factor	GO:0005634,nucleus; GO:0003700,DNA-binding transcription factor activity; GO:0046983,protein dimerization activity; GO:0000977,RNA polymerase II regulatory region sequence-specific DNA binding; GO:0009908,flower development; GO:0009910,negative regulation of flower development; GO:0048577,negative regulation of short-day photoperiodism, flowering; GO:0009555,pollen development; GO:0045944,positiv…	SRF-type transcription factor (DNA-binding and dimerisation domain)
Cluster-30924.139232	MYB-related	56.6622	0	2.51315e-09	down	K08869 aarF domain-containing kinase | (RefSeq) predicted protein (A)	BnaAnng15540D [Brassica napus]	RecName: Full=Transcription factor KUA1 {ECO:0000303|PubMed:24806884}; AltName: Full=Myb-related protein H {ECO:0000303|PubMed:23888064}; Short=AtMYBH {ECO:0000303|PubMed:23888064}; Short=AtMYBS3 {ECO:0000303|PubMed:25920996}; Short=MYBS3-homolg protein {ECO:0000303|PubMed:25920996}; AltName: Full=Protein KUODA1 {ECO:0000303|PubMed:24806884};	SubName: Full=Uncharacterized protein {ECO:0000313|EnsemblPlants:Bo1g051550.1};	--	GO:0005634,nucleus; GO:0003700,DNA-binding transcription factor activity; GO:0000976,transcription regulatory region sequence-specific DNA binding; GO:0008270,zinc ion binding; GO:0010252,auxin homeostasis; GO:0048527,lateral root development; GO:0048366,leaf development; GO:0010150,leaf senescence; GO:2000469,negative regulation of peroxidase activity; GO:0000122,negative regulation of transcrip…	Myb-like DNA-binding domain
Cluster-30924.139316	C2C2-GATA	89.8148	221.385	0.000443847	up	K21630 GATA-type zinc finger protein 1 | (RefSeq) GATA transcription factor 5 (A)	PREDICTED: erythroid transcription factor isoform X1 [Brassica rapa]	RecName: Full=GATA transcription factor 6;	RecName: Full=GATA transcription factor {ECO:0000256|PIRNR:PIRNR016992};	GATA-4/5/6 transcription factors	GO:0005634,nucleus; GO:0005667,transcription factor complex; GO:0003682,chromatin binding; GO:0003700,DNA-binding transcription factor activity; GO:0000977,RNA polymerase II regulatory region sequence-specific DNA binding; GO:0001085,RNA polymerase II transcription factor binding; GO:0001228,DNA-binding transcription activator activity, RNA polymerase II-specific; GO:0008270,zinc ion binding; GO:…	Nuclear RNA-splicing-associated protein
Cluster-30924.139504	SNF2	474.719	218.676	2.48236e-05	down	K11647 SWI/SNF-related matrix-associated actin-dependent regulator of chromatin subfamily A member 2/4 [EC:3.6.4.-] | (RefSeq) ATP-dependent helicase BRM-like isoform X1 (A)	ATP-dependent helicase BRM-like isoform X2 [Brassica napus]	RecName: Full=ATP-dependent helicase BRM {ECO:0000303|PubMed:15371304}; EC=3.6.4.12; AltName: Full=Protein BRAHMA {ECO:0000303|PubMed:15371304}; Short=AtBRM {ECO:0000303|PubMed:15371304}; AltName: Full=Protein CHROMATIN REMODELING 2 {ECO:0000303|PubMed:16547115}; Short=AtCHR2 {ECO:0000303|PubMed:16547115};	SubName: Full=Uncharacterized protein {ECO:0000313|EnsemblPlants:Bo3g039060.1};	Chromatin remodeling complex SWI/SNF, component SWI2 and related ATPases (DNA/RNA helicase superfamily)	GO:0005829,cytosol; GO:0005634,nucleus; GO:0005524,ATP binding; GO:0003682,chromatin binding; GO:0003677,DNA binding; GO:0008094,DNA-dependent ATPase activity; GO:0004386,helicase activity; GO:0043044,ATP-dependent chromatin remodeling; GO:0016569,covalent chromatin modification; GO:0007275,multicellular organism development; GO:0010199,organ boundary specification between lateral organs and the …	Helicase conserved C-terminal domain
Cluster-30924.139550	MYB-related	97.4472	0	2.10077e-11	down	--	mucin-2 [Brassica napus]	--	SubName: Full=BnaA09g14920D protein {ECO:0000313|EMBL:CDY39910.1};	--	GO:0003677,DNA binding	--
Cluster-30924.139576	Others	105.55	0	0.00937199	down	K12128 pseudo-response regulator 9 | (RefSeq) two-component response regulator-like APRR9 (A)	PREDICTED: two-component response regulator-like APRR9 isoform X1 [Brassica rapa]	RecName: Full=Two-component response regulator-like APRR9; AltName: Full=Pseudo-response regulator 9;	SubName: Full=BnaC04g51630D protein {ECO:0000313|EMBL:CDY27522.1};	GATA-4/5/6 transcription factors	GO:0005634,nucleus; GO:0003677,DNA binding; GO:0007623,circadian rhythm; GO:0045892,negative regulation of transcription, DNA-templated; GO:0000160,phosphorelay signal transduction system; GO:0010017,red or far-red light signaling pathway; GO:0006355,regulation of transcription, DNA-templated; GO:0006351,transcription, DNA-templated	Response regulator receiver domain
Cluster-30924.139730	NAC	114.828	0	5.42967e-08	down	K00521 ferric-chelate reductase [EC:1.16.1.7] | (RefSeq) ferric reduction oxidase 7, chloroplastic-like (A)	PREDICTED: NAC domain-containing protein 91 isoform X2 [Brassica rapa]	RecName: Full=NAC domain-containing protein 91 {ECO:0000303|PubMed:15029955}; Short=ANAC091 {ECO:0000303|PubMed:15029955}; AltName: Full=TCV-interacting protein {ECO:0000303|PubMed:11041886};	SubName: Full=Uncharacterized protein {ECO:0000313|EnsemblPlants:Bra036520.1-P};	--	GO:0012505,endomembrane system; GO:0016021,integral component of membrane; GO:0005634,nucleus; GO:0003677,DNA binding; GO:0003700,DNA-binding transcription factor activity; GO:0003713,transcription coactivator activity; GO:0044212,transcription regulatory region DNA binding; GO:0051607,defense response to virus; GO:0002230,positive regulation of defense response to virus by host; GO:0002237,respo…	No apical meristem (NAM) protein
Cluster-30924.139796	SBP	43.6434	0	0.0002352	down	K13415 protein brassinosteroid insensitive 1 [EC:2.7.10.1 2.7.11.1] | (RefSeq) uncharacterized LOC103401427 (A)	PREDICTED: squamosa promoter-binding-like protein 15 isoform X1 [Brassica rapa]	RecName: Full=Squamosa promoter-binding-like protein 15;	SubName: Full=Uncharacterized protein {ECO:0000313|EnsemblPlants:Bra014599.1-P};	--	GO:0005634,nucleus; GO:0003677,DNA binding; GO:0003700,DNA-binding transcription factor activity; GO:0046872,metal ion binding; GO:0048653,anther development; GO:0042127,regulation of cell proliferation; GO:0008361,regulation of cell size; GO:0006355,regulation of transcription, DNA-templated; GO:0006351,transcription, DNA-templated; GO:0010228,vegetative to reproductive phase transition of meris…	SBP domain
Cluster-30924.139847	MYB-related	65.7729	0	1.33898e-09	down	K21773 protein lin-9 | (RefSeq) protein ALWAYS EARLY 2-like isoform X1 (A)	protein ALWAYS EARLY 1-like isoform X2 [Brassica napus]	RecName: Full=Protein ALWAYS EARLY 1; Short=AtALY1;	SubName: Full=Uncharacterized protein {ECO:0000313|EnsemblPlants:Bra009950.1-P};	Retinoblastoma pathway protein LIN-9/chromatin-associated protein Aly	GO:0005634,nucleus; GO:0017053,transcriptional repressor complex; GO:0003677,DNA binding; GO:0007049,cell cycle; GO:0006351,transcription, DNA-templated	Myb-like DNA-binding domain
Cluster-30924.140148	NAC	107.333	0	3.271e-06	down	K00521 ferric-chelate reductase [EC:1.16.1.7] | (RefSeq) ferric reduction oxidase 7, chloroplastic-like (A)	PREDICTED: NAC domain-containing protein 90 [Brassica rapa]	RecName: Full=NAC domain-containing protein 90; Short=ANAC090;	SubName: Full=Uncharacterized protein {ECO:0000313|EnsemblPlants:Bra020188.1-P};	--	GO:0005634,nucleus; GO:0003677,DNA binding; GO:0003700,DNA-binding transcription factor activity; GO:0006351,transcription, DNA-templated	No apical meristem (NAM) protein
Cluster-30924.140949	Alfin-like	0	32.3139	8.09468e-07	up	K00521 ferric-chelate reductase [EC:1.16.1.7] | (RefSeq) ferric reduction oxidase 6-like isoform X1 (A)	PREDICTED: PHD finger protein ALFIN-LIKE 2 [Brassica rapa]	RecName: Full=PHD finger protein ALFIN-LIKE 2; Short=Protein AL2; Contains: RecName: Full=PHD finger protein ALFIN-LIKE 2, N-terminally processed;	SubName: Full=Uncharacterized protein {ECO:0000313|EnsemblPlants:Bra001393.1-P};	Uncharacterized PHD Zn-finger protein	GO:0005829,cytosol; GO:0005634,nucleus; GO:0042393,histone binding; GO:0046872,metal ion binding; GO:0016569,covalent chromatin modification; GO:0006355,regulation of transcription, DNA-templated; GO:0006351,transcription, DNA-templated	KIAA1045 RING finger
Cluster-30924.141047	C3H	0	35.3759	1.84416e-07	up	K23048 RING finger protein unkempt | (RefSeq) zinc finger CCCH domain-containing protein 43-like isoform X1 (A)	PREDICTED: zinc finger CCCH domain-containing protein 34-like [Brassica rapa]	RecName: Full=Zinc finger CCCH domain-containing protein 34; Short=AtC3H34; AltName: Full=Zinc finger CCCH domain-containing protein ZFN-like 2;	SubName: Full=Uncharacterized protein {ECO:0000313|EnsemblPlants:Bra001196.1-P};	CCCH-type Zn-finger protein	GO:0005634,nucleus; GO:0003677,DNA binding; GO:0046872,metal ion binding; GO:0003729,mRNA binding	RNA-binding, Nab2-type zinc finger
Cluster-30924.141079	ARID	42.8854	0	0.000232725	down	--	PREDICTED: AT-rich interactive domain-containing protein 6-like [Brassica rapa]	RecName: Full=AT-rich interactive domain-containing protein 6; Short=ARID domain-containing protein 6;	SubName: Full=Uncharacterized protein {ECO:0000313|EnsemblPlants:Bra016443.1-P};	DNA-binding proteins Bright/BRCAA1/RBP1 and related proteins containing BRIGHT domain	GO:0005634,nucleus; GO:0003700,DNA-binding transcription factor activity; GO:0000977,RNA polymerase II regulatory region sequence-specific DNA binding; GO:0043565,sequence-specific DNA binding; GO:0001228,DNA-binding transcription activator activity, RNA polymerase II-specific; GO:0019760,glucosinolate metabolic process; GO:0006355,regulation of transcription, DNA-templated	Hsp20/alpha crystallin family
Cluster-30924.141176	HB-other	10.1851	51.2299	0.00184812	up	K09338 homeobox-leucine zipper protein | (RefSeq) homeobox-leucine zipper protein REVOLUTA-like isoform X1 (A)	PREDICTED: homeobox-leucine zipper protein REVOLUTA-like isoform X1 [Brassica rapa]	RecName: Full=Homeobox-leucine zipper protein REVOLUTA; AltName: Full=HD-ZIP protein REV; AltName: Full=Homeodomain transcription factor REV; AltName: Full=Protein AMPHIVASAL VASCULAR BUNDLE 1; AltName: Full=Protein INTERFASCICULAR FIBERLESS 1;	SubName: Full=Uncharacterized protein {ECO:0000313|EnsemblPlants:Bo3g128750.1};	--	GO:0005634,nucleus; GO:0003700,DNA-binding transcription factor activity; GO:0008289,lipid binding; GO:0043565,sequence-specific DNA binding; GO:0044212,transcription regulatory region DNA binding; GO:0030154,cell differentiation; GO:0009855,determination of bilateral symmetry; GO:0010014,meristem initiation; GO:0009944,polarity specification of adaxial/abaxial axis; GO:0009956,radial pattern for…	START domain
Cluster-30924.141190	Trihelix	0	55.8745	0.0157847	up	--	PREDICTED: trihelix transcription factor GT-3b-like [Brassica rapa]	RecName: Full=Trihelix transcription factor GT-3b; AltName: Full=Transcription factor GT-1-like; AltName: Full=Trihelix DNA-binding protein GT-3b;	SubName: Full=Uncharacterized protein {ECO:0000313|EnsemblPlants:Bra000046.1-P};	Transcription factor GT-2 and related proteins, contains trihelix DNA-binding/SANT domain	GO:0016592,mediator complex; GO:0005730,nucleolus; GO:0005634,nucleus; GO:0003700,DNA-binding transcription factor activity; GO:0000981,DNA-binding transcription factor activity, RNA polymerase II-specific; GO:0043565,sequence-specific DNA binding; GO:0006355,regulation of transcription, DNA-templated; GO:0006351,transcription, DNA-templated	--
Cluster-30924.141191	Trihelix	424.433	118.939	0.00194096	down	--	PREDICTED: trihelix transcription factor GT-3b-like [Brassica rapa]	RecName: Full=Trihelix transcription factor GT-3b; AltName: Full=Transcription factor GT-1-like; AltName: Full=Trihelix DNA-binding protein GT-3b;	SubName: Full=Uncharacterized protein {ECO:0000313|EnsemblPlants:Bra000046.1-P};	Transcription factor GT-2 and related proteins, contains trihelix DNA-binding/SANT domain	GO:0016592,mediator complex; GO:0005730,nucleolus; GO:0005634,nucleus; GO:0003700,DNA-binding transcription factor activity; GO:0000981,DNA-binding transcription factor activity, RNA polymerase II-specific; GO:0043565,sequence-specific DNA binding; GO:0006355,regulation of transcription, DNA-templated; GO:0006351,transcription, DNA-templated	Alcohol dehydrogenase transcription factor Myb/SANT-like
Cluster-30924.141247	HMG	0	49.5411	0.0186394	up	K11296 high mobility group protein B3 | (RefSeq) high mobility group B protein 7-like (A)	high mobility group B protein 7-like [Brassica napus]	RecName: Full=High mobility group B protein 7; AltName: Full=Nucleosome/chromatin assembly factor group D 07; Short=Nucleosome/chromatin assembly factor group D 7; AltName: Full=Protein NUCLEAR FUSION DEFECTIVE 7 {ECO:0000303|PubMed:16698901};	SubName: Full=Uncharacterized protein {ECO:0000313|EnsemblPlants:Bra009681.1-P};	HMG box-containing protein	GO:0005634,nucleus; GO:0003677,DNA binding; GO:0003700,DNA-binding transcription factor activity; GO:0000741,karyogamy; GO:0010197,polar nucleus fusion	HMG-box domain
Cluster-30924.141274	MYB-related	126.473	0	1.00591e-10	down	K09422 transcription factor MYB, plant | (RefSeq) transcription factor MYB41-like (A)	PREDICTED: myb-related protein 308-like [Raphanus sativus]	RecName: Full=Transcription factor MYB46 {ECO:0000303|PubMed:11597504}; AltName: Full=Myb-related protein 46 {ECO:0000303|PubMed:11597504}; Short=AtMYB46 {ECO:0000303|PubMed:11597504};	SubName: Full=Uncharacterized protein {ECO:0000313|EnsemblPlants:Bo6g118730.1};	Transcription factor, Myb superfamily	GO:0005634,nucleus; GO:0003700,DNA-binding transcription factor activity; GO:0000981,DNA-binding transcription factor activity, RNA polymerase II-specific; GO:0043565,sequence-specific DNA binding; GO:0001135,RNA polymerase II transcription regulator recruiting activity; GO:0044212,transcription regulatory region DNA binding; GO:0030154,cell differentiation; GO:0050832,defense response to fungus;…	Myb-like DNA-binding domain
Cluster-30924.141444	WRKY	0.928917	53.5968	2.9527e-09	up	K08819 cyclin-dependent kinase 12/13 [EC:2.7.11.22 2.7.11.23] | (RefSeq) LOW QUALITY PROTEIN: cyclin-dependent kinase 12 (A)	probable WRKY transcription factor 4 [Brassica napus]	RecName: Full=Probable WRKY transcription factor 4; AltName: Full=WRKY DNA-binding protein 4;	SubName: Full=Uncharacterized protein {ECO:0000313|EnsemblPlants:Bra016716.1-P};	--	GO:0005634,nucleus; GO:0003677,DNA binding; GO:0003700,DNA-binding transcription factor activity; GO:0046872,metal ion binding; GO:0043565,sequence-specific DNA binding; GO:0044212,transcription regulatory region DNA binding; GO:0006952,defense response; GO:1900425,negative regulation of defense response to bacterium; GO:1900150,regulation of defense response to fungus; GO:0009723,response to eth…	WRKY DNA -binding domain
Cluster-30924.141489	NF-X1	235.639	0	4.29339e-13	down	K12236 transcriptional repressor NF-X1 | (RefSeq) NF-X1-type zinc finger protein NFXL1-like (A)	PREDICTED: NF-X1-type zinc finger protein NFXL1-like [Brassica rapa]	RecName: Full=NF-X1-type zinc finger protein NFXL1; Short=AtNFXL1; EC=2.3.2.-;	SubName: Full=Uncharacterized protein {ECO:0000313|EnsemblPlants:Bra018458.1-P};	Transcription factor NF-X1, contains NFX-type Zn2+-binding and R3H domains	GO:0005634,nucleus; GO:0016874,ligase activity; GO:0003729,mRNA binding; GO:0000977,RNA polymerase II regulatory region sequence-specific DNA binding; GO:0001078,proximal promoter DNA-binding transcription repressor activity, RNA polymerase II-specific; GO:0008270,zinc ion binding; GO:0042742,defense response to bacterium; GO:0000122,negative regulation of transcription by RNA polymerase II; GO:0…	NF-X1 type zinc finger
Cluster-30924.141490	NF-X1	25.8756	0.331757	3.52999e-05	down	K12236 transcriptional repressor NF-X1 | (RefSeq) NF-X1-type zinc finger protein NFXL1-like (A)	NF-X1-type zinc finger protein NFXL1-like [Brassica napus]	RecName: Full=NF-X1-type zinc finger protein NFXL1; Short=AtNFXL1; EC=2.3.2.-;	SubName: Full=Uncharacterized protein {ECO:0000313|EnsemblPlants:Bra019958.1-P};	Transcription factor NF-X1, contains NFX-type Zn2+-binding and R3H domains	GO:0005634,nucleus; GO:0016874,ligase activity; GO:0003729,mRNA binding; GO:0000977,RNA polymerase II regulatory region sequence-specific DNA binding; GO:0001078,proximal promoter DNA-binding transcription repressor activity, RNA polymerase II-specific; GO:0008270,zinc ion binding; GO:0042742,defense response to bacterium; GO:0000122,negative regulation of transcription by RNA polymerase II; GO:0…	PHD-finger
Cluster-30924.141561	bZIP	48.38	0	2.831e-06	down	K14432 ABA responsive element binding factor | (RefSeq) ABSCISIC ACID-INSENSITIVE 5-like protein 2 (A)	PREDICTED: ABSCISIC ACID-INSENSITIVE 5-like protein 2 [Raphanus sativus]	RecName: Full=ABSCISIC ACID-INSENSITIVE 5-like protein 2; AltName: Full=ABA-responsive element-binding protein 3; AltName: Full=Dc3 promoter-binding factor 3; Short=AtDPBF3; AltName: Full=bZIP transcription factor 66; Short=AtbZIP66;	SubName: Full=Uncharacterized protein {ECO:0000313|EnsemblPlants:Bo6g072380.1};	--	GO:0005634,nucleus; GO:0003700,DNA-binding transcription factor activity; GO:0043565,sequence-specific DNA binding; GO:0009738,abscisic acid-activated signaling pathway; GO:0009737,response to abscisic acid; GO:0006351,transcription, DNA-templated	bZIP Maf transcription factor
Cluster-30924.141578	OFP	0	333.677	0.00116391	up	K11136 regulator of telomere elongation helicase 1 [EC:3.6.4.12] | (RefSeq) regulator of telomere elongation helicase 1-like (A)	PREDICTED: transcription repressor OFP14 [Brassica rapa]	RecName: Full=Regulator of telomere elongation helicase 1 homolog {ECO:0000303|PubMed:21081662, ECO:0000303|PubMed:25516598}; EC=3.6.4.12 {ECO:0000305};	SubName: Full=Uncharacterized protein {ECO:0000313|EnsemblPlants:Bra035203.1-P};	Helicase of the DEAD superfamily	GO:0005739,mitochondrion; GO:0005634,nucleus; GO:0051539,4 iron, 4 sulfur cluster binding; GO:0005524,ATP binding; GO:0004003,ATP-dependent DNA helicase activity; GO:0003677,DNA binding; GO:0046872,metal ion binding; GO:0006310,DNA recombination; GO:0006281,DNA repair; GO:0006260,DNA replication; GO:0036297,interstrand cross-link repair; GO:0043007,maintenance of rDNA; GO:0070716,mismatch repair …	Transcriptional repressor, ovate
Cluster-30924.141661	HB-BELL	2.82191	117.82	0.00177186	up	K16670 homeobox protein Meis2 | (RefSeq) homeobox protein BEL1 homolog (A)	PREDICTED: homeobox protein ATH1-like [Brassica rapa]	RecName: Full=Homeobox protein ATH1;	SubName: Full=Uncharacterized protein {ECO:0000313|EnsemblPlants:Bra037031.1-P};	Transcription factor MEIS1 and related HOX domain proteins	GO:0005634,nucleus; GO:0003677,DNA binding; GO:0003700,DNA-binding transcription factor activity; GO:0043565,sequence-specific DNA binding; GO:0010227,floral organ abscission; GO:0008285,negative regulation of cell proliferation; GO:0009640,photomorphogenesis; GO:0010371,regulation of gibberellin biosynthetic process; GO:0090470,shoot organ boundary specification; GO:0006351,transcription, DNA-te…	Homeobox domain
Cluster-30924.141709	HB-PHD	0	267.513	2.05191e-12	up	K11657 remodeling and spacing factor 1 | (RefSeq) homeobox protein HAZ1 (A)	pathogenesis-related homeodomain protein-like isoform X2 [Brassica napus]	RecName: Full=Pathogenesis-related homeodomain protein; Short=PRHA;	SubName: Full=Uncharacterized protein {ECO:0000313|EMBL:ESQ54237.1};	PHD Zn-finger protein	GO:0005634,nucleus; GO:0003700,DNA-binding transcription factor activity; GO:0046872,metal ion binding; GO:0043565,sequence-specific DNA binding; GO:0006952,defense response; GO:0045893,positive regulation of transcription, DNA-templated; GO:0009733,response to auxin; GO:0006351,transcription, DNA-templated	Homeobox domain
Cluster-30924.14175	PLATZ	43.5787	351.24	6.70498e-11	up	K04733 interleukin-1 receptor-associated kinase 4 [EC:2.7.11.1] | (RefSeq) probable L-type lectin-domain containing receptor kinase S.5 (A)	PREDICTED: uncharacterized protein LOC103832121 [Brassica rapa]	--	SubName: Full=Uncharacterized protein {ECO:0000313|EnsemblPlants:Bo6g120700.1};	--	--	PLATZ transcription factor
Cluster-30924.141965	MYB-related	98.7366	0	3.86465e-11	down	K09422 transcription factor MYB, plant | (RefSeq) transcription factor MYB26-like (A)	transcription factor MYB26-like [Brassica napus]	RecName: Full=Transcription factor MYB26 {ECO:0000305}; AltName: Full=Myb-related protein 26 {ECO:0000305}; Short=AtMYB26 {ECO:0000303|PubMed:11597504}; AltName: Full=Protein MALE STERILE 35 {ECO:0000303|PubMed:12753590};	SubName: Full=Uncharacterized protein {ECO:0000313|EnsemblPlants:Bra027389.1-P};	Transcription factor, Myb superfamily	GO:0005634,nucleus; GO:0003700,DNA-binding transcription factor activity; GO:0000981,DNA-binding transcription factor activity, RNA polymerase II-specific; GO:0043565,sequence-specific DNA binding; GO:0001135,RNA polymerase II transcription regulator recruiting activity; GO:0044212,transcription regulatory region DNA binding; GO:0030154,cell differentiation; GO:0009834,plant-type secondary cell w…	Myb-like DNA-binding domain
Cluster-30924.142217	C2H2	0.341747	75.6205	0.000220958	up	K22534 PR domain zinc finger protein 5 | (RefSeq) zinc finger protein ZAT4-like (A)	PREDICTED: QWRF motif-containing protein 9 [Brassica rapa]	RecName: Full=QWRF motif-containing protein 9;	SubName: Full=Uncharacterized protein {ECO:0000313|EnsemblPlants:Bo7g065190.1};	--	--	QWRF family
Cluster-30924.1424	AP2/ERF-ERF	122.098	0	1.06656e-10	down	K01148 poly(A)-specific ribonuclease [EC:3.1.13.4] | (RefSeq) uncharacterized CRM domain-containing protein At3g25440, chloroplastic (A)	BnaA08g04950D [Brassica napus]	RecName: Full=Ethylene-responsive transcription factor-like protein At4g13040;	SubName: Full=BnaA08g04950D protein {ECO:0000313|EMBL:CDY34540.1};	Poly(A)-specific exoribonuclease PARN	GO:0005634,nucleus; GO:0003677,DNA binding; GO:0003700,DNA-binding transcription factor activity; GO:0009873,ethylene-activated signaling pathway; GO:0007275,multicellular organism development; GO:0006351,transcription, DNA-templated	CRS1 / YhbY (CRM) domain
Cluster-30924.142522	E2F-DP	30.3892	0	1.07395e-06	down	K09391 transcription factor E2F7/8 | (RefSeq) E2F transcription factor-like E2FE (A)	PREDICTED: E2F transcription factor-like E2FE [Brassica rapa]	RecName: Full=E2F transcription factor-like E2FE; AltName: Full=DP-E2F-like protein 1; AltName: Full=E2F-like repressor E2L3;	SubName: Full=Uncharacterized protein {ECO:0000313|EnsemblPlants:Bo1g074680.1};	Transcription factor E2F/dimerization partner (TDP)-like proteins	GO:0005634,nucleus; GO:0005667,transcription factor complex; GO:0003677,DNA binding; GO:0003700,DNA-binding transcription factor activity; GO:0042023,DNA endoreduplication; GO:0032876,negative regulation of DNA endoreduplication; GO:0006351,transcription, DNA-templated	E2F/DP family winged-helix DNA-binding domain
Cluster-30924.14264	mTERF	0.43414	71.7257	6.89053e-06	up	K15032 mTERF domain-containing protein, mitochondrial | (RefSeq) transcription termination factor MTERF4, chloroplastic-like (A)	PREDICTED: transcription termination factor MTERF4, chloroplastic-like [Brassica rapa]	RecName: Full=Transcription termination factor MTERF4, chloroplastic {ECO:0000305}; AltName: Full=Mitochondrial transcription termination factor 4 {ECO:0000303|PubMed:23087700}; AltName: Full=Protein BELAYA SMERT' {ECO:0000303|PubMed:21464319}; AltName: Full=Protein RUGOSA2 {ECO:0000303|PubMed:21790815}; Flags: Precursor;	SubName: Full=Uncharacterized protein {ECO:0000313|EnsemblPlants:Bra028375.1-P};	Mitochondrial transcription termination factor, mTERF	GO:0009507,chloroplast; GO:0005739,mitochondrion; GO:0009536,plastid; GO:0003690,double-stranded DNA binding; GO:0019843,rRNA binding; GO:0003727,single-stranded RNA binding; GO:0009658,chloroplast organization; GO:0032502,developmental process; GO:0006353,DNA-templated transcription, termination; GO:0009793,embryo development ending in seed dormancy; GO:0006355,regulation of transcription, DNA-t…	mTERF
Cluster-30924.14265	mTERF	186.571	50.0862	0.000269434	down	K15032 mTERF domain-containing protein, mitochondrial | (RefSeq) transcription termination factor MTERF4, chloroplastic-like (A)	transcription termination factor MTERF4, chloroplastic-like [Brassica napus]	RecName: Full=Transcription termination factor MTERF4, chloroplastic {ECO:0000305}; AltName: Full=Mitochondrial transcription termination factor 4 {ECO:0000303|PubMed:23087700}; AltName: Full=Protein BELAYA SMERT' {ECO:0000303|PubMed:21464319}; AltName: Full=Protein RUGOSA2 {ECO:0000303|PubMed:21790815}; Flags: Precursor;	SubName: Full=Uncharacterized protein {ECO:0000313|EnsemblPlants:Bra028375.1-P};	Mitochondrial transcription termination factor, mTERF	GO:0009507,chloroplast; GO:0005739,mitochondrion; GO:0009536,plastid; GO:0003690,double-stranded DNA binding; GO:0019843,rRNA binding; GO:0003727,single-stranded RNA binding; GO:0009658,chloroplast organization; GO:0032502,developmental process; GO:0006353,DNA-templated transcription, termination; GO:0009793,embryo development ending in seed dormancy; GO:0006355,regulation of transcription, DNA-t…	mTERF
Cluster-30924.142981	bZIP	0	901.105	3.64045e-25	up	K03248 translation initiation factor 3 subunit G | (RefSeq) bZIP transcription factor 17-like (A)	PREDICTED: bZIP transcription factor 17 [Brassica rapa]	RecName: Full=bZIP transcription factor 17 {ECO:0000303|PubMed:11906833}; Short=AtbZIP17 {ECO:0000303|PubMed:11906833};	SubName: Full=Uncharacterized protein {ECO:0000313|EnsemblPlants:Bra016959.1-P};	--	GO:0005783,endoplasmic reticulum; GO:0005789,endoplasmic reticulum membrane; GO:0000139,Golgi membrane; GO:0016021,integral component of membrane; GO:0005634,nucleus; GO:0003677,DNA binding; GO:0003700,DNA-binding transcription factor activity; GO:0042538,hyperosmotic salinity response; GO:0045893,positive regulation of transcription, DNA-templated; GO:0006355,regulation of transcription, DNA-tem…	bZIP Maf transcription factor
Cluster-30924.143250	GNAT	0	85.4496	0.00838573	up	K21121 N-alpha-acetyltransferase 60 [EC:2.3.1.259] | (RefSeq) histone acetyltransferase MCC1 (A)	PREDICTED: histone acetyltransferase MCC1 [Brassica rapa]	RecName: Full=Histone acetyltransferase MCC1; EC=2.3.1.48; AltName: Full=Protein MEIOTIC CONTROL OF CROSSOVERS 1;	SubName: Full=Uncharacterized protein {ECO:0000313|EnsemblPlants:Bra032024.1-P};	Predicted N-acetyltransferase	GO:0004402,histone acetyltransferase activity; GO:0004596,peptide alpha-N-acetyltransferase activity; GO:0007059,chromosome segregation; GO:0043966,histone H3 acetylation; GO:0051321,meiotic cell cycle; GO:0017196,N-terminal peptidyl-methionine acetylation; GO:0006334,nucleosome assembly	Acetyltransferase (GNAT) domain
Cluster-30924.143300	MADS-MIKC	79.3004	334.413	0.00169678	up	K09260 MADS-box transcription enhancer factor 2A | (RefSeq) MADS-box protein SOC1-like isoform X1 (A)	PREDICTED: MADS-box protein SOC1-like isoform X1 [Brassica rapa]	RecName: Full=MADS-box protein SOC1; AltName: Full=Agamous-like MADS-box protein AGL20; AltName: Full=Protein SUPPRESSOR OF CONSTANS OVEREXPRESSION 1;	SubName: Full=MADS box transcription factor SOC1 variant 5 {ECO:0000313|EMBL:AGB51002.1};	MADS box transcription factor	GO:0005737,cytoplasm; GO:0005634,nucleus; GO:0003700,DNA-binding transcription factor activity; GO:0046983,protein dimerization activity; GO:0000977,RNA polymerase II regulatory region sequence-specific DNA binding; GO:0008134,transcription factor binding; GO:0030154,cell differentiation; GO:0009908,flower development; GO:0010077,maintenance of inflorescence meristem identity; GO:0009911,positive…	Speriolin C-terminus
Cluster-30924.143318	bHLH	7.59744	772.324	0.000597634	up	K12126 phytochrome-interacting factor 3 | (RefSeq) transcription factor PIF3-like (A)	PREDICTED: transcription factor PIF3-like [Brassica rapa]	RecName: Full=Transcription factor PIF3; AltName: Full=Basic helix-loop-helix protein 8; Short=AtbHLH8; Short=bHLH 8; AltName: Full=Phytochrome-associated protein 3; AltName: Full=Phytochrome-interacting factor 3; AltName: Full=Transcription factor EN 100; AltName: Full=bHLH transcription factor bHLH008;	SubName: Full=Uncharacterized protein {ECO:0000313|EnsemblPlants:Bra031668.1-P};	--	GO:0005634,nucleus; GO:0003677,DNA binding; GO:0003700,DNA-binding transcription factor activity; GO:0042802,identical protein binding; GO:0046983,protein dimerization activity; GO:0009704,de-etiolation; GO:0009740,gibberellic acid mediated signaling pathway; GO:0031539,positive regulation of anthocyanin metabolic process; GO:0010017,red or far-red light signaling pathway; GO:0009585,red, far-red…	Helix-loop-helix DNA-binding domain
Cluster-30924.143357	Others	71.6509	3.47451	0.013629	down	K14492 two-component response regulator ARR-A family | (RefSeq) two-component response regulator ARR9-like (A)	PREDICTED: two-component response regulator ARR9-like [Brassica rapa]	RecName: Full=Two-component response regulator ARR9; AltName: Full=Response reactor 4;	SubName: Full=Uncharacterized protein {ECO:0000313|EnsemblPlants:Bra014649.1-P};	GATA-4/5/6 transcription factors	GO:0005634,nucleus; GO:0000156,phosphorelay response regulator activity; GO:0007623,circadian rhythm; GO:0009736,cytokinin-activated signaling pathway; GO:0000160,phosphorelay signal transduction system; GO:0006355,regulation of transcription, DNA-templated; GO:0009735,response to cytokinin; GO:0006351,transcription, DNA-templated	Response regulator receiver domain
Cluster-30924.143405	Trihelix	38.1973	0	8.15872e-07	down	K09903 uridylate kinase [EC:2.7.4.22] | (RefSeq) hypothetical protein (A)	uncharacterized protein LOC106408006 [Brassica napus]	RecName: Full=Trihelix transcription factor ASIL2 {ECO:0000305}; AltName: Full=6B-interacting protein 1-like 2 {ECO:0000303|PubMed:21330492}; AltName: Full=Trihelix DNA-binding protein ASIL2 {ECO:0000305};	SubName: Full=BnaAnng16540D protein {ECO:0000313|EMBL:CDY60158.1};	--	GO:0005634,nucleus; GO:0003700,DNA-binding transcription factor activity; GO:0043565,sequence-specific DNA binding; GO:0009793,embryo development ending in seed dormancy; GO:0006355,regulation of transcription, DNA-templated; GO:0010431,seed maturation; GO:0006351,transcription, DNA-templated	Protein of unknown function, DUF573
Cluster-30924.143509	AUX/IAA	28.9586	162.823	0.000157255	up	K14484 auxin-responsive protein IAA | (RefSeq) auxin-responsive protein IAA12-like (A)	PREDICTED: auxin-responsive protein IAA12-like isoform X2 [Brassica rapa]	RecName: Full=Auxin-responsive protein IAA12; AltName: Full=Indoleacetic acid-induced protein 12; AltName: Full=Protein BODENLOS;	RecName: Full=Auxin-responsive protein {ECO:0000256|RuleBase:RU004549};	--	GO:0005634,nucleus; GO:0003700,DNA-binding transcription factor activity; GO:0009734,auxin-activated signaling pathway; GO:0009880,embryonic pattern specification; GO:0045892,negative regulation of transcription, DNA-templated; GO:0048364,root development; GO:0006351,transcription, DNA-templated; GO:0010051,xylem and phloem pattern formation	AUX/IAA family
Cluster-30924.143611	bZIP	45.6874	0	2.62704e-06	down	--	basic leucine zipper 43-like [Brassica napus]	RecName: Full=Basic leucine zipper 43 {ECO:0000303|PubMed:11906833}; Short=AtbZIP43 {ECO:0000303|PubMed:11906833}; Short=bZIP protein 43 {ECO:0000303|PubMed:11906833};	SubName: Full=Uncharacterized protein {ECO:0000313|EnsemblPlants:Bo7g098020.1};	--	GO:0005634,nucleus; GO:0003677,DNA binding; GO:0003700,DNA-binding transcription factor activity; GO:0006351,transcription, DNA-templated	TSC-22/dip/bun family
Cluster-30924.143615	GNAT	142.87	5.90798	0.014477	down	K20793 N-alpha-acetyltransferase 50 [EC:2.3.1.258] | (RefSeq) N-alpha-acetyltransferase 50-like (A)	PREDICTED: N-alpha-acetyltransferase 50-like [Brassica rapa]	RecName: Full=N-alpha-acetyltransferase MAK3; EC=2.3.1.256 {ECO:0000303|PubMed:12897255}; AltName: Full=N-acetyltransferase MAK3 homolog; Short=AtMAK3; AltName: Full=Protein PHOTOSYNTHESIS ALTERED MUTANT 21;	SubName: Full=Uncharacterized protein {ECO:0000313|EnsemblPlants:Bo2g010360.1};	Predicted N-acetyltransferase	GO:0005737,cytoplasm; GO:0031417,NatC complex; GO:0004596,peptide alpha-N-acetyltransferase activity; GO:0006474,N-terminal protein amino acid acetylation	Acetyltransferase (GNAT) domain
Cluster-30924.143675	C3H	0	54.402	0.0163333	up	K14404 cleavage and polyadenylation specificity factor subunit 4 | (RefSeq) zinc finger CCCH domain-containing protein 5-like (A)	BnaCnng60630D [Brassica napus]	RecName: Full=Zinc finger CCCH domain-containing protein 58; Short=AtC3H58; AltName: Full=Zinc finger CCCH domain-containing protein ZFN-like 3;	SubName: Full=BnaCnng60630D protein {ECO:0000313|EMBL:CDY68808.1};	CCCH-type Zn-finger protein	GO:0005634,nucleus; GO:0003677,DNA binding; GO:0046872,metal ion binding; GO:0003729,mRNA binding	--
Cluster-30924.143949	SWI/SNF-BAF60b	0	45.2656	7.71339e-07	up	K15223 upstream activation factor subunit UAF30 | (RefSeq) uncharacterized protein LOC106376523 (A)	uncharacterized protein LOC106376523 [Brassica napus]	--	SubName: Full=Uncharacterized protein {ECO:0000313|EnsemblPlants:Bo1g027240.1};	RNA polymerase I transcription factor UAF	--	SWIB/MDM2 domain
Cluster-30924.144043	PLATZ	90.8307	0	1.46478e-05	down	K04733 interleukin-1 receptor-associated kinase 4 [EC:2.7.11.1] | (RefSeq) probable L-type lectin-domain containing receptor kinase S.5 (A)	hypothetical protein CARUB_v10009696mg [Capsella rubella]	--	SubName: Full=Uncharacterized protein {ECO:0000313|EMBL:EOA38214.1};	--	--	PLATZ transcription factor
Cluster-30924.144151	GARP-G2-like	2.6059	60.7352	0.00414169	up	K14491 two-component response regulator ARR-B family | (RefSeq) two-component response regulator ARR1-like (A)	PREDICTED: two-component response regulator ARR1-like isoform X2 [Brassica rapa]	RecName: Full=Two-component response regulator ARR1;	RecName: Full=Two-component response regulator {ECO:0000256|PIRNR:PIRNR036392};	GATA-4/5/6 transcription factors	GO:0005634,nucleus; GO:0003677,DNA binding; GO:0003700,DNA-binding transcription factor activity; GO:0000156,phosphorelay response regulator activity; GO:0090506,axillary shoot meristem initiation; GO:0071368,cellular response to cytokinin stimulus; GO:0009736,cytokinin-activated signaling pathway; GO:0010492,maintenance of shoot apical meristem identity; GO:0080022,primary root development; GO:0…	Myb-like DNA-binding domain
Cluster-30924.144551	Tify	0	118.717	0.00503375	up	K13464 jasmonate ZIM domain-containing protein | (RefSeq) protein TIFY 6B (A)	PREDICTED: protein TIFY 6B [Brassica rapa]	RecName: Full=Protein TIFY 6B; AltName: Full=Jasmonate ZIM domain-containing protein 3; AltName: Full=Protein JASMONATE INSENSITIVE 3;	SubName: Full=Uncharacterized protein {ECO:0000313|EnsemblPlants:Bra022254.1-P};	--	GO:0005634,nucleus; GO:0042802,identical protein binding; GO:0003714,transcription corepressor activity; GO:0006952,defense response; GO:0009867,jasmonic acid mediated signaling pathway; GO:1903507,negative regulation of nucleic acid-templated transcription; GO:0031347,regulation of defense response; GO:2000022,regulation of jasmonic acid mediated signaling pathway; GO:0006355,regulation of trans…	tify domain
Cluster-30924.144774	WRKY	56.5392	137.961	0.0196254	up	--	PREDICTED: probable WRKY transcription factor 21 [Brassica rapa]	RecName: Full=Probable WRKY transcription factor 21; AltName: Full=WRKY DNA-binding protein 21;	SubName: Full=Uncharacterized protein {ECO:0000313|EnsemblPlants:Bra022808.1-P};	--	GO:0005634,nucleus; GO:0005516,calmodulin binding; GO:0003700,DNA-binding transcription factor activity; GO:0043565,sequence-specific DNA binding; GO:0019760,glucosinolate metabolic process; GO:0006351,transcription, DNA-templated	WRKY DNA -binding domain
Cluster-30924.144991	Others	12.1743	121.59	0.0106699	up	--	zinc finger protein CONSTANS-LIKE 9 [Brassica napus]	RecName: Full=Zinc finger protein CONSTANS-LIKE 9;	SubName: Full=BnaA05g29980D protein {ECO:0000313|EMBL:CDY35952.1};	--	GO:0005634,nucleus; GO:0003700,DNA-binding transcription factor activity; GO:0008270,zinc ion binding; GO:0007623,circadian rhythm; GO:0048579,negative regulation of long-day photoperiodism, flowering; GO:0006355,regulation of transcription, DNA-templated	CCT motif
Cluster-30924.145025	WRKY	26.4532	0	5.33561e-05	down	K12835 ATP-dependent RNA helicase DDX42 [EC:3.6.4.13] | (RefSeq) DEAD-box ATP-dependent RNA helicase 24 isoform X1 (A)	PREDICTED: probable WRKY transcription factor 57 isoform X1 [Brassica rapa]	RecName: Full=Probable WRKY transcription factor 57; AltName: Full=WRKY DNA-binding protein 57;	SubName: Full=Uncharacterized protein {ECO:0000313|EnsemblPlants:Bra004370.1-P};	--	GO:0005634,nucleus; GO:0003700,DNA-binding transcription factor activity; GO:0043565,sequence-specific DNA binding; GO:0044212,transcription regulatory region DNA binding; GO:0006970,response to osmotic stress; GO:0009651,response to salt stress; GO:0009414,response to water deprivation; GO:0006351,transcription, DNA-templated	WRKY DNA -binding domain
Cluster-30924.145144	Others	42.0599	0	1.84194e-08	down	K17964 leucine-rich PPR motif-containing protein, mitochondrial | (RefSeq) putative pentatricopeptide repeat-containing protein At1g19290 (A)	PREDICTED: protein DA1-related 2 isoform X4 [Brassica rapa]	RecName: Full=Protein DA1-related 2;	SubName: Full=Uncharacterized protein {ECO:0000313|EnsemblPlants:Bo4g025850.1};	Adaptor protein Enigma and related PDZ-LIM proteins	GO:0046872,metal ion binding; GO:0043130,ubiquitin binding; GO:0010088,phloem development; GO:0048364,root development	Protein DA1
Cluster-30924.145171	NAC	0	110.515	3.50087e-06	up	K00521 ferric-chelate reductase [EC:1.16.1.7] | (RefSeq) ferric reduction oxidase 7, chloroplastic-like (A)	PREDICTED: NAC domain-containing protein 69-like [Brassica rapa]	RecName: Full=NAC domain-containing protein 69 {ECO:0000303|PubMed:15029955}; Short=ANAC069 {ECO:0000303|PubMed:15029955}; AltName: Full=Protein NAC WITH TRANSMEMBRANE MOTIF 2; AltName: Full=Protein NTM1-like 13 {ECO:0000303|PubMed:17158162};	SubName: Full=Uncharacterized protein {ECO:0000313|EnsemblPlants:Bra027596.1-P};	--	GO:0016021,integral component of membrane; GO:0005634,nucleus; GO:0005886,plasma membrane; GO:0003677,DNA binding; GO:0003700,DNA-binding transcription factor activity; GO:0045893,positive regulation of transcription, DNA-templated; GO:0006351,transcription, DNA-templated	No apical meristem (NAM) protein
Cluster-30924.145211	C2H2	0	376.493	8.15942e-18	up	--	PREDICTED: uncharacterized protein LOC103855036 [Brassica rapa]	--	SubName: Full=Uncharacterized protein {ECO:0000313|EnsemblPlants:Bra029232.1-P};	--	GO:0016021,integral component of membrane; GO:0043565,sequence-specific DNA binding	C2H2-type zinc finger
Cluster-30924.145240	GARP-G2-like	56.8963	0	7.43798e-10	down	K14491 two-component response regulator ARR-B family | (RefSeq) two-component response regulator ORR24-like (A)	transcription factor MYBC1-like [Brassica napus]	RecName: Full=Transcription factor MYBC1 {ECO:0000305};	SubName: Full=Uncharacterized protein {ECO:0000313|EnsemblPlants:Bra029866.1-P};	--	GO:0005634,nucleus; GO:0003677,DNA binding; GO:0003700,DNA-binding transcription factor activity; GO:0006355,regulation of transcription, DNA-templated; GO:0009409,response to cold; GO:0006351,transcription, DNA-templated	Myb-like DNA-binding domain
Cluster-30924.145487	HB-HD-ZIP	8.18448	188.72	0.00259608	up	K09338 homeobox-leucine zipper protein | (RefSeq) homeobox-leucine zipper protein ATHB-54-like (A)	BnaA09g29480D [Brassica napus]	RecName: Full=Homeobox-leucine zipper protein ATHB-54; AltName: Full=HD-ZIP protein ATHB-54; AltName: Full=Homeodomain transcription factor ATHB-54;	SubName: Full=BnaA09g29480D protein {ECO:0000313|EMBL:CDY16214.1};	Transcription factor HEX, contains HOX and HALZ domains	GO:0005634,nucleus; GO:0003700,DNA-binding transcription factor activity; GO:0043565,sequence-specific DNA binding; GO:0006351,transcription, DNA-templated	Homeobox KN domain
Cluster-30924.146030	C3H	0	83.0877	9.27317e-10	up	K12836 splicing factor U2AF 35 kDa subunit | (RefSeq) splicing factor U2af small subunit A-like (A)	splicing factor U2af small subunit A-like [Brassica napus]	RecName: Full=Splicing factor U2af small subunit A; AltName: Full=U2 auxiliary factor 35 kDa subunit A; AltName: Full=U2 small nuclear ribonucleoprotein auxiliary factor small subunit A; Short=U2 snRNP auxiliary factor small subunit A; AltName: Full=Zinc finger CCCH domain-containing protein 8; Short=AtC3H8;	SubName: Full=mRNA, clone: RTFL01-26-L07 {ECO:0000313|EMBL:BAJ34257.1};	U2 snRNP splicing factor, small subunit, and related proteins	GO:0016607,nuclear speck; GO:0005634,nucleus; GO:0005681,spliceosomal complex; GO:0089701,U2AF; GO:0003677,DNA binding; GO:0046872,metal ion binding; GO:0030628,pre-mRNA 3'-splice site binding; GO:0000398,mRNA splicing, via spliceosome; GO:0048573,photoperiodism, flowering	RNA recognition motif. (a.k.a. RRM, RBD, or RNP domain)
Cluster-30924.146157	AUX/IAA	237.99	82.7824	0.00727522	down	K14486 auxin response factor | (RefSeq) auxin response factor 9-like isoform X1 (A)	auxin response factor 9-like isoform X2 [Brassica napus]	RecName: Full=Auxin response factor 9;	RecName: Full=Auxin response factor {ECO:0000256|RuleBase:RU004561};	--	GO:0005634,nucleus; GO:0003700,DNA-binding transcription factor activity; GO:0043565,sequence-specific DNA binding; GO:0009734,auxin-activated signaling pathway; GO:0006351,transcription, DNA-templated	AUX/IAA family
Cluster-30924.146209	GeBP	47.6482	0	4.75312e-07	down	--	PREDICTED: probable transcription factor At5g28040 [Brassica rapa]	RecName: Full=Probable transcription factor At5g28040 {ECO:0000305}; AltName: Full=Storekeeper-like protein At5g28040 {ECO:0000305};	SubName: Full=Uncharacterized protein {ECO:0000313|EnsemblPlants:Bra009986.1-P};	--	GO:0043565,sequence-specific DNA binding; GO:0006355,regulation of transcription, DNA-templated; GO:0006351,transcription, DNA-templated	Protein of unknown function, DUF573
Cluster-30924.146221	MYB	0	266.581	1.21738e-16	up	K09422 transcription factor MYB, plant | (RefSeq) transcription factor MYB28-like (A)	R2R3 DNA binding transcription factor MYB28-3 [Brassica juncea]	RecName: Full=Transcription factor MYB28; AltName: Full=Myb-related protein 28; Short=AtMYB28; AltName: Full=Protein HIGH ALIPHATIC GLUCOSINOLATE 1; AltName: Full=Protein PRODUCTION OF METHIONINE-DERIVED GLUCOSINOLATE 1;	SubName: Full=R2R3 DNA binding transcription factor MYB28-3 {ECO:0000313|EMBL:AFX96283.1};	Transcription factor, Myb superfamily	GO:0005634,nucleus; GO:0003700,DNA-binding transcription factor activity; GO:0000981,DNA-binding transcription factor activity, RNA polymerase II-specific; GO:0043565,sequence-specific DNA binding; GO:0001135,RNA polymerase II transcription regulator recruiting activity; GO:0044212,transcription regulatory region DNA binding; GO:0030154,cell differentiation; GO:0010438,cellular response to sulfur…	SLIDE
Cluster-30924.146423	Trihelix	1.51949	27.7261	0.0171442	up	K12501 homogentisate solanesyltransferase [EC:2.5.1.117] | (RefSeq) hypothetical protein (A)	trihelix transcription factor ASIL1-like isoform X2 [Brassica napus]	RecName: Full=Trihelix transcription factor ASIL1 {ECO:0000305}; AltName: Full=6B-interacting protein 1-like 1 {ECO:0000303|PubMed:19155348}; AltName: Full=Trihelix DNA-binding protein ASIL1 {ECO:0000305};	SubName: Full=Uncharacterized protein {ECO:0000313|EnsemblPlants:Bo3g184450.1};	Transcription factor GT-2 and related proteins, contains trihelix DNA-binding/SANT domain	GO:0005730,nucleolus; GO:0005634,nucleus; GO:0003700,DNA-binding transcription factor activity; GO:0043565,sequence-specific DNA binding; GO:0044212,transcription regulatory region DNA binding; GO:0009793,embryo development ending in seed dormancy; GO:0010029,regulation of seed germination; GO:0048831,regulation of shoot system development; GO:0006355,regulation of transcription, DNA-templated; G…	5-formyltetrahydrofolate cyclo-ligase family
Cluster-30924.146485	C2C2-GATA	123.388	0	2.57812e-13	down	K17895 GATA-binding protein 3 | (RefSeq) GATA transcription factor 5-like (A)	PREDICTED: GATA transcription factor 11-like isoform X2 [Brassica rapa]	RecName: Full=GATA transcription factor 11;	SubName: Full=Uncharacterized protein {ECO:0000313|EnsemblPlants:Bra035708.1-P};	GATA-4/5/6 transcription factors	GO:0005634,nucleus; GO:0005667,transcription factor complex; GO:0003682,chromatin binding; GO:0003700,DNA-binding transcription factor activity; GO:0000977,RNA polymerase II regulatory region sequence-specific DNA binding; GO:0001085,RNA polymerase II transcription factor binding; GO:0001228,DNA-binding transcription activator activity, RNA polymerase II-specific; GO:0008270,zinc ion binding; GO:…	GATA zinc finger
Cluster-30924.146733	B3	27.4279	0	1.7808e-05	down	K09287 RAV-like factor | (RefSeq) AP2/ERF and B3 domain-containing transcription repressor RAV2 (A)	PREDICTED: B3 domain-containing transcription factor VAL3 isoform X1 [Brassica rapa]	RecName: Full=B3 domain-containing transcription factor VAL3; AltName: Full=Protein HIGH-LEVEL EXPRESSION OF SUGAR-INDUCIBLE-LIKE 2; AltName: Full=Protein VP1/ABI3-LIKE 3;	SubName: Full=Uncharacterized protein {ECO:0000313|EnsemblPlants:Bo1g024250.1};	--	GO:0005634,nucleus; GO:0003677,DNA binding; GO:0003700,DNA-binding transcription factor activity; GO:0048366,leaf development; GO:0006351,transcription, DNA-templated	B3 DNA binding domain
Cluster-30924.146896	CSD	0	46.2231	1.48371e-06	up	K09250 cellular nucleic acid-binding protein | (RefSeq) cold shock domain-containing protein 3-like (A)	cold shock domain-containing protein 3-like [Brassica napus]	RecName: Full=Cold shock domain-containing protein 3; Short=AtCSP3;	SubName: Full=Uncharacterized protein {ECO:0000313|EnsemblPlants:Bra002099.1-P};	Predicted RNA-binding protein containing PIN domain and invovled in translation or RNA processing	GO:0005737,cytoplasm; GO:0005634,nucleus; GO:0003677,DNA binding; GO:0003729,mRNA binding; GO:0008270,zinc ion binding; GO:0009631,cold acclimation; GO:0032508,DNA duplex unwinding; GO:0006355,regulation of transcription, DNA-templated; GO:0009409,response to cold; GO:0009826,unidimensional cell growth	Zinc knuckle
Cluster-30924.146954	SNF2	408.467	0	2.21972e-06	down	K11320 E1A-binding protein p400 [EC:3.6.4.-] | (RefSeq) protein PHOTOPERIOD-INDEPENDENT EARLY FLOWERING 1 (A)	PREDICTED: protein PHOTOPERIOD-INDEPENDENT EARLY FLOWERING 1 isoform X1 [Brassica rapa]	RecName: Full=Protein PHOTOPERIOD-INDEPENDENT EARLY FLOWERING 1; EC=3.6.4.12; AltName: Full=Independent early flowering 1 protein; AltName: Full=Protein CHROMATIN REMODELING 13 {ECO:0000303|PubMed:16547115}; Short=AtCHR13;	SubName: Full=Uncharacterized protein {ECO:0000313|EnsemblPlants:Bra034727.1-P};	SNF2 family DNA-dependent ATPase	GO:0005618,cell wall; GO:0016514,SWI/SNF complex; GO:0005524,ATP binding; GO:0003677,DNA binding; GO:0004386,helicase activity; GO:0030154,cell differentiation; GO:0016569,covalent chromatin modification; GO:0042742,defense response to bacterium; GO:0009908,flower development; GO:0046686,response to cadmium ion	Myb-like DNA-binding domain
Cluster-30924.146998	B3-ARF	90.1805	0	0.0115642	down	K14486 auxin response factor | (RefSeq) auxin response factor 7-like (A)	PREDICTED: auxin response factor 19 isoform X1 [Brassica oleracea var. oleracea]	RecName: Full=Auxin response factor 19; AltName: Full=Auxin-responsive protein IAA22;	RecName: Full=Auxin response factor {ECO:0000256|RuleBase:RU004561};	--	GO:0005634,nucleus; GO:0003677,DNA binding; GO:0003700,DNA-binding transcription factor activity; GO:0046983,protein dimerization activity; GO:0043565,sequence-specific DNA binding; GO:0009734,auxin-activated signaling pathway; GO:0048527,lateral root development; GO:0010311,lateral root formation; GO:0048366,leaf development; GO:0009733,response to auxin; GO:0009723,response to ethylene; GO:0006…	B3 DNA binding domain
Cluster-30924.147328	B3	38.9177	0	9.50698e-08	down	K03798 cell division protease FtsH [EC:3.4.24.-] | (RefSeq) ATP-dependent zinc metalloprotease FTSH 6, chloroplastic-like (A)	PREDICTED: pentatricopeptide repeat-containing protein At3g18970 [Brassica rapa]	RecName: Full=Pentatricopeptide repeat-containing protein At3g18970;	SubName: Full=Uncharacterized protein {ECO:0000313|EnsemblPlants:Bra022375.1-P};	FOG: PPR repeat	GO:0005739,mitochondrion; GO:0004519,endonuclease activity; GO:0003723,RNA binding; GO:0080156,mitochondrial mRNA modification	Pentacotripeptide-repeat region of PRORP
Cluster-30924.147329	B3	0	732.031	1.59173e-23	up	K03798 cell division protease FtsH [EC:3.4.24.-] | (RefSeq) ATP-dependent zinc metalloprotease FTSH 6, chloroplastic-like (A)	pentatricopeptide repeat-containing protein At3g18970 [Brassica napus]	RecName: Full=Pentatricopeptide repeat-containing protein At3g18970;	SubName: Full=Uncharacterized protein {ECO:0000313|EnsemblPlants:Bra022375.1-P};	FOG: PPR repeat	GO:0005739,mitochondrion; GO:0004519,endonuclease activity; GO:0003723,RNA binding; GO:0080156,mitochondrial mRNA modification	Pentacotripeptide-repeat region of PRORP
Cluster-30924.147371	Others	16.3531	105.477	0.00101287	up	--	PREDICTED: uncharacterized protein LOC103850450 [Brassica rapa]	RecName: Full=Protein EMBRYO DEFECTIVE 1674 {ECO:0000303|PubMed:15266054};	SubName: Full=BnaCnng28840D protein {ECO:0000313|EMBL:CDY55421.1};	--	GO:0000778,condensed nuclear chromosome kinetochore; GO:0007275,multicellular organism development	SANTA (SANT Associated)
Cluster-30924.147515	SNF2	255.708	70.2777	0.00205101	down	K20093 DNA excision repair protein ERCC-6-like [EC:3.6.4.12] | (RefSeq) protein CHROMATIN REMODELING 24 (A)	PREDICTED: protein CHROMATIN REMODELING 24 [Brassica rapa]	RecName: Full=Protein CHROMATIN REMODELING 24 {ECO:0000303|PubMed:16547115}; Short=AtCHR24; EC=3.6.4.-; AltName: Full=DNA excision repair protein CHR24 {ECO:0000250|UniProtKB:Q2NKX8};	SubName: Full=Uncharacterized protein {ECO:0000313|EnsemblPlants:Bo3g102850.1};	Transcription-coupled repair protein CSB/RAD26 (contains SNF2 family DNA-dependent ATPase domain)	GO:0005634,nucleus; GO:0005524,ATP binding; GO:0003677,DNA binding; GO:0004386,helicase activity; GO:0006310,DNA recombination; GO:0045951,positive regulation of mitotic recombination; GO:0046686,response to cadmium ion	Putative GRINL1B complex locus protein 2
Cluster-30924.14764	LOB	23.0883	0	2.97144e-05	down	K02725 20S proteasome subunit alpha 6 [EC:3.4.25.1] | (RefSeq) proteasome subunit alpha type-1-like (A)	PREDICTED: LOB domain-containing protein 11-like [Brassica rapa]	RecName: Full=LOB domain-containing protein 11; AltName: Full=ASYMMETRIC LEAVES 2-like protein 7; Short=AS2-like protein 7;	SubName: Full=Transcription factor LBD11a {ECO:0000313|EMBL:ATI23598.1};	--	--	Lateral organ boundaries (LOB) domain
Cluster-30924.148632	FAR1	51.1943	0	1.12969e-07	down	K17604 zinc finger SWIM domain-containing protein 3 | (RefSeq) protein FAR1-RELATED SEQUENCE 6-like (A)	PREDICTED: protein FAR1-RELATED SEQUENCE 2 isoform X1 [Brassica rapa]	RecName: Full=Protein FAR1-RELATED SEQUENCE 2;	SubName: Full=Uncharacterized protein {ECO:0000313|EnsemblPlants:Bo4g045820.1}; Flags: Fragment;	--	GO:0005634,nucleus; GO:0003700,DNA-binding transcription factor activity; GO:0008270,zinc ion binding; GO:0010018,far-red light signaling pathway; GO:0042753,positive regulation of circadian rhythm; GO:0045893,positive regulation of transcription, DNA-templated; GO:0009585,red, far-red light phototransduction	SWIM zinc finger
Cluster-30924.148742	bHLH	140.448	0	0.00878238	down	K01354 oligopeptidase B [EC:3.4.21.83] | (RefSeq) prolyl endopeptidase-like isoform X1 (A)	uncharacterized protein LOC106354051 [Brassica napus]	RecName: Full=Transcription factor BIM2; AltName: Full=BES1-interacting Myc-like protein 2; AltName: Full=Basic helix-loop-helix protein 102; Short=AtbHLH102; Short=bHLH 102; AltName: Full=Transcription factor EN 125; AltName: Full=bHLH transcription factor bHLH102;	SubName: Full=Uncharacterized protein {ECO:0000313|EnsemblPlants:Bo6g108540.1};	Predicted serine protease	GO:0005634,nucleus; GO:0003700,DNA-binding transcription factor activity; GO:0046983,protein dimerization activity; GO:0043565,sequence-specific DNA binding; GO:0006351,transcription, DNA-templated	Serine aminopeptidase, S33
Cluster-30924.148744	bHLH	79.417	0	0.0166931	down	K01354 oligopeptidase B [EC:3.4.21.83] | (RefSeq) uncharacterized protein LOC18792414 (A)	uncharacterized protein LOC106406516 [Brassica napus]	RecName: Full=Transcription factor BIM2; AltName: Full=BES1-interacting Myc-like protein 2; AltName: Full=Basic helix-loop-helix protein 102; Short=AtbHLH102; Short=bHLH 102; AltName: Full=Transcription factor EN 125; AltName: Full=bHLH transcription factor bHLH102;	SubName: Full=Uncharacterized protein {ECO:0000313|EnsemblPlants:Bo6g108540.1};	Predicted serine protease	GO:0005634,nucleus; GO:0003700,DNA-binding transcription factor activity; GO:0046983,protein dimerization activity; GO:0043565,sequence-specific DNA binding; GO:0006351,transcription, DNA-templated	Serine aminopeptidase, S33
Cluster-30924.14880	Others	29.0116	379.28	6.09194e-12	up	K14489 arabidopsis histidine kinase 2/3/4 (cytokinin receptor) [EC:2.7.13.3] | (RefSeq) histidine kinase 3-like (A)	BnaA07g03050D [Brassica napus]	RecName: Full=Histidine kinase 1; EC=2.7.13.3; AltName: Full=Arabidopsis histidine kinase 1; Short=AtHK1; AltName: Full=Protein AUTHENTIC HIS-KINASE 1;	SubName: Full=BnaA07g03050D protein {ECO:0000313|EMBL:CDY24380.1};	Sensory transduction histidine kinase	GO:0016021,integral component of membrane; GO:0005622,intracellular; GO:0005886,plasma membrane; GO:0009927,histidine phosphotransfer kinase activity; GO:0005034,osmosensor activity; GO:0000155,phosphorelay sensor kinase activity; GO:0009738,abscisic acid-activated signaling pathway; GO:0006970,response to osmotic stress; GO:0009414,response to water deprivation; GO:0010431,seed maturation; GO:00…	Domain of unknown function (DUF3402)
Cluster-30924.148827	Alfin-like	44.4364	209.684	1.87878e-06	up	K06889 uncharacterized protein | (RefSeq) protein bem46-like isoform X1 (A)	PREDICTED: PHD finger protein ALFIN-LIKE 1 isoform X1 [Brassica rapa]	RecName: Full=PHD finger protein ALFIN-LIKE 1; Short=Protein AL1;	SubName: Full=Uncharacterized protein {ECO:0000313|EnsemblPlants:Bra009121.1-P};	Uncharacterized PHD Zn-finger protein	GO:0005634,nucleus; GO:0046872,metal ion binding; GO:0035064,methylated histone binding; GO:0043565,sequence-specific DNA binding; GO:0044212,transcription regulatory region DNA binding; GO:0016569,covalent chromatin modification; GO:0006355,regulation of transcription, DNA-templated; GO:0006351,transcription, DNA-templated	PHD-finger
Cluster-30924.148988	B3	1.11763	1340.71	3.17967e-22	up	K03097 casein kinase II subunit alpha [EC:2.7.11.1] | (RefSeq) casein kinase II subunit alpha-like isoform X2 (A)	PREDICTED: uncharacterized protein LOC103874406 [Brassica rapa]	RecName: Full=B3 domain-containing protein At5g25470;	SubName: Full=Uncharacterized protein {ECO:0000313|EnsemblPlants:Bra009841.1-P};	--	GO:0005634,nucleus; GO:0003677,DNA binding; GO:0006355,regulation of transcription, DNA-templated; GO:0006351,transcription, DNA-templated	Protein of unknown function (DUF642)
Cluster-30924.149499	Others	35.4426	0	0.000506038	down	K09377 cysteine and glycine-rich protein | (RefSeq) LIM domain-containing protein WLIM2a-like (A)	BnaA03g56620D [Brassica napus]	RecName: Full=LIM domain-containing protein WLIM2a {ECO:0000305}; AltName: Full=Widely-expressed LIM protein 2 {ECO:0000303|PubMed:11085265}; Short=AtWLIM2;	SubName: Full=Uncharacterized protein {ECO:0000313|EnsemblPlants:Bra000154.1-P};	Regulatory protein MLP and related LIM proteins	GO:0005737,cytoplasm; GO:0005856,cytoskeleton; GO:0051015,actin filament binding; GO:0046872,metal ion binding; GO:0051017,actin filament bundle assembly	Zinc-binding domain
Cluster-30924.149677	NF-YA	0.494778	70.6154	7.88536e-06	up	K08064 nuclear transcription factor Y, alpha | (RefSeq) nuclear transcription factor Y subunit A-5 (A)	PREDICTED: nuclear transcription factor Y subunit A-5 [Brassica rapa]	RecName: Full=Nuclear transcription factor Y subunit A-5; Short=AtNF-YA-5;	SubName: Full=Uncharacterized protein {ECO:0000313|EnsemblPlants:Bra037968.1-P};	CCAAT-binding factor, subunit B (HAP2)	GO:0016602,CCAAT-binding factor complex; GO:0003677,DNA binding; GO:0003700,DNA-binding transcription factor activity; GO:0009738,abscisic acid-activated signaling pathway; GO:0009785,blue light signaling pathway; GO:0009793,embryo development ending in seed dormancy; GO:0045892,negative regulation of transcription, DNA-templated; GO:0009414,response to water deprivation; GO:0048316,seed developm…	CCAAT-binding transcription factor (CBF-B/NF-YA) subunit B
Cluster-30924.149803	WRKY	102.667	4.31284	0.00989265	down	K13426 WRKY transcription factor 29 | (RefSeq) probable WRKY transcription factor 29 (A)	PREDICTED: probable WRKY transcription factor 69 isoform X1 [Brassica rapa]	RecName: Full=Probable WRKY transcription factor 69; AltName: Full=WRKY DNA-binding protein 69;	SubName: Full=Uncharacterized protein {ECO:0000313|EnsemblPlants:Bo4g108250.1};	--	GO:0005634,nucleus; GO:0003700,DNA-binding transcription factor activity; GO:0043565,sequence-specific DNA binding; GO:0006351,transcription, DNA-templated	WRKY DNA -binding domain
[truncated: 1,037 more rows]

## Sheet: W2-vs-Y2
ID	Family	W2	Y2	log2FoldChange	regulated	KEGG	NR	Swissprot	Tremble	KOG	GO	Pfam
[truncated: 1,872 more rows]

## Sheet: W3-vs-Y3
ID	Family	W3	Y3	log2FoldChange	regulated	KEGG	NR	Swissprot	Tremble	KOG	GO	Pfam
[truncated: 1,409 more rows]

## Sheet: common TFs
ID	Family	W1	Y1	W2	Y2	W3	Y3	W1-vs-Y1	W2-vs-Y2	W3-vs-Y3
Cluster-13038.0	MADS-M-type	27.177	0	28.5786	0	68.2171	0	down	down	down
Cluster-21656.1	NAC	43.1674	0	43.714	1.00105	73.1071	2.71394	down	down	down
Cluster-23939.0	HSF	0	48.722	0	45.2546	0	36.9827	up	up	up
Cluster-30924.100229	AP2/ERF-ERF	1124.39	148.601	161.273	442.679	831.359	3118.96	down	up	up
[truncated: 263 more rows]
